# Supplementary material for: A comprehensive enhancer screen identifies TRAM2 as a key and novel mediator of YAP oncogenesis
Source: Genome Biol. 2021 Jan 29;22:54. doi: 10.1186/s13059-021-02272-8 (PMC7845134; doi:10.1186/s13059-021-02272-8)
Supplement: Supplementary file 2 — Additional file 2: Table S1. CRISPR-YAP-enh-lib sequences. [file 13059_2021_2272_MOESM2_ESM.xlsx]

## Sheet: Table S1
Table S1. CRISPR-YAP-enh-lib, related to Figure 1.
ID	seq
YAP_5SA_sgRNA9	TATCTTGTGGAAAGGACGAAACACCGCGATAAAGCAAGGCTCGAATGTTTTAGAGCTAGAAATAGCAAGTTAAAAT
YAP_5SA_sgRNA8	TATCTTGTGGAAAGGACGAAACACCGAAGGCTCGAATCGGTACCTAGTTTTAGAGCTAGAAATAGCAAGTTAAAAT
YAP_5SA_sgRNA7	TATCTTGTGGAAAGGACGAAACACCGAGTGATAGGTGCCACTGTTAGTTTTAGAGCTAGAAATAGCAAGTTAAAAT
YAP_5SA_sgRNA6	TATCTTGTGGAAAGGACGAAACACCGCTCTGGTTCATGGCAAAACGGTTTTAGAGCTAGAAATAGCAAGTTAAAAT
YAP_5SA_sgRNA5	TATCTTGTGGAAAGGACGAAACACCGTCTGGTTCATGGCAAAACGAGTTTTAGAGCTAGAAATAGCAAGTTAAAAT
YAP_5SA_sgRNA4	TATCTTGTGGAAAGGACGAAACACCGTGCATCAGTAGCGGCCTGTCGTTTTAGAGCTAGAAATAGCAAGTTAAAAT
YAP_5SA_sgRNA3	TATCTTGTGGAAAGGACGAAACACCGCGACAGGCCGCTACTGATGCGTTTTAGAGCTAGAAATAGCAAGTTAAAAT
YAP_5SA_sgRNA2	TATCTTGTGGAAAGGACGAAACACCGCTGCATCAGTAGCGGCCTGTGTTTTAGAGCTAGAAATAGCAAGTTAAAAT
YAP_5SA_sgRNA13	TATCTTGTGGAAAGGACGAAACACCGATCGTCTTTGTAGTCCATGGGTTTTAGAGCTAGAAATAGCAAGTTAAAAT
YAP_5SA_sgRNA12	TATCTTGTGGAAAGGACGAAACACCGGTCATCGTCTTTGTAGTCCAGTTTTAGAGCTAGAAATAGCAAGTTAAAAT
YAP_5SA_sgRNA11	TATCTTGTGGAAAGGACGAAACACCGGAATCGGTACCTAAGGATCCGTTTTAGAGCTAGAAATAGCAAGTTAAAAT
YAP_5SA_sgRNA10	TATCTTGTGGAAAGGACGAAACACCGAATCGGTACCTAAGGATCCCGTTTTAGAGCTAGAAATAGCAAGTTAAAAT
YAP_5SA_sgRNA1	TATCTTGTGGAAAGGACGAAACACCGAGTAGCGGCCTGTCGGGAGTGTTTTAGAGCTAGAAATAGCAAGTTAAAAT
TEAD4_sgRNA995	TATCTTGTGGAAAGGACGAAACACCGAGGACTGGAAAGTGCATTCCGTTTTAGAGCTAGAAATAGCAAGTTAAAAT
TEAD4_sgRNA994	TATCTTGTGGAAAGGACGAAACACCGCTGGAAAGTGCATTCCAGGCGTTTTAGAGCTAGAAATAGCAAGTTAAAAT
TEAD4_sgRNA993	TATCTTGTGGAAAGGACGAAACACCGAATGATTTCTGGAATGCCTGGTTTTAGAGCTAGAAATAGCAAGTTAAAAT
TEAD4_sgRNA99	TATCTTGTGGAAAGGACGAAACACCGTGCCCTGGAATGCCCTGGAAGTTTTAGAGCTAGAAATAGCAAGTTAAAAT
TEAD4_sgRNA989	TATCTTGTGGAAAGGACGAAACACCGTATGTGGACTTCAGCATTCCGTTTTAGAGCTAGAAATAGCAAGTTAAAAT
TEAD4_sgRNA988	TATCTTGTGGAAAGGACGAAACACCGATTAAAAGGACAGGAATGTCGTTTTAGAGCTAGAAATAGCAAGTTAAAAT
TEAD4_sgRNA986	TATCTTGTGGAAAGGACGAAACACCGCTCTGGGACAGGAATGCATCGTTTTAGAGCTAGAAATAGCAAGTTAAAAT
TEAD4_sgRNA985	TATCTTGTGGAAAGGACGAAACACCGCTGAGACACTGCATTCCTGCGTTTTAGAGCTAGAAATAGCAAGTTAAAAT
TEAD4_sgRNA984	TATCTTGTGGAAAGGACGAAACACCGTGAGTGATGCTTGAAGGAATGTTTTAGAGCTAGAAATAGCAAGTTAAAAT
TEAD4_sgRNA983	TATCTTGTGGAAAGGACGAAACACCGGATGCTTGAAGGAATGGGAGGTTTTAGAGCTAGAAATAGCAAGTTAAAAT
TEAD4_sgRNA982	TATCTTGTGGAAAGGACGAAACACCGCTGCCTGTGAGAAGCGGAATGTTTTAGAGCTAGAAATAGCAAGTTAAAAT
TEAD4_sgRNA980	TATCTTGTGGAAAGGACGAAACACCGCGGTGACTCATCTCTTGGAAGTTTTAGAGCTAGAAATAGCAAGTTAAAAT
TEAD4_sgRNA98	TATCTTGTGGAAAGGACGAAACACCGGGCAATGCCCTGGAATGCCCGTTTTAGAGCTAGAAATAGCAAGTTAAAAT
TEAD4_sgRNA978	TATCTTGTGGAAAGGACGAAACACCGGGTGGTGGCACATTCCCCCAGTTTTAGAGCTAGAAATAGCAAGTTAAAAT
TEAD4_sgRNA977	TATCTTGTGGAAAGGACGAAACACCGCGTGTTTACTTGCATTCCTCGTTTTAGAGCTAGAAATAGCAAGTTAAAAT
TEAD4_sgRNA976	TATCTTGTGGAAAGGACGAAACACCGTGACTGGAATGGTTGGAATGGTTTTAGAGCTAGAAATAGCAAGTTAAAAT
TEAD4_sgRNA975	TATCTTGTGGAAAGGACGAAACACCGGGGGCAGTGACTGGAATGGTGTTTTAGAGCTAGAAATAGCAAGTTAAAAT
TEAD4_sgRNA974	TATCTTGTGGAAAGGACGAAACACCGACCTGGGGCAGTGACTGGAAGTTTTAGAGCTAGAAATAGCAAGTTAAAAT
TEAD4_sgRNA972	TATCTTGTGGAAAGGACGAAACACCGCCAGTTCAATGCCATTCCCCGTTTTAGAGCTAGAAATAGCAAGTTAAAAT
TEAD4_sgRNA971	TATCTTGTGGAAAGGACGAAACACCGCCCGCAGCAATCCGGGGGAAGTTTTAGAGCTAGAAATAGCAAGTTAAAAT
TEAD4_sgRNA97	TATCTTGTGGAAAGGACGAAACACCGAACCATTCCAGGGCATTCCAGTTTTAGAGCTAGAAATAGCAAGTTAAAAT
TEAD4_sgRNA969	TATCTTGTGGAAAGGACGAAACACCGTTGTAGTCAGCTGCATTCCAGTTTTAGAGCTAGAAATAGCAAGTTAAAAT
TEAD4_sgRNA967	TATCTTGTGGAAAGGACGAAACACCGGCAGAGTGCGCATTCCATGAGTTTTAGAGCTAGAAATAGCAAGTTAAAAT
TEAD4_sgRNA966	TATCTTGTGGAAAGGACGAAACACCGAAAAGCCAAAACATTCCTCAGTTTTAGAGCTAGAAATAGCAAGTTAAAAT
TEAD4_sgRNA965	TATCTTGTGGAAAGGACGAAACACCGAAAGACCCTGAGGAATGTTTGTTTTAGAGCTAGAAATAGCAAGTTAAAAT
TEAD4_sgRNA963	TATCTTGTGGAAAGGACGAAACACCGAACTTTGGCCCATTCCTCTCGTTTTAGAGCTAGAAATAGCAAGTTAAAAT
TEAD4_sgRNA962	TATCTTGTGGAAAGGACGAAACACCGCTGGGAAGCCAGAGAGGAATGTTTTAGAGCTAGAAATAGCAAGTTAAAAT
TEAD4_sgRNA961	TATCTTGTGGAAAGGACGAAACACCGGGCAGGGTGCATCATCGGAAGTTTTAGAGCTAGAAATAGCAAGTTAAAAT
TEAD4_sgRNA959	TATCTTGTGGAAAGGACGAAACACCGTTCTTCATTCAAGGAATGCTGTTTTAGAGCTAGAAATAGCAAGTTAAAAT
TEAD4_sgRNA958	TATCTTGTGGAAAGGACGAAACACCGAAGGAATGCTTGGAATGAAGGTTTTAGAGCTAGAAATAGCAAGTTAAAAT
TEAD4_sgRNA957	TATCTTGTGGAAAGGACGAAACACCGTCACTGTTCCCCAGGAATGAGTTTTAGAGCTAGAAATAGCAAGTTAAAAT
TEAD4_sgRNA955	TATCTTGTGGAAAGGACGAAACACCGGAATTTCTCCTTCATTCCTGGTTTTAGAGCTAGAAATAGCAAGTTAAAAT
TEAD4_sgRNA954	TATCTTGTGGAAAGGACGAAACACCGGATGAGAGGGGGCTCATTCCGTTTTAGAGCTAGAAATAGCAAGTTAAAAT
TEAD4_sgRNA953	TATCTTGTGGAAAGGACGAAACACCGATCTCTTTTATAGGAATGTTGTTTTAGAGCTAGAAATAGCAAGTTAAAAT
TEAD4_sgRNA951	TATCTTGTGGAAAGGACGAAACACCGCCTACAGGGAGGACATTCCAGTTTTAGAGCTAGAAATAGCAAGTTAAAAT
TEAD4_sgRNA948	TATCTTGTGGAAAGGACGAAACACCGCTGTAGGGTGTGTTATGGAAGTTTTAGAGCTAGAAATAGCAAGTTAAAAT
TEAD4_sgRNA945	TATCTTGTGGAAAGGACGAAACACCGTCTTTCACAAACATTCCAGGGTTTTAGAGCTAGAAATAGCAAGTTAAAAT
TEAD4_sgRNA944	TATCTTGTGGAAAGGACGAAACACCGAATCCAACAGATATGGAATGGTTTTAGAGCTAGAAATAGCAAGTTAAAAT
TEAD4_sgRNA943	TATCTTGTGGAAAGGACGAAACACCGGCTCATTGCGGAATGCAGACGTTTTAGAGCTAGAAATAGCAAGTTAAAAT
TEAD4_sgRNA940	TATCTTGTGGAAAGGACGAAACACCGGGCAATGACTGGTTAAGGAAGTTTTAGAGCTAGAAATAGCAAGTTAAAAT
TEAD4_sgRNA94	TATCTTGTGGAAAGGACGAAACACCGCAGAAAGCTGGAATGCCGATGTTTTAGAGCTAGAAATAGCAAGTTAAAAT
TEAD4_sgRNA939	TATCTTGTGGAAAGGACGAAACACCGGACTGAGGAGTTCATAGGAAGTTTTAGAGCTAGAAATAGCAAGTTAAAAT
TEAD4_sgRNA938	TATCTTGTGGAAAGGACGAAACACCGGGAAGCTGGAGGTGGGAATGGTTTTAGAGCTAGAAATAGCAAGTTAAAAT
TEAD4_sgRNA936	TATCTTGTGGAAAGGACGAAACACCGGGAACTTGCCCTTTCATTCCGTTTTAGAGCTAGAAATAGCAAGTTAAAAT
TEAD4_sgRNA935	TATCTTGTGGAAAGGACGAAACACCGCCAGGAATTTGGGGAATGCTGTTTTAGAGCTAGAAATAGCAAGTTAAAAT
TEAD4_sgRNA933	TATCTTGTGGAAAGGACGAAACACCGTAATGAGTTGTGACATTCCTGTTTTAGAGCTAGAAATAGCAAGTTAAAAT
TEAD4_sgRNA932	TATCTTGTGGAAAGGACGAAACACCGTACCCAAACCAAGGAATGCCGTTTTAGAGCTAGAAATAGCAAGTTAAAAT
TEAD4_sgRNA930	TATCTTGTGGAAAGGACGAAACACCGTGGTGACTCCTGGCATTCCTGTTTTAGAGCTAGAAATAGCAAGTTAAAAT
TEAD4_sgRNA93	TATCTTGTGGAAAGGACGAAACACCGAGAAACCTCTCATTCCAGGAGTTTTAGAGCTAGAAATAGCAAGTTAAAAT
TEAD4_sgRNA926	TATCTTGTGGAAAGGACGAAACACCGGGAATTCTGTGGCATTCCATGTTTTAGAGCTAGAAATAGCAAGTTAAAAT
TEAD4_sgRNA925	TATCTTGTGGAAAGGACGAAACACCGCCCTCACAAAATCCATTCCTGTTTTAGAGCTAGAAATAGCAAGTTAAAAT
TEAD4_sgRNA924	TATCTTGTGGAAAGGACGAAACACCGGGATCCCTAAGGCCTAGGAAGTTTTAGAGCTAGAAATAGCAAGTTAAAAT
TEAD4_sgRNA923	TATCTTGTGGAAAGGACGAAACACCGGGAGGGGGAATGGGGAATGAGTTTTAGAGCTAGAAATAGCAAGTTAAAAT
TEAD4_sgRNA922	TATCTTGTGGAAAGGACGAAACACCGGCTCTGGGGGAGGGGGAATGGTTTTAGAGCTAGAAATAGCAAGTTAAAAT
TEAD4_sgRNA920	TATCTTGTGGAAAGGACGAAACACCGCTGTGCTAAACTCATTCCCAGTTTTAGAGCTAGAAATAGCAAGTTAAAAT
TEAD4_sgRNA92	TATCTTGTGGAAAGGACGAAACACCGTGCCAGAAACCTCTCATTCCGTTTTAGAGCTAGAAATAGCAAGTTAAAAT
TEAD4_sgRNA919	TATCTTGTGGAAAGGACGAAACACCGGATAGGGGCTGGGAATGCATGTTTTAGAGCTAGAAATAGCAAGTTAAAAT
TEAD4_sgRNA917	TATCTTGTGGAAAGGACGAAACACCGTGGTATCTGTGGAATGAAACGTTTTAGAGCTAGAAATAGCAAGTTAAAAT
TEAD4_sgRNA915	TATCTTGTGGAAAGGACGAAACACCGCTTGCTCCTGGAATGTTTTGGTTTTAGAGCTAGAAATAGCAAGTTAAAAT
TEAD4_sgRNA914	TATCTTGTGGAAAGGACGAAACACCGGAAGGAGATTGGGGAATGCAGTTTTAGAGCTAGAAATAGCAAGTTAAAAT
TEAD4_sgRNA910	TATCTTGTGGAAAGGACGAAACACCGTCGTTCTGGATGGAATGTGCGTTTTAGAGCTAGAAATAGCAAGTTAAAAT
TEAD4_sgRNA91	TATCTTGTGGAAAGGACGAAACACCGAACCTCCATCCTGGAATGAGGTTTTAGAGCTAGAAATAGCAAGTTAAAAT
TEAD4_sgRNA908	TATCTTGTGGAAAGGACGAAACACCGTACCCATGTGTAAAGGAATGGTTTTAGAGCTAGAAATAGCAAGTTAAAAT
TEAD4_sgRNA907	TATCTTGTGGAAAGGACGAAACACCGAGCTCTGTTGGAATGCAAGAGTTTTAGAGCTAGAAATAGCAAGTTAAAAT
TEAD4_sgRNA906	TATCTTGTGGAAAGGACGAAACACCGCTTGCTCAGGAGGAATGCAAGTTTTAGAGCTAGAAATAGCAAGTTAAAAT
TEAD4_sgRNA904	TATCTTGTGGAAAGGACGAAACACCGCTTACTCATCTTTGCATTCCGTTTTAGAGCTAGAAATAGCAAGTTAAAAT
TEAD4_sgRNA903	TATCTTGTGGAAAGGACGAAACACCGCCATGCTGAGGAATGCAGCTGTTTTAGAGCTAGAAATAGCAAGTTAAAAT
TEAD4_sgRNA901	TATCTTGTGGAAAGGACGAAACACCGGACGGGAGCACTCAGGAATGGTTTTAGAGCTAGAAATAGCAAGTTAAAAT
TEAD4_sgRNA900	TATCTTGTGGAAAGGACGAAACACCGGAGCACTCAGGAATGCGGTGGTTTTAGAGCTAGAAATAGCAAGTTAAAAT
TEAD4_sgRNA9	TATCTTGTGGAAAGGACGAAACACCGGCCGAGTACAAACAGGAATGGTTTTAGAGCTAGAAATAGCAAGTTAAAAT
TEAD4_sgRNA898	TATCTTGTGGAAAGGACGAAACACCGGATGGGCTGCCCAGGAATGTGTTTTAGAGCTAGAAATAGCAAGTTAAAAT
TEAD4_sgRNA896	TATCTTGTGGAAAGGACGAAACACCGTCCAGGATGCCCACATTCCTGTTTTAGAGCTAGAAATAGCAAGTTAAAAT
TEAD4_sgRNA894	TATCTTGTGGAAAGGACGAAACACCGGCATGTTAGACACATTCCCTGTTTTAGAGCTAGAAATAGCAAGTTAAAAT
TEAD4_sgRNA893	TATCTTGTGGAAAGGACGAAACACCGGGTTCACAGAACTGGAATGTGTTTTAGAGCTAGAAATAGCAAGTTAAAAT
TEAD4_sgRNA891	TATCTTGTGGAAAGGACGAAACACCGATTATGGGGAAAACCCGGAAGTTTTAGAGCTAGAAATAGCAAGTTAAAAT
TEAD4_sgRNA889	TATCTTGTGGAAAGGACGAAACACCGCCAGTTCTGTGAACCATTCCGTTTTAGAGCTAGAAATAGCAAGTTAAAAT
TEAD4_sgRNA888	TATCTTGTGGAAAGGACGAAACACCGCTGCGTGCTTCCCATTCCAAGTTTTAGAGCTAGAAATAGCAAGTTAAAAT
TEAD4_sgRNA887	TATCTTGTGGAAAGGACGAAACACCGTGCATGTCATCCCTTGGAATGTTTTAGAGCTAGAAATAGCAAGTTAAAAT
TEAD4_sgRNA885	TATCTTGTGGAAAGGACGAAACACCGATAATGAGAATGGAATGAAGGTTTTAGAGCTAGAAATAGCAAGTTAAAAT
TEAD4_sgRNA884	TATCTTGTGGAAAGGACGAAACACCGAGTGCATGACTCCCATTCCTGTTTTAGAGCTAGAAATAGCAAGTTAAAAT
TEAD4_sgRNA883	TATCTTGTGGAAAGGACGAAACACCGAGGGGACCAAGCCTAGGAATGTTTTAGAGCTAGAAATAGCAAGTTAAAAT
TEAD4_sgRNA881	TATCTTGTGGAAAGGACGAAACACCGCCCTGGTATTCAAACATTCCGTTTTAGAGCTAGAAATAGCAAGTTAAAAT
TEAD4_sgRNA88	TATCTTGTGGAAAGGACGAAACACCGTGCTGAGCCGCCGCATTCCGGTTTTAGAGCTAGAAATAGCAAGTTAAAAT
TEAD4_sgRNA879	TATCTTGTGGAAAGGACGAAACACCGTGCACTTCAGCATTCCTACCGTTTTAGAGCTAGAAATAGCAAGTTAAAAT
TEAD4_sgRNA878	TATCTTGTGGAAAGGACGAAACACCGAAGTGGAGCTCAAAGGGAATGTTTTAGAGCTAGAAATAGCAAGTTAAAAT
TEAD4_sgRNA876	TATCTTGTGGAAAGGACGAAACACCGTGTTAAGAGTGAGAGGAATGGTTTTAGAGCTAGAAATAGCAAGTTAAAAT
TEAD4_sgRNA874	TATCTTGTGGAAAGGACGAAACACCGGAAATGAGAAGGAATGAGGGGTTTTAGAGCTAGAAATAGCAAGTTAAAAT
TEAD4_sgRNA873	TATCTTGTGGAAAGGACGAAACACCGCACTGAAATGAGAAGGAATGGTTTTAGAGCTAGAAATAGCAAGTTAAAAT
TEAD4_sgRNA871	TATCTTGTGGAAAGGACGAAACACCGTGAAGGTTATTGGAATGAGGGTTTTAGAGCTAGAAATAGCAAGTTAAAAT
TEAD4_sgRNA870	TATCTTGTGGAAAGGACGAAACACCGTGCAGAGATCTGCATTCCAGGTTTTAGAGCTAGAAATAGCAAGTTAAAAT
TEAD4_sgRNA87	TATCTTGTGGAAAGGACGAAACACCGAAGGCATCCCCGGAATGCGGGTTTTAGAGCTAGAAATAGCAAGTTAAAAT
TEAD4_sgRNA868	TATCTTGTGGAAAGGACGAAACACCGCACTGAGCACTCATTCCACAGTTTTAGAGCTAGAAATAGCAAGTTAAAAT
TEAD4_sgRNA867	TATCTTGTGGAAAGGACGAAACACCGTACTTACGTTAATACATTCCGTTTTAGAGCTAGAAATAGCAAGTTAAAAT
TEAD4_sgRNA861	TATCTTGTGGAAAGGACGAAACACCGTGAGTCACAACATTCCACTTGTTTTAGAGCTAGAAATAGCAAGTTAAAAT
TEAD4_sgRNA860	TATCTTGTGGAAAGGACGAAACACCGATGAATTCAAAGGAATGGTCGTTTTAGAGCTAGAAATAGCAAGTTAAAAT
TEAD4_sgRNA859	TATCTTGTGGAAAGGACGAAACACCGAAAGAATGAATTCAAAGGAAGTTTTAGAGCTAGAAATAGCAAGTTAAAAT
TEAD4_sgRNA857	TATCTTGTGGAAAGGACGAAACACCGAGCATCACATGGGGGTGGAAGTTTTAGAGCTAGAAATAGCAAGTTAAAAT
TEAD4_sgRNA854	TATCTTGTGGAAAGGACGAAACACCGACTGAGGTTATTGGAATGTGGTTTTAGAGCTAGAAATAGCAAGTTAAAAT
TEAD4_sgRNA853	TATCTTGTGGAAAGGACGAAACACCGGAGGCCCTCTTCCATTCCCCGTTTTAGAGCTAGAAATAGCAAGTTAAAAT
TEAD4_sgRNA852	TATCTTGTGGAAAGGACGAAACACCGAGGCGTTTGGGCCTGGGGAAGTTTTAGAGCTAGAAATAGCAAGTTAAAAT
TEAD4_sgRNA851	TATCTTGTGGAAAGGACGAAACACCGTGGGCCTGGGGAATGGAAGAGTTTTAGAGCTAGAAATAGCAAGTTAAAAT
TEAD4_sgRNA85	TATCTTGTGGAAAGGACGAAACACCGTTGTCCTCTAAAACGGGAATGTTTTAGAGCTAGAAATAGCAAGTTAAAAT
TEAD4_sgRNA848	TATCTTGTGGAAAGGACGAAACACCGATGACTACTGCATTCCAGTCGTTTTAGAGCTAGAAATAGCAAGTTAAAAT
TEAD4_sgRNA846	TATCTTGTGGAAAGGACGAAACACCGAGCTTCAGGCAATGGAATGTGTTTTAGAGCTAGAAATAGCAAGTTAAAAT
TEAD4_sgRNA844	TATCTTGTGGAAAGGACGAAACACCGAAAACTGTAATACATTCCTAGTTTTAGAGCTAGAAATAGCAAGTTAAAAT
TEAD4_sgRNA843	TATCTTGTGGAAAGGACGAAACACCGACTGCTGTCACATTCCAGAGGTTTTAGAGCTAGAAATAGCAAGTTAAAAT
TEAD4_sgRNA842	TATCTTGTGGAAAGGACGAAACACCGGTGGACAGCAGGAATGCCGCGTTTTAGAGCTAGAAATAGCAAGTTAAAAT
TEAD4_sgRNA840	TATCTTGTGGAAAGGACGAAACACCGAGCAGCCACTGGAATGCCTGGTTTTAGAGCTAGAAATAGCAAGTTAAAAT
TEAD4_sgRNA84	TATCTTGTGGAAAGGACGAAACACCGCCTCTAAAACGGGAATGGGAGTTTTAGAGCTAGAAATAGCAAGTTAAAAT
TEAD4_sgRNA839	TATCTTGTGGAAAGGACGAAACACCGTCAAGCCCCAGGCATTCCAGGTTTTAGAGCTAGAAATAGCAAGTTAAAAT
TEAD4_sgRNA836	TATCTTGTGGAAAGGACGAAACACCGAAAGAACCTCAGTGTTGGAAGTTTTAGAGCTAGAAATAGCAAGTTAAAAT
TEAD4_sgRNA835	TATCTTGTGGAAAGGACGAAACACCGAAACTCTCCTGGAATGTGGCGTTTTAGAGCTAGAAATAGCAAGTTAAAAT
TEAD4_sgRNA834	TATCTTGTGGAAAGGACGAAACACCGGGCAAAACTCTCCTGGAATGGTTTTAGAGCTAGAAATAGCAAGTTAAAAT
TEAD4_sgRNA832	TATCTTGTGGAAAGGACGAAACACCGTCCACATCCTGCCACATTCCGTTTTAGAGCTAGAAATAGCAAGTTAAAAT
TEAD4_sgRNA831	TATCTTGTGGAAAGGACGAAACACCGGAAAAGAGGAGGAATGTCTCGTTTTAGAGCTAGAAATAGCAAGTTAAAAT
TEAD4_sgRNA83	TATCTTGTGGAAAGGACGAAACACCGCTCCAGAATGTTTGAAGGAAGTTTTAGAGCTAGAAATAGCAAGTTAAAAT
TEAD4_sgRNA828	TATCTTGTGGAAAGGACGAAACACCGCTGCCTTAAAGCCCAGGAATGTTTTAGAGCTAGAAATAGCAAGTTAAAAT
TEAD4_sgRNA826	TATCTTGTGGAAAGGACGAAACACCGTTGCTCTCACACCCATTCCTGTTTTAGAGCTAGAAATAGCAAGTTAAAAT
TEAD4_sgRNA825	TATCTTGTGGAAAGGACGAAACACCGGCTTTGGCACTGAAGGAATGGTTTTAGAGCTAGAAATAGCAAGTTAAAAT
TEAD4_sgRNA824	TATCTTGTGGAAAGGACGAAACACCGTGTATTTGTTTTCACATTCCGTTTTAGAGCTAGAAATAGCAAGTTAAAAT
TEAD4_sgRNA822	TATCTTGTGGAAAGGACGAAACACCGAGGCGGATGAGGAGGGAATGGTTTTAGAGCTAGAAATAGCAAGTTAAAAT
TEAD4_sgRNA820	TATCTTGTGGAAAGGACGAAACACCGCTTGCCAAACATTCCTTTTCGTTTTAGAGCTAGAAATAGCAAGTTAAAAT
TEAD4_sgRNA819	TATCTTGTGGAAAGGACGAAACACCGTCTCCCTGAAAAGGAATGTTGTTTTAGAGCTAGAAATAGCAAGTTAAAAT
TEAD4_sgRNA816	TATCTTGTGGAAAGGACGAAACACCGATGCCTTGTGTCTCATTCCAGTTTTAGAGCTAGAAATAGCAAGTTAAAAT
TEAD4_sgRNA814	TATCTTGTGGAAAGGACGAAACACCGCAGGAACTGCTGGCATTCCAGTTTTAGAGCTAGAAATAGCAAGTTAAAAT
TEAD4_sgRNA811	TATCTTGTGGAAAGGACGAAACACCGCTCAGCCTTTAGGGAATGACGTTTTAGAGCTAGAAATAGCAAGTTAAAAT
TEAD4_sgRNA810	TATCTTGTGGAAAGGACGAAACACCGGCATTCCTGTCATTCCCTAAGTTTTAGAGCTAGAAATAGCAAGTTAAAAT
TEAD4_sgRNA81	TATCTTGTGGAAAGGACGAAACACCGAGTGACTCATCTTCAGGAATGTTTTAGAGCTAGAAATAGCAAGTTAAAAT
TEAD4_sgRNA809	TATCTTGTGGAAAGGACGAAACACCGACTTACCTAGGAATGGAATGGTTTTAGAGCTAGAAATAGCAAGTTAAAAT
TEAD4_sgRNA808	TATCTTGTGGAAAGGACGAAACACCGTGTGATGACTTACCTAGGAAGTTTTAGAGCTAGAAATAGCAAGTTAAAAT
TEAD4_sgRNA806	TATCTTGTGGAAAGGACGAAACACCGCAGGTCCACATTCCATTCCTGTTTTAGAGCTAGAAATAGCAAGTTAAAAT
TEAD4_sgRNA804	TATCTTGTGGAAAGGACGAAACACCGAAGGACTGCTGGAATGTGGTGTTTTAGAGCTAGAAATAGCAAGTTAAAAT
TEAD4_sgRNA803	TATCTTGTGGAAAGGACGAAACACCGTTTTAAGGACTGCTGGAATGGTTTTAGAGCTAGAAATAGCAAGTTAAAAT
TEAD4_sgRNA802	TATCTTGTGGAAAGGACGAAACACCGACAGAAGTGTGCCAGGAATGGTTTTAGAGCTAGAAATAGCAAGTTAAAAT
TEAD4_sgRNA801	TATCTTGTGGAAAGGACGAAACACCGGGACCCATAAACTGGAATGCGTTTTAGAGCTAGAAATAGCAAGTTAAAAT
TEAD4_sgRNA8	TATCTTGTGGAAAGGACGAAACACCGAAACAGCATTCAGCATTCCAGTTTTAGAGCTAGAAATAGCAAGTTAAAAT
TEAD4_sgRNA798	TATCTTGTGGAAAGGACGAAACACCGTGACTAACTCAGCATTCCACGTTTTAGAGCTAGAAATAGCAAGTTAAAAT
TEAD4_sgRNA796	TATCTTGTGGAAAGGACGAAACACCGAGGAGGGAAGGCATTCCTGGGTTTTAGAGCTAGAAATAGCAAGTTAAAAT
TEAD4_sgRNA795	TATCTTGTGGAAAGGACGAAACACCGTGATAACATGTACATTCCTCGTTTTAGAGCTAGAAATAGCAAGTTAAAAT
TEAD4_sgRNA794	TATCTTGTGGAAAGGACGAAACACCGAAGGCAACGCCTTCATTCCTGTTTTAGAGCTAGAAATAGCAAGTTAAAAT
TEAD4_sgRNA793	TATCTTGTGGAAAGGACGAAACACCGGAGTTATGTCCAAGGAATGAGTTTTAGAGCTAGAAATAGCAAGTTAAAAT
TEAD4_sgRNA791	TATCTTGTGGAAAGGACGAAACACCGGGAGTTGTGGGCATTCCAGAGTTTTAGAGCTAGAAATAGCAAGTTAAAAT
TEAD4_sgRNA789	TATCTTGTGGAAAGGACGAAACACCGCTTGAACTCTGATCATTCCCGTTTTAGAGCTAGAAATAGCAAGTTAAAAT
TEAD4_sgRNA788	TATCTTGTGGAAAGGACGAAACACCGTTCTAAGGGTGGACTGGAATGTTTTAGAGCTAGAAATAGCAAGTTAAAAT
TEAD4_sgRNA786	TATCTTGTGGAAAGGACGAAACACCGTTTTCTCCTGCATTCCCAGAGTTTTAGAGCTAGAAATAGCAAGTTAAAAT
TEAD4_sgRNA785	TATCTTGTGGAAAGGACGAAACACCGCTGAAGCCCTCTGGGAATGCGTTTTAGAGCTAGAAATAGCAAGTTAAAAT
TEAD4_sgRNA784	TATCTTGTGGAAAGGACGAAACACCGAGGGGGAAAGAGGAATGTGAGTTTTAGAGCTAGAAATAGCAAGTTAAAAT
TEAD4_sgRNA782	TATCTTGTGGAAAGGACGAAACACCGGAACTTTTCAGACTTCGGAAGTTTTAGAGCTAGAAATAGCAAGTTAAAAT
TEAD4_sgRNA78	TATCTTGTGGAAAGGACGAAACACCGTGCCACTGTGGAAAGGAATGGTTTTAGAGCTAGAAATAGCAAGTTAAAAT
TEAD4_sgRNA779	TATCTTGTGGAAAGGACGAAACACCGTGGCGAGGGAACAGGAATGAGTTTTAGAGCTAGAAATAGCAAGTTAAAAT
TEAD4_sgRNA775	TATCTTGTGGAAAGGACGAAACACCGTGTTCGTCCCATTCCAAATTGTTTTAGAGCTAGAAATAGCAAGTTAAAAT
TEAD4_sgRNA774	TATCTTGTGGAAAGGACGAAACACCGGAAAGCACCAAATTTGGAATGTTTTAGAGCTAGAAATAGCAAGTTAAAAT
TEAD4_sgRNA771	TATCTTGTGGAAAGGACGAAACACCGCCAGTGGGCTGGAATGTGGAGTTTTAGAGCTAGAAATAGCAAGTTAAAAT
TEAD4_sgRNA770	TATCTTGTGGAAAGGACGAAACACCGAAACCCAGTGGGCTGGAATGGTTTTAGAGCTAGAAATAGCAAGTTAAAAT
TEAD4_sgRNA768	TATCTTGTGGAAAGGACGAAACACCGGGAATTCCGCTTCTGGAATGGTTTTAGAGCTAGAAATAGCAAGTTAAAAT
TEAD4_sgRNA767	TATCTTGTGGAAAGGACGAAACACCGAGAACATGTGCTCATTCCAAGTTTTAGAGCTAGAAATAGCAAGTTAAAAT
TEAD4_sgRNA766	TATCTTGTGGAAAGGACGAAACACCGGCTCATGCAGCAGGAATGTGGTTTTAGAGCTAGAAATAGCAAGTTAAAAT
TEAD4_sgRNA764	TATCTTGTGGAAAGGACGAAACACCGGAGCACTGGTTCATTCCTGCGTTTTAGAGCTAGAAATAGCAAGTTAAAAT
TEAD4_sgRNA763	TATCTTGTGGAAAGGACGAAACACCGGACATAATTTATTTGGGGAAGTTTTAGAGCTAGAAATAGCAAGTTAAAAT
TEAD4_sgRNA762	TATCTTGTGGAAAGGACGAAACACCGGAGGCATCTTTCTGGAATGAGTTTTAGAGCTAGAAATAGCAAGTTAAAAT
TEAD4_sgRNA761	TATCTTGTGGAAAGGACGAAACACCGCTTCCAGATTGCGTGAGGAAGTTTTAGAGCTAGAAATAGCAAGTTAAAAT
TEAD4_sgRNA760	TATCTTGTGGAAAGGACGAAACACCGCTATCAGTCCCATTCCACTCGTTTTAGAGCTAGAAATAGCAAGTTAAAAT
TEAD4_sgRNA759	TATCTTGTGGAAAGGACGAAACACCGTACACAGGCCTGAGTGGAATGTTTTAGAGCTAGAAATAGCAAGTTAAAAT
TEAD4_sgRNA751	TATCTTGTGGAAAGGACGAAACACCGTCGGGAGTCTGGTGAAGGAAGTTTTAGAGCTAGAAATAGCAAGTTAAAAT
TEAD4_sgRNA750	TATCTTGTGGAAAGGACGAAACACCGTCTGGTGAAGGAATGGCATCGTTTTAGAGCTAGAAATAGCAAGTTAAAAT
TEAD4_sgRNA749	TATCTTGTGGAAAGGACGAAACACCGGCTGTGGGATGGTGCATTCCGTTTTAGAGCTAGAAATAGCAAGTTAAAAT
TEAD4_sgRNA748	TATCTTGTGGAAAGGACGAAACACCGCCCTTCATTCTCAGGAATGCGTTTTAGAGCTAGAAATAGCAAGTTAAAAT
TEAD4_sgRNA747	TATCTTGTGGAAAGGACGAAACACCGTGTATGAATGAAGGAATGTGGTTTTAGAGCTAGAAATAGCAAGTTAAAAT
TEAD4_sgRNA746	TATCTTGTGGAAAGGACGAAACACCGCCTTCCCTCACTCCATTCCCGTTTTAGAGCTAGAAATAGCAAGTTAAAAT
TEAD4_sgRNA745	TATCTTGTGGAAAGGACGAAACACCGGCCTTGGCTGAGCCTGGGAAGTTTTAGAGCTAGAAATAGCAAGTTAAAAT
TEAD4_sgRNA744	TATCTTGTGGAAAGGACGAAACACCGCTGAGCCTGGGAATGGAGTGGTTTTAGAGCTAGAAATAGCAAGTTAAAAT
TEAD4_sgRNA743	TATCTTGTGGAAAGGACGAAACACCGGGTGCTCACTCAACATTCCTGTTTTAGAGCTAGAAATAGCAAGTTAAAAT
TEAD4_sgRNA742	TATCTTGTGGAAAGGACGAAACACCGCGGAAGTACAAGGAATGAGGGTTTTAGAGCTAGAAATAGCAAGTTAAAAT
TEAD4_sgRNA741	TATCTTGTGGAAAGGACGAAACACCGCCTCCCTTGCTTGGAATGAAGTTTTAGAGCTAGAAATAGCAAGTTAAAAT
TEAD4_sgRNA74	TATCTTGTGGAAAGGACGAAACACCGATGTGAGAGGGCCATTCCTTGTTTTAGAGCTAGAAATAGCAAGTTAAAAT
TEAD4_sgRNA739	TATCTTGTGGAAAGGACGAAACACCGGTGGCTGCCTCAGGAATGTAGTTTTAGAGCTAGAAATAGCAAGTTAAAAT
TEAD4_sgRNA736	TATCTTGTGGAAAGGACGAAACACCGGAAAAGATCAAACATTCCCTGTTTTAGAGCTAGAAATAGCAAGTTAAAAT
TEAD4_sgRNA735	TATCTTGTGGAAAGGACGAAACACCGGAATGAGGTCACATTCCAGGGTTTTAGAGCTAGAAATAGCAAGTTAAAAT
TEAD4_sgRNA733	TATCTTGTGGAAAGGACGAAACACCGTCCAGTGGAAGGAATGCAGAGTTTTAGAGCTAGAAATAGCAAGTTAAAAT
TEAD4_sgRNA732	TATCTTGTGGAAAGGACGAAACACCGAACGACCTGGGGAAGGAATGGTTTTAGAGCTAGAAATAGCAAGTTAAAAT
TEAD4_sgRNA73	TATCTTGTGGAAAGGACGAAACACCGTGTGATCACCACCAAAGGAAGTTTTAGAGCTAGAAATAGCAAGTTAAAAT
TEAD4_sgRNA729	TATCTTGTGGAAAGGACGAAACACCGTCTGTTTCAGAAGGGGAATGGTTTTAGAGCTAGAAATAGCAAGTTAAAAT
TEAD4_sgRNA726	TATCTTGTGGAAAGGACGAAACACCGCGTATACATTGGGATGGAATGTTTTAGAGCTAGAAATAGCAAGTTAAAAT
TEAD4_sgRNA724	TATCTTGTGGAAAGGACGAAACACCGAGAATACCCTTCATTCCCACGTTTTAGAGCTAGAAATAGCAAGTTAAAAT
TEAD4_sgRNA723	TATCTTGTGGAAAGGACGAAACACCGTTCAAGCCAGTGGGAATGAAGTTTTAGAGCTAGAAATAGCAAGTTAAAAT
TEAD4_sgRNA720	TATCTTGTGGAAAGGACGAAACACCGCACTTCTGCCACATTCCTTTGTTTTAGAGCTAGAAATAGCAAGTTAAAAT
TEAD4_sgRNA719	TATCTTGTGGAAAGGACGAAACACCGAACAACACAAACATTCCCAGGTTTTAGAGCTAGAAATAGCAAGTTAAAAT
TEAD4_sgRNA716	TATCTTGTGGAAAGGACGAAACACCGTGACTAATTTGTAGGAATGCGTTTTAGAGCTAGAAATAGCAAGTTAAAAT
TEAD4_sgRNA714	TATCTTGTGGAAAGGACGAAACACCGCCAAAATAGAAGAGGAATGAGTTTTAGAGCTAGAAATAGCAAGTTAAAAT
TEAD4_sgRNA711	TATCTTGTGGAAAGGACGAAACACCGGGGTTTGACCATGGAATGCGGTTTTAGAGCTAGAAATAGCAAGTTAAAAT
TEAD4_sgRNA709	TATCTTGTGGAAAGGACGAAACACCGCCTTTGTGCCTCGCATTCCAGTTTTAGAGCTAGAAATAGCAAGTTAAAAT
TEAD4_sgRNA708	TATCTTGTGGAAAGGACGAAACACCGTAAATTTTAAGGAATGCCTTGTTTTAGAGCTAGAAATAGCAAGTTAAAAT
TEAD4_sgRNA707	TATCTTGTGGAAAGGACGAAACACCGTGACTTTATCACCAGGAATGGTTTTAGAGCTAGAAATAGCAAGTTAAAAT
TEAD4_sgRNA705	TATCTTGTGGAAAGGACGAAACACCGAGAGACCACTTCCTCATTCCGTTTTAGAGCTAGAAATAGCAAGTTAAAAT
TEAD4_sgRNA704	TATCTTGTGGAAAGGACGAAACACCGTGAGAGGAAATATGGAATGAGTTTTAGAGCTAGAAATAGCAAGTTAAAAT
TEAD4_sgRNA703	TATCTTGTGGAAAGGACGAAACACCGAATATGCAGTTAGCCATTCCGTTTTAGAGCTAGAAATAGCAAGTTAAAAT
TEAD4_sgRNA702	TATCTTGTGGAAAGGACGAAACACCGCAGACATTTAACACCAGGAAGTTTTAGAGCTAGAAATAGCAAGTTAAAAT
TEAD4_sgRNA70	TATCTTGTGGAAAGGACGAAACACCGGGGAAATGGGGCTGGGGAATGTTTTAGAGCTAGAAATAGCAAGTTAAAAT
TEAD4_sgRNA699	TATCTTGTGGAAAGGACGAAACACCGTTTCAGAGGATTGGAATGTGGTTTTAGAGCTAGAAATAGCAAGTTAAAAT
TEAD4_sgRNA698	TATCTTGTGGAAAGGACGAAACACCGTCCAGGTGGCTTGGAATGCAGTTTTAGAGCTAGAAATAGCAAGTTAAAAT
TEAD4_sgRNA696	TATCTTGTGGAAAGGACGAAACACCGTTGGAATGTGGGGCATTCCAGTTTTAGAGCTAGAAATAGCAAGTTAAAAT
TEAD4_sgRNA694	TATCTTGTGGAAAGGACGAAACACCGATGACACTGGCATTCCTATGGTTTTAGAGCTAGAAATAGCAAGTTAAAAT
TEAD4_sgRNA692	TATCTTGTGGAAAGGACGAAACACCGTGTGTGTGCAGTCAGGAATGGTTTTAGAGCTAGAAATAGCAAGTTAAAAT
TEAD4_sgRNA690	TATCTTGTGGAAAGGACGAAACACCGACCTCAAAATCCTTGGAATGGTTTTAGAGCTAGAAATAGCAAGTTAAAAT
TEAD4_sgRNA689	TATCTTGTGGAAAGGACGAAACACCGTCTAGGTAATCCACATTCCAGTTTTAGAGCTAGAAATAGCAAGTTAAAAT
TEAD4_sgRNA687	TATCTTGTGGAAAGGACGAAACACCGAGGGGAATGGCACATTCCACGTTTTAGAGCTAGAAATAGCAAGTTAAAAT
TEAD4_sgRNA686	TATCTTGTGGAAAGGACGAAACACCGACAGGAAGAGGTTAGGGGAAGTTTTAGAGCTAGAAATAGCAAGTTAAAAT
TEAD4_sgRNA684	TATCTTGTGGAAAGGACGAAACACCGGTACTGGTGAGGCATTCCAAGTTTTAGAGCTAGAAATAGCAAGTTAAAAT
TEAD4_sgRNA683	TATCTTGTGGAAAGGACGAAACACCGATGCCTACATGGCATTGGAAGTTTTAGAGCTAGAAATAGCAAGTTAAAAT
TEAD4_sgRNA681	TATCTTGTGGAAAGGACGAAACACCGATTCACTCAACACATTCCTGGTTTTAGAGCTAGAAATAGCAAGTTAAAAT
TEAD4_sgRNA68	TATCTTGTGGAAAGGACGAAACACCGTCAGGTGGGGTGGGAATGCTGTTTTAGAGCTAGAAATAGCAAGTTAAAAT
TEAD4_sgRNA677	TATCTTGTGGAAAGGACGAAACACCGTCCCTCCATCCCCGGGAATGGTTTTAGAGCTAGAAATAGCAAGTTAAAAT
TEAD4_sgRNA676	TATCTTGTGGAAAGGACGAAACACCGGAGCCAGCTCCCCATTCCCGGTTTTAGAGCTAGAAATAGCAAGTTAAAAT
TEAD4_sgRNA675	TATCTTGTGGAAAGGACGAAACACCGAACAGATGCTGGAATGTTTGGTTTTAGAGCTAGAAATAGCAAGTTAAAAT
TEAD4_sgRNA673	TATCTTGTGGAAAGGACGAAACACCGAAAAAACATACATTCCACAGGTTTTAGAGCTAGAAATAGCAAGTTAAAAT
TEAD4_sgRNA670	TATCTTGTGGAAAGGACGAAACACCGGGTGGTGATCAGGAATGCTGGTTTTAGAGCTAGAAATAGCAAGTTAAAAT
TEAD4_sgRNA67	TATCTTGTGGAAAGGACGAAACACCGATCACAGAAACGCATTCCAAGTTTTAGAGCTAGAAATAGCAAGTTAAAAT
TEAD4_sgRNA668	TATCTTGTGGAAAGGACGAAACACCGCTAAAGGCTCTGGAATGTCGGTTTTAGAGCTAGAAATAGCAAGTTAAAAT
TEAD4_sgRNA666	TATCTTGTGGAAAGGACGAAACACCGTTCCTCTGGGAAAGGAATGTGTTTTAGAGCTAGAAATAGCAAGTTAAAAT
TEAD4_sgRNA665	TATCTTGTGGAAAGGACGAAACACCGTCTGGGAAAGGAATGTGGGGGTTTTAGAGCTAGAAATAGCAAGTTAAAAT
TEAD4_sgRNA663	TATCTTGTGGAAAGGACGAAACACCGAGTCACAGTTCTCACATTCCGTTTTAGAGCTAGAAATAGCAAGTTAAAAT
TEAD4_sgRNA661	TATCTTGTGGAAAGGACGAAACACCGGCAATAAGTGTTGGAATGGAGTTTTAGAGCTAGAAATAGCAAGTTAAAAT
TEAD4_sgRNA659	TATCTTGTGGAAAGGACGAAACACCGATTTGTTTGAGGAATGTTTTGTTTTAGAGCTAGAAATAGCAAGTTAAAAT
TEAD4_sgRNA657	TATCTTGTGGAAAGGACGAAACACCGTCCCCACCCCTACATTCCCGGTTTTAGAGCTAGAAATAGCAAGTTAAAAT
TEAD4_sgRNA656	TATCTTGTGGAAAGGACGAAACACCGAAGCATCCGCGGGAATGTAGGTTTTAGAGCTAGAAATAGCAAGTTAAAAT
TEAD4_sgRNA653	TATCTTGTGGAAAGGACGAAACACCGGCATTTCTAATGTAGGAATGGTTTTAGAGCTAGAAATAGCAAGTTAAAAT
TEAD4_sgRNA652	TATCTTGTGGAAAGGACGAAACACCGAGGTGTGCATATGGAATGTGGTTTTAGAGCTAGAAATAGCAAGTTAAAAT
TEAD4_sgRNA650	TATCTTGTGGAAAGGACGAAACACCGACTGAGCTGACATTCCATGGGTTTTAGAGCTAGAAATAGCAAGTTAAAAT
TEAD4_sgRNA648	TATCTTGTGGAAAGGACGAAACACCGAGTGACATATTGACATTCCTGTTTTAGAGCTAGAAATAGCAAGTTAAAAT
TEAD4_sgRNA644	TATCTTGTGGAAAGGACGAAACACCGGATAAGACTCTAGGAATGTTGTTTTAGAGCTAGAAATAGCAAGTTAAAAT
TEAD4_sgRNA643	TATCTTGTGGAAAGGACGAAACACCGGTCAAAGTACTGGAATGCACGTTTTAGAGCTAGAAATAGCAAGTTAAAAT
TEAD4_sgRNA642	TATCTTGTGGAAAGGACGAAACACCGCACTGACTTGATCCTGGGAAGTTTTAGAGCTAGAAATAGCAAGTTAAAAT
TEAD4_sgRNA640	TATCTTGTGGAAAGGACGAAACACCGTTGGCTTGCTTTCCATTCCCGTTTTAGAGCTAGAAATAGCAAGTTAAAAT
TEAD4_sgRNA64	TATCTTGTGGAAAGGACGAAACACCGGTGCTTACATGGAATGTGGAGTTTTAGAGCTAGAAATAGCAAGTTAAAAT
TEAD4_sgRNA639	TATCTTGTGGAAAGGACGAAACACCGGTTTCAGTGTCAGGGAATGGGTTTTAGAGCTAGAAATAGCAAGTTAAAAT
TEAD4_sgRNA637	TATCTTGTGGAAAGGACGAAACACCGAACTGCTAATATCTGGAATGGTTTTAGAGCTAGAAATAGCAAGTTAAAAT
TEAD4_sgRNA635	TATCTTGTGGAAAGGACGAAACACCGGACTTCTCAAGACATTCCTCGTTTTAGAGCTAGAAATAGCAAGTTAAAAT
TEAD4_sgRNA634	TATCTTGTGGAAAGGACGAAACACCGGTCACATTCCCGGAATGCTTGTTTTAGAGCTAGAAATAGCAAGTTAAAAT
TEAD4_sgRNA633	TATCTTGTGGAAAGGACGAAACACCGAGTCAGCGCCCAAGCATTCCGTTTTAGAGCTAGAAATAGCAAGTTAAAAT
TEAD4_sgRNA631	TATCTTGTGGAAAGGACGAAACACCGTGCAATTTCCGTCACATTCCGTTTTAGAGCTAGAAATAGCAAGTTAAAAT
TEAD4_sgRNA630	TATCTTGTGGAAAGGACGAAACACCGCAAGCATTCCGGGAATGTGAGTTTTAGAGCTAGAAATAGCAAGTTAAAAT
TEAD4_sgRNA63	TATCTTGTGGAAAGGACGAAACACCGCCAAGTGCTTACATGGAATGGTTTTAGAGCTAGAAATAGCAAGTTAAAAT
TEAD4_sgRNA629	TATCTTGTGGAAAGGACGAAACACCGATTCTTTCGTGCATTCCCACGTTTTAGAGCTAGAAATAGCAAGTTAAAAT
TEAD4_sgRNA627	TATCTTGTGGAAAGGACGAAACACCGCAATGGTTATCTTGAGGAATGTTTTAGAGCTAGAAATAGCAAGTTAAAAT
TEAD4_sgRNA625	TATCTTGTGGAAAGGACGAAACACCGGCAGAATTGTTCTCATTCCAGTTTTAGAGCTAGAAATAGCAAGTTAAAAT
TEAD4_sgRNA624	TATCTTGTGGAAAGGACGAAACACCGAAACTTCCCAGGAATGCTAAGTTTTAGAGCTAGAAATAGCAAGTTAAAAT
TEAD4_sgRNA623	TATCTTGTGGAAAGGACGAAACACCGTCATTGCCCTTAGCATTCCTGTTTTAGAGCTAGAAATAGCAAGTTAAAAT
TEAD4_sgRNA622	TATCTTGTGGAAAGGACGAAACACCGCTCACCACTACATTCCTGCTGTTTTAGAGCTAGAAATAGCAAGTTAAAAT
TEAD4_sgRNA620	TATCTTGTGGAAAGGACGAAACACCGTTCCACTAACACTCACGGAAGTTTTAGAGCTAGAAATAGCAAGTTAAAAT
TEAD4_sgRNA619	TATCTTGTGGAAAGGACGAAACACCGACTAACACTCACGGAATGGCGTTTTAGAGCTAGAAATAGCAAGTTAAAAT
TEAD4_sgRNA618	TATCTTGTGGAAAGGACGAAACACCGCCTCAGCCAAGCACATTCCCGTTTTAGAGCTAGAAATAGCAAGTTAAAAT
TEAD4_sgRNA617	TATCTTGTGGAAAGGACGAAACACCGCTACTGCCTGGGAATGTGCTGTTTTAGAGCTAGAAATAGCAAGTTAAAAT
TEAD4_sgRNA614	TATCTTGTGGAAAGGACGAAACACCGGGCAGAGAAGTCTACATTCCGTTTTAGAGCTAGAAATAGCAAGTTAAAAT
TEAD4_sgRNA613	TATCTTGTGGAAAGGACGAAACACCGGGCCTAAGGCTGGCATTCCAGTTTTAGAGCTAGAAATAGCAAGTTAAAAT
TEAD4_sgRNA610	TATCTTGTGGAAAGGACGAAACACCGGACTGATGAAGCAACATTCCGTTTTAGAGCTAGAAATAGCAAGTTAAAAT
TEAD4_sgRNA609	TATCTTGTGGAAAGGACGAAACACCGCAACATTCCAGGAATGGAGAGTTTTAGAGCTAGAAATAGCAAGTTAAAAT
TEAD4_sgRNA608	TATCTTGTGGAAAGGACGAAACACCGATGAAGCAACATTCCAGGAAGTTTTAGAGCTAGAAATAGCAAGTTAAAAT
TEAD4_sgRNA607	TATCTTGTGGAAAGGACGAAACACCGTTCCTCCCCATCTCCATTCCGTTTTAGAGCTAGAAATAGCAAGTTAAAAT
TEAD4_sgRNA604	TATCTTGTGGAAAGGACGAAACACCGGGAGTGTAAATGGAATGTGGGTTTTAGAGCTAGAAATAGCAAGTTAAAAT
TEAD4_sgRNA603	TATCTTGTGGAAAGGACGAAACACCGAGCAGTCGGGAGCACATTCCGTTTTAGAGCTAGAAATAGCAAGTTAAAAT
TEAD4_sgRNA602	TATCTTGTGGAAAGGACGAAACACCGTCGGGAGCACATTCCAGGTGGTTTTAGAGCTAGAAATAGCAAGTTAAAAT
TEAD4_sgRNA60	TATCTTGTGGAAAGGACGAAACACCGGCTGTGTGTGGTATCATTCCGTTTTAGAGCTAGAAATAGCAAGTTAAAAT
TEAD4_sgRNA6	TATCTTGTGGAAAGGACGAAACACCGCATGAGGAGAGAGCGGGGAAGTTTTAGAGCTAGAAATAGCAAGTTAAAAT
TEAD4_sgRNA599	TATCTTGTGGAAAGGACGAAACACCGTGGTATTCCATGGAATGTACGTTTTAGAGCTAGAAATAGCAAGTTAAAAT
TEAD4_sgRNA598	TATCTTGTGGAAAGGACGAAACACCGATCGTGGCCTGTACATTCCAGTTTTAGAGCTAGAAATAGCAAGTTAAAAT
TEAD4_sgRNA595	TATCTTGTGGAAAGGACGAAACACCGAGGGCTTCTTAAAAATGGAAGTTTTAGAGCTAGAAATAGCAAGTTAAAAT
TEAD4_sgRNA594	TATCTTGTGGAAAGGACGAAACACCGCTTCCAGGCCCATTCCTGAAGTTTTAGAGCTAGAAATAGCAAGTTAAAAT
TEAD4_sgRNA593	TATCTTGTGGAAAGGACGAAACACCGTTACCTTTCAGGAATGGGCCGTTTTAGAGCTAGAAATAGCAAGTTAAAAT
TEAD4_sgRNA592	TATCTTGTGGAAAGGACGAAACACCGTTACATTACCTTTCAGGAATGTTTTAGAGCTAGAAATAGCAAGTTAAAAT
TEAD4_sgRNA589	TATCTTGTGGAAAGGACGAAACACCGGCCTGGCACTGGAATGTGGAGTTTTAGAGCTAGAAATAGCAAGTTAAAAT
TEAD4_sgRNA587	TATCTTGTGGAAAGGACGAAACACCGTGTAGGCCAAAGCAGGAATGGTTTTAGAGCTAGAAATAGCAAGTTAAAAT
TEAD4_sgRNA586	TATCTTGTGGAAAGGACGAAACACCGGGAGGTTAATGTGGAATGGTGTTTTAGAGCTAGAAATAGCAAGTTAAAAT
TEAD4_sgRNA585	TATCTTGTGGAAAGGACGAAACACCGGGGTGGAGGTTAATGTGGAAGTTTTAGAGCTAGAAATAGCAAGTTAAAAT
TEAD4_sgRNA583	TATCTTGTGGAAAGGACGAAACACCGAGGCTCCAGGTTGGAATGCAGTTTTAGAGCTAGAAATAGCAAGTTAAAAT
TEAD4_sgRNA582	TATCTTGTGGAAAGGACGAAACACCGTGTTTCCCTGCATTCCAACCGTTTTAGAGCTAGAAATAGCAAGTTAAAAT
TEAD4_sgRNA5777	TATCTTGTGGAAAGGACGAAACACCGTTGAGTGACTACTACATTCCGTTTTAGAGCTAGAAATAGCAAGTTAAAAT
TEAD4_sgRNA5775	TATCTTGTGGAAAGGACGAAACACCGCGGGTGTGTGGGAATGCGCGGTTTTAGAGCTAGAAATAGCAAGTTAAAAT
TEAD4_sgRNA5772	TATCTTGTGGAAAGGACGAAACACCGTGCTGGGCCAGGGAATGAAGGTTTTAGAGCTAGAAATAGCAAGTTAAAAT
TEAD4_sgRNA5771	TATCTTGTGGAAAGGACGAAACACCGCAGGACACCCCTTCATTCCCGTTTTAGAGCTAGAAATAGCAAGTTAAAAT
TEAD4_sgRNA5770	TATCTTGTGGAAAGGACGAAACACCGCCCAGCTGCTCCAGGAATGCGTTTTAGAGCTAGAAATAGCAAGTTAAAAT
TEAD4_sgRNA577	TATCTTGTGGAAAGGACGAAACACCGATTCTTGGCAGAAGGAATGCGTTTTAGAGCTAGAAATAGCAAGTTAAAAT
TEAD4_sgRNA5768	TATCTTGTGGAAAGGACGAAACACCGCCCTTCACATCCTGCATTCCGTTTTAGAGCTAGAAATAGCAAGTTAAAAT
TEAD4_sgRNA5767	TATCTTGTGGAAAGGACGAAACACCGAAGGTCGGGCCACATTCCTGGTTTTAGAGCTAGAAATAGCAAGTTAAAAT
TEAD4_sgRNA5766	TATCTTGTGGAAAGGACGAAACACCGTTCCAGCTTCCGCAGGAATGGTTTTAGAGCTAGAAATAGCAAGTTAAAAT
TEAD4_sgRNA5765	TATCTTGTGGAAAGGACGAAACACCGCTCATTCATGGCATTCCACTGTTTTAGAGCTAGAAATAGCAAGTTAAAAT
TEAD4_sgRNA5764	TATCTTGTGGAAAGGACGAAACACCGGAAGCATGCCAGGAATGGAAGTTTTAGAGCTAGAAATAGCAAGTTAAAAT
TEAD4_sgRNA5763	TATCTTGTGGAAAGGACGAAACACCGTGTAAGAAGCATGCCAGGAAGTTTTAGAGCTAGAAATAGCAAGTTAAAAT
TEAD4_sgRNA5761	TATCTTGTGGAAAGGACGAAACACCGATATTTGTCCCTTCCATTCCGTTTTAGAGCTAGAAATAGCAAGTTAAAAT
TEAD4_sgRNA5760	TATCTTGTGGAAAGGACGAAACACCGGCTGAGGTGCACATGGAATGGTTTTAGAGCTAGAAATAGCAAGTTAAAAT
TEAD4_sgRNA5758	TATCTTGTGGAAAGGACGAAACACCGGTGTGGGGTTTGCTCATTCCGTTTTAGAGCTAGAAATAGCAAGTTAAAAT
TEAD4_sgRNA5755	TATCTTGTGGAAAGGACGAAACACCGGTGTCTGACTCAGCATTCCAGTTTTAGAGCTAGAAATAGCAAGTTAAAAT
TEAD4_sgRNA5754	TATCTTGTGGAAAGGACGAAACACCGGATAGGATGGCTATGGAATGGTTTTAGAGCTAGAAATAGCAAGTTAAAAT
TEAD4_sgRNA5751	TATCTTGTGGAAAGGACGAAACACCGTCACTTAGTGGGTCATTCCTGTTTTAGAGCTAGAAATAGCAAGTTAAAAT
TEAD4_sgRNA5748	TATCTTGTGGAAAGGACGAAACACCGGAGAGAATGCTTGGCATTCCGTTTTAGAGCTAGAAATAGCAAGTTAAAAT
TEAD4_sgRNA5747	TATCTTGTGGAAAGGACGAAACACCGTCAGTCTTCAGGAATGTAACGTTTTAGAGCTAGAAATAGCAAGTTAAAAT
TEAD4_sgRNA5744	TATCTTGTGGAAAGGACGAAACACCGATCAGGGCAGGGGGAATGTCGTTTTAGAGCTAGAAATAGCAAGTTAAAAT
TEAD4_sgRNA5742	TATCTTGTGGAAAGGACGAAACACCGAACAGCAAGAAAGGAATGAGGTTTTAGAGCTAGAAATAGCAAGTTAAAAT
TEAD4_sgRNA5741	TATCTTGTGGAAAGGACGAAACACCGAGGCAGGAAGGAATGCTGTGGTTTTAGAGCTAGAAATAGCAAGTTAAAAT
TEAD4_sgRNA5740	TATCTTGTGGAAAGGACGAAACACCGATGAGGAATTTCAGCAGGAAGTTTTAGAGCTAGAAATAGCAAGTTAAAAT
TEAD4_sgRNA574	TATCTTGTGGAAAGGACGAAACACCGTCTGTCGCCCAGGAATGCAGGTTTTAGAGCTAGAAATAGCAAGTTAAAAT
TEAD4_sgRNA5738	TATCTTGTGGAAAGGACGAAACACCGTGGATGCTTTCTCACATTCCGTTTTAGAGCTAGAAATAGCAAGTTAAAAT
TEAD4_sgRNA5736	TATCTTGTGGAAAGGACGAAACACCGTCTGTGAACTTGGGGAATGCGTTTTAGAGCTAGAAATAGCAAGTTAAAAT
TEAD4_sgRNA5734	TATCTTGTGGAAAGGACGAAACACCGTTACATCCTTCACATTCCTAGTTTTAGAGCTAGAAATAGCAAGTTAAAAT
TEAD4_sgRNA5733	TATCTTGTGGAAAGGACGAAACACCGAACAGTCCCTAGGAATGTGAGTTTTAGAGCTAGAAATAGCAAGTTAAAAT
TEAD4_sgRNA5732	TATCTTGTGGAAAGGACGAAACACCGGCATGTGCTGGGGAATGTCTGTTTTAGAGCTAGAAATAGCAAGTTAAAAT
TEAD4_sgRNA5731	TATCTTGTGGAAAGGACGAAACACCGTCAGAGAATTCTAGAAGGAAGTTTTAGAGCTAGAAATAGCAAGTTAAAAT
TEAD4_sgRNA5729	TATCTTGTGGAAAGGACGAAACACCGCACTCAGACCACGGAATGCTGTTTTAGAGCTAGAAATAGCAAGTTAAAAT
TEAD4_sgRNA5727	TATCTTGTGGAAAGGACGAAACACCGACATCTTGCCAAGCATTCCGGTTTTAGAGCTAGAAATAGCAAGTTAAAAT
TEAD4_sgRNA5725	TATCTTGTGGAAAGGACGAAACACCGCTCAATGTGTTGGAATGTATGTTTTAGAGCTAGAAATAGCAAGTTAAAAT
TEAD4_sgRNA5724	TATCTTGTGGAAAGGACGAAACACCGCCATGGGTTTGCTGCATTCCGTTTTAGAGCTAGAAATAGCAAGTTAAAAT
TEAD4_sgRNA5723	TATCTTGTGGAAAGGACGAAACACCGAATCGTGCTCATCATTCCAGGTTTTAGAGCTAGAAATAGCAAGTTAAAAT
TEAD4_sgRNA5721	TATCTTGTGGAAAGGACGAAACACCGTCTGACTTTACATTCCATCGGTTTTAGAGCTAGAAATAGCAAGTTAAAAT
TEAD4_sgRNA5720	TATCTTGTGGAAAGGACGAAACACCGGCTCTGATGTGACATTCCAGGTTTTAGAGCTAGAAATAGCAAGTTAAAAT
TEAD4_sgRNA5719	TATCTTGTGGAAAGGACGAAACACCGGCTCCAATGTGACATTCCAGGTTTTAGAGCTAGAAATAGCAAGTTAAAAT
TEAD4_sgRNA5717	TATCTTGTGGAAAGGACGAAACACCGTCCTGACTCGCATTCCAGCCGTTTTAGAGCTAGAAATAGCAAGTTAAAAT
TEAD4_sgRNA5716	TATCTTGTGGAAAGGACGAAACACCGATGGGACCTCCCCACATTCCGTTTTAGAGCTAGAAATAGCAAGTTAAAAT
TEAD4_sgRNA5715	TATCTTGTGGAAAGGACGAAACACCGACCCTTAGGGCCAGGAATGTGTTTTAGAGCTAGAAATAGCAAGTTAAAAT
TEAD4_sgRNA5714	TATCTTGTGGAAAGGACGAAACACCGTTAGGGCCAGGAATGTGGGGGTTTTAGAGCTAGAAATAGCAAGTTAAAAT
TEAD4_sgRNA5713	TATCTTGTGGAAAGGACGAAACACCGCAGCTCTAGGTGGAAGGAATGTTTTAGAGCTAGAAATAGCAAGTTAAAAT
TEAD4_sgRNA5712	TATCTTGTGGAAAGGACGAAACACCGCTAGGTGGAAGGAATGGGACGTTTTAGAGCTAGAAATAGCAAGTTAAAAT
TEAD4_sgRNA5711	TATCTTGTGGAAAGGACGAAACACCGTCTGGCCCTCTGGGGGAATGGTTTTAGAGCTAGAAATAGCAAGTTAAAAT
TEAD4_sgRNA571	TATCTTGTGGAAAGGACGAAACACCGCACGGAGGCAGTTGGAATGTGTTTTAGAGCTAGAAATAGCAAGTTAAAAT
TEAD4_sgRNA5709	TATCTTGTGGAAAGGACGAAACACCGGGTCTGCACTTACATTCCTGGTTTTAGAGCTAGAAATAGCAAGTTAAAAT
TEAD4_sgRNA5708	TATCTTGTGGAAAGGACGAAACACCGGAGCTAATCTAAAAGGAATGGTTTTAGAGCTAGAAATAGCAAGTTAAAAT
TEAD4_sgRNA5707	TATCTTGTGGAAAGGACGAAACACCGACAAAGTATGCACGGAATGAGTTTTAGAGCTAGAAATAGCAAGTTAAAAT
TEAD4_sgRNA5704	TATCTTGTGGAAAGGACGAAACACCGGGGAGCATGGGAGGGAATGCGTTTTAGAGCTAGAAATAGCAAGTTAAAAT
TEAD4_sgRNA5703	TATCTTGTGGAAAGGACGAAACACCGGAAGGGATGAAGACAGGGAAGTTTTAGAGCTAGAAATAGCAAGTTAAAAT
TEAD4_sgRNA5701	TATCTTGTGGAAAGGACGAAACACCGCACACCTCGAAATACATTCCGTTTTAGAGCTAGAAATAGCAAGTTAAAAT
TEAD4_sgRNA57	TATCTTGTGGAAAGGACGAAACACCGTTCAACAGAAGGAATGGGGCGTTTTAGAGCTAGAAATAGCAAGTTAAAAT
TEAD4_sgRNA5699	TATCTTGTGGAAAGGACGAAACACCGCTCCCTGAGAAGAACATTCCGTTTTAGAGCTAGAAATAGCAAGTTAAAAT
TEAD4_sgRNA5698	TATCTTGTGGAAAGGACGAAACACCGACAAGGAAAGGTCATGGGAAGTTTTAGAGCTAGAAATAGCAAGTTAAAAT
TEAD4_sgRNA5696	TATCTTGTGGAAAGGACGAAACACCGAGCCATGGCAATGGAATGTTGTTTTAGAGCTAGAAATAGCAAGTTAAAAT
TEAD4_sgRNA5695	TATCTTGTGGAAAGGACGAAACACCGGAGGTGGAGGCATTCCCCAGGTTTTAGAGCTAGAAATAGCAAGTTAAAAT
TEAD4_sgRNA5694	TATCTTGTGGAAAGGACGAAACACCGTCCAGGAATTTCAGGAATGAGTTTTAGAGCTAGAAATAGCAAGTTAAAAT
TEAD4_sgRNA5691	TATCTTGTGGAAAGGACGAAACACCGACCTGAAACTCTCACATTCCGTTTTAGAGCTAGAAATAGCAAGTTAAAAT
TEAD4_sgRNA5690	TATCTTGTGGAAAGGACGAAACACCGGACTTTGTTACTGGAATGTGGTTTTAGAGCTAGAAATAGCAAGTTAAAAT
TEAD4_sgRNA569	TATCTTGTGGAAAGGACGAAACACCGTAGAGAAGCAGGAATGCACGGTTTTAGAGCTAGAAATAGCAAGTTAAAAT
TEAD4_sgRNA5689	TATCTTGTGGAAAGGACGAAACACCGCCTATTAGTCACATTCCATTGTTTTAGAGCTAGAAATAGCAAGTTAAAAT
TEAD4_sgRNA5687	TATCTTGTGGAAAGGACGAAACACCGAGACTGTTCTAAGCATTCCAGTTTTAGAGCTAGAAATAGCAAGTTAAAAT
TEAD4_sgRNA5686	TATCTTGTGGAAAGGACGAAACACCGAAGGCAGCTGCAACTGGAATGTTTTAGAGCTAGAAATAGCAAGTTAAAAT
TEAD4_sgRNA5685	TATCTTGTGGAAAGGACGAAACACCGCAGCTGCAACTGGAATGGGTGTTTTAGAGCTAGAAATAGCAAGTTAAAAT
TEAD4_sgRNA5684	TATCTTGTGGAAAGGACGAAACACCGGACACCCACCTTTTGGAATGGTTTTAGAGCTAGAAATAGCAAGTTAAAAT
TEAD4_sgRNA5683	TATCTTGTGGAAAGGACGAAACACCGGCCCAGGACCACATTCCAAAGTTTTAGAGCTAGAAATAGCAAGTTAAAAT
TEAD4_sgRNA5682	TATCTTGTGGAAAGGACGAAACACCGAGCAGATGGTTTGGAATGTGGTTTTAGAGCTAGAAATAGCAAGTTAAAAT
TEAD4_sgRNA5681	TATCTTGTGGAAAGGACGAAACACCGTTGCAACTGGCATTCCCTTCGTTTTAGAGCTAGAAATAGCAAGTTAAAAT
TEAD4_sgRNA5677	TATCTTGTGGAAAGGACGAAACACCGTGATAAATTCATTCCCACAGGTTTTAGAGCTAGAAATAGCAAGTTAAAAT
TEAD4_sgRNA5675	TATCTTGTGGAAAGGACGAAACACCGAAAGTCAAATAGGAATGCATGTTTTAGAGCTAGAAATAGCAAGTTAAAAT
TEAD4_sgRNA5673	TATCTTGTGGAAAGGACGAAACACCGGGCATCTGCATTCACATTCCGTTTTAGAGCTAGAAATAGCAAGTTAAAAT
TEAD4_sgRNA5670	TATCTTGTGGAAAGGACGAAACACCGCACATTAGCGTCTACATTCCGTTTTAGAGCTAGAAATAGCAAGTTAAAAT
TEAD4_sgRNA567	TATCTTGTGGAAAGGACGAAACACCGTTCTGTGAGGAAGGAATGTGGTTTTAGAGCTAGAAATAGCAAGTTAAAAT
TEAD4_sgRNA5668	TATCTTGTGGAAAGGACGAAACACCGTCAGCTGTAAGGAATGTAGTGTTTTAGAGCTAGAAATAGCAAGTTAAAAT
TEAD4_sgRNA5666	TATCTTGTGGAAAGGACGAAACACCGTCCCAAAACTGTCAGGAATGGTTTTAGAGCTAGAAATAGCAAGTTAAAAT
TEAD4_sgRNA5665	TATCTTGTGGAAAGGACGAAACACCGGAGGTGCCTCACCTGTGGAAGTTTTAGAGCTAGAAATAGCAAGTTAAAAT
TEAD4_sgRNA5662	TATCTTGTGGAAAGGACGAAACACCGGTACATTCTGGAATGTCTGCGTTTTAGAGCTAGAAATAGCAAGTTAAAAT
TEAD4_sgRNA5661	TATCTTGTGGAAAGGACGAAACACCGAAAGAAGGTCATTCCCAGACGTTTTAGAGCTAGAAATAGCAAGTTAAAAT
TEAD4_sgRNA5658	TATCTTGTGGAAAGGACGAAACACCGACACGGGTGATAGTATGGAAGTTTTAGAGCTAGAAATAGCAAGTTAAAAT
TEAD4_sgRNA5657	TATCTTGTGGAAAGGACGAAACACCGGGGTATAGTGAGAAAAGGAAGTTTTAGAGCTAGAAATAGCAAGTTAAAAT
TEAD4_sgRNA5655	TATCTTGTGGAAAGGACGAAACACCGGTGCCTACTCTCAGCATTCCGTTTTAGAGCTAGAAATAGCAAGTTAAAAT
TEAD4_sgRNA5652	TATCTTGTGGAAAGGACGAAACACCGAATTAACAGCAGAGGAATGTGTTTTAGAGCTAGAAATAGCAAGTTAAAAT
TEAD4_sgRNA565	TATCTTGTGGAAAGGACGAAACACCGTGTAATTATGGTGGGGGAATGTTTTAGAGCTAGAAATAGCAAGTTAAAAT
TEAD4_sgRNA5649	TATCTTGTGGAAAGGACGAAACACCGCTGTTAATTTCTCATTCCTGGTTTTAGAGCTAGAAATAGCAAGTTAAAAT
TEAD4_sgRNA5648	TATCTTGTGGAAAGGACGAAACACCGAAATATGTAGGTAAAAGGAAGTTTTAGAGCTAGAAATAGCAAGTTAAAAT
TEAD4_sgRNA5643	TATCTTGTGGAAAGGACGAAACACCGTCTGATAAACCCAGGAATGAGTTTTAGAGCTAGAAATAGCAAGTTAAAAT
TEAD4_sgRNA5641	TATCTTGTGGAAAGGACGAAACACCGGCCCCTGAGCCTTCATTCCTGTTTTAGAGCTAGAAATAGCAAGTTAAAAT
TEAD4_sgRNA5640	TATCTTGTGGAAAGGACGAAACACCGAGTAGATCAGCAGGAATGTCGTTTTAGAGCTAGAAATAGCAAGTTAAAAT
TEAD4_sgRNA5638	TATCTTGTGGAAAGGACGAAACACCGCACAGGGCCCGTGGAGGGAAGTTTTAGAGCTAGAAATAGCAAGTTAAAAT
TEAD4_sgRNA5636	TATCTTGTGGAAAGGACGAAACACCGCCAGCAGCTGCTTCCTGGAAGTTTTAGAGCTAGAAATAGCAAGTTAAAAT
TEAD4_sgRNA5635	TATCTTGTGGAAAGGACGAAACACCGCAGCCCGGAACTGCCATTCCGTTTTAGAGCTAGAAATAGCAAGTTAAAAT
TEAD4_sgRNA5633	TATCTTGTGGAAAGGACGAAACACCGCTTGACTGCTCAGGAATGCGGTTTTAGAGCTAGAAATAGCAAGTTAAAAT
TEAD4_sgRNA5631	TATCTTGTGGAAAGGACGAAACACCGCGAGGAATTTAGGGAATGCAGTTTTAGAGCTAGAAATAGCAAGTTAAAAT
TEAD4_sgRNA5629	TATCTTGTGGAAAGGACGAAACACCGGATGAGTAATCAGACATTCCGTTTTAGAGCTAGAAATAGCAAGTTAAAAT
TEAD4_sgRNA5628	TATCTTGTGGAAAGGACGAAACACCGATTGGGGAGGACTACTGGAAGTTTTAGAGCTAGAAATAGCAAGTTAAAAT
TEAD4_sgRNA5626	TATCTTGTGGAAAGGACGAAACACCGAGAAAGTGAGTCACAGGGAAGTTTTAGAGCTAGAAATAGCAAGTTAAAAT
TEAD4_sgRNA5625	TATCTTGTGGAAAGGACGAAACACCGAGCAAGTAATTGTCAGGGAAGTTTTAGAGCTAGAAATAGCAAGTTAAAAT
TEAD4_sgRNA5624	TATCTTGTGGAAAGGACGAAACACCGAATTGTCAGGGAATGGCCGTGTTTTAGAGCTAGAAATAGCAAGTTAAAAT
TEAD4_sgRNA5621	TATCTTGTGGAAAGGACGAAACACCGCTCATTCCTGTGCTCATTCCGTTTTAGAGCTAGAAATAGCAAGTTAAAAT
TEAD4_sgRNA5620	TATCTTGTGGAAAGGACGAAACACCGCTGAGGCCAGGAATGAGCACGTTTTAGAGCTAGAAATAGCAAGTTAAAAT
TEAD4_sgRNA5619	TATCTTGTGGAAAGGACGAAACACCGGGGTTGTGGAGGGAGAGGAAGTTTTAGAGCTAGAAATAGCAAGTTAAAAT
TEAD4_sgRNA5618	TATCTTGTGGAAAGGACGAAACACCGTGTGGAGGGAGAGGAATGGGGTTTTAGAGCTAGAAATAGCAAGTTAAAAT
TEAD4_sgRNA5615	TATCTTGTGGAAAGGACGAAACACCGATTTTCAATATTGGAATGCTGTTTTAGAGCTAGAAATAGCAAGTTAAAAT
TEAD4_sgRNA5611	TATCTTGTGGAAAGGACGAAACACCGGCTTTTGGGGCCACTGGGAAGTTTTAGAGCTAGAAATAGCAAGTTAAAAT
TEAD4_sgRNA561	TATCTTGTGGAAAGGACGAAACACCGATACGCAAGCACATTCCAAAGTTTTAGAGCTAGAAATAGCAAGTTAAAAT
TEAD4_sgRNA5609	TATCTTGTGGAAAGGACGAAACACCGGGGTGAAGAGCCATTCCCAGGTTTTAGAGCTAGAAATAGCAAGTTAAAAT
TEAD4_sgRNA5607	TATCTTGTGGAAAGGACGAAACACCGCTCTGGAGCTGGAATGCAGAGTTTTAGAGCTAGAAATAGCAAGTTAAAAT
TEAD4_sgRNA5605	TATCTTGTGGAAAGGACGAAACACCGGCCCAACTCGAGGAATGTCCGTTTTAGAGCTAGAAATAGCAAGTTAAAAT
TEAD4_sgRNA5604	TATCTTGTGGAAAGGACGAAACACCGTATGCAGTGAGGGAATGTTGGTTTTAGAGCTAGAAATAGCAAGTTAAAAT
TEAD4_sgRNA5603	TATCTTGTGGAAAGGACGAAACACCGGATGCGACTTCAGGAATGGAGTTTTAGAGCTAGAAATAGCAAGTTAAAAT
TEAD4_sgRNA5602	TATCTTGTGGAAAGGACGAAACACCGATCCGATGCGACTTCAGGAAGTTTTAGAGCTAGAAATAGCAAGTTAAAAT
TEAD4_sgRNA56	TATCTTGTGGAAAGGACGAAACACCGTGAGTTCAACAGAAGGAATGGTTTTAGAGCTAGAAATAGCAAGTTAAAAT
TEAD4_sgRNA5599	TATCTTGTGGAAAGGACGAAACACCGAAGAAAGGTTCATGGAATGTGTTTTAGAGCTAGAAATAGCAAGTTAAAAT
TEAD4_sgRNA5597	TATCTTGTGGAAAGGACGAAACACCGGGCCGGCTGCATCATTCCCCGTTTTAGAGCTAGAAATAGCAAGTTAAAAT
TEAD4_sgRNA5593	TATCTTGTGGAAAGGACGAAACACCGCCCGCTGAGGGCAGCATTCCGTTTTAGAGCTAGAAATAGCAAGTTAAAAT
TEAD4_sgRNA5592	TATCTTGTGGAAAGGACGAAACACCGGTTCAGATTCTTCTCATTCCGTTTTAGAGCTAGAAATAGCAAGTTAAAAT
TEAD4_sgRNA5588	TATCTTGTGGAAAGGACGAAACACCGATATGCTCTGGAATGTGCAAGTTTTAGAGCTAGAAATAGCAAGTTAAAAT
TEAD4_sgRNA5587	TATCTTGTGGAAAGGACGAAACACCGACTTGGAACAGGAATGGGTTGTTTTAGAGCTAGAAATAGCAAGTTAAAAT
TEAD4_sgRNA5586	TATCTTGTGGAAAGGACGAAACACCGTTGGGACTTGGAACAGGAATGTTTTAGAGCTAGAAATAGCAAGTTAAAAT
TEAD4_sgRNA5583	TATCTTGTGGAAAGGACGAAACACCGGACAAGAACGCTAGGAATGCGTTTTAGAGCTAGAAATAGCAAGTTAAAAT
TEAD4_sgRNA5582	TATCTTGTGGAAAGGACGAAACACCGAGAACGCTAGGAATGCAGGAGTTTTAGAGCTAGAAATAGCAAGTTAAAAT
TEAD4_sgRNA5581	TATCTTGTGGAAAGGACGAAACACCGTCACCTGGTGTCCATTCCCCGTTTTAGAGCTAGAAATAGCAAGTTAAAAT
TEAD4_sgRNA5580	TATCTTGTGGAAAGGACGAAACACCGCTGCTCCCCAACCTGGGGAAGTTTTAGAGCTAGAAATAGCAAGTTAAAAT
TEAD4_sgRNA558	TATCTTGTGGAAAGGACGAAACACCGTGAACTCAGCATTCCGAAGTGTTTTAGAGCTAGAAATAGCAAGTTAAAAT
TEAD4_sgRNA5578	TATCTTGTGGAAAGGACGAAACACCGCGGCATTGACATTCCAGTGAGTTTTAGAGCTAGAAATAGCAAGTTAAAAT
TEAD4_sgRNA5576	TATCTTGTGGAAAGGACGAAACACCGAACACAGCAGGAAGTGGGAAGTTTTAGAGCTAGAAATAGCAAGTTAAAAT
TEAD4_sgRNA5574	TATCTTGTGGAAAGGACGAAACACCGCTGACGCAGCACATTCCCAGGTTTTAGAGCTAGAAATAGCAAGTTAAAAT
TEAD4_sgRNA5570	TATCTTGTGGAAAGGACGAAACACCGCCCGCCCAGGCTGACATTCCGTTTTAGAGCTAGAAATAGCAAGTTAAAAT
TEAD4_sgRNA5569	TATCTTGTGGAAAGGACGAAACACCGCTCATCGGAGAGGAATGTGCGTTTTAGAGCTAGAAATAGCAAGTTAAAAT
TEAD4_sgRNA5568	TATCTTGTGGAAAGGACGAAACACCGTCATTTATAAAGCAAAGGAAGTTTTAGAGCTAGAAATAGCAAGTTAAAAT
TEAD4_sgRNA5567	TATCTTGTGGAAAGGACGAAACACCGTATAAAGCAAAGGAATGGAAGTTTTAGAGCTAGAAATAGCAAGTTAAAAT
TEAD4_sgRNA5566	TATCTTGTGGAAAGGACGAAACACCGAGAGGGTCTTGGAATGACCTGTTTTAGAGCTAGAAATAGCAAGTTAAAAT
TEAD4_sgRNA5564	TATCTTGTGGAAAGGACGAAACACCGGGAAATTGAAAGCTTTGGAAGTTTTAGAGCTAGAAATAGCAAGTTAAAAT
TEAD4_sgRNA5560	TATCTTGTGGAAAGGACGAAACACCGCTCCTCACCCTGGAATGTGCGTTTTAGAGCTAGAAATAGCAAGTTAAAAT
TEAD4_sgRNA556	TATCTTGTGGAAAGGACGAAACACCGCTGGCGTCAGACACATTCCTGTTTTAGAGCTAGAAATAGCAAGTTAAAAT
TEAD4_sgRNA5558	TATCTTGTGGAAAGGACGAAACACCGAGAGGGACCTGCACATTCCAGTTTTAGAGCTAGAAATAGCAAGTTAAAAT
TEAD4_sgRNA5557	TATCTTGTGGAAAGGACGAAACACCGCCTGCAGAGGAGGCTGGGAAGTTTTAGAGCTAGAAATAGCAAGTTAAAAT
TEAD4_sgRNA5555	TATCTTGTGGAAAGGACGAAACACCGTATTCACTGGCATGGAATGCGTTTTAGAGCTAGAAATAGCAAGTTAAAAT
TEAD4_sgRNA5554	TATCTTGTGGAAAGGACGAAACACCGTCAGGAAATGCCGGAATGTTGTTTTAGAGCTAGAAATAGCAAGTTAAAAT
TEAD4_sgRNA5553	TATCTTGTGGAAAGGACGAAACACCGTGAACCTGCACCCAACATTCGTTTTAGAGCTAGAAATAGCAAGTTAAAAT
TEAD4_sgRNA5550	TATCTTGTGGAAAGGACGAAACACCGACCACCACACTCAACATTCCGTTTTAGAGCTAGAAATAGCAAGTTAAAAT
TEAD4_sgRNA5549	TATCTTGTGGAAAGGACGAAACACCGCGCCCTGAGAGGAATGAGCCGTTTTAGAGCTAGAAATAGCAAGTTAAAAT
TEAD4_sgRNA5548	TATCTTGTGGAAAGGACGAAACACCGGTGCCAGGCTCATTCCTCTCGTTTTAGAGCTAGAAATAGCAAGTTAAAAT
TEAD4_sgRNA5546	TATCTTGTGGAAAGGACGAAACACCGAGCAAAGATACTTCTTGGAAGTTTTAGAGCTAGAAATAGCAAGTTAAAAT
TEAD4_sgRNA5544	TATCTTGTGGAAAGGACGAAACACCGTAAAGTGTCTGGAATGTAGGGTTTTAGAGCTAGAAATAGCAAGTTAAAAT
TEAD4_sgRNA5541	TATCTTGTGGAAAGGACGAAACACCGGCTACAAAGGAGGAATGCCCGTTTTAGAGCTAGAAATAGCAAGTTAAAAT
TEAD4_sgRNA554	TATCTTGTGGAAAGGACGAAACACCGGAGGGAATAGCAAGCATTCCGTTTTAGAGCTAGAAATAGCAAGTTAAAAT
TEAD4_sgRNA5539	TATCTTGTGGAAAGGACGAAACACCGGGCTTAGGTAACCCCATTCCGTTTTAGAGCTAGAAATAGCAAGTTAAAAT
TEAD4_sgRNA5538	TATCTTGTGGAAAGGACGAAACACCGGGGAAGTCAGGCCAGGAATGGTTTTAGAGCTAGAAATAGCAAGTTAAAAT
TEAD4_sgRNA5536	TATCTTGTGGAAAGGACGAAACACCGGGGGGAAAGGGGAATGTTTGGTTTTAGAGCTAGAAATAGCAAGTTAAAAT
TEAD4_sgRNA5533	TATCTTGTGGAAAGGACGAAACACCGCCAAAACATCAGAGGAATGTGTTTTAGAGCTAGAAATAGCAAGTTAAAAT
TEAD4_sgRNA5532	TATCTTGTGGAAAGGACGAAACACCGTTAAAGGTAGTTGTGGAATGGTTTTAGAGCTAGAAATAGCAAGTTAAAAT
TEAD4_sgRNA5530	TATCTTGTGGAAAGGACGAAACACCGTTGCAGGGTTGGAATGTTTCGTTTTAGAGCTAGAAATAGCAAGTTAAAAT
TEAD4_sgRNA553	TATCTTGTGGAAAGGACGAAACACCGGAATAGCAAGCATTCCTGGTGTTTTAGAGCTAGAAATAGCAAGTTAAAAT
TEAD4_sgRNA5528	TATCTTGTGGAAAGGACGAAACACCGAAGTAGAATTTTCTGGAATGGTTTTAGAGCTAGAAATAGCAAGTTAAAAT
TEAD4_sgRNA5527	TATCTTGTGGAAAGGACGAAACACCGTGTCAGTAAATGGAATGTGTGTTTTAGAGCTAGAAATAGCAAGTTAAAAT
TEAD4_sgRNA5524	TATCTTGTGGAAAGGACGAAACACCGATGCTGGGTACATTCCTTTCGTTTTAGAGCTAGAAATAGCAAGTTAAAAT
TEAD4_sgRNA5523	TATCTTGTGGAAAGGACGAAACACCGTGGAAGCTTAGCCTTAGGAAGTTTTAGAGCTAGAAATAGCAAGTTAAAAT
TEAD4_sgRNA5521	TATCTTGTGGAAAGGACGAAACACCGTTCAAGAAGAACCATTCCTAGTTTTAGAGCTAGAAATAGCAAGTTAAAAT
TEAD4_sgRNA552	TATCTTGTGGAAAGGACGAAACACCGGAAATTCTGACTCATTCCACGTTTTAGAGCTAGAAATAGCAAGTTAAAAT
TEAD4_sgRNA5519	TATCTTGTGGAAAGGACGAAACACCGTTTGGGAAAGCTGAGGAATGGTTTTAGAGCTAGAAATAGCAAGTTAAAAT
TEAD4_sgRNA5518	TATCTTGTGGAAAGGACGAAACACCGGAAGGATGAGTCATTCCACCGTTTTAGAGCTAGAAATAGCAAGTTAAAAT
TEAD4_sgRNA5517	TATCTTGTGGAAAGGACGAAACACCGGGATGTGTACTGGAATGTGAGTTTTAGAGCTAGAAATAGCAAGTTAAAAT
TEAD4_sgRNA5515	TATCTTGTGGAAAGGACGAAACACCGTCAGTGTTCCCACATTCCAAGTTTTAGAGCTAGAAATAGCAAGTTAAAAT
TEAD4_sgRNA5514	TATCTTGTGGAAAGGACGAAACACCGTTTACCTACCTTTGGAATGTGTTTTAGAGCTAGAAATAGCAAGTTAAAAT
TEAD4_sgRNA5512	TATCTTGTGGAAAGGACGAAACACCGCAGTTCTTAGAGTGGAATGCGTTTTAGAGCTAGAAATAGCAAGTTAAAAT
TEAD4_sgRNA551	TATCTTGTGGAAAGGACGAAACACCGCTCATTCCACTGGAATGATCGTTTTAGAGCTAGAAATAGCAAGTTAAAAT
TEAD4_sgRNA5509	TATCTTGTGGAAAGGACGAAACACCGGATTCAGTACATTCCAGCCTGTTTTAGAGCTAGAAATAGCAAGTTAAAAT
TEAD4_sgRNA5508	TATCTTGTGGAAAGGACGAAACACCGTGGGCAATTACATTCCAGAAGTTTTAGAGCTAGAAATAGCAAGTTAAAAT
TEAD4_sgRNA5507	TATCTTGTGGAAAGGACGAAACACCGCAGACAATCACATTCCATTCGTTTTAGAGCTAGAAATAGCAAGTTAAAAT
TEAD4_sgRNA5506	TATCTTGTGGAAAGGACGAAACACCGGCTGTTCTTCTGAGGTGGAAGTTTTAGAGCTAGAAATAGCAAGTTAAAAT
TEAD4_sgRNA5504	TATCTTGTGGAAAGGACGAAACACCGGGAAAGGGATGGGAGGGGAAGTTTTAGAGCTAGAAATAGCAAGTTAAAAT
TEAD4_sgRNA5502	TATCTTGTGGAAAGGACGAAACACCGACACACAGCTGGAATGGAGAGTTTTAGAGCTAGAAATAGCAAGTTAAAAT
TEAD4_sgRNA5501	TATCTTGTGGAAAGGACGAAACACCGATGGCTACACACAGCTGGAAGTTTTAGAGCTAGAAATAGCAAGTTAAAAT
TEAD4_sgRNA550	TATCTTGTGGAAAGGACGAAACACCGCAACTTCCAGATCATTCCAGGTTTTAGAGCTAGAAATAGCAAGTTAAAAT
TEAD4_sgRNA5499	TATCTTGTGGAAAGGACGAAACACCGTGCTAATGCCAAGGAATGCGGTTTTAGAGCTAGAAATAGCAAGTTAAAAT
TEAD4_sgRNA5498	TATCTTGTGGAAAGGACGAAACACCGCTGAAATGCCTCGCATTCCTGTTTTAGAGCTAGAAATAGCAAGTTAAAAT
TEAD4_sgRNA5497	TATCTTGTGGAAAGGACGAAACACCGCTTCCTTGGAAGCAGGGGAAGTTTTAGAGCTAGAAATAGCAAGTTAAAAT
TEAD4_sgRNA5496	TATCTTGTGGAAAGGACGAAACACCGGAGCCCCTCCTCATTCCCCAGTTTTAGAGCTAGAAATAGCAAGTTAAAAT
TEAD4_sgRNA5495	TATCTTGTGGAAAGGACGAAACACCGCCCACCCTGGGGAATGAGGAGTTTTAGAGCTAGAAATAGCAAGTTAAAAT
TEAD4_sgRNA5494	TATCTTGTGGAAAGGACGAAACACCGTGCTCCCACCCTGGGGAATGGTTTTAGAGCTAGAAATAGCAAGTTAAAAT
TEAD4_sgRNA5492	TATCTTGTGGAAAGGACGAAACACCGAAAGAGCAAATCTGCGGGAAGTTTTAGAGCTAGAAATAGCAAGTTAAAAT
TEAD4_sgRNA5490	TATCTTGTGGAAAGGACGAAACACCGCCATGGAAACGGCAGGAATGGTTTTAGAGCTAGAAATAGCAAGTTAAAAT
TEAD4_sgRNA549	TATCTTGTGGAAAGGACGAAACACCGACTATGCAGAAGGAATGCTGGTTTTAGAGCTAGAAATAGCAAGTTAAAAT
TEAD4_sgRNA5486	TATCTTGTGGAAAGGACGAAACACCGTTGCCACAGGACTTCTGGAAGTTTTAGAGCTAGAAATAGCAAGTTAAAAT
TEAD4_sgRNA5485	TATCTTGTGGAAAGGACGAAACACCGGCGGGCAGCGCGCAGGAATGGTTTTAGAGCTAGAAATAGCAAGTTAAAAT
TEAD4_sgRNA5484	TATCTTGTGGAAAGGACGAAACACCGAATGGAATCCATGGCATTCCGTTTTAGAGCTAGAAATAGCAAGTTAAAAT
TEAD4_sgRNA5483	TATCTTGTGGAAAGGACGAAACACCGTTATTTATCCAGGAATGCCAGTTTTAGAGCTAGAAATAGCAAGTTAAAAT
TEAD4_sgRNA5482	TATCTTGTGGAAAGGACGAAACACCGTTTATGTTTGCTTCATTCCTGTTTTAGAGCTAGAAATAGCAAGTTAAAAT
TEAD4_sgRNA5480	TATCTTGTGGAAAGGACGAAACACCGGTTTTGGTAATAAATGGGAAGTTTTAGAGCTAGAAATAGCAAGTTAAAAT
TEAD4_sgRNA5478	TATCTTGTGGAAAGGACGAAACACCGCACAGTGTCTCTGCATTCCCGTTTTAGAGCTAGAAATAGCAAGTTAAAAT
TEAD4_sgRNA5477	TATCTTGTGGAAAGGACGAAACACCGCATGACACACAGAATGGAATGTTTTAGAGCTAGAAATAGCAAGTTAAAAT
TEAD4_sgRNA5476	TATCTTGTGGAAAGGACGAAACACCGAATGGGTAAACATTCCAGAGGTTTTAGAGCTAGAAATAGCAAGTTAAAAT
TEAD4_sgRNA5473	TATCTTGTGGAAAGGACGAAACACCGTTGTTAAGATGGAGGAATGAGTTTTAGAGCTAGAAATAGCAAGTTAAAAT
TEAD4_sgRNA5471	TATCTTGTGGAAAGGACGAAACACCGTTTGCGTCATACATTCCAAGGTTTTAGAGCTAGAAATAGCAAGTTAAAAT
TEAD4_sgRNA5469	TATCTTGTGGAAAGGACGAAACACCGCCATAAACACATTCCCTAAAGTTTTAGAGCTAGAAATAGCAAGTTAAAAT
TEAD4_sgRNA5467	TATCTTGTGGAAAGGACGAAACACCGCCCCTGGGGCTCACATTCCAGTTTTAGAGCTAGAAATAGCAAGTTAAAAT
TEAD4_sgRNA5466	TATCTTGTGGAAAGGACGAAACACCGTCTGCCATTTTGGTCATTCCGTTTTAGAGCTAGAAATAGCAAGTTAAAAT
TEAD4_sgRNA5464	TATCTTGTGGAAAGGACGAAACACCGGCTGAAGAAAGAGGAAGGAAGTTTTAGAGCTAGAAATAGCAAGTTAAAAT
TEAD4_sgRNA5463	TATCTTGTGGAAAGGACGAAACACCGGAAAGAGGAAGGAATGGCAAGTTTTAGAGCTAGAAATAGCAAGTTAAAAT
TEAD4_sgRNA5462	TATCTTGTGGAAAGGACGAAACACCGACACTTCAACAGGAATGCCAGTTTTAGAGCTAGAAATAGCAAGTTAAAAT
TEAD4_sgRNA546	TATCTTGTGGAAAGGACGAAACACCGAACTTAGCTTTCATTCCAAAGTTTTAGAGCTAGAAATAGCAAGTTAAAAT
TEAD4_sgRNA5459	TATCTTGTGGAAAGGACGAAACACCGTCATGAAATAGCAGACGGAAGTTTTAGAGCTAGAAATAGCAAGTTAAAAT
TEAD4_sgRNA5458	TATCTTGTGGAAAGGACGAAACACCGATTCATCACACTGCTTGGAAGTTTTAGAGCTAGAAATAGCAAGTTAAAAT
TEAD4_sgRNA5456	TATCTTGTGGAAAGGACGAAACACCGTAGGCATAATTTACCCATTCGTTTTAGAGCTAGAAATAGCAAGTTAAAAT
TEAD4_sgRNA5455	TATCTTGTGGAAAGGACGAAACACCGATGGTAGAAACTTCCGGAATGTTTTAGAGCTAGAAATAGCAAGTTAAAAT
TEAD4_sgRNA5453	TATCTTGTGGAAAGGACGAAACACCGAGTGATGTCACATTCCCAGGGTTTTAGAGCTAGAAATAGCAAGTTAAAAT
TEAD4_sgRNA5451	TATCTTGTGGAAAGGACGAAACACCGGGAAAGGAAGTGGTGGAATGGTTTTAGAGCTAGAAATAGCAAGTTAAAAT
TEAD4_sgRNA545	TATCTTGTGGAAAGGACGAAACACCGCAACACAATGCATTCCAGCCGTTTTAGAGCTAGAAATAGCAAGTTAAAAT
TEAD4_sgRNA5449	TATCTTGTGGAAAGGACGAAACACCGGTCCAGTTTCAGGAATGCTGGTTTTAGAGCTAGAAATAGCAAGTTAAAAT
TEAD4_sgRNA5447	TATCTTGTGGAAAGGACGAAACACCGGGGCTGAGTGGGAATGCCTAGTTTTAGAGCTAGAAATAGCAAGTTAAAAT
TEAD4_sgRNA5446	TATCTTGTGGAAAGGACGAAACACCGACAAGTGGCACATTCCTGAGGTTTTAGAGCTAGAAATAGCAAGTTAAAAT
TEAD4_sgRNA5444	TATCTTGTGGAAAGGACGAAACACCGGGAAGACTTGCATTCCAATGGTTTTAGAGCTAGAAATAGCAAGTTAAAAT
TEAD4_sgRNA5443	TATCTTGTGGAAAGGACGAAACACCGGTGGAATGTACTGGAATGTCGTTTTAGAGCTAGAAATAGCAAGTTAAAAT
TEAD4_sgRNA5442	TATCTTGTGGAAAGGACGAAACACCGGAAGGGTGAGTGGAATGTACGTTTTAGAGCTAGAAATAGCAAGTTAAAAT
TEAD4_sgRNA5440	TATCTTGTGGAAAGGACGAAACACCGGCTGGACAGAAACAGAGGAAGTTTTAGAGCTAGAAATAGCAAGTTAAAAT
TEAD4_sgRNA5438	TATCTTGTGGAAAGGACGAAACACCGGGCCCTGCTGGGAGGAATGCGTTTTAGAGCTAGAAATAGCAAGTTAAAAT
TEAD4_sgRNA5437	TATCTTGTGGAAAGGACGAAACACCGTGGAGAATTCTGCATTCCAGGTTTTAGAGCTAGAAATAGCAAGTTAAAAT
TEAD4_sgRNA5435	TATCTTGTGGAAAGGACGAAACACCGATTCCTAACGATGGAATGGCGTTTTAGAGCTAGAAATAGCAAGTTAAAAT
TEAD4_sgRNA5434	TATCTTGTGGAAAGGACGAAACACCGAAGGATTCCTAACGATGGAAGTTTTAGAGCTAGAAATAGCAAGTTAAAAT
TEAD4_sgRNA5432	TATCTTGTGGAAAGGACGAAACACCGTGCTAAAAATACACATTCCTGTTTTAGAGCTAGAAATAGCAAGTTAAAAT
TEAD4_sgRNA5430	TATCTTGTGGAAAGGACGAAACACCGGAGTGGGTCTTCATTCCTTGGTTTTAGAGCTAGAAATAGCAAGTTAAAAT
TEAD4_sgRNA543	TATCTTGTGGAAAGGACGAAACACCGCGGGCATCCCGGGAATGCGGGTTTTAGAGCTAGAAATAGCAAGTTAAAAT
TEAD4_sgRNA5429	TATCTTGTGGAAAGGACGAAACACCGTGTGGGGGAAGGACATTCCAGTTTTAGAGCTAGAAATAGCAAGTTAAAAT
TEAD4_sgRNA5427	TATCTTGTGGAAAGGACGAAACACCGACTCATTATTTCTGGAATGTGTTTTAGAGCTAGAAATAGCAAGTTAAAAT
TEAD4_sgRNA5426	TATCTTGTGGAAAGGACGAAACACCGATGTGTAAAGGAAACATTCCGTTTTAGAGCTAGAAATAGCAAGTTAAAAT
TEAD4_sgRNA5425	TATCTTGTGGAAAGGACGAAACACCGTGGAGTACACACATTCCAGCGTTTTAGAGCTAGAAATAGCAAGTTAAAAT
TEAD4_sgRNA5423	TATCTTGTGGAAAGGACGAAACACCGCGAGATGTCAAAGGAATGATGTTTTAGAGCTAGAAATAGCAAGTTAAAAT
TEAD4_sgRNA5422	TATCTTGTGGAAAGGACGAAACACCGCGTGTGTCATATGGAATGCTGTTTTAGAGCTAGAAATAGCAAGTTAAAAT
TEAD4_sgRNA5420	TATCTTGTGGAAAGGACGAAACACCGAGGAACTGTTACATTCCAAGGTTTTAGAGCTAGAAATAGCAAGTTAAAAT
TEAD4_sgRNA542	TATCTTGTGGAAAGGACGAAACACCGGGCCGCGCCGCCGCATTCCCGTTTTAGAGCTAGAAATAGCAAGTTAAAAT
TEAD4_sgRNA5418	TATCTTGTGGAAAGGACGAAACACCGTCTGAGGGCCACATTCCCGGGTTTTAGAGCTAGAAATAGCAAGTTAAAAT
TEAD4_sgRNA5417	TATCTTGTGGAAAGGACGAAACACCGTTAGCTATCCCCCGGGAATGGTTTTAGAGCTAGAAATAGCAAGTTAAAAT
TEAD4_sgRNA5414	TATCTTGTGGAAAGGACGAAACACCGCAACAATGATTTGCCAGGAAGTTTTAGAGCTAGAAATAGCAAGTTAAAAT
TEAD4_sgRNA5413	TATCTTGTGGAAAGGACGAAACACCGAGAAGTATGCATACCATTCCGTTTTAGAGCTAGAAATAGCAAGTTAAAAT
TEAD4_sgRNA5412	TATCTTGTGGAAAGGACGAAACACCGCTTCATTCTCAGCATTCCAAGTTTTAGAGCTAGAAATAGCAAGTTAAAAT
TEAD4_sgRNA5410	TATCTTGTGGAAAGGACGAAACACCGCTTATCTCTGGCCAGTGGAAGTTTTAGAGCTAGAAATAGCAAGTTAAAAT
TEAD4_sgRNA541	TATCTTGTGGAAAGGACGAAACACCGCGTCACGCGGTTGGAATGAGGTTTTAGAGCTAGAAATAGCAAGTTAAAAT
TEAD4_sgRNA5409	TATCTTGTGGAAAGGACGAAACACCGGACAGATGCTTCCATTCCACGTTTTAGAGCTAGAAATAGCAAGTTAAAAT
TEAD4_sgRNA5408	TATCTTGTGGAAAGGACGAAACACCGAGGCAAGTTGGAATGCTCTAGTTTTAGAGCTAGAAATAGCAAGTTAAAAT
TEAD4_sgRNA5407	TATCTTGTGGAAAGGACGAAACACCGCGAGGAAGGCAGGGGAATGGGTTTTAGAGCTAGAAATAGCAAGTTAAAAT
TEAD4_sgRNA5404	TATCTTGTGGAAAGGACGAAACACCGCCTCCTCAGGCATTCCATCCGTTTTAGAGCTAGAAATAGCAAGTTAAAAT
TEAD4_sgRNA5403	TATCTTGTGGAAAGGACGAAACACCGCTCCCGGGATGGAATGCCTGGTTTTAGAGCTAGAAATAGCAAGTTAAAAT
TEAD4_sgRNA54	TATCTTGTGGAAAGGACGAAACACCGTATTCCAGGCACATTCCAAGGTTTTAGAGCTAGAAATAGCAAGTTAAAAT
TEAD4_sgRNA5397	TATCTTGTGGAAAGGACGAAACACCGTCTGAATGAATGCATTCCTGGTTTTAGAGCTAGAAATAGCAAGTTAAAAT
TEAD4_sgRNA5393	TATCTTGTGGAAAGGACGAAACACCGAACAGCAGGCAGCGTGGGAAGTTTTAGAGCTAGAAATAGCAAGTTAAAAT
TEAD4_sgRNA5391	TATCTTGTGGAAAGGACGAAACACCGCCCTCCAGAGAGGCATTCCAGTTTTAGAGCTAGAAATAGCAAGTTAAAAT
TEAD4_sgRNA5390	TATCTTGTGGAAAGGACGAAACACCGCCAGAGAGGCATTCCAAGGTGTTTTAGAGCTAGAAATAGCAAGTTAAAAT
TEAD4_sgRNA539	TATCTTGTGGAAAGGACGAAACACCGGTAAGACATCTGGAATGCAGGTTTTAGAGCTAGAAATAGCAAGTTAAAAT
TEAD4_sgRNA5388	TATCTTGTGGAAAGGACGAAACACCGTCTGAATCTGGGAATGGTTCGTTTTAGAGCTAGAAATAGCAAGTTAAAAT
TEAD4_sgRNA5387	TATCTTGTGGAAAGGACGAAACACCGCTGTGGTCTGAATCTGGGAAGTTTTAGAGCTAGAAATAGCAAGTTAAAAT
TEAD4_sgRNA5385	TATCTTGTGGAAAGGACGAAACACCGTGGGGAGGAGAAGTGGGAATGTTTTAGAGCTAGAAATAGCAAGTTAAAAT
TEAD4_sgRNA5384	TATCTTGTGGAAAGGACGAAACACCGGCTAGGCATCCCATTCCTGCGTTTTAGAGCTAGAAATAGCAAGTTAAAAT
TEAD4_sgRNA5383	TATCTTGTGGAAAGGACGAAACACCGACAAGACTTCCTGCAGGAATGTTTTAGAGCTAGAAATAGCAAGTTAAAAT
TEAD4_sgRNA5379	TATCTTGTGGAAAGGACGAAACACCGATTTGCGTTCTTTGGAATGCGTTTTAGAGCTAGAAATAGCAAGTTAAAAT
TEAD4_sgRNA5378	TATCTTGTGGAAAGGACGAAACACCGAGAAGAAAGGGCTCTGGGAAGTTTTAGAGCTAGAAATAGCAAGTTAAAAT
TEAD4_sgRNA5377	TATCTTGTGGAAAGGACGAAACACCGCCACATGCTTGTGGAATGACGTTTTAGAGCTAGAAATAGCAAGTTAAAAT
TEAD4_sgRNA5374	TATCTTGTGGAAAGGACGAAACACCGCACAGGCCCTGCCCGGGAATGTTTTAGAGCTAGAAATAGCAAGTTAAAAT
TEAD4_sgRNA5373	TATCTTGTGGAAAGGACGAAACACCGACAAAATCATTCCCATTCCCGTTTTAGAGCTAGAAATAGCAAGTTAAAAT
TEAD4_sgRNA5372	TATCTTGTGGAAAGGACGAAACACCGAATCATTCCCATTCCCGGGCGTTTTAGAGCTAGAAATAGCAAGTTAAAAT
TEAD4_sgRNA5369	TATCTTGTGGAAAGGACGAAACACCGCCAGCAGGAAGGCTGCATTCGTTTTAGAGCTAGAAATAGCAAGTTAAAAT
TEAD4_sgRNA5368	TATCTTGTGGAAAGGACGAAACACCGCAGGAAGGCTGCATTCCGGGGTTTTAGAGCTAGAAATAGCAAGTTAAAAT
TEAD4_sgRNA5367	TATCTTGTGGAAAGGACGAAACACCGCACTTTAAGTGGCTGGGGAAGTTTTAGAGCTAGAAATAGCAAGTTAAAAT
TEAD4_sgRNA5366	TATCTTGTGGAAAGGACGAAACACCGCTTGAAGAAACATTCCCACAGTTTTAGAGCTAGAAATAGCAAGTTAAAAT
TEAD4_sgRNA5365	TATCTTGTGGAAAGGACGAAACACCGGCAAGCTGAGCTAGCATTCCGTTTTAGAGCTAGAAATAGCAAGTTAAAAT
TEAD4_sgRNA5364	TATCTTGTGGAAAGGACGAAACACCGTCTTGCAGGCAGGGAATGTGGTTTTAGAGCTAGAAATAGCAAGTTAAAAT
TEAD4_sgRNA5361	TATCTTGTGGAAAGGACGAAACACCGAAGGGAAAGCATTCCAGAGAGTTTTAGAGCTAGAAATAGCAAGTTAAAAT
TEAD4_sgRNA536	TATCTTGTGGAAAGGACGAAACACCGTGCTCGGGAGAGAGGAATGAGTTTTAGAGCTAGAAATAGCAAGTTAAAAT
TEAD4_sgRNA5359	TATCTTGTGGAAAGGACGAAACACCGTGGCCCTAGCAGGAATGGAGGTTTTAGAGCTAGAAATAGCAAGTTAAAAT
TEAD4_sgRNA5358	TATCTTGTGGAAAGGACGAAACACCGAAGGCTGGCCCTAGCAGGAAGTTTTAGAGCTAGAAATAGCAAGTTAAAAT
TEAD4_sgRNA5356	TATCTTGTGGAAAGGACGAAACACCGCCTCCCCTCCATTCCTGCTAGTTTTAGAGCTAGAAATAGCAAGTTAAAAT
TEAD4_sgRNA5355	TATCTTGTGGAAAGGACGAAACACCGCCCTTCCTTCTGGAATGCTAGTTTTAGAGCTAGAAATAGCAAGTTAAAAT
TEAD4_sgRNA5354	TATCTTGTGGAAAGGACGAAACACCGGATTTCCATAGCATTCCAGAGTTTTAGAGCTAGAAATAGCAAGTTAAAAT
TEAD4_sgRNA5352	TATCTTGTGGAAAGGACGAAACACCGTCCATTCAGTCTGCATTCCAGTTTTAGAGCTAGAAATAGCAAGTTAAAAT
TEAD4_sgRNA5350	TATCTTGTGGAAAGGACGAAACACCGTAATTGTTGAAGGAATGAAGGTTTTAGAGCTAGAAATAGCAAGTTAAAAT
TEAD4_sgRNA535	TATCTTGTGGAAAGGACGAAACACCGCGACTGAATGAAAGCATTCCGTTTTAGAGCTAGAAATAGCAAGTTAAAAT
TEAD4_sgRNA5348	TATCTTGTGGAAAGGACGAAACACCGAAAGTAATGAGAGGAATGACGTTTTAGAGCTAGAAATAGCAAGTTAAAAT
TEAD4_sgRNA5347	TATCTTGTGGAAAGGACGAAACACCGCTTGTAGATCTGGAATGATCGTTTTAGAGCTAGAAATAGCAAGTTAAAAT
TEAD4_sgRNA5343	TATCTTGTGGAAAGGACGAAACACCGGTCAATTTTCACTCATTCCAGTTTTAGAGCTAGAAATAGCAAGTTAAAAT
TEAD4_sgRNA5342	TATCTTGTGGAAAGGACGAAACACCGGTGGAATTTCAGCATGGGAAGTTTTAGAGCTAGAAATAGCAAGTTAAAAT
TEAD4_sgRNA534	TATCTTGTGGAAAGGACGAAACACCGGCTGCTGGAGCGGTGGAATGGTTTTAGAGCTAGAAATAGCAAGTTAAAAT
TEAD4_sgRNA5338	TATCTTGTGGAAAGGACGAAACACCGCACTGGATCTGGAATGGTCCGTTTTAGAGCTAGAAATAGCAAGTTAAAAT
TEAD4_sgRNA5337	TATCTTGTGGAAAGGACGAAACACCGCTAATTCACTGGATCTGGAAGTTTTAGAGCTAGAAATAGCAAGTTAAAAT
TEAD4_sgRNA5334	TATCTTGTGGAAAGGACGAAACACCGGACAAGGGATATTCCAGGAAGTTTTAGAGCTAGAAATAGCAAGTTAAAAT
TEAD4_sgRNA5333	TATCTTGTGGAAAGGACGAAACACCGGATATTCCAGGAATGGCAGAGTTTTAGAGCTAGAAATAGCAAGTTAAAAT
TEAD4_sgRNA5332	TATCTTGTGGAAAGGACGAAACACCGCCCCATTCTTGATTCTGGAAGTTTTAGAGCTAGAAATAGCAAGTTAAAAT
TEAD4_sgRNA533	TATCTTGTGGAAAGGACGAAACACCGCACTGGGGTGGAATGTGTCTGTTTTAGAGCTAGAAATAGCAAGTTAAAAT
TEAD4_sgRNA5329	TATCTTGTGGAAAGGACGAAACACCGAAGAAAAATGGCTGGAATGCGTTTTAGAGCTAGAAATAGCAAGTTAAAAT
TEAD4_sgRNA5327	TATCTTGTGGAAAGGACGAAACACCGACAGTGATCACAATGGAATGGTTTTAGAGCTAGAAATAGCAAGTTAAAAT
TEAD4_sgRNA5326	TATCTTGTGGAAAGGACGAAACACCGATCGTAATGCCATTCCAGAGGTTTTAGAGCTAGAAATAGCAAGTTAAAAT
TEAD4_sgRNA5325	TATCTTGTGGAAAGGACGAAACACCGTGGAGACTTCCACTCTGGAAGTTTTAGAGCTAGAAATAGCAAGTTAAAAT
TEAD4_sgRNA5324	TATCTTGTGGAAAGGACGAAACACCGGGGAGTTGCAGGGGGAATGGGTTTTAGAGCTAGAAATAGCAAGTTAAAAT
TEAD4_sgRNA5323	TATCTTGTGGAAAGGACGAAACACCGGTGGTTGTGAGGCTGGAATGGTTTTAGAGCTAGAAATAGCAAGTTAAAAT
TEAD4_sgRNA5322	TATCTTGTGGAAAGGACGAAACACCGTGTGAGGCTGGAATGCGGAGGTTTTAGAGCTAGAAATAGCAAGTTAAAAT
TEAD4_sgRNA5320	TATCTTGTGGAAAGGACGAAACACCGGTGGAGCTTTAGGAATGCGGGTTTTAGAGCTAGAAATAGCAAGTTAAAAT
TEAD4_sgRNA532	TATCTTGTGGAAAGGACGAAACACCGTCGCCGTGCCCTGGAATGTGGTTTTAGAGCTAGAAATAGCAAGTTAAAAT
TEAD4_sgRNA5319	TATCTTGTGGAAAGGACGAAACACCGCACTGGGCAAAGGGAGGAATGTTTTAGAGCTAGAAATAGCAAGTTAAAAT
TEAD4_sgRNA5318	TATCTTGTGGAAAGGACGAAACACCGGAACAAATATTTGACATTCCGTTTTAGAGCTAGAAATAGCAAGTTAAAAT
TEAD4_sgRNA5315	TATCTTGTGGAAAGGACGAAACACCGCCAGAAGTACATTCCCATGGGTTTTAGAGCTAGAAATAGCAAGTTAAAAT
TEAD4_sgRNA5313	TATCTTGTGGAAAGGACGAAACACCGTCTTAACTTTCATGGAATGCGTTTTAGAGCTAGAAATAGCAAGTTAAAAT
TEAD4_sgRNA5311	TATCTTGTGGAAAGGACGAAACACCGATTCAGGGATGCCACATTCCGTTTTAGAGCTAGAAATAGCAAGTTAAAAT
TEAD4_sgRNA5310	TATCTTGTGGAAAGGACGAAACACCGATGCCTCACATCCCGGAATGGTTTTAGAGCTAGAAATAGCAAGTTAAAAT
TEAD4_sgRNA5305	TATCTTGTGGAAAGGACGAAACACCGGTTCCGAGCCAAGGAATGCAGTTTTAGAGCTAGAAATAGCAAGTTAAAAT
TEAD4_sgRNA5304	TATCTTGTGGAAAGGACGAAACACCGTTTGCATACCTTGCATTCCTGTTTTAGAGCTAGAAATAGCAAGTTAAAAT
TEAD4_sgRNA5303	TATCTTGTGGAAAGGACGAAACACCGTATGGCCCTTGGAATGCAAGGTTTTAGAGCTAGAAATAGCAAGTTAAAAT
TEAD4_sgRNA5301	TATCTTGTGGAAAGGACGAAACACCGTCCTGCCACTTGCATTCCAAGTTTTAGAGCTAGAAATAGCAAGTTAAAAT
TEAD4_sgRNA5300	TATCTTGTGGAAAGGACGAAACACCGAGAATGTCTGGAATGTTCACGTTTTAGAGCTAGAAATAGCAAGTTAAAAT
TEAD4_sgRNA530	TATCTTGTGGAAAGGACGAAACACCGTTGCCTGGCCGCACATTCCAGTTTTAGAGCTAGAAATAGCAAGTTAAAAT
TEAD4_sgRNA53	TATCTTGTGGAAAGGACGAAACACCGCAATCCCCTTGGAATGTGCCGTTTTAGAGCTAGAAATAGCAAGTTAAAAT
TEAD4_sgRNA5299	TATCTTGTGGAAAGGACGAAACACCGGCTGGGTGGGGCCCTGGAATGTTTTAGAGCTAGAAATAGCAAGTTAAAAT
TEAD4_sgRNA5298	TATCTTGTGGAAAGGACGAAACACCGGGTGGGGCCCTGGAATGGGGGTTTTAGAGCTAGAAATAGCAAGTTAAAAT
TEAD4_sgRNA5297	TATCTTGTGGAAAGGACGAAACACCGTGAGGGGCCTCCCCATTCCAGTTTTAGAGCTAGAAATAGCAAGTTAAAAT
TEAD4_sgRNA5295	TATCTTGTGGAAAGGACGAAACACCGTTACTGACTCACAGCATTCCGTTTTAGAGCTAGAAATAGCAAGTTAAAAT
TEAD4_sgRNA5294	TATCTTGTGGAAAGGACGAAACACCGAGGTATTCTGAGGAATGAGGGTTTTAGAGCTAGAAATAGCAAGTTAAAAT
TEAD4_sgRNA5292	TATCTTGTGGAAAGGACGAAACACCGAATGCAGCAACATTCCTGGGGTTTTAGAGCTAGAAATAGCAAGTTAAAAT
TEAD4_sgRNA5291	TATCTTGTGGAAAGGACGAAACACCGCAGGAATGCAGCAACATTCCGTTTTAGAGCTAGAAATAGCAAGTTAAAAT
TEAD4_sgRNA5290	TATCTTGTGGAAAGGACGAAACACCGGCGTCCCCACCATTCCCACTGTTTTAGAGCTAGAAATAGCAAGTTAAAAT
TEAD4_sgRNA529	TATCTTGTGGAAAGGACGAAACACCGGAGTCTCTTTGGAATGTTCTGTTTTAGAGCTAGAAATAGCAAGTTAAAAT
TEAD4_sgRNA5289	TATCTTGTGGAAAGGACGAAACACCGGCTGTATGCCCCAGTGGGAAGTTTTAGAGCTAGAAATAGCAAGTTAAAAT
TEAD4_sgRNA5288	TATCTTGTGGAAAGGACGAAACACCGATGCCCCAGTGGGAATGGTGGTTTTAGAGCTAGAAATAGCAAGTTAAAAT
TEAD4_sgRNA5287	TATCTTGTGGAAAGGACGAAACACCGGGAATGTTGCTGCATTCCTGGTTTTAGAGCTAGAAATAGCAAGTTAAAAT
TEAD4_sgRNA5285	TATCTTGTGGAAAGGACGAAACACCGCAGACTCTCCTTGGGGAATGGTTTTAGAGCTAGAAATAGCAAGTTAAAAT
TEAD4_sgRNA5284	TATCTTGTGGAAAGGACGAAACACCGTCTCCTTGGGGAATGAGGCTGTTTTAGAGCTAGAAATAGCAAGTTAAAAT
TEAD4_sgRNA5283	TATCTTGTGGAAAGGACGAAACACCGTGCCCAAGCCTCATTCCCCAGTTTTAGAGCTAGAAATAGCAAGTTAAAAT
TEAD4_sgRNA5282	TATCTTGTGGAAAGGACGAAACACCGGCAGAGCATTTGTGGAATGCGTTTTAGAGCTAGAAATAGCAAGTTAAAAT
TEAD4_sgRNA5280	TATCTTGTGGAAAGGACGAAACACCGCCAGCATGGTGCCTGGAATGGTTTTAGAGCTAGAAATAGCAAGTTAAAAT
TEAD4_sgRNA5278	TATCTTGTGGAAAGGACGAAACACCGTCATAGGGACACCGCATTCCGTTTTAGAGCTAGAAATAGCAAGTTAAAAT
TEAD4_sgRNA5277	TATCTTGTGGAAAGGACGAAACACCGGCGGTTGCTTCCTGCATTCCGTTTTAGAGCTAGAAATAGCAAGTTAAAAT
TEAD4_sgRNA5276	TATCTTGTGGAAAGGACGAAACACCGCAGGACAGAGCCTGGAATGCGTTTTAGAGCTAGAAATAGCAAGTTAAAAT
TEAD4_sgRNA5275	TATCTTGTGGAAAGGACGAAACACCGGTCATGTGAATCTGGAATGCGTTTTAGAGCTAGAAATAGCAAGTTAAAAT
TEAD4_sgRNA5273	TATCTTGTGGAAAGGACGAAACACCGGTCCTTTCAACAACATTCCTGTTTTAGAGCTAGAAATAGCAAGTTAAAAT
TEAD4_sgRNA5270	TATCTTGTGGAAAGGACGAAACACCGAACCTGAGTCAGATGGGGAAGTTTTAGAGCTAGAAATAGCAAGTTAAAAT
TEAD4_sgRNA5267	TATCTTGTGGAAAGGACGAAACACCGTCCAACTAACATTCCATTTGGTTTTAGAGCTAGAAATAGCAAGTTAAAAT
TEAD4_sgRNA5264	TATCTTGTGGAAAGGACGAAACACCGCCTCAAAGCTTGGAATGTTGGTTTTAGAGCTAGAAATAGCAAGTTAAAAT
TEAD4_sgRNA5262	TATCTTGTGGAAAGGACGAAACACCGCCCTCAGACATGCTGAGGAAGTTTTAGAGCTAGAAATAGCAAGTTAAAAT
TEAD4_sgRNA5261	TATCTTGTGGAAAGGACGAAACACCGGGACCCTGTTCCACATTCCTGTTTTAGAGCTAGAAATAGCAAGTTAAAAT
TEAD4_sgRNA5260	TATCTTGTGGAAAGGACGAAACACCGCCTGTTCCACATTCCTTGGGGTTTTAGAGCTAGAAATAGCAAGTTAAAAT
TEAD4_sgRNA526	TATCTTGTGGAAAGGACGAAACACCGCTTCAATCTAGGAATGTGTGGTTTTAGAGCTAGAAATAGCAAGTTAAAAT
TEAD4_sgRNA5259	TATCTTGTGGAAAGGACGAAACACCGTGACATCCTCCCAAGGAATGGTTTTAGAGCTAGAAATAGCAAGTTAAAAT
TEAD4_sgRNA5256	TATCTTGTGGAAAGGACGAAACACCGTATGAGTCACTCTGCATTCCGTTTTAGAGCTAGAAATAGCAAGTTAAAAT
TEAD4_sgRNA5255	TATCTTGTGGAAAGGACGAAACACCGAGTCACTCTGCATTCCAGGAGTTTTAGAGCTAGAAATAGCAAGTTAAAAT
TEAD4_sgRNA5254	TATCTTGTGGAAAGGACGAAACACCGACTAATAGTAATGGAATGTCGTTTTAGAGCTAGAAATAGCAAGTTAAAAT
TEAD4_sgRNA5253	TATCTTGTGGAAAGGACGAAACACCGGGGCCATCCCTGGAATGTGGGTTTTAGAGCTAGAAATAGCAAGTTAAAAT
TEAD4_sgRNA5251	TATCTTGTGGAAAGGACGAAACACCGCTAGTGGCCCCCACATTCCAGTTTTAGAGCTAGAAATAGCAAGTTAAAAT
TEAD4_sgRNA5250	TATCTTGTGGAAAGGACGAAACACCGTGGCCCCCACATTCCAGGGAGTTTTAGAGCTAGAAATAGCAAGTTAAAAT
TEAD4_sgRNA525	TATCTTGTGGAAAGGACGAAACACCGACACCCTCACTGCATTCCATGTTTTAGAGCTAGAAATAGCAAGTTAAAAT
TEAD4_sgRNA5249	TATCTTGTGGAAAGGACGAAACACCGAAAGGTCAGTTTTGCATTCCGTTTTAGAGCTAGAAATAGCAAGTTAAAAT
TEAD4_sgRNA5247	TATCTTGTGGAAAGGACGAAACACCGACTCATCTTTGAGGAATGAGGTTTTAGAGCTAGAAATAGCAAGTTAAAAT
TEAD4_sgRNA5245	TATCTTGTGGAAAGGACGAAACACCGTCAACGCACGAAACATTCCCGTTTTAGAGCTAGAAATAGCAAGTTAAAAT
TEAD4_sgRNA5242	TATCTTGTGGAAAGGACGAAACACCGGGTGCCTTCAAAGGCATTCCGTTTTAGAGCTAGAAATAGCAAGTTAAAAT
TEAD4_sgRNA5241	TATCTTGTGGAAAGGACGAAACACCGCTTCAAAGGCATTCCAGGAAGTTTTAGAGCTAGAAATAGCAAGTTAAAAT
TEAD4_sgRNA5239	TATCTTGTGGAAAGGACGAAACACCGGGAGCAGCTGCCATTCCCATGTTTTAGAGCTAGAAATAGCAAGTTAAAAT
TEAD4_sgRNA5238	TATCTTGTGGAAAGGACGAAACACCGGAGGAGGGAGCCCATGGGAAGTTTTAGAGCTAGAAATAGCAAGTTAAAAT
TEAD4_sgRNA5237	TATCTTGTGGAAAGGACGAAACACCGTCTTATGAGTCATTCCTCTAGTTTTAGAGCTAGAAATAGCAAGTTAAAAT
TEAD4_sgRNA5236	TATCTTGTGGAAAGGACGAAACACCGACCACTCTGTACATTCCTGAGTTTTAGAGCTAGAAATAGCAAGTTAAAAT
TEAD4_sgRNA5234	TATCTTGTGGAAAGGACGAAACACCGTCAGGACTGCAGCTGGGAATGTTTTAGAGCTAGAAATAGCAAGTTAAAAT
TEAD4_sgRNA5230	TATCTTGTGGAAAGGACGAAACACCGGATCCACAAAAATGCATTCCGTTTTAGAGCTAGAAATAGCAAGTTAAAAT
TEAD4_sgRNA523	TATCTTGTGGAAAGGACGAAACACCGAGGGCAGGGGGCATTCCTCTGTTTTAGAGCTAGAAATAGCAAGTTAAAAT
TEAD4_sgRNA5229	TATCTTGTGGAAAGGACGAAACACCGAAGAAAAGAAGCAAGGAATGGTTTTAGAGCTAGAAATAGCAAGTTAAAAT
TEAD4_sgRNA5227	TATCTTGTGGAAAGGACGAAACACCGGACTTCTAAAGCTACTGGAAGTTTTAGAGCTAGAAATAGCAAGTTAAAAT
TEAD4_sgRNA5226	TATCTTGTGGAAAGGACGAAACACCGGGATGATTCACATTCCAAGCGTTTTAGAGCTAGAAATAGCAAGTTAAAAT
TEAD4_sgRNA5224	TATCTTGTGGAAAGGACGAAACACCGGACCCTGGCCTCTGGGAATGGTTTTAGAGCTAGAAATAGCAAGTTAAAAT
TEAD4_sgRNA5222	TATCTTGTGGAAAGGACGAAACACCGGTCCGGGGCCTCATTCCCAGGTTTTAGAGCTAGAAATAGCAAGTTAAAAT
TEAD4_sgRNA5221	TATCTTGTGGAAAGGACGAAACACCGAGAAGAGTATTTCTGGAATGGTTTTAGAGCTAGAAATAGCAAGTTAAAAT
TEAD4_sgRNA522	TATCTTGTGGAAAGGACGAAACACCGGGAGCTTGGGGGATGGGAATGTTTTAGAGCTAGAAATAGCAAGTTAAAAT
TEAD4_sgRNA5218	TATCTTGTGGAAAGGACGAAACACCGCCAAATAACATTCATTCCAGGTTTTAGAGCTAGAAATAGCAAGTTAAAAT
TEAD4_sgRNA5216	TATCTTGTGGAAAGGACGAAACACCGTTCATCCTGCATTCCTGAGCGTTTTAGAGCTAGAAATAGCAAGTTAAAAT
TEAD4_sgRNA5215	TATCTTGTGGAAAGGACGAAACACCGTAAGCCCAGCTCAGGAATGCGTTTTAGAGCTAGAAATAGCAAGTTAAAAT
TEAD4_sgRNA5213	TATCTTGTGGAAAGGACGAAACACCGAATTAGGTCACTGGAATGCTGTTTTAGAGCTAGAAATAGCAAGTTAAAAT
TEAD4_sgRNA5212	TATCTTGTGGAAAGGACGAAACACCGTTCAGGGCAGCTTCATTCCTGTTTTAGAGCTAGAAATAGCAAGTTAAAAT
TEAD4_sgRNA5210	TATCTTGTGGAAAGGACGAAACACCGAGGCATGGGAGGAATGTGGGGTTTTAGAGCTAGAAATAGCAAGTTAAAAT
TEAD4_sgRNA5209	TATCTTGTGGAAAGGACGAAACACCGGGAGAGGCATGGGAGGAATGGTTTTAGAGCTAGAAATAGCAAGTTAAAAT
TEAD4_sgRNA5207	TATCTTGTGGAAAGGACGAAACACCGAGGGCTGGACGACATTCCAAGTTTTAGAGCTAGAAATAGCAAGTTAAAAT
TEAD4_sgRNA5205	TATCTTGTGGAAAGGACGAAACACCGCGGCGAAGGCAGACATTCCGGTTTTAGAGCTAGAAATAGCAAGTTAAAAT
TEAD4_sgRNA5202	TATCTTGTGGAAAGGACGAAACACCGGTTCTGGCCCTAGTGGAATGGTTTTAGAGCTAGAAATAGCAAGTTAAAAT
TEAD4_sgRNA5201	TATCTTGTGGAAAGGACGAAACACCGGGCCCTAGTGGAATGTGGCTGTTTTAGAGCTAGAAATAGCAAGTTAAAAT
TEAD4_sgRNA5200	TATCTTGTGGAAAGGACGAAACACCGCACCCAGCCACATTCCACTAGTTTTAGAGCTAGAAATAGCAAGTTAAAAT
TEAD4_sgRNA520	TATCTTGTGGAAAGGACGAAACACCGGCAGATTCATGCATTCCTCCGTTTTAGAGCTAGAAATAGCAAGTTAAAAT
TEAD4_sgRNA5199	TATCTTGTGGAAAGGACGAAACACCGCACTGCCCGAGACCCGGAATGTTTTAGAGCTAGAAATAGCAAGTTAAAAT
TEAD4_sgRNA5198	TATCTTGTGGAAAGGACGAAACACCGCCCGAGACCCGGAATGGGTCGTTTTAGAGCTAGAAATAGCAAGTTAAAAT
TEAD4_sgRNA5197	TATCTTGTGGAAAGGACGAAACACCGTAATGATGATTAAGGAATGCGTTTTAGAGCTAGAAATAGCAAGTTAAAAT
TEAD4_sgRNA5194	TATCTTGTGGAAAGGACGAAACACCGACAGGGTGAGGACTGGAATGGTTTTAGAGCTAGAAATAGCAAGTTAAAAT
TEAD4_sgRNA5192	TATCTTGTGGAAAGGACGAAACACCGTTCCACCCTACCCATTCCTGGTTTTAGAGCTAGAAATAGCAAGTTAAAAT
TEAD4_sgRNA5191	TATCTTGTGGAAAGGACGAAACACCGGGTGGCCCCAGGAATGGGTAGTTTTAGAGCTAGAAATAGCAAGTTAAAAT
TEAD4_sgRNA5190	TATCTTGTGGAAAGGACGAAACACCGTGCAGGGTGGCCCCAGGAATGTTTTAGAGCTAGAAATAGCAAGTTAAAAT
TEAD4_sgRNA519	TATCTTGTGGAAAGGACGAAACACCGGGAGAATCAAGATAAAGGAAGTTTTAGAGCTAGAAATAGCAAGTTAAAAT
TEAD4_sgRNA5188	TATCTTGTGGAAAGGACGAAACACCGAGAACGTGCGAGCATTCCATGTTTTAGAGCTAGAAATAGCAAGTTAAAAT
TEAD4_sgRNA5187	TATCTTGTGGAAAGGACGAAACACCGCAGCACCCTTTGCATTCCAGGTTTTAGAGCTAGAAATAGCAAGTTAAAAT
TEAD4_sgRNA5184	TATCTTGTGGAAAGGACGAAACACCGTACCGGGGAAGGGGTAGGAAGTTTTAGAGCTAGAAATAGCAAGTTAAAAT
TEAD4_sgRNA5183	TATCTTGTGGAAAGGACGAAACACCGGGGGAAGGGGTAGGAATGGAGTTTTAGAGCTAGAAATAGCAAGTTAAAAT
TEAD4_sgRNA5182	TATCTTGTGGAAAGGACGAAACACCGGGCTTATGTGTGGAATGACAGTTTTAGAGCTAGAAATAGCAAGTTAAAAT
TEAD4_sgRNA5180	TATCTTGTGGAAAGGACGAAACACCGAAATGAAAGCATTCCAAAACGTTTTAGAGCTAGAAATAGCAAGTTAAAAT
TEAD4_sgRNA518	TATCTTGTGGAAAGGACGAAACACCGATGGAATCAAGATAAAGGAAGTTTTAGAGCTAGAAATAGCAAGTTAAAAT
TEAD4_sgRNA5178	TATCTTGTGGAAAGGACGAAACACCGTCCGGCCTTCCGATCATTCCGTTTTAGAGCTAGAAATAGCAAGTTAAAAT
TEAD4_sgRNA5177	TATCTTGTGGAAAGGACGAAACACCGCTGACTCATCCTGGAATGATGTTTTAGAGCTAGAAATAGCAAGTTAAAAT
TEAD4_sgRNA5176	TATCTTGTGGAAAGGACGAAACACCGCACCCACCAGGAATGTGAGAGTTTTAGAGCTAGAAATAGCAAGTTAAAAT
TEAD4_sgRNA5175	TATCTTGTGGAAAGGACGAAACACCGCTCCGTCTCACATTCCTGGTGTTTTAGAGCTAGAAATAGCAAGTTAAAAT
TEAD4_sgRNA5174	TATCTTGTGGAAAGGACGAAACACCGGCCTCTCCGTCTCACATTCCGTTTTAGAGCTAGAAATAGCAAGTTAAAAT
TEAD4_sgRNA5172	TATCTTGTGGAAAGGACGAAACACCGACTGGTCTGAGGAATGAGTAGTTTTAGAGCTAGAAATAGCAAGTTAAAAT
TEAD4_sgRNA517	TATCTTGTGGAAAGGACGAAACACCGAGAGTCACACAGCTGGAATGGTTTTAGAGCTAGAAATAGCAAGTTAAAAT
TEAD4_sgRNA5169	TATCTTGTGGAAAGGACGAAACACCGGGATAGCGATGCTGGGAATGGTTTTAGAGCTAGAAATAGCAAGTTAAAAT
TEAD4_sgRNA5161	TATCTTGTGGAAAGGACGAAACACCGGGAAAGAGAACATGGAATGCGTTTTAGAGCTAGAAATAGCAAGTTAAAAT
TEAD4_sgRNA5160	TATCTTGTGGAAAGGACGAAACACCGGAGAAGAGCTGCGGAAGGAAGTTTTAGAGCTAGAAATAGCAAGTTAAAAT
TEAD4_sgRNA516	TATCTTGTGGAAAGGACGAAACACCGCCTAGAGTTTATCATTCCAGGTTTTAGAGCTAGAAATAGCAAGTTAAAAT
TEAD4_sgRNA5157	TATCTTGTGGAAAGGACGAAACACCGAAGCCCACGGCGGAATGGGCGTTTTAGAGCTAGAAATAGCAAGTTAAAAT
TEAD4_sgRNA5156	TATCTTGTGGAAAGGACGAAACACCGGCACCGGCCCATTCCGCCGTGTTTTAGAGCTAGAAATAGCAAGTTAAAAT
TEAD4_sgRNA5155	TATCTTGTGGAAAGGACGAAACACCGTACCATGTAAGGAATGAGAAGTTTTAGAGCTAGAAATAGCAAGTTAAAAT
TEAD4_sgRNA5153	TATCTTGTGGAAAGGACGAAACACCGTCCATGGCAGATACATTCCAGTTTTAGAGCTAGAAATAGCAAGTTAAAAT
TEAD4_sgRNA5149	TATCTTGTGGAAAGGACGAAACACCGGGACAGACCCAAAACATTCCGTTTTAGAGCTAGAAATAGCAAGTTAAAAT
TEAD4_sgRNA5148	TATCTTGTGGAAAGGACGAAACACCGCAGAGGGCCTGGAATGTTTTGTTTTAGAGCTAGAAATAGCAAGTTAAAAT
TEAD4_sgRNA5144	TATCTTGTGGAAAGGACGAAACACCGAGGCTTGCAACATTCCTTTGGTTTTAGAGCTAGAAATAGCAAGTTAAAAT
TEAD4_sgRNA5143	TATCTTGTGGAAAGGACGAAACACCGGTGGGGGAAGGGAATGGCTGGTTTTAGAGCTAGAAATAGCAAGTTAAAAT
TEAD4_sgRNA5142	TATCTTGTGGAAAGGACGAAACACCGCTTGCCGTGGGGGAAGGGAAGTTTTAGAGCTAGAAATAGCAAGTTAAAAT
TEAD4_sgRNA5140	TATCTTGTGGAAAGGACGAAACACCGGGGGATTGTTTCCACATTCCGTTTTAGAGCTAGAAATAGCAAGTTAAAAT
TEAD4_sgRNA514	TATCTTGTGGAAAGGACGAAACACCGACTGTTTTACAGGAATGCTGGTTTTAGAGCTAGAAATAGCAAGTTAAAAT
TEAD4_sgRNA5139	TATCTTGTGGAAAGGACGAAACACCGACCACATAAGTCCTGGAATGGTTTTAGAGCTAGAAATAGCAAGTTAAAAT
TEAD4_sgRNA5138	TATCTTGTGGAAAGGACGAAACACCGTACTGTGCTACAGGAATGCAGTTTTAGAGCTAGAAATAGCAAGTTAAAAT
TEAD4_sgRNA5137	TATCTTGTGGAAAGGACGAAACACCGCACATCCCCACATTCCACAGGTTTTAGAGCTAGAAATAGCAAGTTAAAAT
TEAD4_sgRNA5136	TATCTTGTGGAAAGGACGAAACACCGGCCCACCCCTGTGGAATGTGGTTTTAGAGCTAGAAATAGCAAGTTAAAAT
TEAD4_sgRNA5132	TATCTTGTGGAAAGGACGAAACACCGAAAGGCTCAGGCTGCAGGAAGTTTTAGAGCTAGAAATAGCAAGTTAAAAT
TEAD4_sgRNA5131	TATCTTGTGGAAAGGACGAAACACCGTGGTCAAAGTGACACATTCCGTTTTAGAGCTAGAAATAGCAAGTTAAAAT
TEAD4_sgRNA5130	TATCTTGTGGAAAGGACGAAACACCGGCAGTCAGCGCGGAATGCCAGTTTTAGAGCTAGAAATAGCAAGTTAAAAT
TEAD4_sgRNA5127	TATCTTGTGGAAAGGACGAAACACCGAGGCTGGGATGAAAGGAATGGTTTTAGAGCTAGAAATAGCAAGTTAAAAT
TEAD4_sgRNA5124	TATCTTGTGGAAAGGACGAAACACCGCTCCAGGCGATGGAATGTGCGTTTTAGAGCTAGAAATAGCAAGTTAAAAT
TEAD4_sgRNA5123	TATCTTGTGGAAAGGACGAAACACCGCAGTCGCACCATTCCGCAGGGTTTTAGAGCTAGAAATAGCAAGTTAAAAT
TEAD4_sgRNA5122	TATCTTGTGGAAAGGACGAAACACCGCTCCCCGCCCACCTGCGGAAGTTTTAGAGCTAGAAATAGCAAGTTAAAAT
TEAD4_sgRNA5120	TATCTTGTGGAAAGGACGAAACACCGTGGGGAACTGATTGCATTCCGTTTTAGAGCTAGAAATAGCAAGTTAAAAT
TEAD4_sgRNA5117	TATCTTGTGGAAAGGACGAAACACCGTGAGGCATGAAAAGGAATGCGTTTTAGAGCTAGAAATAGCAAGTTAAAAT
TEAD4_sgRNA5114	TATCTTGTGGAAAGGACGAAACACCGCAAGGAATAGGAGACATTCCGTTTTAGAGCTAGAAATAGCAAGTTAAAAT
TEAD4_sgRNA5113	TATCTTGTGGAAAGGACGAAACACCGACATTCACAGTTCTGGAATGGTTTTAGAGCTAGAAATAGCAAGTTAAAAT
TEAD4_sgRNA5112	TATCTTGTGGAAAGGACGAAACACCGGGCGTGTCTAGGAATGAGACGTTTTAGAGCTAGAAATAGCAAGTTAAAAT
TEAD4_sgRNA5111	TATCTTGTGGAAAGGACGAAACACCGTCTTCCAACTCAGGAATGCAGTTTTAGAGCTAGAAATAGCAAGTTAAAAT
TEAD4_sgRNA511	TATCTTGTGGAAAGGACGAAACACCGGAGACACAGAGTCAGGGAATGTTTTAGAGCTAGAAATAGCAAGTTAAAAT
TEAD4_sgRNA5109	TATCTTGTGGAAAGGACGAAACACCGCAGGCCCTGCATTCCTGAGTGTTTTAGAGCTAGAAATAGCAAGTTAAAAT
TEAD4_sgRNA5107	TATCTTGTGGAAAGGACGAAACACCGGGGCAGAGTGCATTCCAGCTGTTTTAGAGCTAGAAATAGCAAGTTAAAAT
TEAD4_sgRNA5105	TATCTTGTGGAAAGGACGAAACACCGAATTATATCACATTCCTTCCGTTTTAGAGCTAGAAATAGCAAGTTAAAAT
TEAD4_sgRNA5104	TATCTTGTGGAAAGGACGAAACACCGTGACCTGCCTACCCTGGGAAGTTTTAGAGCTAGAAATAGCAAGTTAAAAT
TEAD4_sgRNA5102	TATCTTGTGGAAAGGACGAAACACCGAAGAGCTCTAGCCATTCCCAGTTTTAGAGCTAGAAATAGCAAGTTAAAAT
TEAD4_sgRNA5100	TATCTTGTGGAAAGGACGAAACACCGCATGCAGGGCTGCATTCCTGGTTTTAGAGCTAGAAATAGCAAGTTAAAAT
TEAD4_sgRNA510	TATCTTGTGGAAAGGACGAAACACCGCCGGTACTGACATTCCCCAGGTTTTAGAGCTAGAAATAGCAAGTTAAAAT
TEAD4_sgRNA5099	TATCTTGTGGAAAGGACGAAACACCGATTTGGGGTCAAGCATTCCAGTTTTAGAGCTAGAAATAGCAAGTTAAAAT
TEAD4_sgRNA5098	TATCTTGTGGAAAGGACGAAACACCGAAAGTATTTCAGGAATGTGGGTTTTAGAGCTAGAAATAGCAAGTTAAAAT
TEAD4_sgRNA5096	TATCTTGTGGAAAGGACGAAACACCGTGGAATGTCATACATTCCAGGTTTTAGAGCTAGAAATAGCAAGTTAAAAT
TEAD4_sgRNA5094	TATCTTGTGGAAAGGACGAAACACCGAGCTTGGTTGGCATTCCGGGGTTTTAGAGCTAGAAATAGCAAGTTAAAAT
TEAD4_sgRNA5093	TATCTTGTGGAAAGGACGAAACACCGCTGAAGCTTGGTTGGCATTCGTTTTAGAGCTAGAAATAGCAAGTTAAAAT
TEAD4_sgRNA5092	TATCTTGTGGAAAGGACGAAACACCGTCTCTCCAGTCCACATTCCTGTTTTAGAGCTAGAAATAGCAAGTTAAAAT
TEAD4_sgRNA5091	TATCTTGTGGAAAGGACGAAACACCGAAATTCATGGCCAAGGAATGGTTTTAGAGCTAGAAATAGCAAGTTAAAAT
TEAD4_sgRNA509	TATCTTGTGGAAAGGACGAAACACCGAATTTGGGGCAAGTCAGGAAGTTTTAGAGCTAGAAATAGCAAGTTAAAAT
TEAD4_sgRNA5089	TATCTTGTGGAAAGGACGAAACACCGGCCATGATCAGCTGGAATGAGTTTTAGAGCTAGAAATAGCAAGTTAAAAT
TEAD4_sgRNA5086	TATCTTGTGGAAAGGACGAAACACCGTTTTAAAGGAATCTCTGGAAGTTTTAGAGCTAGAAATAGCAAGTTAAAAT
TEAD4_sgRNA5083	TATCTTGTGGAAAGGACGAAACACCGTTTTGCCCAGAAGGAATGCAGTTTTAGAGCTAGAAATAGCAAGTTAAAAT
TEAD4_sgRNA5080	TATCTTGTGGAAAGGACGAAACACCGAGGAACAAAATGCTATGGAAGTTTTAGAGCTAGAAATAGCAAGTTAAAAT
TEAD4_sgRNA508	TATCTTGTGGAAAGGACGAAACACCGTGGCAATCATGAATGGAATGGTTTTAGAGCTAGAAATAGCAAGTTAAAAT
TEAD4_sgRNA5074	TATCTTGTGGAAAGGACGAAACACCGGGCGTGTTGGGACAGGAATGGTTTTAGAGCTAGAAATAGCAAGTTAAAAT
TEAD4_sgRNA5073	TATCTTGTGGAAAGGACGAAACACCGCCTAAATGGATAGGCGGGAAGTTTTAGAGCTAGAAATAGCAAGTTAAAAT
TEAD4_sgRNA5072	TATCTTGTGGAAAGGACGAAACACCGAATGGATAGGCGGGAATGGAGTTTTAGAGCTAGAAATAGCAAGTTAAAAT
TEAD4_sgRNA507	TATCTTGTGGAAAGGACGAAACACCGCTCCCTTCCCCGGCATTCCTGTTTTAGAGCTAGAAATAGCAAGTTAAAAT
TEAD4_sgRNA5069	TATCTTGTGGAAAGGACGAAACACCGTTCACCTCCCTTGAATGGAAGTTTTAGAGCTAGAAATAGCAAGTTAAAAT
TEAD4_sgRNA5066	TATCTTGTGGAAAGGACGAAACACCGAGACACACAGCACACATTCCGTTTTAGAGCTAGAAATAGCAAGTTAAAAT
TEAD4_sgRNA5064	TATCTTGTGGAAAGGACGAAACACCGTCTTCACAGAGTACATTCCTGTTTTAGAGCTAGAAATAGCAAGTTAAAAT
TEAD4_sgRNA5063	TATCTTGTGGAAAGGACGAAACACCGACAGTGAAAGACTGGAATGTGTTTTAGAGCTAGAAATAGCAAGTTAAAAT
TEAD4_sgRNA5062	TATCTTGTGGAAAGGACGAAACACCGTGAAAGACTGGAATGTGGGGGTTTTAGAGCTAGAAATAGCAAGTTAAAAT
TEAD4_sgRNA5061	TATCTTGTGGAAAGGACGAAACACCGCTAACAGTGGCAGGCATTCCGTTTTAGAGCTAGAAATAGCAAGTTAAAAT
TEAD4_sgRNA506	TATCTTGTGGAAAGGACGAAACACCGTAAAAATCCAAGGAATGCCGGTTTTAGAGCTAGAAATAGCAAGTTAAAAT
TEAD4_sgRNA5058	TATCTTGTGGAAAGGACGAAACACCGGAGAAGGTAGCACATAGGAAGTTTTAGAGCTAGAAATAGCAAGTTAAAAT
TEAD4_sgRNA5055	TATCTTGTGGAAAGGACGAAACACCGCTCAAACATCTCAGGAATGCGTTTTAGAGCTAGAAATAGCAAGTTAAAAT
TEAD4_sgRNA5054	TATCTTGTGGAAAGGACGAAACACCGAACATCTCAGGAATGCTGGTGTTTTAGAGCTAGAAATAGCAAGTTAAAAT
TEAD4_sgRNA5053	TATCTTGTGGAAAGGACGAAACACCGCTGCTCCGGAAGTGGGAATGGTTTTAGAGCTAGAAATAGCAAGTTAAAAT
TEAD4_sgRNA5052	TATCTTGTGGAAAGGACGAAACACCGCCACACCATGGAATGAATGCGTTTTAGAGCTAGAAATAGCAAGTTAAAAT
TEAD4_sgRNA5051	TATCTTGTGGAAAGGACGAAACACCGGGCTGCCAGCATTCATTCCAGTTTTAGAGCTAGAAATAGCAAGTTAAAAT
TEAD4_sgRNA5050	TATCTTGTGGAAAGGACGAAACACCGAAGTCACTGGGAATGCACTGGTTTTAGAGCTAGAAATAGCAAGTTAAAAT
TEAD4_sgRNA5047	TATCTTGTGGAAAGGACGAAACACCGTCAGCTTGCAGGAATGTCAGGTTTTAGAGCTAGAAATAGCAAGTTAAAAT
TEAD4_sgRNA5045	TATCTTGTGGAAAGGACGAAACACCGGATGATCAGAGGAATGGCCCGTTTTAGAGCTAGAAATAGCAAGTTAAAAT
TEAD4_sgRNA5044	TATCTTGTGGAAAGGACGAAACACCGTAAACAGATGATCAGAGGAAGTTTTAGAGCTAGAAATAGCAAGTTAAAAT
TEAD4_sgRNA5042	TATCTTGTGGAAAGGACGAAACACCGAGTAGTCAGAATAACATTCCGTTTTAGAGCTAGAAATAGCAAGTTAAAAT
TEAD4_sgRNA5041	TATCTTGTGGAAAGGACGAAACACCGCTGGAGCTGGAGTGCATTCCGTTTTAGAGCTAGAAATAGCAAGTTAAAAT
TEAD4_sgRNA504	TATCTTGTGGAAAGGACGAAACACCGTGTCACCCTGCAGGAATGATGTTTTAGAGCTAGAAATAGCAAGTTAAAAT
TEAD4_sgRNA5037	TATCTTGTGGAAAGGACGAAACACCGCTCATAGGCACAGAGGGGAAGTTTTAGAGCTAGAAATAGCAAGTTAAAAT
TEAD4_sgRNA5035	TATCTTGTGGAAAGGACGAAACACCGATGAGGAAGACATTCCAGATGTTTTAGAGCTAGAAATAGCAAGTTAAAAT
TEAD4_sgRNA5034	TATCTTGTGGAAAGGACGAAACACCGATTTGAAGGGTTTGCATTCCGTTTTAGAGCTAGAAATAGCAAGTTAAAAT
TEAD4_sgRNA5033	TATCTTGTGGAAAGGACGAAACACCGTTGGAGCAGTGCCATTCCTGGTTTTAGAGCTAGAAATAGCAAGTTAAAAT
TEAD4_sgRNA5032	TATCTTGTGGAAAGGACGAAACACCGGCCCAGTATGTCCCCAGGAAGTTTTAGAGCTAGAAATAGCAAGTTAAAAT
TEAD4_sgRNA5030	TATCTTGTGGAAAGGACGAAACACCGTTTCTTCTTTGGAATGCCTCGTTTTAGAGCTAGAAATAGCAAGTTAAAAT
TEAD4_sgRNA503	TATCTTGTGGAAAGGACGAAACACCGACATTCCCATCATTCCTGCAGTTTTAGAGCTAGAAATAGCAAGTTAAAAT
TEAD4_sgRNA5029	TATCTTGTGGAAAGGACGAAACACCGATATTGTCATGGGGAATGGCGTTTTAGAGCTAGAAATAGCAAGTTAAAAT
TEAD4_sgRNA5028	TATCTTGTGGAAAGGACGAAACACCGGAAAATATTGTCATGGGGAAGTTTTAGAGCTAGAAATAGCAAGTTAAAAT
TEAD4_sgRNA5025	TATCTTGTGGAAAGGACGAAACACCGGGAAGGTGGGGAGGAATGCGGTTTTAGAGCTAGAAATAGCAAGTTAAAAT
TEAD4_sgRNA5023	TATCTTGTGGAAAGGACGAAACACCGGAGCCAACCACATTCCTCCCGTTTTAGAGCTAGAAATAGCAAGTTAAAAT
TEAD4_sgRNA5022	TATCTTGTGGAAAGGACGAAACACCGCTGCCTGGGAGGAATGTGGTGTTTTAGAGCTAGAAATAGCAAGTTAAAAT
TEAD4_sgRNA5021	TATCTTGTGGAAAGGACGAAACACCGGATACTGCCTGGGAGGAATGGTTTTAGAGCTAGAAATAGCAAGTTAAAAT
TEAD4_sgRNA5019	TATCTTGTGGAAAGGACGAAACACCGTCTCTCCGAGGAAGGAATGTGTTTTAGAGCTAGAAATAGCAAGTTAAAAT
TEAD4_sgRNA5016	TATCTTGTGGAAAGGACGAAACACCGCACTATGTTTCATTCCCTCTGTTTTAGAGCTAGAAATAGCAAGTTAAAAT
TEAD4_sgRNA5014	TATCTTGTGGAAAGGACGAAACACCGGAGGCTAAGTAACATTCCCAGTTTTAGAGCTAGAAATAGCAAGTTAAAAT
TEAD4_sgRNA5013	TATCTTGTGGAAAGGACGAAACACCGCCCCTTCTGAGCATTCCCCAGTTTTAGAGCTAGAAATAGCAAGTTAAAAT
TEAD4_sgRNA5012	TATCTTGTGGAAAGGACGAAACACCGTCAGCTCCCCATTCCTGCTGGTTTTAGAGCTAGAAATAGCAAGTTAAAAT
TEAD4_sgRNA5011	TATCTTGTGGAAAGGACGAAACACCGAGATGACCCCAGCAGGAATGGTTTTAGAGCTAGAAATAGCAAGTTAAAAT
TEAD4_sgRNA5009	TATCTTGTGGAAAGGACGAAACACCGCGCCCCACCCCAGCCATTCCGTTTTAGAGCTAGAAATAGCAAGTTAAAAT
TEAD4_sgRNA5008	TATCTTGTGGAAAGGACGAAACACCGTTGGACTTCCTGGCCTGGAAGTTTTAGAGCTAGAAATAGCAAGTTAAAAT
TEAD4_sgRNA5007	TATCTTGTGGAAAGGACGAAACACCGTTCCTGGCCTGGAATGGCTGGTTTTAGAGCTAGAAATAGCAAGTTAAAAT
TEAD4_sgRNA5006	TATCTTGTGGAAAGGACGAAACACCGGCAAGACACAGACATTCCTGGTTTTAGAGCTAGAAATAGCAAGTTAAAAT
TEAD4_sgRNA5005	TATCTTGTGGAAAGGACGAAACACCGATTTGCTCAAGTCATTCCGCGTTTTAGAGCTAGAAATAGCAAGTTAAAAT
TEAD4_sgRNA5004	TATCTTGTGGAAAGGACGAAACACCGCCAGGAAGTCCAGGAATGCCGTTTTAGAGCTAGAAATAGCAAGTTAAAAT
TEAD4_sgRNA5003	TATCTTGTGGAAAGGACGAAACACCGGGACGGATGCCAGGCATTCCGTTTTAGAGCTAGAAATAGCAAGTTAAAAT
TEAD4_sgRNA5002	TATCTTGTGGAAAGGACGAAACACCGGTGTTGGGGGCATGTGGGAAGTTTTAGAGCTAGAAATAGCAAGTTAAAAT
TEAD4_sgRNA5001	TATCTTGTGGAAAGGACGAAACACCGGGGGGCATGTGGGAATGGAAGTTTTAGAGCTAGAAATAGCAAGTTAAAAT
TEAD4_sgRNA5000	TATCTTGTGGAAAGGACGAAACACCGCATGTGGGAATGGAATGGCTGTTTTAGAGCTAGAAATAGCAAGTTAAAAT
TEAD4_sgRNA500	TATCTTGTGGAAAGGACGAAACACCGGGAGTGTGGAGCTGCATTCCGTTTTAGAGCTAGAAATAGCAAGTTAAAAT
TEAD4_sgRNA50	TATCTTGTGGAAAGGACGAAACACCGCATGGACCCACATTCCAACCGTTTTAGAGCTAGAAATAGCAAGTTAAAAT
TEAD4_sgRNA5	TATCTTGTGGAAAGGACGAAACACCGGAGAGAGCGGGGAATGGAATGTTTTAGAGCTAGAAATAGCAAGTTAAAAT
TEAD4_sgRNA4999	TATCTTGTGGAAAGGACGAAACACCGAAGGGCAGCAGACACATTCCGTTTTAGAGCTAGAAATAGCAAGTTAAAAT
TEAD4_sgRNA4996	TATCTTGTGGAAAGGACGAAACACCGTAGATGTTAGAGAAGGAATGGTTTTAGAGCTAGAAATAGCAAGTTAAAAT
TEAD4_sgRNA4995	TATCTTGTGGAAAGGACGAAACACCGCTTTATTGGACATTCCAATTGTTTTAGAGCTAGAAATAGCAAGTTAAAAT
TEAD4_sgRNA4993	TATCTTGTGGAAAGGACGAAACACCGAACACTATTTTGGAATGATAGTTTTAGAGCTAGAAATAGCAAGTTAAAAT
TEAD4_sgRNA4990	TATCTTGTGGAAAGGACGAAACACCGCTAAACATTACATTCCTAAAGTTTTAGAGCTAGAAATAGCAAGTTAAAAT
TEAD4_sgRNA499	TATCTTGTGGAAAGGACGAAACACCGTACAGCAAAGGAATGTGGAAGTTTTAGAGCTAGAAATAGCAAGTTAAAAT
TEAD4_sgRNA4989	TATCTTGTGGAAAGGACGAAACACCGCAGGAGCACAGCAGGAATGTGTTTTAGAGCTAGAAATAGCAAGTTAAAAT
TEAD4_sgRNA4987	TATCTTGTGGAAAGGACGAAACACCGCCCCATTGTGTCATTCCAGTGTTTTAGAGCTAGAAATAGCAAGTTAAAAT
TEAD4_sgRNA4986	TATCTTGTGGAAAGGACGAAACACCGGTAGTCCATATCTGATGGAAGTTTTAGAGCTAGAAATAGCAAGTTAAAAT
TEAD4_sgRNA4985	TATCTTGTGGAAAGGACGAAACACCGATATCTGATGGAATGGAGAAGTTTTAGAGCTAGAAATAGCAAGTTAAAAT
TEAD4_sgRNA4984	TATCTTGTGGAAAGGACGAAACACCGGATATTATAGTGACATTCCAGTTTTAGAGCTAGAAATAGCAAGTTAAAAT
TEAD4_sgRNA4983	TATCTTGTGGAAAGGACGAAACACCGATAATATCATTTAATGGGAAGTTTTAGAGCTAGAAATAGCAAGTTAAAAT
TEAD4_sgRNA4982	TATCTTGTGGAAAGGACGAAACACCGAATTCCTCTCGGGAATGCGGGTTTTAGAGCTAGAAATAGCAAGTTAAAAT
TEAD4_sgRNA4981	TATCTTGTGGAAAGGACGAAACACCGTTCGCCTCCGCATTCCCGAGGTTTTAGAGCTAGAAATAGCAAGTTAAAAT
TEAD4_sgRNA4980	TATCTTGTGGAAAGGACGAAACACCGGCTAAGTATGTCTGGAATGTGTTTTAGAGCTAGAAATAGCAAGTTAAAAT
TEAD4_sgRNA498	TATCTTGTGGAAAGGACGAAACACCGCAAAGGAATGTGGAATGGCTGTTTTAGAGCTAGAAATAGCAAGTTAAAAT
TEAD4_sgRNA4978	TATCTTGTGGAAAGGACGAAACACCGTTCTCGGGCCATTCCGAAGGGTTTTAGAGCTAGAAATAGCAAGTTAAAAT
TEAD4_sgRNA4977	TATCTTGTGGAAAGGACGAAACACCGCGCAGCTCCCACCTTCGGAAGTTTTAGAGCTAGAAATAGCAAGTTAAAAT
TEAD4_sgRNA4975	TATCTTGTGGAAAGGACGAAACACCGCAGACGAATACCTGAGGAATGTTTTAGAGCTAGAAATAGCAAGTTAAAAT
TEAD4_sgRNA4974	TATCTTGTGGAAAGGACGAAACACCGGGGGAATGATCCCATTCCTCGTTTTAGAGCTAGAAATAGCAAGTTAAAAT
TEAD4_sgRNA4972	TATCTTGTGGAAAGGACGAAACACCGTGTGACTGACTTGCATTCCAGTTTTAGAGCTAGAAATAGCAAGTTAAAAT
TEAD4_sgRNA4971	TATCTTGTGGAAAGGACGAAACACCGAATAACTCGGGAATGTTGTCGTTTTAGAGCTAGAAATAGCAAGTTAAAAT
TEAD4_sgRNA497	TATCTTGTGGAAAGGACGAAACACCGAGACAGCCTCAGGAAAGGAAGTTTTAGAGCTAGAAATAGCAAGTTAAAAT
TEAD4_sgRNA4969	TATCTTGTGGAAAGGACGAAACACCGCTCTTAGCTTGCATTCCGAAGTTTTAGAGCTAGAAATAGCAAGTTAAAAT
TEAD4_sgRNA4967	TATCTTGTGGAAAGGACGAAACACCGGAGGACATGGGATAGGAATGGTTTTAGAGCTAGAAATAGCAAGTTAAAAT
TEAD4_sgRNA4966	TATCTTGTGGAAAGGACGAAACACCGACATGGGATAGGAATGTGGGGTTTTAGAGCTAGAAATAGCAAGTTAAAAT
TEAD4_sgRNA4965	TATCTTGTGGAAAGGACGAAACACCGTTCCCAGGAATGGAATGACTGTTTTAGAGCTAGAAATAGCAAGTTAAAAT
TEAD4_sgRNA4964	TATCTTGTGGAAAGGACGAAACACCGCTTGAGTAAATTCCCAGGAAGTTTTAGAGCTAGAAATAGCAAGTTAAAAT
TEAD4_sgRNA4963	TATCTTGTGGAAAGGACGAAACACCGCAACCCAGTCATTCCATTCCGTTTTAGAGCTAGAAATAGCAAGTTAAAAT
TEAD4_sgRNA4960	TATCTTGTGGAAAGGACGAAACACCGCTATCTGTGATTCATTCCTTGTTTTAGAGCTAGAAATAGCAAGTTAAAAT
TEAD4_sgRNA496	TATCTTGTGGAAAGGACGAAACACCGGTGCACACAGGAATGTGTCGGTTTTAGAGCTAGAAATAGCAAGTTAAAAT
TEAD4_sgRNA4959	TATCTTGTGGAAAGGACGAAACACCGGCATACTTCGAGCATTCCTTGTTTTAGAGCTAGAAATAGCAAGTTAAAAT
TEAD4_sgRNA4958	TATCTTGTGGAAAGGACGAAACACCGGTTGTCTCTGGGAATGATGGGTTTTAGAGCTAGAAATAGCAAGTTAAAAT
TEAD4_sgRNA4956	TATCTTGTGGAAAGGACGAAACACCGAGAACCACGTGGCACATTCCGTTTTAGAGCTAGAAATAGCAAGTTAAAAT
TEAD4_sgRNA4955	TATCTTGTGGAAAGGACGAAACACCGCAGCTCCAGAGTGGGGAATGGTTTTAGAGCTAGAAATAGCAAGTTAAAAT
TEAD4_sgRNA4953	TATCTTGTGGAAAGGACGAAACACCGTGCCCACGCTGGAATGTTCCGTTTTAGAGCTAGAAATAGCAAGTTAAAAT
TEAD4_sgRNA4952	TATCTTGTGGAAAGGACGAAACACCGTAGCCTGGAACATTCCAGCGGTTTTAGAGCTAGAAATAGCAAGTTAAAAT
TEAD4_sgRNA4950	TATCTTGTGGAAAGGACGAAACACCGCGCAGGGAGCAGAGGAATGGGTTTTAGAGCTAGAAATAGCAAGTTAAAAT
TEAD4_sgRNA495	TATCTTGTGGAAAGGACGAAACACCGGCAGGAATGTCTTCTTGGAAGTTTTAGAGCTAGAAATAGCAAGTTAAAAT
TEAD4_sgRNA4947	TATCTTGTGGAAAGGACGAAACACCGAGCTGGCGGGAGGAATGCAAGTTTTAGAGCTAGAAATAGCAAGTTAAAAT
TEAD4_sgRNA4946	TATCTTGTGGAAAGGACGAAACACCGTGTCATGGGCTTGGAATGCAGTTTTAGAGCTAGAAATAGCAAGTTAAAAT
TEAD4_sgRNA4944	TATCTTGTGGAAAGGACGAAACACCGTCCAAAAACGGCATTCCCGAGTTTTAGAGCTAGAAATAGCAAGTTAAAAT
TEAD4_sgRNA4942	TATCTTGTGGAAAGGACGAAACACCGACACGTCCTTTTGTGGAATGGTTTTAGAGCTAGAAATAGCAAGTTAAAAT
TEAD4_sgRNA4940	TATCTTGTGGAAAGGACGAAACACCGCTTTCTCCCCATTCCACAAAGTTTTAGAGCTAGAAATAGCAAGTTAAAAT
TEAD4_sgRNA4939	TATCTTGTGGAAAGGACGAAACACCGAGACATGAGACTTTGGAATGGTTTTAGAGCTAGAAATAGCAAGTTAAAAT
TEAD4_sgRNA4938	TATCTTGTGGAAAGGACGAAACACCGTGCAGCCTCATAAATAGGAAGTTTTAGAGCTAGAAATAGCAAGTTAAAAT
TEAD4_sgRNA4936	TATCTTGTGGAAAGGACGAAACACCGTTACTGAACGCTGACATTCCGTTTTAGAGCTAGAAATAGCAAGTTAAAAT
TEAD4_sgRNA4933	TATCTTGTGGAAAGGACGAAACACCGCAAAGTGCTGGGGAATGACAGTTTTAGAGCTAGAAATAGCAAGTTAAAAT
TEAD4_sgRNA4930	TATCTTGTGGAAAGGACGAAACACCGTGCAGAAGCACAAGTGGGAAGTTTTAGAGCTAGAAATAGCAAGTTAAAAT
TEAD4_sgRNA4928	TATCTTGTGGAAAGGACGAAACACCGGAATGCTGAGGGAGATGGAAGTTTTAGAGCTAGAAATAGCAAGTTAAAAT
TEAD4_sgRNA4925	TATCTTGTGGAAAGGACGAAACACCGTAGGGTCAAAGGAGAGGAATGTTTTAGAGCTAGAAATAGCAAGTTAAAAT
TEAD4_sgRNA4922	TATCTTGTGGAAAGGACGAAACACCGGAGGAGGCGTGTACATTCCTGTTTTAGAGCTAGAAATAGCAAGTTAAAAT
TEAD4_sgRNA4921	TATCTTGTGGAAAGGACGAAACACCGCATGGCTCCCTACATTCCAAGTTTTAGAGCTAGAAATAGCAAGTTAAAAT
TEAD4_sgRNA4920	TATCTTGTGGAAAGGACGAAACACCGGACTCATCCCTTGGAATGTAGTTTTAGAGCTAGAAATAGCAAGTTAAAAT
TEAD4_sgRNA492	TATCTTGTGGAAAGGACGAAACACCGGTTCTTGCCCATTCCAGCTCGTTTTAGAGCTAGAAATAGCAAGTTAAAAT
TEAD4_sgRNA4917	TATCTTGTGGAAAGGACGAAACACCGTTACTGCAGGGTACATTCCTGTTTTAGAGCTAGAAATAGCAAGTTAAAAT
TEAD4_sgRNA4915	TATCTTGTGGAAAGGACGAAACACCGCAGGTCTTCTTACCCATTCCGTTTTAGAGCTAGAAATAGCAAGTTAAAAT
TEAD4_sgRNA4914	TATCTTGTGGAAAGGACGAAACACCGATTTATCATGGTCCTGGAATGTTTTAGAGCTAGAAATAGCAAGTTAAAAT
TEAD4_sgRNA4913	TATCTTGTGGAAAGGACGAAACACCGCCAGCTAGATTGTACATTCCGTTTTAGAGCTAGAAATAGCAAGTTAAAAT
TEAD4_sgRNA4912	TATCTTGTGGAAAGGACGAAACACCGGAGGGCCAAAAACATTCCAGGTTTTAGAGCTAGAAATAGCAAGTTAAAAT
TEAD4_sgRNA4911	TATCTTGTGGAAAGGACGAAACACCGGAGTACCTCTGGAATGTTTTGTTTTAGAGCTAGAAATAGCAAGTTAAAAT
TEAD4_sgRNA491	TATCTTGTGGAAAGGACGAAACACCGTAGAAGTCCAGAGCTGGAATGTTTTAGAGCTAGAAATAGCAAGTTAAAAT
TEAD4_sgRNA4909	TATCTTGTGGAAAGGACGAAACACCGAATGCTGGGAAGCCCATTCCGTTTTAGAGCTAGAAATAGCAAGTTAAAAT
TEAD4_sgRNA4908	TATCTTGTGGAAAGGACGAAACACCGAGTAGCTCACTGCCTGGAATGTTTTAGAGCTAGAAATAGCAAGTTAAAAT
TEAD4_sgRNA4906	TATCTTGTGGAAAGGACGAAACACCGTGAAAGCCACAGGAATGCTGGTTTTAGAGCTAGAAATAGCAAGTTAAAAT
TEAD4_sgRNA4904	TATCTTGTGGAAAGGACGAAACACCGTTATCTCCCCAGCATTCCTGGTTTTAGAGCTAGAAATAGCAAGTTAAAAT
TEAD4_sgRNA4903	TATCTTGTGGAAAGGACGAAACACCGTTTGAGAATGGAATGCCTCTGTTTTAGAGCTAGAAATAGCAAGTTAAAAT
TEAD4_sgRNA4902	TATCTTGTGGAAAGGACGAAACACCGTGTGTCCCTGCATTCCTTGGGTTTTAGAGCTAGAAATAGCAAGTTAAAAT
TEAD4_sgRNA4901	TATCTTGTGGAAAGGACGAAACACCGTATCACCCCCAAGGAATGCAGTTTTAGAGCTAGAAATAGCAAGTTAAAAT
TEAD4_sgRNA49	TATCTTGTGGAAAGGACGAAACACCGGTGCACCCAGGTTGGAATGTGTTTTAGAGCTAGAAATAGCAAGTTAAAAT
TEAD4_sgRNA4899	TATCTTGTGGAAAGGACGAAACACCGGCTTTTACCAGAAGGGGGAAGTTTTAGAGCTAGAAATAGCAAGTTAAAAT
TEAD4_sgRNA4894	TATCTTGTGGAAAGGACGAAACACCGTAGTTAACAGGAAAAGGAATGTTTTAGAGCTAGAAATAGCAAGTTAAAAT
TEAD4_sgRNA4893	TATCTTGTGGAAAGGACGAAACACCGACTTCATTTTAGCAGGAATGGTTTTAGAGCTAGAAATAGCAAGTTAAAAT
TEAD4_sgRNA4892	TATCTTGTGGAAAGGACGAAACACCGATTTTAGCAGGAATGAGGAAGTTTTAGAGCTAGAAATAGCAAGTTAAAAT
TEAD4_sgRNA4891	TATCTTGTGGAAAGGACGAAACACCGTATCCAGGAAGTTCAAGGAAGTTTTAGAGCTAGAAATAGCAAGTTAAAAT
TEAD4_sgRNA489	TATCTTGTGGAAAGGACGAAACACCGTCTCCACCCACACATTCCTGGTTTTAGAGCTAGAAATAGCAAGTTAAAAT
TEAD4_sgRNA4889	TATCTTGTGGAAAGGACGAAACACCGGATGTGCAATAGGTGGAATGGTTTTAGAGCTAGAAATAGCAAGTTAAAAT
TEAD4_sgRNA4887	TATCTTGTGGAAAGGACGAAACACCGGACTATGTTTACATTCCTGAGTTTTAGAGCTAGAAATAGCAAGTTAAAAT
TEAD4_sgRNA4885	TATCTTGTGGAAAGGACGAAACACCGGGCCAGCAGGCTGGGAATGCGTTTTAGAGCTAGAAATAGCAAGTTAAAAT
TEAD4_sgRNA4884	TATCTTGTGGAAAGGACGAAACACCGGCTGGAAATGCTGGGAATGCGTTTTAGAGCTAGAAATAGCAAGTTAAAAT
TEAD4_sgRNA4883	TATCTTGTGGAAAGGACGAAACACCGCTGGAAATGCTGGGAATGCTGTTTTAGAGCTAGAAATAGCAAGTTAAAAT
TEAD4_sgRNA4882	TATCTTGTGGAAAGGACGAAACACCGCTGGGAATGCTGGGAATGCTGTTTTAGAGCTAGAAATAGCAAGTTAAAAT
TEAD4_sgRNA4881	TATCTTGTGGAAAGGACGAAACACCGGCTGGGAATGCTGGGAATGCGTTTTAGAGCTAGAAATAGCAAGTTAAAAT
TEAD4_sgRNA4880	TATCTTGTGGAAAGGACGAAACACCGGAACACATCAATAGGAATGAGTTTTAGAGCTAGAAATAGCAAGTTAAAAT
TEAD4_sgRNA488	TATCTTGTGGAAAGGACGAAACACCGCTCACGCCCCAGGAATGTGTGTTTTAGAGCTAGAAATAGCAAGTTAAAAT
TEAD4_sgRNA4879	TATCTTGTGGAAAGGACGAAACACCGACATCAATAGGAATGAAGGTGTTTTAGAGCTAGAAATAGCAAGTTAAAAT
TEAD4_sgRNA4877	TATCTTGTGGAAAGGACGAAACACCGAAGAGAATGCATTCCTTTGGGTTTTAGAGCTAGAAATAGCAAGTTAAAAT
TEAD4_sgRNA4875	TATCTTGTGGAAAGGACGAAACACCGGGAAACACTGGCTTCATTCCGTTTTAGAGCTAGAAATAGCAAGTTAAAAT
TEAD4_sgRNA4874	TATCTTGTGGAAAGGACGAAACACCGCCATTGCATCTTGCATTCCAGTTTTAGAGCTAGAAATAGCAAGTTAAAAT
TEAD4_sgRNA4873	TATCTTGTGGAAAGGACGAAACACCGATGGAATCTTAGGAATGATCGTTTTAGAGCTAGAAATAGCAAGTTAAAAT
TEAD4_sgRNA4871	TATCTTGTGGAAAGGACGAAACACCGTGTAGGGAGACAGACATTCCGTTTTAGAGCTAGAAATAGCAAGTTAAAAT
TEAD4_sgRNA4870	TATCTTGTGGAAAGGACGAAACACCGGTACAAACAGGAACTTGGAAGTTTTAGAGCTAGAAATAGCAAGTTAAAAT
TEAD4_sgRNA487	TATCTTGTGGAAAGGACGAAACACCGTAAAGGAGGTTGGAATGCAGGTTTTAGAGCTAGAAATAGCAAGTTAAAAT
TEAD4_sgRNA4869	TATCTTGTGGAAAGGACGAAACACCGTGACACAGTGATATGGAATGGTTTTAGAGCTAGAAATAGCAAGTTAAAAT
TEAD4_sgRNA4867	TATCTTGTGGAAAGGACGAAACACCGGAAAATTTGGGGGATGGAATGTTTTAGAGCTAGAAATAGCAAGTTAAAAT
TEAD4_sgRNA4864	TATCTTGTGGAAAGGACGAAACACCGGGGAGAGCTGGAATGCACCGGTTTTAGAGCTAGAAATAGCAAGTTAAAAT
TEAD4_sgRNA4863	TATCTTGTGGAAAGGACGAAACACCGTTTAAACAGTAAACATTCCTGTTTTAGAGCTAGAAATAGCAAGTTAAAAT
TEAD4_sgRNA4862	TATCTTGTGGAAAGGACGAAACACCGAGCAAAAGAAGGCATTCCTGGTTTTAGAGCTAGAAATAGCAAGTTAAAAT
TEAD4_sgRNA4861	TATCTTGTGGAAAGGACGAAACACCGCTGGTTGGCACTGCATTCCTGTTTTAGAGCTAGAAATAGCAAGTTAAAAT
TEAD4_sgRNA4859	TATCTTGTGGAAAGGACGAAACACCGGCGAGTCATTTGAGGAATGTGTTTTAGAGCTAGAAATAGCAAGTTAAAAT
TEAD4_sgRNA4857	TATCTTGTGGAAAGGACGAAACACCGTGGAGGATTCTGTGGAATGGGTTTTAGAGCTAGAAATAGCAAGTTAAAAT
TEAD4_sgRNA4856	TATCTTGTGGAAAGGACGAAACACCGACATGCCTTCATAAATGGAAGTTTTAGAGCTAGAAATAGCAAGTTAAAAT
TEAD4_sgRNA4854	TATCTTGTGGAAAGGACGAAACACCGGGAAAGCTGACATTCCAAGCGTTTTAGAGCTAGAAATAGCAAGTTAAAAT
TEAD4_sgRNA4853	TATCTTGTGGAAAGGACGAAACACCGTTGGCCCTCAGGGGCATTCCGTTTTAGAGCTAGAAATAGCAAGTTAAAAT
TEAD4_sgRNA4852	TATCTTGTGGAAAGGACGAAACACCGTGGTTCAGTTTGCATTCCAGGTTTTAGAGCTAGAAATAGCAAGTTAAAAT
TEAD4_sgRNA4850	TATCTTGTGGAAAGGACGAAACACCGCCGGAGTTGGAGCTGCATTCGTTTTAGAGCTAGAAATAGCAAGTTAAAAT
TEAD4_sgRNA4848	TATCTTGTGGAAAGGACGAAACACCGTGCCATTGGCAGGAATGAGTGTTTTAGAGCTAGAAATAGCAAGTTAAAAT
TEAD4_sgRNA4846	TATCTTGTGGAAAGGACGAAACACCGTCTTGCCAGCAAGGGAATGTGTTTTAGAGCTAGAAATAGCAAGTTAAAAT
TEAD4_sgRNA4844	TATCTTGTGGAAAGGACGAAACACCGCCTGATCACCCACATTCCATGTTTTAGAGCTAGAAATAGCAAGTTAAAAT
TEAD4_sgRNA4842	TATCTTGTGGAAAGGACGAAACACCGACTTTGAGAATTTCATTCCTGTTTTAGAGCTAGAAATAGCAAGTTAAAAT
TEAD4_sgRNA4838	TATCTTGTGGAAAGGACGAAACACCGGTAGGATGAATGTACATTCCGTTTTAGAGCTAGAAATAGCAAGTTAAAAT
TEAD4_sgRNA4836	TATCTTGTGGAAAGGACGAAACACCGAGTTATGTGTGGAATGAAGGGTTTTAGAGCTAGAAATAGCAAGTTAAAAT
TEAD4_sgRNA4833	TATCTTGTGGAAAGGACGAAACACCGGAGTGCAGTCATTCCAATGGGTTTTAGAGCTAGAAATAGCAAGTTAAAAT
TEAD4_sgRNA4832	TATCTTGTGGAAAGGACGAAACACCGTGCCTTCTCACAAGCATTCCGTTTTAGAGCTAGAAATAGCAAGTTAAAAT
TEAD4_sgRNA4831	TATCTTGTGGAAAGGACGAAACACCGTAGAGATCTTGCATTCCAACGTTTTAGAGCTAGAAATAGCAAGTTAAAAT
TEAD4_sgRNA4829	TATCTTGTGGAAAGGACGAAACACCGTGTTAATCAATCTGGAATGTGTTTTAGAGCTAGAAATAGCAAGTTAAAAT
TEAD4_sgRNA4826	TATCTTGTGGAAAGGACGAAACACCGTGGTGAGTAGCACATTCCTGGTTTTAGAGCTAGAAATAGCAAGTTAAAAT
TEAD4_sgRNA4825	TATCTTGTGGAAAGGACGAAACACCGACGTCTGCTGATGGCATTCCGTTTTAGAGCTAGAAATAGCAAGTTAAAAT
TEAD4_sgRNA4824	TATCTTGTGGAAAGGACGAAACACCGATATGGCCCACATACATTCCGTTTTAGAGCTAGAAATAGCAAGTTAAAAT
TEAD4_sgRNA4823	TATCTTGTGGAAAGGACGAAACACCGTGGCATTCCAGGAATGTATGGTTTTAGAGCTAGAAATAGCAAGTTAAAAT
TEAD4_sgRNA482	TATCTTGTGGAAAGGACGAAACACCGGAACGTCTCTGCATTCCTGTGTTTTAGAGCTAGAAATAGCAAGTTAAAAT
TEAD4_sgRNA4819	TATCTTGTGGAAAGGACGAAACACCGTCAGTGTAAGGAATGTGGCAGTTTTAGAGCTAGAAATAGCAAGTTAAAAT
TEAD4_sgRNA4814	TATCTTGTGGAAAGGACGAAACACCGTGTCAGATTACATTCCACAGGTTTTAGAGCTAGAAATAGCAAGTTAAAAT
TEAD4_sgRNA4813	TATCTTGTGGAAAGGACGAAACACCGGGAGACTGTGTTCACCACTGGTTTTAGAGCTAGAAATAGCAAGTTAAAAT
TEAD4_sgRNA4810	TATCTTGTGGAAAGGACGAAACACCGCTCTGCTGGATAAACATTCCGTTTTAGAGCTAGAAATAGCAAGTTAAAAT
TEAD4_sgRNA481	TATCTTGTGGAAAGGACGAAACACCGGAAGTGCGAAAGGTTTGGAAGTTTTAGAGCTAGAAATAGCAAGTTAAAAT
TEAD4_sgRNA4809	TATCTTGTGGAAAGGACGAAACACCGCAGAACCCTAAAGGAATGAAGTTTTAGAGCTAGAAATAGCAAGTTAAAAT
TEAD4_sgRNA4807	TATCTTGTGGAAAGGACGAAACACCGGAATTCCATTCATTCCTTTAGTTTTAGAGCTAGAAATAGCAAGTTAAAAT
TEAD4_sgRNA4806	TATCTTGTGGAAAGGACGAAACACCGTGGTTTGTTGGAAAAGGGAAGTTTTAGAGCTAGAAATAGCAAGTTAAAAT
TEAD4_sgRNA4803	TATCTTGTGGAAAGGACGAAACACCGAGACCCATGGCGACAGGAATGTTTTAGAGCTAGAAATAGCAAGTTAAAAT
TEAD4_sgRNA4801	TATCTTGTGGAAAGGACGAAACACCGAACATTTATCACACATTCCCGTTTTAGAGCTAGAAATAGCAAGTTAAAAT
TEAD4_sgRNA480	TATCTTGTGGAAAGGACGAAACACCGTGCGAAAGGTTTGGAATGGTGTTTTAGAGCTAGAAATAGCAAGTTAAAAT
TEAD4_sgRNA48	TATCTTGTGGAAAGGACGAAACACCGAGAATCACTTCTCATTCCTAGTTTTAGAGCTAGAAATAGCAAGTTAAAAT
TEAD4_sgRNA4799	TATCTTGTGGAAAGGACGAAACACCGTACTTTTGGATGCATTCCAGGTTTTAGAGCTAGAAATAGCAAGTTAAAAT
TEAD4_sgRNA4794	TATCTTGTGGAAAGGACGAAACACCGGAGCTGAAAAGGTCAGGGAAGTTTTAGAGCTAGAAATAGCAAGTTAAAAT
TEAD4_sgRNA4792	TATCTTGTGGAAAGGACGAAACACCGCAGGAATTTTGGAATGCAATGTTTTAGAGCTAGAAATAGCAAGTTAAAAT
TEAD4_sgRNA4791	TATCTTGTGGAAAGGACGAAACACCGGTTAGATCTTGGAATGCAATGTTTTAGAGCTAGAAATAGCAAGTTAAAAT
TEAD4_sgRNA4790	TATCTTGTGGAAAGGACGAAACACCGGGCTTGAGTCACTGCATTCCGTTTTAGAGCTAGAAATAGCAAGTTAAAAT
TEAD4_sgRNA479	TATCTTGTGGAAAGGACGAAACACCGAGCCCGGCATCCCAGGAATGGTTTTAGAGCTAGAAATAGCAAGTTAAAAT
TEAD4_sgRNA4789	TATCTTGTGGAAAGGACGAAACACCGGTCCCAAATTGCATTCCATCGTTTTAGAGCTAGAAATAGCAAGTTAAAAT
TEAD4_sgRNA4788	TATCTTGTGGAAAGGACGAAACACCGGCTCCTGATGGAATGCAATTGTTTTAGAGCTAGAAATAGCAAGTTAAAAT
TEAD4_sgRNA4787	TATCTTGTGGAAAGGACGAAACACCGGTAAGGCTGGGTTGGAATGCGTTTTAGAGCTAGAAATAGCAAGTTAAAAT
TEAD4_sgRNA4785	TATCTTGTGGAAAGGACGAAACACCGCAATGTGCTCTGGAATGTGGGTTTTAGAGCTAGAAATAGCAAGTTAAAAT
TEAD4_sgRNA4784	TATCTTGTGGAAAGGACGAAACACCGATGGCATCTGCATTCCTGGAGTTTTAGAGCTAGAAATAGCAAGTTAAAAT
TEAD4_sgRNA4783	TATCTTGTGGAAAGGACGAAACACCGGGTCATGGCATCTGCATTCCGTTTTAGAGCTAGAAATAGCAAGTTAAAAT
TEAD4_sgRNA4782	TATCTTGTGGAAAGGACGAAACACCGTTCTAGAGTGGGGAATGCTTGTTTTAGAGCTAGAAATAGCAAGTTAAAAT
TEAD4_sgRNA4780	TATCTTGTGGAAAGGACGAAACACCGGGCAGGAGAAGCTGGAATGTGTTTTAGAGCTAGAAATAGCAAGTTAAAAT
TEAD4_sgRNA4779	TATCTTGTGGAAAGGACGAAACACCGTACATCACTAGATGCAGGAAGTTTTAGAGCTAGAAATAGCAAGTTAAAAT
TEAD4_sgRNA4778	TATCTTGTGGAAAGGACGAAACACCGTAGGCTTAAGCTCATTGGAAGTTTTAGAGCTAGAAATAGCAAGTTAAAAT
TEAD4_sgRNA4777	TATCTTGTGGAAAGGACGAAACACCGCATCAAACAACTTACATTCCGTTTTAGAGCTAGAAATAGCAAGTTAAAAT
TEAD4_sgRNA4776	TATCTTGTGGAAAGGACGAAACACCGAATTGACACTTGGGAATGATGTTTTAGAGCTAGAAATAGCAAGTTAAAAT
TEAD4_sgRNA4774	TATCTTGTGGAAAGGACGAAACACCGTTCCTGAGCCACATTCCCTAGTTTTAGAGCTAGAAATAGCAAGTTAAAAT
TEAD4_sgRNA4773	TATCTTGTGGAAAGGACGAAACACCGGATAATTGCCTTAGGGAATGGTTTTAGAGCTAGAAATAGCAAGTTAAAAT
TEAD4_sgRNA4772	TATCTTGTGGAAAGGACGAAACACCGGGGCTCTCTATGGAATGAACGTTTTAGAGCTAGAAATAGCAAGTTAAAAT
TEAD4_sgRNA4771	TATCTTGTGGAAAGGACGAAACACCGTCTGGAATGAATGGAATGAAGTTTTAGAGCTAGAAATAGCAAGTTAAAAT
TEAD4_sgRNA477	TATCTTGTGGAAAGGACGAAACACCGGGGTGGCTGACCACATTCCTGTTTTAGAGCTAGAAATAGCAAGTTAAAAT
TEAD4_sgRNA4767	TATCTTGTGGAAAGGACGAAACACCGTTTATGGGGCAACATTCCTAGTTTTAGAGCTAGAAATAGCAAGTTAAAAT
TEAD4_sgRNA4766	TATCTTGTGGAAAGGACGAAACACCGAAGGCTAGGGGAATGCTAACGTTTTAGAGCTAGAAATAGCAAGTTAAAAT
TEAD4_sgRNA4765	TATCTTGTGGAAAGGACGAAACACCGTCACAGTTCTAGACATTCCAGTTTTAGAGCTAGAAATAGCAAGTTAAAAT
TEAD4_sgRNA4760	TATCTTGTGGAAAGGACGAAACACCGCGTTAGTCAGCACATTCCTGGTTTTAGAGCTAGAAATAGCAAGTTAAAAT
TEAD4_sgRNA476	TATCTTGTGGAAAGGACGAAACACCGGAGGGCTCCGGAATGTTTGCGTTTTAGAGCTAGAAATAGCAAGTTAAAAT
TEAD4_sgRNA4759	TATCTTGTGGAAAGGACGAAACACCGTGTTTAACGTCAACTTGGAAGTTTTAGAGCTAGAAATAGCAAGTTAAAAT
TEAD4_sgRNA4758	TATCTTGTGGAAAGGACGAAACACCGCCGGAAGCCTGGAACATTCCGTTTTAGAGCTAGAAATAGCAAGTTAAAAT
TEAD4_sgRNA4757	TATCTTGTGGAAAGGACGAAACACCGATCAGAACCTGGAATGTTCCGTTTTAGAGCTAGAAATAGCAAGTTAAAAT
TEAD4_sgRNA4755	TATCTTGTGGAAAGGACGAAACACCGGATGACAGGTGCATTCCTAGGTTTTAGAGCTAGAAATAGCAAGTTAAAAT
TEAD4_sgRNA4754	TATCTTGTGGAAAGGACGAAACACCGATGACACTGGCATTCCCCAGGTTTTAGAGCTAGAAATAGCAAGTTAAAAT
TEAD4_sgRNA4752	TATCTTGTGGAAAGGACGAAACACCGTTGATTGACTTCATTCCTTTGTTTTAGAGCTAGAAATAGCAAGTTAAAAT
TEAD4_sgRNA475	TATCTTGTGGAAAGGACGAAACACCGTATGCGTCCTGCAAACATTCGTTTTAGAGCTAGAAATAGCAAGTTAAAAT
TEAD4_sgRNA4749	TATCTTGTGGAAAGGACGAAACACCGAGTCAGTTTTAAGGAATGTCGTTTTAGAGCTAGAAATAGCAAGTTAAAAT
TEAD4_sgRNA4748	TATCTTGTGGAAAGGACGAAACACCGCTCTGGCCAACCCACATTCCGTTTTAGAGCTAGAAATAGCAAGTTAAAAT
TEAD4_sgRNA4747	TATCTTGTGGAAAGGACGAAACACCGTTCCTTTCTTCCAGGAATGTGTTTTAGAGCTAGAAATAGCAAGTTAAAAT
TEAD4_sgRNA4745	TATCTTGTGGAAAGGACGAAACACCGGTTTCAGAGGTGTGGAATGTGTTTTAGAGCTAGAAATAGCAAGTTAAAAT
TEAD4_sgRNA4741	TATCTTGTGGAAAGGACGAAACACCGGTGAAGTGACTCATTCCACCGTTTTAGAGCTAGAAATAGCAAGTTAAAAT
TEAD4_sgRNA474	TATCTTGTGGAAAGGACGAAACACCGACTACTCCCAGTGCTTGGAAGTTTTAGAGCTAGAAATAGCAAGTTAAAAT
TEAD4_sgRNA4739	TATCTTGTGGAAAGGACGAAACACCGTCTGAGTCTCGAGAGGAATGGTTTTAGAGCTAGAAATAGCAAGTTAAAAT
TEAD4_sgRNA4738	TATCTTGTGGAAAGGACGAAACACCGATTCTATTGGTTACATTCCAGTTTTAGAGCTAGAAATAGCAAGTTAAAAT
TEAD4_sgRNA4736	TATCTTGTGGAAAGGACGAAACACCGGGCAGAGAATATGCATTCCAGTTTTAGAGCTAGAAATAGCAAGTTAAAAT
TEAD4_sgRNA4734	TATCTTGTGGAAAGGACGAAACACCGGATGATCTGTGCATTCCGTGGTTTTAGAGCTAGAAATAGCAAGTTAAAAT
TEAD4_sgRNA4729	TATCTTGTGGAAAGGACGAAACACCGAGTCATATCTTTGGAATGCAGTTTTAGAGCTAGAAATAGCAAGTTAAAAT
TEAD4_sgRNA4726	TATCTTGTGGAAAGGACGAAACACCGGAGAACTCCCACATTCCTGCGTTTTAGAGCTAGAAATAGCAAGTTAAAAT
TEAD4_sgRNA4725	TATCTTGTGGAAAGGACGAAACACCGGATTCATCCAGCAGGAATGTGTTTTAGAGCTAGAAATAGCAAGTTAAAAT
TEAD4_sgRNA4723	TATCTTGTGGAAAGGACGAAACACCGCATTCCCATTCATTCCCATTGTTTTAGAGCTAGAAATAGCAAGTTAAAAT
TEAD4_sgRNA4722	TATCTTGTGGAAAGGACGAAACACCGACCTCCAAATGGGAATGAATGTTTTAGAGCTAGAAATAGCAAGTTAAAAT
TEAD4_sgRNA4721	TATCTTGTGGAAAGGACGAAACACCGATGGGAATGAATGGGAATGGGTTTTAGAGCTAGAAATAGCAAGTTAAAAT
TEAD4_sgRNA4720	TATCTTGTGGAAAGGACGAAACACCGGAATGAATGGGAATGGAGGAGTTTTAGAGCTAGAAATAGCAAGTTAAAAT
TEAD4_sgRNA472	TATCTTGTGGAAAGGACGAAACACCGGATGGAGCATGGCAGGGAATGTTTTAGAGCTAGAAATAGCAAGTTAAAAT
TEAD4_sgRNA4719	TATCTTGTGGAAAGGACGAAACACCGACTAAACAAAATGGAATGGCGTTTTAGAGCTAGAAATAGCAAGTTAAAAT
TEAD4_sgRNA4718	TATCTTGTGGAAAGGACGAAACACCGGGAGACTAAACAAAATGGAAGTTTTAGAGCTAGAAATAGCAAGTTAAAAT
TEAD4_sgRNA4716	TATCTTGTGGAAAGGACGAAACACCGCTTTATCGGAAAGCTGGGAAGTTTTAGAGCTAGAAATAGCAAGTTAAAAT
TEAD4_sgRNA4715	TATCTTGTGGAAAGGACGAAACACCGACTTGTTGAGAATGGAATGTGTTTTAGAGCTAGAAATAGCAAGTTAAAAT
TEAD4_sgRNA4714	TATCTTGTGGAAAGGACGAAACACCGCCATTAAAAGGTTTGGGGAAGTTTTAGAGCTAGAAATAGCAAGTTAAAAT
TEAD4_sgRNA4712	TATCTTGTGGAAAGGACGAAACACCGGCAGGCAGCAGGCTGGAATGGTTTTAGAGCTAGAAATAGCAAGTTAAAAT
TEAD4_sgRNA4710	TATCTTGTGGAAAGGACGAAACACCGTACAGGAATCCGGGGAATGCGTTTTAGAGCTAGAAATAGCAAGTTAAAAT
TEAD4_sgRNA4708	TATCTTGTGGAAAGGACGAAACACCGCACATGCTGCCTGCATTCCCGTTTTAGAGCTAGAAATAGCAAGTTAAAAT
TEAD4_sgRNA4707	TATCTTGTGGAAAGGACGAAACACCGATTCAGTCTCTTGGAATGGAGTTTTAGAGCTAGAAATAGCAAGTTAAAAT
TEAD4_sgRNA4706	TATCTTGTGGAAAGGACGAAACACCGTTCAATTCAGTCTCTTGGAAGTTTTAGAGCTAGAAATAGCAAGTTAAAAT
TEAD4_sgRNA4704	TATCTTGTGGAAAGGACGAAACACCGTTTGAATCTCAGGGAATGGCGTTTTAGAGCTAGAAATAGCAAGTTAAAAT
TEAD4_sgRNA4703	TATCTTGTGGAAAGGACGAAACACCGGGCCTTTGAATCTCAGGGAAGTTTTAGAGCTAGAAATAGCAAGTTAAAAT
TEAD4_sgRNA4701	TATCTTGTGGAAAGGACGAAACACCGGATTCATGTTTGAGGAATGCGTTTTAGAGCTAGAAATAGCAAGTTAAAAT
TEAD4_sgRNA4700	TATCTTGTGGAAAGGACGAAACACCGTTTGAGGAATGCAGGAATGTGTTTTAGAGCTAGAAATAGCAAGTTAAAAT
TEAD4_sgRNA47	TATCTTGTGGAAAGGACGAAACACCGTATCCATTCTCCATTCCTGGGTTTTAGAGCTAGAAATAGCAAGTTAAAAT
TEAD4_sgRNA4699	TATCTTGTGGAAAGGACGAAACACCGAGGAATGCAGGAATGTGGGAGTTTTAGAGCTAGAAATAGCAAGTTAAAAT
TEAD4_sgRNA4692	TATCTTGTGGAAAGGACGAAACACCGGCCCTTTCCTGGAATGCAGAGTTTTAGAGCTAGAAATAGCAAGTTAAAAT
TEAD4_sgRNA4689	TATCTTGTGGAAAGGACGAAACACCGTGCATTGCAAGATGCATTCCGTTTTAGAGCTAGAAATAGCAAGTTAAAAT
TEAD4_sgRNA4687	TATCTTGTGGAAAGGACGAAACACCGATCTGTTAAGGGACATTCCTGTTTTAGAGCTAGAAATAGCAAGTTAAAAT
TEAD4_sgRNA4684	TATCTTGTGGAAAGGACGAAACACCGGATCACTCCTGGAATGTCCTGTTTTAGAGCTAGAAATAGCAAGTTAAAAT
TEAD4_sgRNA4682	TATCTTGTGGAAAGGACGAAACACCGATGCCCTCCCAGGACATTCCGTTTTAGAGCTAGAAATAGCAAGTTAAAAT
TEAD4_sgRNA4681	TATCTTGTGGAAAGGACGAAACACCGGTCATGAGGTCAGGAATGTGGTTTTAGAGCTAGAAATAGCAAGTTAAAAT
TEAD4_sgRNA468	TATCTTGTGGAAAGGACGAAACACCGATACTGCACGCAGAGGAATGGTTTTAGAGCTAGAAATAGCAAGTTAAAAT
TEAD4_sgRNA4679	TATCTTGTGGAAAGGACGAAACACCGAGTATTTGGTTGAGGAATGGGTTTTAGAGCTAGAAATAGCAAGTTAAAAT
TEAD4_sgRNA4678	TATCTTGTGGAAAGGACGAAACACCGCCAGCTGTGAGAAGGAATGTGTTTTAGAGCTAGAAATAGCAAGTTAAAAT
TEAD4_sgRNA4677	TATCTTGTGGAAAGGACGAAACACCGGAGAGTATGTGTGGAATGACGTTTTAGAGCTAGAAATAGCAAGTTAAAAT
TEAD4_sgRNA4675	TATCTTGTGGAAAGGACGAAACACCGGGGCGGTGAAGGAATGTCAGGTTTTAGAGCTAGAAATAGCAAGTTAAAAT
TEAD4_sgRNA4673	TATCTTGTGGAAAGGACGAAACACCGGGAAGAATGAAAGGAATGAGGTTTTAGAGCTAGAAATAGCAAGTTAAAAT
TEAD4_sgRNA4671	TATCTTGTGGAAAGGACGAAACACCGAAAATGGCAGGAATGTGTACGTTTTAGAGCTAGAAATAGCAAGTTAAAAT
TEAD4_sgRNA4670	TATCTTGTGGAAAGGACGAAACACCGTTTAGGATTTTCAGGAATGAGTTTTAGAGCTAGAAATAGCAAGTTAAAAT
TEAD4_sgRNA4668	TATCTTGTGGAAAGGACGAAACACCGGGAAATTGATTCTCTTGGAAGTTTTAGAGCTAGAAATAGCAAGTTAAAAT
TEAD4_sgRNA4665	TATCTTGTGGAAAGGACGAAACACCGGCAGGGAGGGGCACATTCCTGTTTTAGAGCTAGAAATAGCAAGTTAAAAT
TEAD4_sgRNA4664	TATCTTGTGGAAAGGACGAAACACCGCAATGACTAACACACATTCCGTTTTAGAGCTAGAAATAGCAAGTTAAAAT
TEAD4_sgRNA4662	TATCTTGTGGAAAGGACGAAACACCGAAATTAGTATGAAATGGAATGTTTTAGAGCTAGAAATAGCAAGTTAAAAT
TEAD4_sgRNA4660	TATCTTGTGGAAAGGACGAAACACCGGCTGTCAGCGCGTTGGAATGGTTTTAGAGCTAGAAATAGCAAGTTAAAAT
TEAD4_sgRNA466	TATCTTGTGGAAAGGACGAAACACCGCAGAGCCTGAGGGCGGAATGGTTTTAGAGCTAGAAATAGCAAGTTAAAAT
TEAD4_sgRNA4659	TATCTTGTGGAAAGGACGAAACACCGCACTTATTAGGAATGTCTCTGTTTTAGAGCTAGAAATAGCAAGTTAAAAT
TEAD4_sgRNA4655	TATCTTGTGGAAAGGACGAAACACCGCAAGAAATATTTAGCATTCCGTTTTAGAGCTAGAAATAGCAAGTTAAAAT
TEAD4_sgRNA4653	TATCTTGTGGAAAGGACGAAACACCGTTATGTATTAAACCCCGGAAGTTTTAGAGCTAGAAATAGCAAGTTAAAAT
TEAD4_sgRNA4652	TATCTTGTGGAAAGGACGAAACACCGGCTTTGGGTCTGCCATTCCGGTTTTAGAGCTAGAAATAGCAAGTTAAAAT
TEAD4_sgRNA4651	TATCTTGTGGAAAGGACGAAACACCGAGCGGCCTGGGAATGTGAGCGTTTTAGAGCTAGAAATAGCAAGTTAAAAT
TEAD4_sgRNA4650	TATCTTGTGGAAAGGACGAAACACCGAATGGCCGGCTCACATTCCCGTTTTAGAGCTAGAAATAGCAAGTTAAAAT
TEAD4_sgRNA465	TATCTTGTGGAAAGGACGAAACACCGTTAACTGCAGCATTCCCCAAGTTTTAGAGCTAGAAATAGCAAGTTAAAAT
TEAD4_sgRNA4649	TATCTTGTGGAAAGGACGAAACACCGGCTGCAGATGAATTGGGGAAGTTTTAGAGCTAGAAATAGCAAGTTAAAAT
TEAD4_sgRNA4648	TATCTTGTGGAAAGGACGAAACACCGTCCTGAGCAATAGGAATGCTGTTTTAGAGCTAGAAATAGCAAGTTAAAAT
TEAD4_sgRNA4647	TATCTTGTGGAAAGGACGAAACACCGGTTTGGAGTCAGGAATGAGTGTTTTAGAGCTAGAAATAGCAAGTTAAAAT
TEAD4_sgRNA4645	TATCTTGTGGAAAGGACGAAACACCGTAAAATGCTTGGAATGTCTAGTTTTAGAGCTAGAAATAGCAAGTTAAAAT
TEAD4_sgRNA4643	TATCTTGTGGAAAGGACGAAACACCGTCAAAAATGCTGCATTCCAAGTTTTAGAGCTAGAAATAGCAAGTTAAAAT
TEAD4_sgRNA4641	TATCTTGTGGAAAGGACGAAACACCGGGCTGCATACATTCCTAAGCGTTTTAGAGCTAGAAATAGCAAGTTAAAAT
TEAD4_sgRNA464	TATCTTGTGGAAAGGACGAAACACCGACTCTCTAGGAAGGAATGCCGTTTTAGAGCTAGAAATAGCAAGTTAAAAT
TEAD4_sgRNA4639	TATCTTGTGGAAAGGACGAAACACCGAACACAGGGAAGGAGAGGAAGTTTTAGAGCTAGAAATAGCAAGTTAAAAT
TEAD4_sgRNA4638	TATCTTGTGGAAAGGACGAAACACCGGGGAAGGAGAGGAATGGAGGGTTTTAGAGCTAGAAATAGCAAGTTAAAAT
TEAD4_sgRNA4636	TATCTTGTGGAAAGGACGAAACACCGTAACATTGTTTACATTCCAGGTTTTAGAGCTAGAAATAGCAAGTTAAAAT
TEAD4_sgRNA4635	TATCTTGTGGAAAGGACGAAACACCGTCAAAGAATGCATTCCAGCTGTTTTAGAGCTAGAAATAGCAAGTTAAAAT
TEAD4_sgRNA4633	TATCTTGTGGAAAGGACGAAACACCGGAGAAGATGCAAGAAAGGAAGTTTTAGAGCTAGAAATAGCAAGTTAAAAT
TEAD4_sgRNA4630	TATCTTGTGGAAAGGACGAAACACCGAGCAGGGGAGAAGGAATGCTGTTTTAGAGCTAGAAATAGCAAGTTAAAAT
TEAD4_sgRNA463	TATCTTGTGGAAAGGACGAAACACCGGGGTTTGGAATGACCATTCCGTTTTAGAGCTAGAAATAGCAAGTTAAAAT
TEAD4_sgRNA4627	TATCTTGTGGAAAGGACGAAACACCGTGTGGGAGTCTGGAATGCCTGTTTTAGAGCTAGAAATAGCAAGTTAAAAT
TEAD4_sgRNA4623	TATCTTGTGGAAAGGACGAAACACCGGGTTTTGCTCACAGGAATGCGTTTTAGAGCTAGAAATAGCAAGTTAAAAT
TEAD4_sgRNA4621	TATCTTGTGGAAAGGACGAAACACCGCAGATTTCTTTTCATTCCCTGTTTTAGAGCTAGAAATAGCAAGTTAAAAT
TEAD4_sgRNA462	TATCTTGTGGAAAGGACGAAACACCGCTAGGAAGGAATGCCAGGAAGTTTTAGAGCTAGAAATAGCAAGTTAAAAT
TEAD4_sgRNA4619	TATCTTGTGGAAAGGACGAAACACCGCTGCTTCTAGGAATGTTGTGGTTTTAGAGCTAGAAATAGCAAGTTAAAAT
TEAD4_sgRNA4618	TATCTTGTGGAAAGGACGAAACACCGAATCTTTCTAGCATTCCACGGTTTTAGAGCTAGAAATAGCAAGTTAAAAT
TEAD4_sgRNA4615	TATCTTGTGGAAAGGACGAAACACCGTGTGTACAGGAGAAGAGGAAGTTTTAGAGCTAGAAATAGCAAGTTAAAAT
TEAD4_sgRNA4613	TATCTTGTGGAAAGGACGAAACACCGTGCCAAGGATCGGGAATGCCGTTTTAGAGCTAGAAATAGCAAGTTAAAAT
TEAD4_sgRNA4612	TATCTTGTGGAAAGGACGAAACACCGTGCTGTCATGCACACATTCCGTTTTAGAGCTAGAAATAGCAAGTTAAAAT
TEAD4_sgRNA4610	TATCTTGTGGAAAGGACGAAACACCGTGGTGCCTGAGGAATGGTGTGTTTTAGAGCTAGAAATAGCAAGTTAAAAT
TEAD4_sgRNA4609	TATCTTGTGGAAAGGACGAAACACCGCAGCCTTGGTGCCTGAGGAAGTTTTAGAGCTAGAAATAGCAAGTTAAAAT
TEAD4_sgRNA4607	TATCTTGTGGAAAGGACGAAACACCGTGTTTCCTACACCATTCCTCGTTTTAGAGCTAGAAATAGCAAGTTAAAAT
TEAD4_sgRNA4606	TATCTTGTGGAAAGGACGAAACACCGTATTTGGTCTTTTGTGGGAAGTTTTAGAGCTAGAAATAGCAAGTTAAAAT
TEAD4_sgRNA4604	TATCTTGTGGAAAGGACGAAACACCGTAGGCTGCAAAGTGGGAATGGTTTTAGAGCTAGAAATAGCAAGTTAAAAT
TEAD4_sgRNA4603	TATCTTGTGGAAAGGACGAAACACCGTTTCTAACGGGGCACATTCCGTTTTAGAGCTAGAAATAGCAAGTTAAAAT
TEAD4_sgRNA4601	TATCTTGTGGAAAGGACGAAACACCGCTGAGATTAGAAGCATTCCAGTTTTAGAGCTAGAAATAGCAAGTTAAAAT
TEAD4_sgRNA46	TATCTTGTGGAAAGGACGAAACACCGGAAGAGGAGGCCACCAGGAAGTTTTAGAGCTAGAAATAGCAAGTTAAAAT
TEAD4_sgRNA4597	TATCTTGTGGAAAGGACGAAACACCGAGGTATTTCAGGAATGCAGGGTTTTAGAGCTAGAAATAGCAAGTTAAAAT
TEAD4_sgRNA4595	TATCTTGTGGAAAGGACGAAACACCGCCCCAGGCAGGGAATGTCCTGTTTTAGAGCTAGAAATAGCAAGTTAAAAT
TEAD4_sgRNA4593	TATCTTGTGGAAAGGACGAAACACCGGCCCAAGGACATTCCCTGCCGTTTTAGAGCTAGAAATAGCAAGTTAAAAT
TEAD4_sgRNA4592	TATCTTGTGGAAAGGACGAAACACCGAGGTATTTCAAGGAATGTGAGTTTTAGAGCTAGAAATAGCAAGTTAAAAT
TEAD4_sgRNA4590	TATCTTGTGGAAAGGACGAAACACCGCACCACTTCCTACATTCCAAGTTTTAGAGCTAGAAATAGCAAGTTAAAAT
TEAD4_sgRNA459	TATCTTGTGGAAAGGACGAAACACCGATATGTAAAATACAGGAATGGTTTTAGAGCTAGAAATAGCAAGTTAAAAT
TEAD4_sgRNA4589	TATCTTGTGGAAAGGACGAAACACCGTGCTAAGACCCTTGGAATGTGTTTTAGAGCTAGAAATAGCAAGTTAAAAT
TEAD4_sgRNA4588	TATCTTGTGGAAAGGACGAAACACCGAAGGCAGGTAAGGGAATGGGGTTTTAGAGCTAGAAATAGCAAGTTAAAAT
TEAD4_sgRNA4587	TATCTTGTGGAAAGGACGAAACACCGTTAGAAGGCAGGTAAGGGAAGTTTTAGAGCTAGAAATAGCAAGTTAAAAT
TEAD4_sgRNA4585	TATCTTGTGGAAAGGACGAAACACCGTGCAATGTAAGGAATGCCAAGTTTTAGAGCTAGAAATAGCAAGTTAAAAT
TEAD4_sgRNA4584	TATCTTGTGGAAAGGACGAAACACCGAAGATTCTTAAACACATTCCGTTTTAGAGCTAGAAATAGCAAGTTAAAAT
TEAD4_sgRNA4582	TATCTTGTGGAAAGGACGAAACACCGTGTGTTGTTGTAACGGGAATGTTTTAGAGCTAGAAATAGCAAGTTAAAAT
TEAD4_sgRNA4581	TATCTTGTGGAAAGGACGAAACACCGAGGTTGATGCATTCCCCCACGTTTTAGAGCTAGAAATAGCAAGTTAAAAT
TEAD4_sgRNA4579	TATCTTGTGGAAAGGACGAAACACCGAGGCCCTTTTCCAGGAATGCGTTTTAGAGCTAGAAATAGCAAGTTAAAAT
TEAD4_sgRNA4578	TATCTTGTGGAAAGGACGAAACACCGTAGATTGTATCCCGCATTCCGTTTTAGAGCTAGAAATAGCAAGTTAAAAT
TEAD4_sgRNA4576	TATCTTGTGGAAAGGACGAAACACCGGAGACAGCTCCAACATTCCAGTTTTAGAGCTAGAAATAGCAAGTTAAAAT
TEAD4_sgRNA4575	TATCTTGTGGAAAGGACGAAACACCGAGCAAAATGCCTTGGAATGTGTTTTAGAGCTAGAAATAGCAAGTTAAAAT
TEAD4_sgRNA4572	TATCTTGTGGAAAGGACGAAACACCGGTGAGAAGAAGGAATGACAAGTTTTAGAGCTAGAAATAGCAAGTTAAAAT
TEAD4_sgRNA4570	TATCTTGTGGAAAGGACGAAACACCGGCAACCCCCAGTGCTTGGAAGTTTTAGAGCTAGAAATAGCAAGTTAAAAT
TEAD4_sgRNA4569	TATCTTGTGGAAAGGACGAAACACCGCCAGTGCTTGGAATGGAGCCGTTTTAGAGCTAGAAATAGCAAGTTAAAAT
TEAD4_sgRNA4568	TATCTTGTGGAAAGGACGAAACACCGACGAACTCATTGCCATTCCGGTTTTAGAGCTAGAAATAGCAAGTTAAAAT
TEAD4_sgRNA4567	TATCTTGTGGAAAGGACGAAACACCGGCTTAGCGTTTACCGCGGAAGTTTTAGAGCTAGAAATAGCAAGTTAAAAT
TEAD4_sgRNA4565	TATCTTGTGGAAAGGACGAAACACCGATTCTCTGCAGGAATGACAAGTTTTAGAGCTAGAAATAGCAAGTTAAAAT
TEAD4_sgRNA4562	TATCTTGTGGAAAGGACGAAACACCGGCATACATGGCATTCCATGTGTTTTAGAGCTAGAAATAGCAAGTTAAAAT
TEAD4_sgRNA4560	TATCTTGTGGAAAGGACGAAACACCGTCACTGTGGCTGGAATGCAGGTTTTAGAGCTAGAAATAGCAAGTTAAAAT
TEAD4_sgRNA4558	TATCTTGTGGAAAGGACGAAACACCGGAAAACCAGGAATACAGGAAGTTTTAGAGCTAGAAATAGCAAGTTAAAAT
TEAD4_sgRNA4556	TATCTTGTGGAAAGGACGAAACACCGTGTGCAGGTCTTGCATTCCTGTTTTAGAGCTAGAAATAGCAAGTTAAAAT
TEAD4_sgRNA4552	TATCTTGTGGAAAGGACGAAACACCGCGGGGAGGAGGGAATGCCTGGTTTTAGAGCTAGAAATAGCAAGTTAAAAT
TEAD4_sgRNA4550	TATCTTGTGGAAAGGACGAAACACCGTAGATAAGCTGCTGGGAATGGTTTTAGAGCTAGAAATAGCAAGTTAAAAT
TEAD4_sgRNA455	TATCTTGTGGAAAGGACGAAACACCGCTCATGGGTTGGGAATGTGTGTTTTAGAGCTAGAAATAGCAAGTTAAAAT
TEAD4_sgRNA4549	TATCTTGTGGAAAGGACGAAACACCGAAGCTGCTGGGAATGGGGAGGTTTTAGAGCTAGAAATAGCAAGTTAAAAT
TEAD4_sgRNA4548	TATCTTGTGGAAAGGACGAAACACCGGAAGGAAAGGCATTCCAGATGTTTTAGAGCTAGAAATAGCAAGTTAAAAT
TEAD4_sgRNA4546	TATCTTGTGGAAAGGACGAAACACCGGGGCCTGGGTGCAGCATTCCGTTTTAGAGCTAGAAATAGCAAGTTAAAAT
TEAD4_sgRNA4545	TATCTTGTGGAAAGGACGAAACACCGCTGGGTGCAGCATTCCTGGGGTTTTAGAGCTAGAAATAGCAAGTTAAAAT
TEAD4_sgRNA4544	TATCTTGTGGAAAGGACGAAACACCGCCGGGTGAGCAGGAATGGTGGTTTTAGAGCTAGAAATAGCAAGTTAAAAT
TEAD4_sgRNA4543	TATCTTGTGGAAAGGACGAAACACCGGAGGCCCGGGTGAGCAGGAAGTTTTAGAGCTAGAAATAGCAAGTTAAAAT
TEAD4_sgRNA4541	TATCTTGTGGAAAGGACGAAACACCGGCATGCTCCTGGAATGTCTTGTTTTAGAGCTAGAAATAGCAAGTTAAAAT
TEAD4_sgRNA4540	TATCTTGTGGAAAGGACGAAACACCGGATCATTCCAAAGACATTCCGTTTTAGAGCTAGAAATAGCAAGTTAAAAT
TEAD4_sgRNA4539	TATCTTGTGGAAAGGACGAAACACCGCTGCAATTATTGGAATGTCAGTTTTAGAGCTAGAAATAGCAAGTTAAAAT
TEAD4_sgRNA4538	TATCTTGTGGAAAGGACGAAACACCGCTTCAGGTTACATTCCATGGGTTTTAGAGCTAGAAATAGCAAGTTAAAAT
TEAD4_sgRNA4537	TATCTTGTGGAAAGGACGAAACACCGTGTCTCACTCTGGAATGCAGGTTTTAGAGCTAGAAATAGCAAGTTAAAAT
TEAD4_sgRNA4535	TATCTTGTGGAAAGGACGAAACACCGAGTTTCCTCAAGTGCAGGAAGTTTTAGAGCTAGAAATAGCAAGTTAAAAT
TEAD4_sgRNA4534	TATCTTGTGGAAAGGACGAAACACCGCTGAGAGAAAAATCATTCCAGTTTTAGAGCTAGAAATAGCAAGTTAAAAT
TEAD4_sgRNA4532	TATCTTGTGGAAAGGACGAAACACCGGTCTGAGATTTCATTCCTCTGTTTTAGAGCTAGAAATAGCAAGTTAAAAT
TEAD4_sgRNA4531	TATCTTGTGGAAAGGACGAAACACCGTTCCACGACTGACATTCCACGTTTTAGAGCTAGAAATAGCAAGTTAAAAT
TEAD4_sgRNA4530	TATCTTGTGGAAAGGACGAAACACCGTCTGGTTGCTGGGTCCGGAAGTTTTAGAGCTAGAAATAGCAAGTTAAAAT
TEAD4_sgRNA453	TATCTTGTGGAAAGGACGAAACACCGAGCTGCACATGGAATGTGTGGTTTTAGAGCTAGAAATAGCAAGTTAAAAT
TEAD4_sgRNA4529	TATCTTGTGGAAAGGACGAAACACCGTGCCCACCTCTAGTCCATTCGTTTTAGAGCTAGAAATAGCAAGTTAAAAT
TEAD4_sgRNA4527	TATCTTGTGGAAAGGACGAAACACCGAATGGAGTTACATTCCAAGGGTTTTAGAGCTAGAAATAGCAAGTTAAAAT
TEAD4_sgRNA4525	TATCTTGTGGAAAGGACGAAACACCGCTTGCCTGTCACATTCCTTAGTTTTAGAGCTAGAAATAGCAAGTTAAAAT
TEAD4_sgRNA4524	TATCTTGTGGAAAGGACGAAACACCGTCATCCTTAAGGAATGTGACGTTTTAGAGCTAGAAATAGCAAGTTAAAAT
TEAD4_sgRNA4522	TATCTTGTGGAAAGGACGAAACACCGCCATCACTCTGGAATGCAAAGTTTTAGAGCTAGAAATAGCAAGTTAAAAT
TEAD4_sgRNA4520	TATCTTGTGGAAAGGACGAAACACCGTCATCACTGCTTTGGAATGCGTTTTAGAGCTAGAAATAGCAAGTTAAAAT
TEAD4_sgRNA4517	TATCTTGTGGAAAGGACGAAACACCGGACAATGTCATTTACTGGAAGTTTTAGAGCTAGAAATAGCAAGTTAAAAT
TEAD4_sgRNA4515	TATCTTGTGGAAAGGACGAAACACCGGGTAAGAAAAGCAGCATTCCGTTTTAGAGCTAGAAATAGCAAGTTAAAAT
TEAD4_sgRNA4514	TATCTTGTGGAAAGGACGAAACACCGTCCTGATTACATTCCTTCCCGTTTTAGAGCTAGAAATAGCAAGTTAAAAT
TEAD4_sgRNA4512	TATCTTGTGGAAAGGACGAAACACCGGCAAGAGGCGCATTCCAGCAGTTTTAGAGCTAGAAATAGCAAGTTAAAAT
TEAD4_sgRNA4511	TATCTTGTGGAAAGGACGAAACACCGAAAAATACAGGAATGTAGCCGTTTTAGAGCTAGAAATAGCAAGTTAAAAT
TEAD4_sgRNA4510	TATCTTGTGGAAAGGACGAAACACCGGAATGTCTGGCTCAGGAATGGTTTTAGAGCTAGAAATAGCAAGTTAAAAT
TEAD4_sgRNA4509	TATCTTGTGGAAAGGACGAAACACCGAGGAATTTAGCATTCCTTGCGTTTTAGAGCTAGAAATAGCAAGTTAAAAT
TEAD4_sgRNA4507	TATCTTGTGGAAAGGACGAAACACCGCACAGCAATGTGGGGAATGAGTTTTAGAGCTAGAAATAGCAAGTTAAAAT
TEAD4_sgRNA4505	TATCTTGTGGAAAGGACGAAACACCGGGGAGTGAAGACTTAAGGAAGTTTTAGAGCTAGAAATAGCAAGTTAAAAT
TEAD4_sgRNA4501	TATCTTGTGGAAAGGACGAAACACCGAGCAAGATGCTCACATTCCAGTTTTAGAGCTAGAAATAGCAAGTTAAAAT
TEAD4_sgRNA4500	TATCTTGTGGAAAGGACGAAACACCGACAGATGCTTCACATTCCATGTTTTAGAGCTAGAAATAGCAAGTTAAAAT
TEAD4_sgRNA450	TATCTTGTGGAAAGGACGAAACACCGCACTTATTTACATTCCCTTCGTTTTAGAGCTAGAAATAGCAAGTTAAAAT
TEAD4_sgRNA45	TATCTTGTGGAAAGGACGAAACACCGAGGCCACCAGGAATGGAGAAGTTTTAGAGCTAGAAATAGCAAGTTAAAAT
TEAD4_sgRNA4497	TATCTTGTGGAAAGGACGAAACACCGCCAGAAACTGCATTCCATGTGTTTTAGAGCTAGAAATAGCAAGTTAAAAT
TEAD4_sgRNA4496	TATCTTGTGGAAAGGACGAAACACCGAAAGCCAGGTCATTCCTGTGGTTTTAGAGCTAGAAATAGCAAGTTAAAAT
TEAD4_sgRNA4495	TATCTTGTGGAAAGGACGAAACACCGCCCTCCCCACAGGAATGACCGTTTTAGAGCTAGAAATAGCAAGTTAAAAT
TEAD4_sgRNA4493	TATCTTGTGGAAAGGACGAAACACCGACTGTGGCAGGCTGGAATGTGTTTTAGAGCTAGAAATAGCAAGTTAAAAT
TEAD4_sgRNA4491	TATCTTGTGGAAAGGACGAAACACCGTACAATAGGTGATGGAATGAGTTTTAGAGCTAGAAATAGCAAGTTAAAAT
TEAD4_sgRNA4489	TATCTTGTGGAAAGGACGAAACACCGGGCTGGTTCAGTCATCGGAAGTTTTAGAGCTAGAAATAGCAAGTTAAAAT
TEAD4_sgRNA4488	TATCTTGTGGAAAGGACGAAACACCGTCAGTCATCGGAATGGAATTGTTTTAGAGCTAGAAATAGCAAGTTAAAAT
TEAD4_sgRNA4486	TATCTTGTGGAAAGGACGAAACACCGCCGAGTCACCGTGGGGAATGGTTTTAGAGCTAGAAATAGCAAGTTAAAAT
TEAD4_sgRNA4484	TATCTTGTGGAAAGGACGAAACACCGCACATTCTCCGCATTCCCCAGTTTTAGAGCTAGAAATAGCAAGTTAAAAT
TEAD4_sgRNA4483	TATCTTGTGGAAAGGACGAAACACCGTGGCTGGATGCTGGAATGTGGTTTTAGAGCTAGAAATAGCAAGTTAAAAT
TEAD4_sgRNA4482	TATCTTGTGGAAAGGACGAAACACCGTTGACCAAAACATTCCTAAGGTTTTAGAGCTAGAAATAGCAAGTTAAAAT
TEAD4_sgRNA4481	TATCTTGTGGAAAGGACGAAACACCGTGAGCCCCTTAGGAATGTTTGTTTTAGAGCTAGAAATAGCAAGTTAAAAT
TEAD4_sgRNA448	TATCTTGTGGAAAGGACGAAACACCGTCTCACTGTATTGCATTCCTGTTTTAGAGCTAGAAATAGCAAGTTAAAAT
TEAD4_sgRNA4479	TATCTTGTGGAAAGGACGAAACACCGGAGGGGCTGCAGGAATGCAGGTTTTAGAGCTAGAAATAGCAAGTTAAAAT
TEAD4_sgRNA4477	TATCTTGTGGAAAGGACGAAACACCGTGGCGCAAGTGGACATTCCTGTTTTAGAGCTAGAAATAGCAAGTTAAAAT
TEAD4_sgRNA4476	TATCTTGTGGAAAGGACGAAACACCGAGTCAGCAACACATTCCATTGTTTTAGAGCTAGAAATAGCAAGTTAAAAT
TEAD4_sgRNA4474	TATCTTGTGGAAAGGACGAAACACCGGCTGTGGCCCCCACATTCCTGTTTTAGAGCTAGAAATAGCAAGTTAAAAT
TEAD4_sgRNA4473	TATCTTGTGGAAAGGACGAAACACCGCGAATATCCCAGGAATGTGGGTTTTAGAGCTAGAAATAGCAAGTTAAAAT
TEAD4_sgRNA4472	TATCTTGTGGAAAGGACGAAACACCGTTCAGGGCAGCCCCCATTCCGTTTTAGAGCTAGAAATAGCAAGTTAAAAT
TEAD4_sgRNA4471	TATCTTGTGGAAAGGACGAAACACCGGGAAAAAGGACCAGGAATGGGTTTTAGAGCTAGAAATAGCAAGTTAAAAT
TEAD4_sgRNA447	TATCTTGTGGAAAGGACGAAACACCGCAGGACATCTGGAATGAAGTGTTTTAGAGCTAGAAATAGCAAGTTAAAAT
TEAD4_sgRNA4469	TATCTTGTGGAAAGGACGAAACACCGCACCCTAATCAGGAATGAGTGTTTTAGAGCTAGAAATAGCAAGTTAAAAT
TEAD4_sgRNA4467	TATCTTGTGGAAAGGACGAAACACCGACACCCACTCATTCCTGATTGTTTTAGAGCTAGAAATAGCAAGTTAAAAT
TEAD4_sgRNA4462	TATCTTGTGGAAAGGACGAAACACCGGGCCTTGGGAAACATTCCATGTTTTAGAGCTAGAAATAGCAAGTTAAAAT
TEAD4_sgRNA4460	TATCTTGTGGAAAGGACGAAACACCGCGCTAGCGGCTGCATTCCTTGTTTTAGAGCTAGAAATAGCAAGTTAAAAT
TEAD4_sgRNA4459	TATCTTGTGGAAAGGACGAAACACCGAGTCATGGTGGCATTCCAGCGTTTTAGAGCTAGAAATAGCAAGTTAAAAT
TEAD4_sgRNA4457	TATCTTGTGGAAAGGACGAAACACCGGTGCACTCAACAAACATTCCGTTTTAGAGCTAGAAATAGCAAGTTAAAAT
TEAD4_sgRNA4456	TATCTTGTGGAAAGGACGAAACACCGGTCAGCGCGCAGGAATGCGCGTTTTAGAGCTAGAAATAGCAAGTTAAAAT
TEAD4_sgRNA4454	TATCTTGTGGAAAGGACGAAACACCGGGTCACCCGAGTCAGGAATGGTTTTAGAGCTAGAAATAGCAAGTTAAAAT
TEAD4_sgRNA4452	TATCTTGTGGAAAGGACGAAACACCGGTGTGGCCAGCGGACATTCCGTTTTAGAGCTAGAAATAGCAAGTTAAAAT
TEAD4_sgRNA4451	TATCTTGTGGAAAGGACGAAACACCGCTCCATCCGCAGGAATGTCGGTTTTAGAGCTAGAAATAGCAAGTTAAAAT
TEAD4_sgRNA4450	TATCTTGTGGAAAGGACGAAACACCGTCTGCACCCCGACATTCCTGGTTTTAGAGCTAGAAATAGCAAGTTAAAAT
TEAD4_sgRNA445	TATCTTGTGGAAAGGACGAAACACCGGTGCTCCGATATGTGGGGAAGTTTTAGAGCTAGAAATAGCAAGTTAAAAT
TEAD4_sgRNA4449	TATCTTGTGGAAAGGACGAAACACCGTGAATAACAGCTCATTCCAAGTTTTAGAGCTAGAAATAGCAAGTTAAAAT
TEAD4_sgRNA4445	TATCTTGTGGAAAGGACGAAACACCGAAAACTTTGCTCATTCCCAAGTTTTAGAGCTAGAAATAGCAAGTTAAAAT
TEAD4_sgRNA4443	TATCTTGTGGAAAGGACGAAACACCGTGAAGCGGAGGATGCATTCCGTTTTAGAGCTAGAAATAGCAAGTTAAAAT
TEAD4_sgRNA4442	TATCTTGTGGAAAGGACGAAACACCGCATGGTAAGGTTACATTCCTGTTTTAGAGCTAGAAATAGCAAGTTAAAAT
TEAD4_sgRNA4441	TATCTTGTGGAAAGGACGAAACACCGGACAAGTTTTAATAAAGGAAGTTTTAGAGCTAGAAATAGCAAGTTAAAAT
TEAD4_sgRNA4440	TATCTTGTGGAAAGGACGAAACACCGTTTAATAAAGGAATGGCCACGTTTTAGAGCTAGAAATAGCAAGTTAAAAT
TEAD4_sgRNA444	TATCTTGTGGAAAGGACGAAACACCGTCCGATATGTGGGGAATGGTGTTTTAGAGCTAGAAATAGCAAGTTAAAAT
TEAD4_sgRNA4439	TATCTTGTGGAAAGGACGAAACACCGGGGTGACCCGACTGCATTCCGTTTTAGAGCTAGAAATAGCAAGTTAAAAT
TEAD4_sgRNA4435	TATCTTGTGGAAAGGACGAAACACCGTACTGGGCCACATTCCTAGGGTTTTAGAGCTAGAAATAGCAAGTTAAAAT
TEAD4_sgRNA4433	TATCTTGTGGAAAGGACGAAACACCGTGCATTCTTTAGAGTGGGAAGTTTTAGAGCTAGAAATAGCAAGTTAAAAT
TEAD4_sgRNA4431	TATCTTGTGGAAAGGACGAAACACCGTGGGGTGGCAGGAATGAGTGGTTTTAGAGCTAGAAATAGCAAGTTAAAAT
TEAD4_sgRNA443	TATCTTGTGGAAAGGACGAAACACCGTGCATGGATTTATCATTCCAGTTTTAGAGCTAGAAATAGCAAGTTAAAAT
TEAD4_sgRNA4427	TATCTTGTGGAAAGGACGAAACACCGGAGCTCACTGCATTCCTGCCGTTTTAGAGCTAGAAATAGCAAGTTAAAAT
TEAD4_sgRNA4425	TATCTTGTGGAAAGGACGAAACACCGAGAATTTATGGAATGTCCCCGTTTTAGAGCTAGAAATAGCAAGTTAAAAT
TEAD4_sgRNA4424	TATCTTGTGGAAAGGACGAAACACCGAATCATGCTGCAAGGAATGTGTTTTAGAGCTAGAAATAGCAAGTTAAAAT
TEAD4_sgRNA4422	TATCTTGTGGAAAGGACGAAACACCGCTTGAGAAATACTGAAGGAAGTTTTAGAGCTAGAAATAGCAAGTTAAAAT
TEAD4_sgRNA4421	TATCTTGTGGAAAGGACGAAACACCGTGAGGCAGCCACATTCCAGAGTTTTAGAGCTAGAAATAGCAAGTTAAAAT
TEAD4_sgRNA4420	TATCTTGTGGAAAGGACGAAACACCGTGCCTCATCCGTCTGGAATGGTTTTAGAGCTAGAAATAGCAAGTTAAAAT
TEAD4_sgRNA4418	TATCTTGTGGAAAGGACGAAACACCGAAGACCAGGCGCCATTCCCCGTTTTAGAGCTAGAAATAGCAAGTTAAAAT
TEAD4_sgRNA4417	TATCTTGTGGAAAGGACGAAACACCGGTGTATAAGTGCCCGGGGAAGTTTTAGAGCTAGAAATAGCAAGTTAAAAT
TEAD4_sgRNA4416	TATCTTGTGGAAAGGACGAAACACCGAGTGCCCGGGGAATGGCGCCGTTTTAGAGCTAGAAATAGCAAGTTAAAAT
TEAD4_sgRNA441	TATCTTGTGGAAAGGACGAAACACCGAGGACATTCCTAGCATTCCTGTTTTAGAGCTAGAAATAGCAAGTTAAAAT
TEAD4_sgRNA4408	TATCTTGTGGAAAGGACGAAACACCGGCTGATGTAGGAATGAGCTTGTTTTAGAGCTAGAAATAGCAAGTTAAAAT
TEAD4_sgRNA4407	TATCTTGTGGAAAGGACGAAACACCGTTAAACACAAGAGGAATGTGGTTTTAGAGCTAGAAATAGCAAGTTAAAAT
TEAD4_sgRNA4406	TATCTTGTGGAAAGGACGAAACACCGACCGTCACCACATTCCTATGGTTTTAGAGCTAGAAATAGCAAGTTAAAAT
TEAD4_sgRNA4405	TATCTTGTGGAAAGGACGAAACACCGAAAACTACCTCATAGGAATGGTTTTAGAGCTAGAAATAGCAAGTTAAAAT
TEAD4_sgRNA4403	TATCTTGTGGAAAGGACGAAACACCGGCCCTGCCAAATTGTTGGAAGTTTTAGAGCTAGAAATAGCAAGTTAAAAT
TEAD4_sgRNA4402	TATCTTGTGGAAAGGACGAAACACCGTTTACTCACTGCATTCCAGGGTTTTAGAGCTAGAAATAGCAAGTTAAAAT
TEAD4_sgRNA4401	TATCTTGTGGAAAGGACGAAACACCGTTATCTCTTACTCAGGAATGGTTTTAGAGCTAGAAATAGCAAGTTAAAAT
TEAD4_sgRNA440	TATCTTGTGGAAAGGACGAAACACCGAGTGCAGGCCTAGGAATGCTGTTTTAGAGCTAGAAATAGCAAGTTAAAAT
TEAD4_sgRNA44	TATCTTGTGGAAAGGACGAAACACCGCTTTTCCCATTTGGGGAATGGTTTTAGAGCTAGAAATAGCAAGTTAAAAT
TEAD4_sgRNA4399	TATCTTGTGGAAAGGACGAAACACCGCGCTCCCCACGGCATTCCCGGTTTTAGAGCTAGAAATAGCAAGTTAAAAT
TEAD4_sgRNA4398	TATCTTGTGGAAAGGACGAAACACCGTGCGGCCCCGGGAATGCCGTGTTTTAGAGCTAGAAATAGCAAGTTAAAAT
TEAD4_sgRNA4396	TATCTTGTGGAAAGGACGAAACACCGCATTGGGTCAACTGTTGGAAGTTTTAGAGCTAGAAATAGCAAGTTAAAAT
TEAD4_sgRNA4395	TATCTTGTGGAAAGGACGAAACACCGCAAGCAAAAAACTTTTGGAAGTTTTAGAGCTAGAAATAGCAAGTTAAAAT
TEAD4_sgRNA4394	TATCTTGTGGAAAGGACGAAACACCGAAAACTTTTGGAATGGTCATGTTTTAGAGCTAGAAATAGCAAGTTAAAAT
TEAD4_sgRNA4393	TATCTTGTGGAAAGGACGAAACACCGTTAGGATTCAACTCATTCCAGTTTTAGAGCTAGAAATAGCAAGTTAAAAT
TEAD4_sgRNA4392	TATCTTGTGGAAAGGACGAAACACCGTATATCTCTTCAGGAATGCAGTTTTAGAGCTAGAAATAGCAAGTTAAAAT
TEAD4_sgRNA4390	TATCTTGTGGAAAGGACGAAACACCGATGATTCTATGTATTTGGAAGTTTTAGAGCTAGAAATAGCAAGTTAAAAT
TEAD4_sgRNA4388	TATCTTGTGGAAAGGACGAAACACCGGGGCCTAAAAGTAACAGGAAGTTTTAGAGCTAGAAATAGCAAGTTAAAAT
TEAD4_sgRNA4385	TATCTTGTGGAAAGGACGAAACACCGAATCAAGAAACGGAATGAAAGTTTTAGAGCTAGAAATAGCAAGTTAAAAT
TEAD4_sgRNA4384	TATCTTGTGGAAAGGACGAAACACCGTGGCCGATGTAATGGGAATGGTTTTAGAGCTAGAAATAGCAAGTTAAAAT
TEAD4_sgRNA4382	TATCTTGTGGAAAGGACGAAACACCGCCAAAAGATCATCTTGGAATGTTTTAGAGCTAGAAATAGCAAGTTAAAAT
TEAD4_sgRNA4381	TATCTTGTGGAAAGGACGAAACACCGCTAGAGATTGCCACATTCCTGTTTTAGAGCTAGAAATAGCAAGTTAAAAT
TEAD4_sgRNA438	TATCTTGTGGAAAGGACGAAACACCGGAGAGGGCAGTGCTGGAATGGTTTTAGAGCTAGAAATAGCAAGTTAAAAT
TEAD4_sgRNA4379	TATCTTGTGGAAAGGACGAAACACCGAGCCCCAGAGAGAGACGGAAGTTTTAGAGCTAGAAATAGCAAGTTAAAAT
TEAD4_sgRNA4378	TATCTTGTGGAAAGGACGAAACACCGGAGAGAGACGGAATGGAAAGGTTTTAGAGCTAGAAATAGCAAGTTAAAAT
TEAD4_sgRNA4376	TATCTTGTGGAAAGGACGAAACACCGATGAGGTGCTTCACATTCCTGTTTTAGAGCTAGAAATAGCAAGTTAAAAT
TEAD4_sgRNA4375	TATCTTGTGGAAAGGACGAAACACCGCAGCAACAAGAACTCAGGAAGTTTTAGAGCTAGAAATAGCAAGTTAAAAT
TEAD4_sgRNA4372	TATCTTGTGGAAAGGACGAAACACCGCCATTTGCTTGGCTGGAATGGTTTTAGAGCTAGAAATAGCAAGTTAAAAT
TEAD4_sgRNA4370	TATCTTGTGGAAAGGACGAAACACCGTGTAACCACTGGAATGGCATGTTTTAGAGCTAGAAATAGCAAGTTAAAAT
TEAD4_sgRNA4369	TATCTTGTGGAAAGGACGAAACACCGAAAATATGTAACCACTGGAAGTTTTAGAGCTAGAAATAGCAAGTTAAAAT
TEAD4_sgRNA4367	TATCTTGTGGAAAGGACGAAACACCGCCATGCCCATGCCATTCCAGGTTTTAGAGCTAGAAATAGCAAGTTAAAAT
TEAD4_sgRNA4365	TATCTTGTGGAAAGGACGAAACACCGAAGAGCAGGGATTGGAATGTGTTTTAGAGCTAGAAATAGCAAGTTAAAAT
TEAD4_sgRNA4363	TATCTTGTGGAAAGGACGAAACACCGATTCTTAAAGTGTTTAGGAAGTTTTAGAGCTAGAAATAGCAAGTTAAAAT
TEAD4_sgRNA4361	TATCTTGTGGAAAGGACGAAACACCGACACCCTTGCACCATTCCCAGTTTTAGAGCTAGAAATAGCAAGTTAAAAT
TEAD4_sgRNA4360	TATCTTGTGGAAAGGACGAAACACCGTTCCTTAGTGGCCTTGGGAAGTTTTAGAGCTAGAAATAGCAAGTTAAAAT
TEAD4_sgRNA436	TATCTTGTGGAAAGGACGAAACACCGCAAGAAGAAATATGCATTCCGTTTTAGAGCTAGAAATAGCAAGTTAAAAT
TEAD4_sgRNA4358	TATCTTGTGGAAAGGACGAAACACCGTTTGGGAAAATTGGAATGAAGTTTTAGAGCTAGAAATAGCAAGTTAAAAT
TEAD4_sgRNA4356	TATCTTGTGGAAAGGACGAAACACCGCACTTAATTTATCTGGAATGGTTTTAGAGCTAGAAATAGCAAGTTAAAAT
TEAD4_sgRNA4354	TATCTTGTGGAAAGGACGAAACACCGGATGGGGGAAGGAATGCATTGTTTTAGAGCTAGAAATAGCAAGTTAAAAT
TEAD4_sgRNA4351	TATCTTGTGGAAAGGACGAAACACCGGAGTAACCTCACCCATTCCTGTTTTAGAGCTAGAAATAGCAAGTTAAAAT
TEAD4_sgRNA4350	TATCTTGTGGAAAGGACGAAACACCGAAGAAAAGAATCCTAGGAATGTTTTAGAGCTAGAAATAGCAAGTTAAAAT
TEAD4_sgRNA435	TATCTTGTGGAAAGGACGAAACACCGAGAAATATGCATTCCAGGCCGTTTTAGAGCTAGAAATAGCAAGTTAAAAT
TEAD4_sgRNA4349	TATCTTGTGGAAAGGACGAAACACCGAAGAATCCTAGGAATGGGTGGTTTTAGAGCTAGAAATAGCAAGTTAAAAT
TEAD4_sgRNA4344	TATCTTGTGGAAAGGACGAAACACCGGCACATTGCTGTCATTCCACGTTTTAGAGCTAGAAATAGCAAGTTAAAAT
TEAD4_sgRNA4342	TATCTTGTGGAAAGGACGAAACACCGGCAGGAGACCCATTCCTTTTGTTTTAGAGCTAGAAATAGCAAGTTAAAAT
TEAD4_sgRNA4341	TATCTTGTGGAAAGGACGAAACACCGTCTGTCTTCCAAAAAGGAATGTTTTAGAGCTAGAAATAGCAAGTTAAAAT
TEAD4_sgRNA434	TATCTTGTGGAAAGGACGAAACACCGTCATGGAGTTGACATTCCAGGTTTTAGAGCTAGAAATAGCAAGTTAAAAT
TEAD4_sgRNA4338	TATCTTGTGGAAAGGACGAAACACCGAAGGGAGAGGGGGACATTCCGTTTTAGAGCTAGAAATAGCAAGTTAAAAT
TEAD4_sgRNA4337	TATCTTGTGGAAAGGACGAAACACCGTTTAACATAGTTGACATTCCGTTTTAGAGCTAGAAATAGCAAGTTAAAAT
TEAD4_sgRNA4336	TATCTTGTGGAAAGGACGAAACACCGAACAGACTTGGAAGGAATGTGTTTTAGAGCTAGAAATAGCAAGTTAAAAT
TEAD4_sgRNA4332	TATCTTGTGGAAAGGACGAAACACCGTAGGAAAGTAAGTTGGGGAAGTTTTAGAGCTAGAAATAGCAAGTTAAAAT
TEAD4_sgRNA4330	TATCTTGTGGAAAGGACGAAACACCGGCTCAGCTTACATTCCATCTGTTTTAGAGCTAGAAATAGCAAGTTAAAAT
TEAD4_sgRNA433	TATCTTGTGGAAAGGACGAAACACCGCCTTAACAAAGGAATGAGGAGTTTTAGAGCTAGAAATAGCAAGTTAAAAT
TEAD4_sgRNA4328	TATCTTGTGGAAAGGACGAAACACCGCTAATTGAATGGAATGCTATGTTTTAGAGCTAGAAATAGCAAGTTAAAAT
TEAD4_sgRNA4326	TATCTTGTGGAAAGGACGAAACACCGCCCCTCACTACTTCATTCCAGTTTTAGAGCTAGAAATAGCAAGTTAAAAT
TEAD4_sgRNA4325	TATCTTGTGGAAAGGACGAAACACCGGCCTTCTCATTCTACATTCCGTTTTAGAGCTAGAAATAGCAAGTTAAAAT
TEAD4_sgRNA4323	TATCTTGTGGAAAGGACGAAACACCGTGTTGATTGGCATTCCATTGGTTTTAGAGCTAGAAATAGCAAGTTAAAAT
TEAD4_sgRNA4320	TATCTTGTGGAAAGGACGAAACACCGGCCATGAGTAATACATTCCTGTTTTAGAGCTAGAAATAGCAAGTTAAAAT
TEAD4_sgRNA432	TATCTTGTGGAAAGGACGAAACACCGGGGTCCTTAACAAAGGAATGGTTTTAGAGCTAGAAATAGCAAGTTAAAAT
TEAD4_sgRNA4318	TATCTTGTGGAAAGGACGAAACACCGGCAGGAATGTGCTGGAATGCGTTTTAGAGCTAGAAATAGCAAGTTAAAAT
TEAD4_sgRNA4317	TATCTTGTGGAAAGGACGAAACACCGTGCGGGCTGCAGGAATGTGCGTTTTAGAGCTAGAAATAGCAAGTTAAAAT
TEAD4_sgRNA4315	TATCTTGTGGAAAGGACGAAACACCGGAAATGTTTGGCAGCATTCCGTTTTAGAGCTAGAAATAGCAAGTTAAAAT
TEAD4_sgRNA4312	TATCTTGTGGAAAGGACGAAACACCGTTGTCTTTGTACAGTCATTCGTTTTAGAGCTAGAAATAGCAAGTTAAAAT
TEAD4_sgRNA4311	TATCTTGTGGAAAGGACGAAACACCGCAAAGACAAATGGGAATGAGGTTTTAGAGCTAGAAATAGCAAGTTAAAAT
TEAD4_sgRNA4309	TATCTTGTGGAAAGGACGAAACACCGTCTCCATTTCAAAACATTCCGTTTTAGAGCTAGAAATAGCAAGTTAAAAT
TEAD4_sgRNA4308	TATCTTGTGGAAAGGACGAAACACCGGAACAATACTTGATGGGAATGTTTTAGAGCTAGAAATAGCAAGTTAAAAT
TEAD4_sgRNA4307	TATCTTGTGGAAAGGACGAAACACCGATTTCAAAACATTCCAGGAAGTTTTAGAGCTAGAAATAGCAAGTTAAAAT
TEAD4_sgRNA4306	TATCTTGTGGAAAGGACGAAACACCGGTGGGTTGGTCATGGGAATGGTTTTAGAGCTAGAAATAGCAAGTTAAAAT
TEAD4_sgRNA4300	TATCTTGTGGAAAGGACGAAACACCGTGCCTTTGGTTGGGGGAATGGTTTTAGAGCTAGAAATAGCAAGTTAAAAT
TEAD4_sgRNA430	TATCTTGTGGAAAGGACGAAACACCGAGGACCCAACATTCCAAGACGTTTTAGAGCTAGAAATAGCAAGTTAAAAT
TEAD4_sgRNA4298	TATCTTGTGGAAAGGACGAAACACCGCCACATGCTGGAATGCTCCCGTTTTAGAGCTAGAAATAGCAAGTTAAAAT
TEAD4_sgRNA4292	TATCTTGTGGAAAGGACGAAACACCGGTGGTCACTTGGCATTCCAGGTTTTAGAGCTAGAAATAGCAAGTTAAAAT
TEAD4_sgRNA4290	TATCTTGTGGAAAGGACGAAACACCGAGGTGTTGCTACCATTCCAGGTTTTAGAGCTAGAAATAGCAAGTTAAAAT
TEAD4_sgRNA429	TATCTTGTGGAAAGGACGAAACACCGCCTCCCAGTCTTGGAATGTTGTTTTAGAGCTAGAAATAGCAAGTTAAAAT
TEAD4_sgRNA4289	TATCTTGTGGAAAGGACGAAACACCGCACTTCCCTGTCCTCTGGAAGTTTTAGAGCTAGAAATAGCAAGTTAAAAT
TEAD4_sgRNA4287	TATCTTGTGGAAAGGACGAAACACCGGAAGTGGAAGTCCATTCCTAGTTTTAGAGCTAGAAATAGCAAGTTAAAAT
TEAD4_sgRNA4286	TATCTTGTGGAAAGGACGAAACACCGTGGCACGTGAGCCCTAGGAAGTTTTAGAGCTAGAAATAGCAAGTTAAAAT
TEAD4_sgRNA4284	TATCTTGTGGAAAGGACGAAACACCGCTCTGAGAATGGAATGTCTAGTTTTAGAGCTAGAAATAGCAAGTTAAAAT
TEAD4_sgRNA4281	TATCTTGTGGAAAGGACGAAACACCGTATGACCACAGAGAGGAATGGTTTTAGAGCTAGAAATAGCAAGTTAAAAT
TEAD4_sgRNA4279	TATCTTGTGGAAAGGACGAAACACCGCCAGGATATAGGAATGGTCAGTTTTAGAGCTAGAAATAGCAAGTTAAAAT
TEAD4_sgRNA4278	TATCTTGTGGAAAGGACGAAACACCGTTGGCCCCAGGATATAGGAAGTTTTAGAGCTAGAAATAGCAAGTTAAAAT
TEAD4_sgRNA4276	TATCTTGTGGAAAGGACGAAACACCGTGGGGAAAGGAGGTAGGGAAGTTTTAGAGCTAGAAATAGCAAGTTAAAAT
TEAD4_sgRNA4274	TATCTTGTGGAAAGGACGAAACACCGTCCTGTGAGTCAGCATTCCTGTTTTAGAGCTAGAAATAGCAAGTTAAAAT
TEAD4_sgRNA4273	TATCTTGTGGAAAGGACGAAACACCGGAGAACCACTGGAATGTGTTGTTTTAGAGCTAGAAATAGCAAGTTAAAAT
TEAD4_sgRNA4271	TATCTTGTGGAAAGGACGAAACACCGCTCTGCCTAACACATTCCAGGTTTTAGAGCTAGAAATAGCAAGTTAAAAT
TEAD4_sgRNA4269	TATCTTGTGGAAAGGACGAAACACCGTGGGCTTTCAGGAATGTCCCGTTTTAGAGCTAGAAATAGCAAGTTAAAAT
TEAD4_sgRNA4267	TATCTTGTGGAAAGGACGAAACACCGTTAAATAAATAAGAAAGGAAGTTTTAGAGCTAGAAATAGCAAGTTAAAAT
TEAD4_sgRNA4265	TATCTTGTGGAAAGGACGAAACACCGAGACAGGTCTGTGGAATGGAGTTTTAGAGCTAGAAATAGCAAGTTAAAAT
TEAD4_sgRNA4264	TATCTTGTGGAAAGGACGAAACACCGTTCCAGACAGGTCTGTGGAAGTTTTAGAGCTAGAAATAGCAAGTTAAAAT
TEAD4_sgRNA4262	TATCTTGTGGAAAGGACGAAACACCGGTCAGGACTACATTCCAAATGTTTTAGAGCTAGAAATAGCAAGTTAAAAT
TEAD4_sgRNA4261	TATCTTGTGGAAAGGACGAAACACCGAAAGTACTCAGGAATGTATAGTTTTAGAGCTAGAAATAGCAAGTTAAAAT
TEAD4_sgRNA426	TATCTTGTGGAAAGGACGAAACACCGGAGATCACTACATTCCAGCCGTTTTAGAGCTAGAAATAGCAAGTTAAAAT
TEAD4_sgRNA4259	TATCTTGTGGAAAGGACGAAACACCGCTCATTCTCAGCATTCCAGAGTTTTAGAGCTAGAAATAGCAAGTTAAAAT
TEAD4_sgRNA4257	TATCTTGTGGAAAGGACGAAACACCGCTGTCAGTTCCTTGGGAATGGTTTTAGAGCTAGAAATAGCAAGTTAAAAT
TEAD4_sgRNA4256	TATCTTGTGGAAAGGACGAAACACCGAAGGTATGGCCACATTCCCAGTTTTAGAGCTAGAAATAGCAAGTTAAAAT
TEAD4_sgRNA4255	TATCTTGTGGAAAGGACGAAACACCGCCCTGGGATGTTTGCATTCCGTTTTAGAGCTAGAAATAGCAAGTTAAAAT
TEAD4_sgRNA4253	TATCTTGTGGAAAGGACGAAACACCGGTGGTGCCATTGTGCATTCCGTTTTAGAGCTAGAAATAGCAAGTTAAAAT
TEAD4_sgRNA4252	TATCTTGTGGAAAGGACGAAACACCGACAATCCCTCTAGGCATTCCGTTTTAGAGCTAGAAATAGCAAGTTAAAAT
TEAD4_sgRNA4251	TATCTTGTGGAAAGGACGAAACACCGGCATTTCACAATACATTCCAGTTTTAGAGCTAGAAATAGCAAGTTAAAAT
TEAD4_sgRNA4250	TATCTTGTGGAAAGGACGAAACACCGCTCTCTTAGCCGTGGAATGCGTTTTAGAGCTAGAAATAGCAAGTTAAAAT
TEAD4_sgRNA425	TATCTTGTGGAAAGGACGAAACACCGGGGCAGGTTAGGAATGGGTCGTTTTAGAGCTAGAAATAGCAAGTTAAAAT
TEAD4_sgRNA4248	TATCTTGTGGAAAGGACGAAACACCGGTAACTTATCCAGCATTCCAGTTTTAGAGCTAGAAATAGCAAGTTAAAAT
TEAD4_sgRNA4243	TATCTTGTGGAAAGGACGAAACACCGATCACTGGCCAGGAATGCAGGTTTTAGAGCTAGAAATAGCAAGTTAAAAT
TEAD4_sgRNA424	TATCTTGTGGAAAGGACGAAACACCGTCCTTGGGCAGGTTAGGAATGTTTTAGAGCTAGAAATAGCAAGTTAAAAT
TEAD4_sgRNA4239	TATCTTGTGGAAAGGACGAAACACCGGGAATGTCTGATTGGAATGAGTTTTAGAGCTAGAAATAGCAAGTTAAAAT
TEAD4_sgRNA4236	TATCTTGTGGAAAGGACGAAACACCGGAAGGAATTTGTGGAATGCTGTTTTAGAGCTAGAAATAGCAAGTTAAAAT
TEAD4_sgRNA4234	TATCTTGTGGAAAGGACGAAACACCGTCTAGAAGGCCCCACATTCCGTTTTAGAGCTAGAAATAGCAAGTTAAAAT
TEAD4_sgRNA4233	TATCTTGTGGAAAGGACGAAACACCGGAAGGCCCCACATTCCTGGGGTTTTAGAGCTAGAAATAGCAAGTTAAAAT
TEAD4_sgRNA4232	TATCTTGTGGAAAGGACGAAACACCGAGTCACCTCCCAGGAATGTGGTTTTAGAGCTAGAAATAGCAAGTTAAAAT
TEAD4_sgRNA4228	TATCTTGTGGAAAGGACGAAACACCGTCTTCCTGTCTTGGCATTCCGTTTTAGAGCTAGAAATAGCAAGTTAAAAT
TEAD4_sgRNA4227	TATCTTGTGGAAAGGACGAAACACCGTTTAGAGTGGCAGGAATGCCGTTTTAGAGCTAGAAATAGCAAGTTAAAAT
TEAD4_sgRNA4223	TATCTTGTGGAAAGGACGAAACACCGGACGAGAACGGAATGTTAGGGTTTTAGAGCTAGAAATAGCAAGTTAAAAT
TEAD4_sgRNA422	TATCTTGTGGAAAGGACGAAACACCGAAGATGCAAGGAATGCAGAAGTTTTAGAGCTAGAAATAGCAAGTTAAAAT
TEAD4_sgRNA4219	TATCTTGTGGAAAGGACGAAACACCGGGGTAGGCTACTCATTCCCAGTTTTAGAGCTAGAAATAGCAAGTTAAAAT
TEAD4_sgRNA4217	TATCTTGTGGAAAGGACGAAACACCGTCATGTGCGTTCTTGGAATGGTTTTAGAGCTAGAAATAGCAAGTTAAAAT
TEAD4_sgRNA4215	TATCTTGTGGAAAGGACGAAACACCGTTCTGCATTTGGAATGAAAAGTTTTAGAGCTAGAAATAGCAAGTTAAAAT
TEAD4_sgRNA4213	TATCTTGTGGAAAGGACGAAACACCGGATTTATTTCTGGGAATGTCGTTTTAGAGCTAGAAATAGCAAGTTAAAAT
TEAD4_sgRNA4211	TATCTTGTGGAAAGGACGAAACACCGCAAGTAATGATGACATTCCTGTTTTAGAGCTAGAAATAGCAAGTTAAAAT
TEAD4_sgRNA421	TATCTTGTGGAAAGGACGAAACACCGGTGGGAGCAACATTCCTTGGGTTTTAGAGCTAGAAATAGCAAGTTAAAAT
TEAD4_sgRNA4209	TATCTTGTGGAAAGGACGAAACACCGGCTTTCACTTTCATTCCTTGGTTTTAGAGCTAGAAATAGCAAGTTAAAAT
TEAD4_sgRNA4207	TATCTTGTGGAAAGGACGAAACACCGTAGCACCATGTATGCATTCCGTTTTAGAGCTAGAAATAGCAAGTTAAAAT
TEAD4_sgRNA4206	TATCTTGTGGAAAGGACGAAACACCGCGTTGCTCATTACTCAGGAAGTTTTAGAGCTAGAAATAGCAAGTTAAAAT
TEAD4_sgRNA4205	TATCTTGTGGAAAGGACGAAACACCGACATCATCAAAAGGAATGTTGTTTTAGAGCTAGAAATAGCAAGTTAAAAT
TEAD4_sgRNA4204	TATCTTGTGGAAAGGACGAAACACCGAATTCATATTGGAATGTAGCGTTTTAGAGCTAGAAATAGCAAGTTAAAAT
TEAD4_sgRNA42	TATCTTGTGGAAAGGACGAAACACCGTCAATACCTCATTCCCCAAAGTTTTAGAGCTAGAAATAGCAAGTTAAAAT
TEAD4_sgRNA4198	TATCTTGTGGAAAGGACGAAACACCGAAAGAATAAGGAATGCGAGGGTTTTAGAGCTAGAAATAGCAAGTTAAAAT
TEAD4_sgRNA4196	TATCTTGTGGAAAGGACGAAACACCGTAGGTTTGTTTACACATTCCGTTTTAGAGCTAGAAATAGCAAGTTAAAAT
TEAD4_sgRNA4194	TATCTTGTGGAAAGGACGAAACACCGATGGGACTGAGGAATGGGGAGTTTTAGAGCTAGAAATAGCAAGTTAAAAT
TEAD4_sgRNA4193	TATCTTGTGGAAAGGACGAAACACCGTGCCATGGGACTGAGGAATGGTTTTAGAGCTAGAAATAGCAAGTTAAAAT
TEAD4_sgRNA4191	TATCTTGTGGAAAGGACGAAACACCGTTGACTCACTTGGAATGTCTGTTTTAGAGCTAGAAATAGCAAGTTAAAAT
TEAD4_sgRNA419	TATCTTGTGGAAAGGACGAAACACCGCACTTCTAAGTAAAGGAATGGTTTTAGAGCTAGAAATAGCAAGTTAAAAT
TEAD4_sgRNA4187	TATCTTGTGGAAAGGACGAAACACCGACAGCCATGACTCAGGAATGGTTTTAGAGCTAGAAATAGCAAGTTAAAAT
TEAD4_sgRNA4185	TATCTTGTGGAAAGGACGAAACACCGAAAACTGTAGACATTCCAGTGTTTTAGAGCTAGAAATAGCAAGTTAAAAT
TEAD4_sgRNA4181	TATCTTGTGGAAAGGACGAAACACCGCTGCCCTTAACATTCCTTGAGTTTTAGAGCTAGAAATAGCAAGTTAAAAT
TEAD4_sgRNA4180	TATCTTGTGGAAAGGACGAAACACCGTGCCCTTCAAGGAATGTTAAGTTTTAGAGCTAGAAATAGCAAGTTAAAAT
TEAD4_sgRNA418	TATCTTGTGGAAAGGACGAAACACCGCTAAGTAAAGGAATGTGGCTGTTTTAGAGCTAGAAATAGCAAGTTAAAAT
TEAD4_sgRNA4179	TATCTTGTGGAAAGGACGAAACACCGGGCATAATATGCTAGGAATGGTTTTAGAGCTAGAAATAGCAAGTTAAAAT
TEAD4_sgRNA4177	TATCTTGTGGAAAGGACGAAACACCGAGAAATTTCTGGAATGCTGGGTTTTAGAGCTAGAAATAGCAAGTTAAAAT
TEAD4_sgRNA4175	TATCTTGTGGAAAGGACGAAACACCGATGAGTCAGGGCATTCCAAGGTTTTAGAGCTAGAAATAGCAAGTTAAAAT
TEAD4_sgRNA4173	TATCTTGTGGAAAGGACGAAACACCGCTAATCTGCTTGGAATGTCAGTTTTAGAGCTAGAAATAGCAAGTTAAAAT
TEAD4_sgRNA4170	TATCTTGTGGAAAGGACGAAACACCGACTCACGCAGGCCTGGAATGGTTTTAGAGCTAGAAATAGCAAGTTAAAAT
TEAD4_sgRNA417	TATCTTGTGGAAAGGACGAAACACCGGTCGAAGGCTCCGCATTCCCGTTTTAGAGCTAGAAATAGCAAGTTAAAAT
TEAD4_sgRNA4169	TATCTTGTGGAAAGGACGAAACACCGTTCAGGCTGCTCCTCATTCCGTTTTAGAGCTAGAAATAGCAAGTTAAAAT
TEAD4_sgRNA4167	TATCTTGTGGAAAGGACGAAACACCGAGCCTAAGCAGACACATTCCGTTTTAGAGCTAGAAATAGCAAGTTAAAAT
TEAD4_sgRNA4166	TATCTTGTGGAAAGGACGAAACACCGGAGCAACTGACTGGGAATGTGTTTTAGAGCTAGAAATAGCAAGTTAAAAT
TEAD4_sgRNA4165	TATCTTGTGGAAAGGACGAAACACCGCTGGCTGGACTGGAATGCAGGTTTTAGAGCTAGAAATAGCAAGTTAAAAT
TEAD4_sgRNA4164	TATCTTGTGGAAAGGACGAAACACCGACTTTTATAAAATACATTCCGTTTTAGAGCTAGAAATAGCAAGTTAAAAT
TEAD4_sgRNA4161	TATCTTGTGGAAAGGACGAAACACCGACCCAGCAAGCATTCCTTGAGTTTTAGAGCTAGAAATAGCAAGTTAAAAT
TEAD4_sgRNA4160	TATCTTGTGGAAAGGACGAAACACCGGGCCCTCAAGGAATGCTTGCGTTTTAGAGCTAGAAATAGCAAGTTAAAAT
TEAD4_sgRNA416	TATCTTGTGGAAAGGACGAAACACCGAAGCCAGCTGCCAGGGAATGGTTTTAGAGCTAGAAATAGCAAGTTAAAAT
TEAD4_sgRNA4159	TATCTTGTGGAAAGGACGAAACACCGTGCATCGCAGGAATGTATTGGTTTTAGAGCTAGAAATAGCAAGTTAAAAT
TEAD4_sgRNA4158	TATCTTGTGGAAAGGACGAAACACCGGGTCAAATCCCAGCAAGGAAGTTTTAGAGCTAGAAATAGCAAGTTAAAAT
TEAD4_sgRNA4156	TATCTTGTGGAAAGGACGAAACACCGCTTACATTCCATTCCTTGCTGTTTTAGAGCTAGAAATAGCAAGTTAAAAT
TEAD4_sgRNA4155	TATCTTGTGGAAAGGACGAAACACCGCAATTGGAGGGGGGGAATGGGTTTTAGAGCTAGAAATAGCAAGTTAAAAT
TEAD4_sgRNA4153	TATCTTGTGGAAAGGACGAAACACCGAGAAGTGTTAATTCCTGGAAGTTTTAGAGCTAGAAATAGCAAGTTAAAAT
TEAD4_sgRNA4152	TATCTTGTGGAAAGGACGAAACACCGACTAATTGGTTGTCCATTCCGTTTTAGAGCTAGAAATAGCAAGTTAAAAT
TEAD4_sgRNA4151	TATCTTGTGGAAAGGACGAAACACCGTCATATTTTGCATTCCAGAAGTTTTAGAGCTAGAAATAGCAAGTTAAAAT
TEAD4_sgRNA4150	TATCTTGTGGAAAGGACGAAACACCGGATTCAGACATCCAGGAATGGTTTTAGAGCTAGAAATAGCAAGTTAAAAT
TEAD4_sgRNA415	TATCTTGTGGAAAGGACGAAACACCGTCCACAGGGACATTCCCACAGTTTTAGAGCTAGAAATAGCAAGTTAAAAT
TEAD4_sgRNA4148	TATCTTGTGGAAAGGACGAAACACCGCCCCTGTGAAACCTCATTCCGTTTTAGAGCTAGAAATAGCAAGTTAAAAT
TEAD4_sgRNA4146	TATCTTGTGGAAAGGACGAAACACCGCCAGGCATCAGGGAATGCTGGTTTTAGAGCTAGAAATAGCAAGTTAAAAT
TEAD4_sgRNA4145	TATCTTGTGGAAAGGACGAAACACCGGGGTGCCCCAGGAATGTAGGGTTTTAGAGCTAGAAATAGCAAGTTAAAAT
TEAD4_sgRNA4143	TATCTTGTGGAAAGGACGAAACACCGCCATCCCCCCTACATTCCTGGTTTTAGAGCTAGAAATAGCAAGTTAAAAT
TEAD4_sgRNA4140	TATCTTGTGGAAAGGACGAAACACCGGTGTTAGGAAACATTCCAAGGTTTTAGAGCTAGAAATAGCAAGTTAAAAT
TEAD4_sgRNA414	TATCTTGTGGAAAGGACGAAACACCGGCGAAACCCACTCAGAGGAAGTTTTAGAGCTAGAAATAGCAAGTTAAAAT
TEAD4_sgRNA4138	TATCTTGTGGAAAGGACGAAACACCGTGGCACATAAGAAGGGAATGGTTTTAGAGCTAGAAATAGCAAGTTAAAAT
TEAD4_sgRNA4136	TATCTTGTGGAAAGGACGAAACACCGTCTTATTACAGGAATGCCACGTTTTAGAGCTAGAAATAGCAAGTTAAAAT
TEAD4_sgRNA4131	TATCTTGTGGAAAGGACGAAACACCGACCCACTGATCTGGAATGTTGTTTTAGAGCTAGAAATAGCAAGTTAAAAT
TEAD4_sgRNA4130	TATCTTGTGGAAAGGACGAAACACCGGCTGTCTGCAGAGCATTCCGGTTTTAGAGCTAGAAATAGCAAGTTAAAAT
TEAD4_sgRNA413	TATCTTGTGGAAAGGACGAAACACCGAAGGGGAAAGGCAGTGGGAAGTTTTAGAGCTAGAAATAGCAAGTTAAAAT
TEAD4_sgRNA4128	TATCTTGTGGAAAGGACGAAACACCGACATGAGGAAGGAATGTGAGGTTTTAGAGCTAGAAATAGCAAGTTAAAAT
TEAD4_sgRNA4126	TATCTTGTGGAAAGGACGAAACACCGGGCATTGGCGGCCCCATTCCGTTTTAGAGCTAGAAATAGCAAGTTAAAAT
TEAD4_sgRNA4125	TATCTTGTGGAAAGGACGAAACACCGAGCAGGGAGGGCCAGGAATGGTTTTAGAGCTAGAAATAGCAAGTTAAAAT
TEAD4_sgRNA4123	TATCTTGTGGAAAGGACGAAACACCGCAAAACGGGAAAGGAGGGAAGTTTTAGAGCTAGAAATAGCAAGTTAAAAT
TEAD4_sgRNA4121	TATCTTGTGGAAAGGACGAAACACCGACCTCCCAGACATTCCCTGGGTTTTAGAGCTAGAAATAGCAAGTTAAAAT
TEAD4_sgRNA4120	TATCTTGTGGAAAGGACGAAACACCGGTCACCCCCAGGGAATGTCTGTTTTAGAGCTAGAAATAGCAAGTTAAAAT
TEAD4_sgRNA412	TATCTTGTGGAAAGGACGAAACACCGTAGTAGGGGTCCTGGAATGGGTTTTAGAGCTAGAAATAGCAAGTTAAAAT
TEAD4_sgRNA4119	TATCTTGTGGAAAGGACGAAACACCGTAAGGGAACCAGGAATGCAGGTTTTAGAGCTAGAAATAGCAAGTTAAAAT
TEAD4_sgRNA4117	TATCTTGTGGAAAGGACGAAACACCGATCTCCCACCCCTGCATTCCGTTTTAGAGCTAGAAATAGCAAGTTAAAAT
TEAD4_sgRNA4116	TATCTTGTGGAAAGGACGAAACACCGAGGCACATTCCAATCATTCCGTTTTAGAGCTAGAAATAGCAAGTTAAAAT
TEAD4_sgRNA4115	TATCTTGTGGAAAGGACGAAACACCGTTCATGTTGCCAGGAATGATGTTTTAGAGCTAGAAATAGCAAGTTAAAAT
TEAD4_sgRNA4114	TATCTTGTGGAAAGGACGAAACACCGAGGAATGATTGGAATGTGCCGTTTTAGAGCTAGAAATAGCAAGTTAAAAT
TEAD4_sgRNA4113	TATCTTGTGGAAAGGACGAAACACCGCTATTTCAGCATATGGAATGGTTTTAGAGCTAGAAATAGCAAGTTAAAAT
TEAD4_sgRNA4111	TATCTTGTGGAAAGGACGAAACACCGGAATAAGGTGCTGAGGGAATGTTTTAGAGCTAGAAATAGCAAGTTAAAAT
TEAD4_sgRNA411	TATCTTGTGGAAAGGACGAAACACCGAGGAGAAACTCCCCCATTCCGTTTTAGAGCTAGAAATAGCAAGTTAAAAT
TEAD4_sgRNA4109	TATCTTGTGGAAAGGACGAAACACCGCACCCCGCCACTGGAATGTCGTTTTAGAGCTAGAAATAGCAAGTTAAAAT
TEAD4_sgRNA4108	TATCTTGTGGAAAGGACGAAACACCGGACCCAGCCGGACATTCCAGGTTTTAGAGCTAGAAATAGCAAGTTAAAAT
TEAD4_sgRNA4107	TATCTTGTGGAAAGGACGAAACACCGGTCATTTGCCCGGCCTGGAAGTTTTAGAGCTAGAAATAGCAAGTTAAAAT
TEAD4_sgRNA4105	TATCTTGTGGAAAGGACGAAACACCGCTTCTCAGAGAGGCCATTCCGTTTTAGAGCTAGAAATAGCAAGTTAAAAT
TEAD4_sgRNA4104	TATCTTGTGGAAAGGACGAAACACCGCAGAGAGGCCATTCCAGGCCGTTTTAGAGCTAGAAATAGCAAGTTAAAAT
TEAD4_sgRNA4103	TATCTTGTGGAAAGGACGAAACACCGGTTGCCATAATCTGGGAATGGTTTTAGAGCTAGAAATAGCAAGTTAAAAT
TEAD4_sgRNA4100	TATCTTGTGGAAAGGACGAAACACCGATTTCTTAAAGCGACATTCCGTTTTAGAGCTAGAAATAGCAAGTTAAAAT
TEAD4_sgRNA41	TATCTTGTGGAAAGGACGAAACACCGGTGTGGGGAGAAGCATTCCAGTTTTAGAGCTAGAAATAGCAAGTTAAAAT
TEAD4_sgRNA4098	TATCTTGTGGAAAGGACGAAACACCGGGCGATGTCCTTGTTAGGAAGTTTTAGAGCTAGAAATAGCAAGTTAAAAT
TEAD4_sgRNA4096	TATCTTGTGGAAAGGACGAAACACCGGACTCACTCCATTCCTAACAGTTTTAGAGCTAGAAATAGCAAGTTAAAAT
TEAD4_sgRNA409	TATCTTGTGGAAAGGACGAAACACCGGGCAGGGAAGGAATGTTTGTGTTTTAGAGCTAGAAATAGCAAGTTAAAAT
TEAD4_sgRNA4089	TATCTTGTGGAAAGGACGAAACACCGCAACCGAGGTAAAGCATTCCGTTTTAGAGCTAGAAATAGCAAGTTAAAAT
TEAD4_sgRNA4088	TATCTTGTGGAAAGGACGAAACACCGATCTTATCTTGGAATGAAGCGTTTTAGAGCTAGAAATAGCAAGTTAAAAT
TEAD4_sgRNA4087	TATCTTGTGGAAAGGACGAAACACCGTGCTAAATCGTGTGCATTCCGTTTTAGAGCTAGAAATAGCAAGTTAAAAT
TEAD4_sgRNA4086	TATCTTGTGGAAAGGACGAAACACCGGCACTGATGGGTCAGAGGAAGTTTTAGAGCTAGAAATAGCAAGTTAAAAT
TEAD4_sgRNA4085	TATCTTGTGGAAAGGACGAAACACCGTGGGTCAGAGGAATGGCTTAGTTTTAGAGCTAGAAATAGCAAGTTAAAAT
TEAD4_sgRNA408	TATCTTGTGGAAAGGACGAAACACCGAAAAAACACCATTCCTTTCAGTTTTAGAGCTAGAAATAGCAAGTTAAAAT
TEAD4_sgRNA4079	TATCTTGTGGAAAGGACGAAACACCGCACAAGCAACACAGGGAATGGTTTTAGAGCTAGAAATAGCAAGTTAAAAT
TEAD4_sgRNA4078	TATCTTGTGGAAAGGACGAAACACCGAGCAACACAGGGAATGTGGGGTTTTAGAGCTAGAAATAGCAAGTTAAAAT
TEAD4_sgRNA4077	TATCTTGTGGAAAGGACGAAACACCGAGATGCATTAAGAGGAATGCGTTTTAGAGCTAGAAATAGCAAGTTAAAAT
TEAD4_sgRNA4076	TATCTTGTGGAAAGGACGAAACACCGGTTTCCATGTGCCACATTCCGTTTTAGAGCTAGAAATAGCAAGTTAAAAT
TEAD4_sgRNA4075	TATCTTGTGGAAAGGACGAAACACCGAGAGACATACTCCTGGAATGGTTTTAGAGCTAGAAATAGCAAGTTAAAAT
TEAD4_sgRNA4073	TATCTTGTGGAAAGGACGAAACACCGAGATGAATCATTCATTCCTGGTTTTAGAGCTAGAAATAGCAAGTTAAAAT
TEAD4_sgRNA4071	TATCTTGTGGAAAGGACGAAACACCGTTCCTGTGTTCACATTCCAGGTTTTAGAGCTAGAAATAGCAAGTTAAAAT
TEAD4_sgRNA4070	TATCTTGTGGAAAGGACGAAACACCGCCCTGGGAAGGGAATGCTGTGTTTTAGAGCTAGAAATAGCAAGTTAAAAT
TEAD4_sgRNA407	TATCTTGTGGAAAGGACGAAACACCGCTCACAGGCCATGAAAGGAAGTTTTAGAGCTAGAAATAGCAAGTTAAAAT
TEAD4_sgRNA4069	TATCTTGTGGAAAGGACGAAACACCGCCTCTCCTCGGGAATGAGGGGTTTTAGAGCTAGAAATAGCAAGTTAAAAT
TEAD4_sgRNA4068	TATCTTGTGGAAAGGACGAAACACCGGTGACCTCTCCTCGGGAATGGTTTTAGAGCTAGAAATAGCAAGTTAAAAT
TEAD4_sgRNA4066	TATCTTGTGGAAAGGACGAAACACCGGCACCCCTCCCTCATTCCCGGTTTTAGAGCTAGAAATAGCAAGTTAAAAT
TEAD4_sgRNA4065	TATCTTGTGGAAAGGACGAAACACCGGAGGGTACAGGTTGCATTCCGTTTTAGAGCTAGAAATAGCAAGTTAAAAT
TEAD4_sgRNA4064	TATCTTGTGGAAAGGACGAAACACCGGTACAGGTTGCATTCCAGGAGTTTTAGAGCTAGAAATAGCAAGTTAAAAT
TEAD4_sgRNA4060	TATCTTGTGGAAAGGACGAAACACCGAGAAGTAGTGTGTGGAATGGGTTTTAGAGCTAGAAATAGCAAGTTAAAAT
TEAD4_sgRNA4057	TATCTTGTGGAAAGGACGAAACACCGAAAGCCATGAATGGAATGATGTTTTAGAGCTAGAAATAGCAAGTTAAAAT
TEAD4_sgRNA4055	TATCTTGTGGAAAGGACGAAACACCGTAAACCTATCATTCCATTCAGTTTTAGAGCTAGAAATAGCAAGTTAAAAT
TEAD4_sgRNA4052	TATCTTGTGGAAAGGACGAAACACCGCATCGGGGGAAGAGCATTCCGTTTTAGAGCTAGAAATAGCAAGTTAAAAT
TEAD4_sgRNA4049	TATCTTGTGGAAAGGACGAAACACCGGTCACTGATGCATTCCTTATGTTTTAGAGCTAGAAATAGCAAGTTAAAAT
TEAD4_sgRNA4048	TATCTTGTGGAAAGGACGAAACACCGTGTGAGAAATGGAATGCACTGTTTTAGAGCTAGAAATAGCAAGTTAAAAT
TEAD4_sgRNA4046	TATCTTGTGGAAAGGACGAAACACCGCTGGTTAATCCATTCCTACCGTTTTAGAGCTAGAAATAGCAAGTTAAAAT
TEAD4_sgRNA4044	TATCTTGTGGAAAGGACGAAACACCGGCTAGCGCTGGGAAATGGAAGTTTTAGAGCTAGAAATAGCAAGTTAAAAT
TEAD4_sgRNA4041	TATCTTGTGGAAAGGACGAAACACCGCGGCAGTGACCGCCACATTCGTTTTAGAGCTAGAAATAGCAAGTTAAAAT
TEAD4_sgRNA4040	TATCTTGTGGAAAGGACGAAACACCGTGACCGCCACATTCCGGACGGTTTTAGAGCTAGAAATAGCAAGTTAAAAT
TEAD4_sgRNA404	TATCTTGTGGAAAGGACGAAACACCGACTTACCTCGCGGACATTCCGTTTTAGAGCTAGAAATAGCAAGTTAAAAT
TEAD4_sgRNA4039	TATCTTGTGGAAAGGACGAAACACCGGTTCCGCGTCCGGAATGTGGGTTTTAGAGCTAGAAATAGCAAGTTAAAAT
TEAD4_sgRNA4037	TATCTTGTGGAAAGGACGAAACACCGTGCATTTCAGTCTCATTCCTGTTTTAGAGCTAGAAATAGCAAGTTAAAAT
TEAD4_sgRNA4035	TATCTTGTGGAAAGGACGAAACACCGAATAGGATTCAGAGCATTCCGTTTTAGAGCTAGAAATAGCAAGTTAAAAT
TEAD4_sgRNA4034	TATCTTGTGGAAAGGACGAAACACCGAATGATTCAGGAATGATTCAGTTTTAGAGCTAGAAATAGCAAGTTAAAAT
TEAD4_sgRNA4031	TATCTTGTGGAAAGGACGAAACACCGTTATATGTGAATACATTCCAGTTTTAGAGCTAGAAATAGCAAGTTAAAAT
TEAD4_sgRNA4029	TATCTTGTGGAAAGGACGAAACACCGTCATTAAAAGGAATGTGAATGTTTTAGAGCTAGAAATAGCAAGTTAAAAT
TEAD4_sgRNA4027	TATCTTGTGGAAAGGACGAAACACCGTTCGCTCCCCAGTGGGAATGGTTTTAGAGCTAGAAATAGCAAGTTAAAAT
TEAD4_sgRNA4025	TATCTTGTGGAAAGGACGAAACACCGTCTGCTCCCCATTCCCACTGGTTTTAGAGCTAGAAATAGCAAGTTAAAAT
TEAD4_sgRNA4024	TATCTTGTGGAAAGGACGAAACACCGTAACAAGTTTGGAATGAATTGTTTTAGAGCTAGAAATAGCAAGTTAAAAT
TEAD4_sgRNA4022	TATCTTGTGGAAAGGACGAAACACCGCTATACCTGCAGGAATGTGTGTTTTAGAGCTAGAAATAGCAAGTTAAAAT
TEAD4_sgRNA4020	TATCTTGTGGAAAGGACGAAACACCGCGGCTCCCACACATTCCTGCGTTTTAGAGCTAGAAATAGCAAGTTAAAAT
TEAD4_sgRNA4016	TATCTTGTGGAAAGGACGAAACACCGATTCATTCAAAACATTCCCTGTTTTAGAGCTAGAAATAGCAAGTTAAAAT
TEAD4_sgRNA4013	TATCTTGTGGAAAGGACGAAACACCGTCCCTGTTGGACATTCCTGGGTTTTAGAGCTAGAAATAGCAAGTTAAAAT
TEAD4_sgRNA4011	TATCTTGTGGAAAGGACGAAACACCGTTATTTTGTGAAGGAATGCTGTTTTAGAGCTAGAAATAGCAAGTTAAAAT
TEAD4_sgRNA401	TATCTTGTGGAAAGGACGAAACACCGAATATGAGGTGAAGGGGAATGTTTTAGAGCTAGAAATAGCAAGTTAAAAT
TEAD4_sgRNA4008	TATCTTGTGGAAAGGACGAAACACCGACACCTCATCTGGACATTCCGTTTTAGAGCTAGAAATAGCAAGTTAAAAT
TEAD4_sgRNA4007	TATCTTGTGGAAAGGACGAAACACCGTATAAGAAGCCATTCCCCAGGTTTTAGAGCTAGAAATAGCAAGTTAAAAT
TEAD4_sgRNA4006	TATCTTGTGGAAAGGACGAAACACCGCTGTAGTCTCCTCTGGGGAAGTTTTAGAGCTAGAAATAGCAAGTTAAAAT
TEAD4_sgRNA4003	TATCTTGTGGAAAGGACGAAACACCGCTCCTAGTGTCAGACATTCCGTTTTAGAGCTAGAAATAGCAAGTTAAAAT
TEAD4_sgRNA4001	TATCTTGTGGAAAGGACGAAACACCGGCCACGTATTTCAGGAATGTGTTTTAGAGCTAGAAATAGCAAGTTAAAAT
TEAD4_sgRNA4	TATCTTGTGGAAAGGACGAAACACCGCATCTCTCTGCCATTCCACTGTTTTAGAGCTAGAAATAGCAAGTTAAAAT
TEAD4_sgRNA3998	TATCTTGTGGAAAGGACGAAACACCGCACTGCTCTGGCATTCCCAAGTTTTAGAGCTAGAAATAGCAAGTTAAAAT
TEAD4_sgRNA3995	TATCTTGTGGAAAGGACGAAACACCGGAAATGAACTGGAATGTCACGTTTTAGAGCTAGAAATAGCAAGTTAAAAT
TEAD4_sgRNA3994	TATCTTGTGGAAAGGACGAAACACCGCGGAAATATCTGAGGAATGTGTTTTAGAGCTAGAAATAGCAAGTTAAAAT
TEAD4_sgRNA3990	TATCTTGTGGAAAGGACGAAACACCGGATGTAGGAAGTGGGAATGAGTTTTAGAGCTAGAAATAGCAAGTTAAAAT
TEAD4_sgRNA399	TATCTTGTGGAAAGGACGAAACACCGACGGGACCTTTCACATTCCGGTTTTAGAGCTAGAAATAGCAAGTTAAAAT
TEAD4_sgRNA3989	TATCTTGTGGAAAGGACGAAACACCGGCCCAGGCATTGCAGGAATGGTTTTAGAGCTAGAAATAGCAAGTTAAAAT
TEAD4_sgRNA3985	TATCTTGTGGAAAGGACGAAACACCGAGGGACAGAGTGTGCATTCCGTTTTAGAGCTAGAAATAGCAAGTTAAAAT
TEAD4_sgRNA3984	TATCTTGTGGAAAGGACGAAACACCGACAGAGTGTGCATTCCAGGTGTTTTAGAGCTAGAAATAGCAAGTTAAAAT
TEAD4_sgRNA3983	TATCTTGTGGAAAGGACGAAACACCGAGAGTAAGTCTAGGGGAATGGTTTTAGAGCTAGAAATAGCAAGTTAAAAT
TEAD4_sgRNA398	TATCTTGTGGAAAGGACGAAACACCGGCCAAGCCGCGGAATGTGAAGTTTTAGAGCTAGAAATAGCAAGTTAAAAT
TEAD4_sgRNA3978	TATCTTGTGGAAAGGACGAAACACCGCAGACTGGCTGGCCATTCCCGTTTTAGAGCTAGAAATAGCAAGTTAAAAT
TEAD4_sgRNA3977	TATCTTGTGGAAAGGACGAAACACCGGCACCGTCTAGTCCCGGGAAGTTTTAGAGCTAGAAATAGCAAGTTAAAAT
TEAD4_sgRNA3975	TATCTTGTGGAAAGGACGAAACACCGAAATCAGCACCTTGGAATGCGTTTTAGAGCTAGAAATAGCAAGTTAAAAT
TEAD4_sgRNA3973	TATCTTGTGGAAAGGACGAAACACCGGGAAATTTTCCAGCATTCCAGTTTTAGAGCTAGAAATAGCAAGTTAAAAT
TEAD4_sgRNA3972	TATCTTGTGGAAAGGACGAAACACCGTCTTCCGTAATGCATTCCTGGTTTTAGAGCTAGAAATAGCAAGTTAAAAT
TEAD4_sgRNA3970	TATCTTGTGGAAAGGACGAAACACCGTACATGACCTAAAGGAATGTGTTTTAGAGCTAGAAATAGCAAGTTAAAAT
TEAD4_sgRNA3968	TATCTTGTGGAAAGGACGAAACACCGCCTCAGGCCAACATTCCTTTGTTTTAGAGCTAGAAATAGCAAGTTAAAAT
TEAD4_sgRNA3967	TATCTTGTGGAAAGGACGAAACACCGGTTAACTCTTTCTGAGGGAAGTTTTAGAGCTAGAAATAGCAAGTTAAAAT
TEAD4_sgRNA3965	TATCTTGTGGAAAGGACGAAACACCGCAGTGAGCCACTTGCTGGAAGTTTTAGAGCTAGAAATAGCAAGTTAAAAT
TEAD4_sgRNA3962	TATCTTGTGGAAAGGACGAAACACCGAAAGGAGTTTGGAATGGCTGGTTTTAGAGCTAGAAATAGCAAGTTAAAAT
TEAD4_sgRNA3961	TATCTTGTGGAAAGGACGAAACACCGAGGAGGAAAGGAGTTTGGAAGTTTTAGAGCTAGAAATAGCAAGTTAAAAT
TEAD4_sgRNA396	TATCTTGTGGAAAGGACGAAACACCGCAGCTGGCGGTGGCATTCCTGTTTTAGAGCTAGAAATAGCAAGTTAAAAT
TEAD4_sgRNA3959	TATCTTGTGGAAAGGACGAAACACCGCTAATCGTAAACTACATTCCGTTTTAGAGCTAGAAATAGCAAGTTAAAAT
TEAD4_sgRNA3957	TATCTTGTGGAAAGGACGAAACACCGGTTCCTCTGCAGGAATGTGAGTTTTAGAGCTAGAAATAGCAAGTTAAAAT
TEAD4_sgRNA3955	TATCTTGTGGAAAGGACGAAACACCGGCTCCCTCACATTCCTGCAGGTTTTAGAGCTAGAAATAGCAAGTTAAAAT
TEAD4_sgRNA3954	TATCTTGTGGAAAGGACGAAACACCGCCTGGCACTTGGAATGAATCGTTTTAGAGCTAGAAATAGCAAGTTAAAAT
TEAD4_sgRNA395	TATCTTGTGGAAAGGACGAAACACCGCTTTCCGGGCATCACATTCCGTTTTAGAGCTAGAAATAGCAAGTTAAAAT
TEAD4_sgRNA3948	TATCTTGTGGAAAGGACGAAACACCGCTAGTGCCTCTCATTCCCTAGTTTTAGAGCTAGAAATAGCAAGTTAAAAT
TEAD4_sgRNA3947	TATCTTGTGGAAAGGACGAAACACCGAAAGAGGAAGTGGAATGGCCGTTTTAGAGCTAGAAATAGCAAGTTAAAAT
TEAD4_sgRNA3946	TATCTTGTGGAAAGGACGAAACACCGGCATCAAAGAGGAAGTGGAAGTTTTAGAGCTAGAAATAGCAAGTTAAAAT
TEAD4_sgRNA3944	TATCTTGTGGAAAGGACGAAACACCGACTTGCAAACCTAGGAGGAAGTTTTAGAGCTAGAAATAGCAAGTTAAAAT
TEAD4_sgRNA3942	TATCTTGTGGAAAGGACGAAACACCGAGTGAGAAGCCATTCCTCCTGTTTTAGAGCTAGAAATAGCAAGTTAAAAT
TEAD4_sgRNA3941	TATCTTGTGGAAAGGACGAAACACCGAGCTATTATGAGTCATTCCTGTTTTAGAGCTAGAAATAGCAAGTTAAAAT
TEAD4_sgRNA3940	TATCTTGTGGAAAGGACGAAACACCGGACAGTGCTTGGGTGGGGAAGTTTTAGAGCTAGAAATAGCAAGTTAAAAT
TEAD4_sgRNA3938	TATCTTGTGGAAAGGACGAAACACCGAGCTGTCTTTACTCATTCCTGTTTTAGAGCTAGAAATAGCAAGTTAAAAT
TEAD4_sgRNA3934	TATCTTGTGGAAAGGACGAAACACCGATAGCTCTTATTTGTTGGAAGTTTTAGAGCTAGAAATAGCAAGTTAAAAT
TEAD4_sgRNA3932	TATCTTGTGGAAAGGACGAAACACCGGGCTGGGGTGGAATGCACTGGTTTTAGAGCTAGAAATAGCAAGTTAAAAT
TEAD4_sgRNA3930	TATCTTGTGGAAAGGACGAAACACCGCAGGAAAGGATAGAGGAATGGTTTTAGAGCTAGAAATAGCAAGTTAAAAT
TEAD4_sgRNA393	TATCTTGTGGAAAGGACGAAACACCGCCTCAAATGCCTTACATTCCGTTTTAGAGCTAGAAATAGCAAGTTAAAAT
TEAD4_sgRNA3926	TATCTTGTGGAAAGGACGAAACACCGGGCAGGCATTTCTGGAATGGGTTTTAGAGCTAGAAATAGCAAGTTAAAAT
TEAD4_sgRNA3925	TATCTTGTGGAAAGGACGAAACACCGGGCATTTCTGGAATGGAGGCGTTTTAGAGCTAGAAATAGCAAGTTAAAAT
TEAD4_sgRNA3924	TATCTTGTGGAAAGGACGAAACACCGCTCTGATGTACATTCCGAAAGTTTTAGAGCTAGAAATAGCAAGTTAAAAT
TEAD4_sgRNA3923	TATCTTGTGGAAAGGACGAAACACCGACAAGGTAAGTCCATTCCACGTTTTAGAGCTAGAAATAGCAAGTTAAAAT
TEAD4_sgRNA3922	TATCTTGTGGAAAGGACGAAACACCGCTCACCGGAAGCCTGTGGAAGTTTTAGAGCTAGAAATAGCAAGTTAAAAT
TEAD4_sgRNA3920	TATCTTGTGGAAAGGACGAAACACCGGTCACCAGTGAGGAATGCCCGTTTTAGAGCTAGAAATAGCAAGTTAAAAT
TEAD4_sgRNA392	TATCTTGTGGAAAGGACGAAACACCGCTCTCAGCTCCTGGAATGTAGTTTTAGAGCTAGAAATAGCAAGTTAAAAT
TEAD4_sgRNA3918	TATCTTGTGGAAAGGACGAAACACCGTCAGCCTGGGCATTCCTCACGTTTTAGAGCTAGAAATAGCAAGTTAAAAT
TEAD4_sgRNA3915	TATCTTGTGGAAAGGACGAAACACCGTTGCTTGGTGACTGCATTCCGTTTTAGAGCTAGAAATAGCAAGTTAAAAT
TEAD4_sgRNA3913	TATCTTGTGGAAAGGACGAAACACCGGAATCACAAACATTCCTTTCGTTTTAGAGCTAGAAATAGCAAGTTAAAAT
TEAD4_sgRNA3911	TATCTTGTGGAAAGGACGAAACACCGGGGTCAGAAGGAATGCTGCCGTTTTAGAGCTAGAAATAGCAAGTTAAAAT
TEAD4_sgRNA3910	TATCTTGTGGAAAGGACGAAACACCGAATGAAAATGCCCAGGAATGGTTTTAGAGCTAGAAATAGCAAGTTAAAAT
TEAD4_sgRNA3905	TATCTTGTGGAAAGGACGAAACACCGACACCCAAGCCTGCATTCCCGTTTTAGAGCTAGAAATAGCAAGTTAAAAT
TEAD4_sgRNA3904	TATCTTGTGGAAAGGACGAAACACCGGACCAGTTGCCTGGGAATGCGTTTTAGAGCTAGAAATAGCAAGTTAAAAT
TEAD4_sgRNA3903	TATCTTGTGGAAAGGACGAAACACCGCCTTCGTGAACAGCCAGGAAGTTTTAGAGCTAGAAATAGCAAGTTAAAAT
TEAD4_sgRNA3900	TATCTTGTGGAAAGGACGAAACACCGTTGCTCCCTGTCACATTCCAGTTTTAGAGCTAGAAATAGCAAGTTAAAAT
TEAD4_sgRNA390	TATCTTGTGGAAAGGACGAAACACCGGTCTCATTGTGTTGGAATGCGTTTTAGAGCTAGAAATAGCAAGTTAAAAT
TEAD4_sgRNA39	TATCTTGTGGAAAGGACGAAACACCGTCAAGACTTGTTCTTGGGAAGTTTTAGAGCTAGAAATAGCAAGTTAAAAT
TEAD4_sgRNA3899	TATCTTGTGGAAAGGACGAAACACCGCTGAGTCCTTGGAATGTGACGTTTTAGAGCTAGAAATAGCAAGTTAAAAT
TEAD4_sgRNA3896	TATCTTGTGGAAAGGACGAAACACCGGTCAGAGTCACTGGAATGACGTTTTAGAGCTAGAAATAGCAAGTTAAAAT
TEAD4_sgRNA3894	TATCTTGTGGAAAGGACGAAACACCGAGATTAGCATTAGATTGGAAGTTTTAGAGCTAGAAATAGCAAGTTAAAAT
TEAD4_sgRNA3892	TATCTTGTGGAAAGGACGAAACACCGGTCTATCAGCCAGGAATGTGGTTTTAGAGCTAGAAATAGCAAGTTAAAAT
TEAD4_sgRNA3890	TATCTTGTGGAAAGGACGAAACACCGTCACTTCCTCCCCACATTCCGTTTTAGAGCTAGAAATAGCAAGTTAAAAT
TEAD4_sgRNA389	TATCTTGTGGAAAGGACGAAACACCGCCGCAGGTTCCTGTGGAATGGTTTTAGAGCTAGAAATAGCAAGTTAAAAT
TEAD4_sgRNA3888	TATCTTGTGGAAAGGACGAAACACCGAGAATGAGGAGTCATTCCCAGTTTTAGAGCTAGAAATAGCAAGTTAAAAT
TEAD4_sgRNA3886	TATCTTGTGGAAAGGACGAAACACCGGGGGTTGGCTGTGGCAGGAAGTTTTAGAGCTAGAAATAGCAAGTTAAAAT
TEAD4_sgRNA3885	TATCTTGTGGAAAGGACGAAACACCGTTGGCTGTGGCAGGAATGGGGTTTTAGAGCTAGAAATAGCAAGTTAAAAT
TEAD4_sgRNA3883	TATCTTGTGGAAAGGACGAAACACCGATATTTGCAATGGAATGTTCGTTTTAGAGCTAGAAATAGCAAGTTAAAAT
TEAD4_sgRNA3880	TATCTTGTGGAAAGGACGAAACACCGCCATGTGTGGAGGGCATTCCGTTTTAGAGCTAGAAATAGCAAGTTAAAAT
TEAD4_sgRNA388	TATCTTGTGGAAAGGACGAAACACCGCAAGACAAACCACATTCCACGTTTTAGAGCTAGAAATAGCAAGTTAAAAT
TEAD4_sgRNA3877	TATCTTGTGGAAAGGACGAAACACCGTACTCATGTTTGCATTCCACGTTTTAGAGCTAGAAATAGCAAGTTAAAAT
TEAD4_sgRNA3875	TATCTTGTGGAAAGGACGAAACACCGAGATTGAAAGGTAGCTGGAAGTTTTAGAGCTAGAAATAGCAAGTTAAAAT
TEAD4_sgRNA3874	TATCTTGTGGAAAGGACGAAACACCGGAGATGATGAATGATAGGAAGTTTTAGAGCTAGAAATAGCAAGTTAAAAT
TEAD4_sgRNA3873	TATCTTGTGGAAAGGACGAAACACCGCAAACACGGACATTCCCCCGGTTTTAGAGCTAGAAATAGCAAGTTAAAAT
TEAD4_sgRNA3871	TATCTTGTGGAAAGGACGAAACACCGCACTGTGGTGGAATGAGCAAGTTTTAGAGCTAGAAATAGCAAGTTAAAAT
TEAD4_sgRNA387	TATCTTGTGGAAAGGACGAAACACCGCCAAGATGTTCAGAGGAATGGTTTTAGAGCTAGAAATAGCAAGTTAAAAT
TEAD4_sgRNA3866	TATCTTGTGGAAAGGACGAAACACCGGTTTGTTGCTCTGGCATTCCGTTTTAGAGCTAGAAATAGCAAGTTAAAAT
TEAD4_sgRNA3864	TATCTTGTGGAAAGGACGAAACACCGCTCCCCAAATCACATTCCACGTTTTAGAGCTAGAAATAGCAAGTTAAAAT
TEAD4_sgRNA3862	TATCTTGTGGAAAGGACGAAACACCGAAATGGTATGAGGGCATTCCGTTTTAGAGCTAGAAATAGCAAGTTAAAAT
TEAD4_sgRNA386	TATCTTGTGGAAAGGACGAAACACCGCACCTGTCCTGTGTGAGGAAGTTTTAGAGCTAGAAATAGCAAGTTAAAAT
TEAD4_sgRNA3856	TATCTTGTGGAAAGGACGAAACACCGTAGCCAAACCCGAGGAATGAGTTTTAGAGCTAGAAATAGCAAGTTAAAAT
TEAD4_sgRNA3854	TATCTTGTGGAAAGGACGAAACACCGCCGTTAAGCCTTCATTCCTCGTTTTAGAGCTAGAAATAGCAAGTTAAAAT
TEAD4_sgRNA3853	TATCTTGTGGAAAGGACGAAACACCGTGTGGGGTTGGAATGTTTTGGTTTTAGAGCTAGAAATAGCAAGTTAAAAT
TEAD4_sgRNA3852	TATCTTGTGGAAAGGACGAAACACCGTCTTAGGATTGGAATGTTTGGTTTTAGAGCTAGAAATAGCAAGTTAAAAT
TEAD4_sgRNA3851	TATCTTGTGGAAAGGACGAAACACCGAAGCGGATGGGAATGTCGTTGTTTTAGAGCTAGAAATAGCAAGTTAAAAT
TEAD4_sgRNA3848	TATCTTGTGGAAAGGACGAAACACCGCAGAATGCACGCATTCCAAGGTTTTAGAGCTAGAAATAGCAAGTTAAAAT
TEAD4_sgRNA3847	TATCTTGTGGAAAGGACGAAACACCGGATGCATCGTTGGAATGTTAGTTTTAGAGCTAGAAATAGCAAGTTAAAAT
TEAD4_sgRNA3846	TATCTTGTGGAAAGGACGAAACACCGGTATGAGGTCACTCAGGAATGTTTTAGAGCTAGAAATAGCAAGTTAAAAT
TEAD4_sgRNA3845	TATCTTGTGGAAAGGACGAAACACCGTGGTTTGACAGGAATGATTAGTTTTAGAGCTAGAAATAGCAAGTTAAAAT
TEAD4_sgRNA3843	TATCTTGTGGAAAGGACGAAACACCGGAGGAGGGACAGGAATGGAGGTTTTAGAGCTAGAAATAGCAAGTTAAAAT
TEAD4_sgRNA3840	TATCTTGTGGAAAGGACGAAACACCGCACTTAGATTTTGCCATTCCGTTTTAGAGCTAGAAATAGCAAGTTAAAAT
TEAD4_sgRNA3839	TATCTTGTGGAAAGGACGAAACACCGACAAACCATATAACCAGGAAGTTTTAGAGCTAGAAATAGCAAGTTAAAAT
TEAD4_sgRNA3838	TATCTTGTGGAAAGGACGAAACACCGTATTTTGGTGTCATTCCCATGTTTTAGAGCTAGAAATAGCAAGTTAAAAT
TEAD4_sgRNA3836	TATCTTGTGGAAAGGACGAAACACCGGAGTCAGGCAGGCTGGAATGGTTTTAGAGCTAGAAATAGCAAGTTAAAAT
TEAD4_sgRNA3834	TATCTTGTGGAAAGGACGAAACACCGTCAGATTGGATGACATTCCCGTTTTAGAGCTAGAAATAGCAAGTTAAAAT
TEAD4_sgRNA3833	TATCTTGTGGAAAGGACGAAACACCGATGAAGGCATATACATGGAAGTTTTAGAGCTAGAAATAGCAAGTTAAAAT
TEAD4_sgRNA3832	TATCTTGTGGAAAGGACGAAACACCGGATTTCTCACTCTGGAATGTGTTTTAGAGCTAGAAATAGCAAGTTAAAAT
TEAD4_sgRNA3831	TATCTTGTGGAAAGGACGAAACACCGCTCATCCTAAGGAATGCACAGTTTTAGAGCTAGAAATAGCAAGTTAAAAT
TEAD4_sgRNA3829	TATCTTGTGGAAAGGACGAAACACCGTCCCTCCGTGTGCATTCCTTGTTTTAGAGCTAGAAATAGCAAGTTAAAAT
TEAD4_sgRNA3827	TATCTTGTGGAAAGGACGAAACACCGTCATCAAGGTGGAATGCCTTGTTTTAGAGCTAGAAATAGCAAGTTAAAAT
TEAD4_sgRNA3825	TATCTTGTGGAAAGGACGAAACACCGCCCAGAAAGTGTGCCTGGAAGTTTTAGAGCTAGAAATAGCAAGTTAAAAT
TEAD4_sgRNA3823	TATCTTGTGGAAAGGACGAAACACCGCCTTGATGACTCACCATTCCGTTTTAGAGCTAGAAATAGCAAGTTAAAAT
TEAD4_sgRNA3821	TATCTTGTGGAAAGGACGAAACACCGTTTATAAGTGTGGAATGCTAGTTTTAGAGCTAGAAATAGCAAGTTAAAAT
TEAD4_sgRNA3820	TATCTTGTGGAAAGGACGAAACACCGTCTTAGCATTTGGAATGTATGTTTTAGAGCTAGAAATAGCAAGTTAAAAT
TEAD4_sgRNA382	TATCTTGTGGAAAGGACGAAACACCGGGCAGAAAGGCTTGGAATGTGTTTTAGAGCTAGAAATAGCAAGTTAAAAT
TEAD4_sgRNA3818	TATCTTGTGGAAAGGACGAAACACCGGGGAAGGAGGTACGGAATGCGTTTTAGAGCTAGAAATAGCAAGTTAAAAT
TEAD4_sgRNA3816	TATCTTGTGGAAAGGACGAAACACCGGTCAGGCTGGAGTCCATTCCGTTTTAGAGCTAGAAATAGCAAGTTAAAAT
TEAD4_sgRNA3815	TATCTTGTGGAAAGGACGAAACACCGATTGGCCTGGAATCCTGGAAGTTTTAGAGCTAGAAATAGCAAGTTAAAAT
TEAD4_sgRNA3813	TATCTTGTGGAAAGGACGAAACACCGGCACGGTGACCATTCCCTGCGTTTTAGAGCTAGAAATAGCAAGTTAAAAT
TEAD4_sgRNA3812	TATCTTGTGGAAAGGACGAAACACCGCTATAGCTTCCAGCAGGGAAGTTTTAGAGCTAGAAATAGCAAGTTAAAAT
TEAD4_sgRNA3811	TATCTTGTGGAAAGGACGAAACACCGCATGCTTTGGGGCATTCCTGGTTTTAGAGCTAGAAATAGCAAGTTAAAAT
TEAD4_sgRNA3810	TATCTTGTGGAAAGGACGAAACACCGTGAGTCACATGCCATTCCTAGTTTTAGAGCTAGAAATAGCAAGTTAAAAT
TEAD4_sgRNA3809	TATCTTGTGGAAAGGACGAAACACCGCATAGTGACTGCCTTAGGAAGTTTTAGAGCTAGAAATAGCAAGTTAAAAT
TEAD4_sgRNA3808	TATCTTGTGGAAAGGACGAAACACCGTGGCTTTACCACTGCATTCCGTTTTAGAGCTAGAAATAGCAAGTTAAAAT
TEAD4_sgRNA3807	TATCTTGTGGAAAGGACGAAACACCGTTACCACTGCATTCCAGGAAGTTTTAGAGCTAGAAATAGCAAGTTAAAAT
TEAD4_sgRNA3804	TATCTTGTGGAAAGGACGAAACACCGTGGCACACACTGGAATGTGGGTTTTAGAGCTAGAAATAGCAAGTTAAAAT
TEAD4_sgRNA3803	TATCTTGTGGAAAGGACGAAACACCGCCTTATGCTCATAACATTCCGTTTTAGAGCTAGAAATAGCAAGTTAAAAT
TEAD4_sgRNA3802	TATCTTGTGGAAAGGACGAAACACCGACAATAGAAGGGGGAATGTTGTTTTAGAGCTAGAAATAGCAAGTTAAAAT
TEAD4_sgRNA380	TATCTTGTGGAAAGGACGAAACACCGTGCTCACGGGACATCAGGAAGTTTTAGAGCTAGAAATAGCAAGTTAAAAT
TEAD4_sgRNA3799	TATCTTGTGGAAAGGACGAAACACCGAGAGGATAGAGCTCCATTCCGTTTTAGAGCTAGAAATAGCAAGTTAAAAT
TEAD4_sgRNA3798	TATCTTGTGGAAAGGACGAAACACCGATAGAGCTCCATTCCTGGCTGTTTTAGAGCTAGAAATAGCAAGTTAAAAT
TEAD4_sgRNA3797	TATCTTGTGGAAAGGACGAAACACCGGTCAGCCACCAAGCCAGGAAGTTTTAGAGCTAGAAATAGCAAGTTAAAAT
TEAD4_sgRNA3793	TATCTTGTGGAAAGGACGAAACACCGGACTGGGCTTGGAGGAATGTGTTTTAGAGCTAGAAATAGCAAGTTAAAAT
TEAD4_sgRNA3789	TATCTTGTGGAAAGGACGAAACACCGATTTCTTCTGCATTCCACATGTTTTAGAGCTAGAAATAGCAAGTTAAAAT
TEAD4_sgRNA3788	TATCTTGTGGAAAGGACGAAACACCGATGCAGGATTCATGCAGGAAGTTTTAGAGCTAGAAATAGCAAGTTAAAAT
TEAD4_sgRNA3786	TATCTTGTGGAAAGGACGAAACACCGATACAGTGTAGGAATGGCCAGTTTTAGAGCTAGAAATAGCAAGTTAAAAT
TEAD4_sgRNA3785	TATCTTGTGGAAAGGACGAAACACCGTGGGACATACAGTGTAGGAAGTTTTAGAGCTAGAAATAGCAAGTTAAAAT
TEAD4_sgRNA3783	TATCTTGTGGAAAGGACGAAACACCGTTTAAAGGGGAAGGAATGTGGTTTTAGAGCTAGAAATAGCAAGTTAAAAT
TEAD4_sgRNA3781	TATCTTGTGGAAAGGACGAAACACCGTTAAGACAGCAGCATTCCCTGTTTTAGAGCTAGAAATAGCAAGTTAAAAT
TEAD4_sgRNA3780	TATCTTGTGGAAAGGACGAAACACCGTTGTTCCCTGCATTCCCTCCGTTTTAGAGCTAGAAATAGCAAGTTAAAAT
TEAD4_sgRNA378	TATCTTGTGGAAAGGACGAAACACCGGAAATTCCTCGCATTCCACAGTTTTAGAGCTAGAAATAGCAAGTTAAAAT
TEAD4_sgRNA3779	TATCTTGTGGAAAGGACGAAACACCGGCAGCCCTGGAGGGAATGCAGTTTTAGAGCTAGAAATAGCAAGTTAAAAT
TEAD4_sgRNA3778	TATCTTGTGGAAAGGACGAAACACCGGAAGCTGCTTCTCAGGAATGGTTTTAGAGCTAGAAATAGCAAGTTAAAAT
TEAD4_sgRNA3777	TATCTTGTGGAAAGGACGAAACACCGACAGTGCAGGGTTTGGAATGGTTTTAGAGCTAGAAATAGCAAGTTAAAAT
TEAD4_sgRNA3775	TATCTTGTGGAAAGGACGAAACACCGGACTAGAGTGGGAATGAGTGGTTTTAGAGCTAGAAATAGCAAGTTAAAAT
TEAD4_sgRNA3772	TATCTTGTGGAAAGGACGAAACACCGGAAGCTGTTTGGAATGTCTTGTTTTAGAGCTAGAAATAGCAAGTTAAAAT
TEAD4_sgRNA3771	TATCTTGTGGAAAGGACGAAACACCGAAGTATAAGCCCTACAGGAAGTTTTAGAGCTAGAAATAGCAAGTTAAAAT
TEAD4_sgRNA377	TATCTTGTGGAAAGGACGAAACACCGCCTCAGCCATGTGGAATGCGGTTTTAGAGCTAGAAATAGCAAGTTAAAAT
TEAD4_sgRNA3769	TATCTTGTGGAAAGGACGAAACACCGACTCACATTCCATTCCTGTAGTTTTAGAGCTAGAAATAGCAAGTTAAAAT
TEAD4_sgRNA3768	TATCTTGTGGAAAGGACGAAACACCGTTCATATGAGAAAGAGGAATGTTTTAGAGCTAGAAATAGCAAGTTAAAAT
TEAD4_sgRNA3766	TATCTTGTGGAAAGGACGAAACACCGTGCTATGTCTTTACATTCCTGTTTTAGAGCTAGAAATAGCAAGTTAAAAT
TEAD4_sgRNA3763	TATCTTGTGGAAAGGACGAAACACCGCTTACTTGGCTGGGAATGTCGTTTTAGAGCTAGAAATAGCAAGTTAAAAT
TEAD4_sgRNA3761	TATCTTGTGGAAAGGACGAAACACCGGTTTTCCGGCATTCCAACCAGTTTTAGAGCTAGAAATAGCAAGTTAAAAT
TEAD4_sgRNA3760	TATCTTGTGGAAAGGACGAAACACCGAATGGCCTTGGTTGGAATGCGTTTTAGAGCTAGAAATAGCAAGTTAAAAT
TEAD4_sgRNA3757	TATCTTGTGGAAAGGACGAAACACCGTGCTTGAGCGTGGTGTGGAAGTTTTAGAGCTAGAAATAGCAAGTTAAAAT
TEAD4_sgRNA3755	TATCTTGTGGAAAGGACGAAACACCGCATTTAAAGAACAGGAATGTGTTTTAGAGCTAGAAATAGCAAGTTAAAAT
TEAD4_sgRNA3754	TATCTTGTGGAAAGGACGAAACACCGAGGTATTTCAGGAATGTTAAGTTTTAGAGCTAGAAATAGCAAGTTAAAAT
TEAD4_sgRNA3751	TATCTTGTGGAAAGGACGAAACACCGGAGTGAGTAGACAGGAATGAGTTTTAGAGCTAGAAATAGCAAGTTAAAAT
TEAD4_sgRNA3750	TATCTTGTGGAAAGGACGAAACACCGAGTGGGGAGAGCGGAATGTGGTTTTAGAGCTAGAAATAGCAAGTTAAAAT
TEAD4_sgRNA3748	TATCTTGTGGAAAGGACGAAACACCGCAACAGTGTTTCTGGAATGCGTTTTAGAGCTAGAAATAGCAAGTTAAAAT
TEAD4_sgRNA3746	TATCTTGTGGAAAGGACGAAACACCGAGGCAATCAGTGGAATGTTCGTTTTAGAGCTAGAAATAGCAAGTTAAAAT
TEAD4_sgRNA3745	TATCTTGTGGAAAGGACGAAACACCGAAAATGCGTAATGCATTCCTGTTTTAGAGCTAGAAATAGCAAGTTAAAAT
TEAD4_sgRNA3744	TATCTTGTGGAAAGGACGAAACACCGAAGGGATGAAATCTGGAATGGTTTTAGAGCTAGAAATAGCAAGTTAAAAT
TEAD4_sgRNA3742	TATCTTGTGGAAAGGACGAAACACCGACTCATTCATGGAATGCAGCGTTTTAGAGCTAGAAATAGCAAGTTAAAAT
TEAD4_sgRNA3740	TATCTTGTGGAAAGGACGAAACACCGAGTCAGGCGGGCATTCCCCAGTTTTAGAGCTAGAAATAGCAAGTTAAAAT
TEAD4_sgRNA374	TATCTTGTGGAAAGGACGAAACACCGTAAGGCATTATCATTCCTGGGTTTTAGAGCTAGAAATAGCAAGTTAAAAT
TEAD4_sgRNA3739	TATCTTGTGGAAAGGACGAAACACCGTGTTTTCTGGGAATGAAAGTGTTTTAGAGCTAGAAATAGCAAGTTAAAAT
TEAD4_sgRNA3737	TATCTTGTGGAAAGGACGAAACACCGAAGTCAGATTTTAACATTCCGTTTTAGAGCTAGAAATAGCAAGTTAAAAT
TEAD4_sgRNA3736	TATCTTGTGGAAAGGACGAAACACCGGGCTTTGTGGGAATGCCACTGTTTTAGAGCTAGAAATAGCAAGTTAAAAT
TEAD4_sgRNA3735	TATCTTGTGGAAAGGACGAAACACCGACTTTTCTGGGGTCATGGAAGTTTTAGAGCTAGAAATAGCAAGTTAAAAT
TEAD4_sgRNA3733	TATCTTGTGGAAAGGACGAAACACCGCCACGTGTCTTCCATTGGAAGTTTTAGAGCTAGAAATAGCAAGTTAAAAT
TEAD4_sgRNA3731	TATCTTGTGGAAAGGACGAAACACCGAACCCTGACTTCCATTCCAAGTTTTAGAGCTAGAAATAGCAAGTTAAAAT
TEAD4_sgRNA3730	TATCTTGTGGAAAGGACGAAACACCGTGGGCTGTTGGAATGATAAAGTTTTAGAGCTAGAAATAGCAAGTTAAAAT
TEAD4_sgRNA3729	TATCTTGTGGAAAGGACGAAACACCGGAGCTTCATCAGTGAGGGAAGTTTTAGAGCTAGAAATAGCAAGTTAAAAT
TEAD4_sgRNA3724	TATCTTGTGGAAAGGACGAAACACCGATAAGGTCCTTGCCATTCCGGTTTTAGAGCTAGAAATAGCAAGTTAAAAT
TEAD4_sgRNA3723	TATCTTGTGGAAAGGACGAAACACCGGCCAGGTCCACGGAATGGCAGTTTTAGAGCTAGAAATAGCAAGTTAAAAT
TEAD4_sgRNA3722	TATCTTGTGGAAAGGACGAAACACCGGTATCGCCAGGTCCACGGAAGTTTTAGAGCTAGAAATAGCAAGTTAAAAT
TEAD4_sgRNA3720	TATCTTGTGGAAAGGACGAAACACCGAATCAAGATAGGAATGAATTGTTTTAGAGCTAGAAATAGCAAGTTAAAAT
TEAD4_sgRNA372	TATCTTGTGGAAAGGACGAAACACCGGCCTACTAACAGGCATTCCAGTTTTAGAGCTAGAAATAGCAAGTTAAAAT
TEAD4_sgRNA3718	TATCTTGTGGAAAGGACGAAACACCGCTGTCTGCCAGAGGAATGTCGTTTTAGAGCTAGAAATAGCAAGTTAAAAT
TEAD4_sgRNA3717	TATCTTGTGGAAAGGACGAAACACCGCATATTTCCTGACATTCCTCGTTTTAGAGCTAGAAATAGCAAGTTAAAAT
TEAD4_sgRNA3716	TATCTTGTGGAAAGGACGAAACACCGGGAGAAGCTTGTGTTAGGAAGTTTTAGAGCTAGAAATAGCAAGTTAAAAT
TEAD4_sgRNA3714	TATCTTGTGGAAAGGACGAAACACCGTTTGGCTGTGGAATGCCATCGTTTTAGAGCTAGAAATAGCAAGTTAAAAT
TEAD4_sgRNA3713	TATCTTGTGGAAAGGACGAAACACCGGATGACTATATGCATTGGAAGTTTTAGAGCTAGAAATAGCAAGTTAAAAT
TEAD4_sgRNA3709	TATCTTGTGGAAAGGACGAAACACCGAGAGGGGACAAAGGAATGTAGTTTTAGAGCTAGAAATAGCAAGTTAAAAT
TEAD4_sgRNA3705	TATCTTGTGGAAAGGACGAAACACCGGAGGGCACACATTCCTGACAGTTTTAGAGCTAGAAATAGCAAGTTAAAAT
TEAD4_sgRNA3704	TATCTTGTGGAAAGGACGAAACACCGCCTTAGGAGGAGGAATGCACGTTTTAGAGCTAGAAATAGCAAGTTAAAAT
TEAD4_sgRNA370	TATCTTGTGGAAAGGACGAAACACCGGACTGGGCTGCATTCCCGGGGTTTTAGAGCTAGAAATAGCAAGTTAAAAT
TEAD4_sgRNA37	TATCTTGTGGAAAGGACGAAACACCGCCCTGCCCACTGGGAATGTGGTTTTAGAGCTAGAAATAGCAAGTTAAAAT
TEAD4_sgRNA3698	TATCTTGTGGAAAGGACGAAACACCGCAATTACTCACTCACATTCCGTTTTAGAGCTAGAAATAGCAAGTTAAAAT
TEAD4_sgRNA3697	TATCTTGTGGAAAGGACGAAACACCGTACTCACTCACATTCCTGGAGTTTTAGAGCTAGAAATAGCAAGTTAAAAT
TEAD4_sgRNA3696	TATCTTGTGGAAAGGACGAAACACCGGGAGGTTCGGTTTACATTCCGTTTTAGAGCTAGAAATAGCAAGTTAAAAT
TEAD4_sgRNA3692	TATCTTGTGGAAAGGACGAAACACCGTTTGGCTGGGGCATTCCAGAGTTTTAGAGCTAGAAATAGCAAGTTAAAAT
TEAD4_sgRNA3691	TATCTTGTGGAAAGGACGAAACACCGGGAGGGAAATTCCAGGAATGGTTTTAGAGCTAGAAATAGCAAGTTAAAAT
TEAD4_sgRNA3689	TATCTTGTGGAAAGGACGAAACACCGTGCTGGGGGCTTTGGGAATGGTTTTAGAGCTAGAAATAGCAAGTTAAAAT
TEAD4_sgRNA3688	TATCTTGTGGAAAGGACGAAACACCGGGGGGCTTTGGGAATGAGGAGTTTTAGAGCTAGAAATAGCAAGTTAAAAT
TEAD4_sgRNA3687	TATCTTGTGGAAAGGACGAAACACCGTGGGATAAGTCATTCCCTAAGTTTTAGAGCTAGAAATAGCAAGTTAAAAT
TEAD4_sgRNA3686	TATCTTGTGGAAAGGACGAAACACCGTGCAAGCTGCATGTGGAATGGTTTTAGAGCTAGAAATAGCAAGTTAAAAT
TEAD4_sgRNA3683	TATCTTGTGGAAAGGACGAAACACCGCTAATGAGTCATTCCCTTAGGTTTTAGAGCTAGAAATAGCAAGTTAAAAT
TEAD4_sgRNA3681	TATCTTGTGGAAAGGACGAAACACCGACTGAATGTTACATTCCTTGGTTTTAGAGCTAGAAATAGCAAGTTAAAAT
TEAD4_sgRNA3680	TATCTTGTGGAAAGGACGAAACACCGCTGCTAATTTGTTAAAGGAAGTTTTAGAGCTAGAAATAGCAAGTTAAAAT
TEAD4_sgRNA368	TATCTTGTGGAAAGGACGAAACACCGTCATAAACCTCTCATTCCAGGTTTTAGAGCTAGAAATAGCAAGTTAAAAT
TEAD4_sgRNA3679	TATCTTGTGGAAAGGACGAAACACCGAATCAAAGAGGAATGCCTTAGTTTTAGAGCTAGAAATAGCAAGTTAAAAT
TEAD4_sgRNA3677	TATCTTGTGGAAAGGACGAAACACCGACAGGCATTTGAATGGAATGGTTTTAGAGCTAGAAATAGCAAGTTAAAAT
TEAD4_sgRNA3673	TATCTTGTGGAAAGGACGAAACACCGAACCTAAGCTGGCAGGAATGGTTTTAGAGCTAGAAATAGCAAGTTAAAAT
TEAD4_sgRNA3670	TATCTTGTGGAAAGGACGAAACACCGTTAGCCGTCAGATGGAATGTGTTTTAGAGCTAGAAATAGCAAGTTAAAAT
TEAD4_sgRNA3668	TATCTTGTGGAAAGGACGAAACACCGTTGCTCGAGTCCAGGGAATGGTTTTAGAGCTAGAAATAGCAAGTTAAAAT
TEAD4_sgRNA3666	TATCTTGTGGAAAGGACGAAACACCGATGCTGTGTTCCACATTCCCGTTTTAGAGCTAGAAATAGCAAGTTAAAAT
TEAD4_sgRNA3665	TATCTTGTGGAAAGGACGAAACACCGGGGAATGGAGGGAATGTGGAGTTTTAGAGCTAGAAATAGCAAGTTAAAAT
TEAD4_sgRNA3664	TATCTTGTGGAAAGGACGAAACACCGGGAGGGGAATGGAGGGAATGGTTTTAGAGCTAGAAATAGCAAGTTAAAAT
TEAD4_sgRNA3663	TATCTTGTGGAAAGGACGAAACACCGCCTGCCGGGAGGGGAATGGAGTTTTAGAGCTAGAAATAGCAAGTTAAAAT
TEAD4_sgRNA3662	TATCTTGTGGAAAGGACGAAACACCGTCATCCTGCCGGGAGGGGAAGTTTTAGAGCTAGAAATAGCAAGTTAAAAT
TEAD4_sgRNA3660	TATCTTGTGGAAAGGACGAAACACCGCATTCCCTCCATTCCCCTCCGTTTTAGAGCTAGAAATAGCAAGTTAAAAT
TEAD4_sgRNA3659	TATCTTGTGGAAAGGACGAAACACCGACTGGAACGAGCGGAATGCGGTTTTAGAGCTAGAAATAGCAAGTTAAAAT
TEAD4_sgRNA3656	TATCTTGTGGAAAGGACGAAACACCGATAGGCGTGGATAATTGGAAGTTTTAGAGCTAGAAATAGCAAGTTAAAAT
TEAD4_sgRNA3655	TATCTTGTGGAAAGGACGAAACACCGGCGTGGATAATTGGAATGGCGTTTTAGAGCTAGAAATAGCAAGTTAAAAT
TEAD4_sgRNA3654	TATCTTGTGGAAAGGACGAAACACCGCTTGAGGGTGGGTCATTCCCGTTTTAGAGCTAGAAATAGCAAGTTAAAAT
TEAD4_sgRNA3651	TATCTTGTGGAAAGGACGAAACACCGGTCATCTTTCAGGAATGCTAGTTTTAGAGCTAGAAATAGCAAGTTAAAAT
TEAD4_sgRNA3647	TATCTTGTGGAAAGGACGAAACACCGACTCAAGACTTAGGAATGCCGTTTTAGAGCTAGAAATAGCAAGTTAAAAT
TEAD4_sgRNA3644	TATCTTGTGGAAAGGACGAAACACCGTTCTGTTGTTTATCCATTCCGTTTTAGAGCTAGAAATAGCAAGTTAAAAT
TEAD4_sgRNA3643	TATCTTGTGGAAAGGACGAAACACCGGGCCCCCAGTCAGCCAGGAAGTTTTAGAGCTAGAAATAGCAAGTTAAAAT
TEAD4_sgRNA3640	TATCTTGTGGAAAGGACGAAACACCGACCCAAGCACACATTCCTTTGTTTTAGAGCTAGAAATAGCAAGTTAAAAT
TEAD4_sgRNA3638	TATCTTGTGGAAAGGACGAAACACCGGAGGAAGCCTGATTGGAATGGTTTTAGAGCTAGAAATAGCAAGTTAAAAT
TEAD4_sgRNA3637	TATCTTGTGGAAAGGACGAAACACCGCCCATAACCCCATTCCAATCGTTTTAGAGCTAGAAATAGCAAGTTAAAAT
TEAD4_sgRNA3636	TATCTTGTGGAAAGGACGAAACACCGTAGTACAGAAGATGGGGGAAGTTTTAGAGCTAGAAATAGCAAGTTAAAAT
TEAD4_sgRNA3635	TATCTTGTGGAAAGGACGAAACACCGGAAGATGGGGGAATGGATGCGTTTTAGAGCTAGAAATAGCAAGTTAAAAT
TEAD4_sgRNA3634	TATCTTGTGGAAAGGACGAAACACCGTATCAGGGCTCAGGAATGTGGTTTTAGAGCTAGAAATAGCAAGTTAAAAT
TEAD4_sgRNA3632	TATCTTGTGGAAAGGACGAAACACCGTTCCTTAAATATAGGGGGAAGTTTTAGAGCTAGAAATAGCAAGTTAAAAT
TEAD4_sgRNA3629	TATCTTGTGGAAAGGACGAAACACCGCGGCTTTCAGTCAACATTCCGTTTTAGAGCTAGAAATAGCAAGTTAAAAT
TEAD4_sgRNA3628	TATCTTGTGGAAAGGACGAAACACCGGAGCATGCCTAGGGAATGACGTTTTAGAGCTAGAAATAGCAAGTTAAAAT
TEAD4_sgRNA3626	TATCTTGTGGAAAGGACGAAACACCGGGAGATGCCTGTCATTCCCTGTTTTAGAGCTAGAAATAGCAAGTTAAAAT
TEAD4_sgRNA3625	TATCTTGTGGAAAGGACGAAACACCGAGTCAAGCATGTGGAATGCGGTTTTAGAGCTAGAAATAGCAAGTTAAAAT
TEAD4_sgRNA3624	TATCTTGTGGAAAGGACGAAACACCGAGAATATGGTCACATTCCTCGTTTTAGAGCTAGAAATAGCAAGTTAAAAT
TEAD4_sgRNA3623	TATCTTGTGGAAAGGACGAAACACCGCTAACACTTGAGGAATGCCAGTTTTAGAGCTAGAAATAGCAAGTTAAAAT
TEAD4_sgRNA3621	TATCTTGTGGAAAGGACGAAACACCGTCAGAGAAAAATGTCTGGAAGTTTTAGAGCTAGAAATAGCAAGTTAAAAT
TEAD4_sgRNA3620	TATCTTGTGGAAAGGACGAAACACCGTTAGATTCTTAACATTCCTAGTTTTAGAGCTAGAAATAGCAAGTTAAAAT
TEAD4_sgRNA362	TATCTTGTGGAAAGGACGAAACACCGCATCACTCACATTCCAAGCTGTTTTAGAGCTAGAAATAGCAAGTTAAAAT
TEAD4_sgRNA3619	TATCTTGTGGAAAGGACGAAACACCGGAAATAGTTGTAGCATTCCTGTTTTAGAGCTAGAAATAGCAAGTTAAAAT
TEAD4_sgRNA3618	TATCTTGTGGAAAGGACGAAACACCGATTCTGTACACATTCCTTTGGTTTTAGAGCTAGAAATAGCAAGTTAAAAT
TEAD4_sgRNA3615	TATCTTGTGGAAAGGACGAAACACCGCAAGGTTGTGGTTTCATTCCGTTTTAGAGCTAGAAATAGCAAGTTAAAAT
TEAD4_sgRNA3611	TATCTTGTGGAAAGGACGAAACACCGCAGAGGTCTCTCATTCCTCAGTTTTAGAGCTAGAAATAGCAAGTTAAAAT
TEAD4_sgRNA361	TATCTTGTGGAAAGGACGAAACACCGTCCTGCGAACGTGCATTCCAGTTTTAGAGCTAGAAATAGCAAGTTAAAAT
TEAD4_sgRNA3609	TATCTTGTGGAAAGGACGAAACACCGTAATGGCCTCACATTCCTGGGTTTTAGAGCTAGAAATAGCAAGTTAAAAT
TEAD4_sgRNA3608	TATCTTGTGGAAAGGACGAAACACCGGGTATGCCTCCAGGAATGTGGTTTTAGAGCTAGAAATAGCAAGTTAAAAT
TEAD4_sgRNA3606	TATCTTGTGGAAAGGACGAAACACCGTGGCCATCTGAGGAATGTTAGTTTTAGAGCTAGAAATAGCAAGTTAAAAT
TEAD4_sgRNA3603	TATCTTGTGGAAAGGACGAAACACCGCTACTGGGTACATTCCCAGGGTTTTAGAGCTAGAAATAGCAAGTTAAAAT
TEAD4_sgRNA3600	TATCTTGTGGAAAGGACGAAACACCGGGGAGACTGTGCACATTCCAGTTTTAGAGCTAGAAATAGCAAGTTAAAAT
TEAD4_sgRNA360	TATCTTGTGGAAAGGACGAAACACCGATGGAATCTTTGGGAATGAAGTTTTAGAGCTAGAAATAGCAAGTTAAAAT
TEAD4_sgRNA36	TATCTTGTGGAAAGGACGAAACACCGACATTCCGCACATTCCCAGTGTTTTAGAGCTAGAAATAGCAAGTTAAAAT
TEAD4_sgRNA3598	TATCTTGTGGAAAGGACGAAACACCGTCAGTTGAGTCCCAGGAATGGTTTTAGAGCTAGAAATAGCAAGTTAAAAT
TEAD4_sgRNA3597	TATCTTGTGGAAAGGACGAAACACCGCAGCAGGAAGCCACATTCCTGTTTTAGAGCTAGAAATAGCAAGTTAAAAT
TEAD4_sgRNA3596	TATCTTGTGGAAAGGACGAAACACCGTCATCAACCTTTACATTCCGGTTTTAGAGCTAGAAATAGCAAGTTAAAAT
TEAD4_sgRNA3595	TATCTTGTGGAAAGGACGAAACACCGATACAAACCACGGAATGTAAGTTTTAGAGCTAGAAATAGCAAGTTAAAAT
TEAD4_sgRNA3593	TATCTTGTGGAAAGGACGAAACACCGTGAGTGCTGGTGGGGAATGGGTTTTAGAGCTAGAAATAGCAAGTTAAAAT
TEAD4_sgRNA3591	TATCTTGTGGAAAGGACGAAACACCGGCCCAGGACTTTGGAATGTAGTTTTAGAGCTAGAAATAGCAAGTTAAAAT
TEAD4_sgRNA3589	TATCTTGTGGAAAGGACGAAACACCGATTTGCACTGCCACATTCCTGTTTTAGAGCTAGAAATAGCAAGTTAAAAT
TEAD4_sgRNA3588	TATCTTGTGGAAAGGACGAAACACCGTCAGTAATGTCCCAGGAATGGTTTTAGAGCTAGAAATAGCAAGTTAAAAT
TEAD4_sgRNA3587	TATCTTGTGGAAAGGACGAAACACCGCTGGGAGTCCAAGCATTCCTGTTTTAGAGCTAGAAATAGCAAGTTAAAAT
TEAD4_sgRNA3586	TATCTTGTGGAAAGGACGAAACACCGGTCTCATTCCCAGGAATGCTGTTTTAGAGCTAGAAATAGCAAGTTAAAAT
TEAD4_sgRNA3585	TATCTTGTGGAAAGGACGAAACACCGTGAGGTTTTGTCTCATTCCCGTTTTAGAGCTAGAAATAGCAAGTTAAAAT
TEAD4_sgRNA3581	TATCTTGTGGAAAGGACGAAACACCGATTCTTGGCTGGAATGAAAAGTTTTAGAGCTAGAAATAGCAAGTTAAAAT
TEAD4_sgRNA3580	TATCTTGTGGAAAGGACGAAACACCGCAGGCTGTGTCCATGGGGAAGTTTTAGAGCTAGAAATAGCAAGTTAAAAT
TEAD4_sgRNA3578	TATCTTGTGGAAAGGACGAAACACCGCTGGAGCTGCATTCCATCCCGTTTTAGAGCTAGAAATAGCAAGTTAAAAT
TEAD4_sgRNA3574	TATCTTGTGGAAAGGACGAAACACCGCCTCACAGGAAGGGGAATGCGTTTTAGAGCTAGAAATAGCAAGTTAAAAT
TEAD4_sgRNA3571	TATCTTGTGGAAAGGACGAAACACCGATTATATCGCATTCCGAAGCGTTTTAGAGCTAGAAATAGCAAGTTAAAAT
TEAD4_sgRNA357	TATCTTGTGGAAAGGACGAAACACCGCTAAGTCTTCAGGAATGCTGGTTTTAGAGCTAGAAATAGCAAGTTAAAAT
TEAD4_sgRNA3569	TATCTTGTGGAAAGGACGAAACACCGTACCAATCCAGGAATGCTCCGTTTTAGAGCTAGAAATAGCAAGTTAAAAT
TEAD4_sgRNA3568	TATCTTGTGGAAAGGACGAAACACCGCCTCACACCAGGAGCATTCCGTTTTAGAGCTAGAAATAGCAAGTTAAAAT
TEAD4_sgRNA3567	TATCTTGTGGAAAGGACGAAACACCGCAAGTCCTGTTAGGGAATGAGTTTTAGAGCTAGAAATAGCAAGTTAAAAT
TEAD4_sgRNA3565	TATCTTGTGGAAAGGACGAAACACCGGCCTTCCCTCATTCCCTAACGTTTTAGAGCTAGAAATAGCAAGTTAAAAT
TEAD4_sgRNA3564	TATCTTGTGGAAAGGACGAAACACCGGACCCTCTGTCCCATTCCACGTTTTAGAGCTAGAAATAGCAAGTTAAAAT
TEAD4_sgRNA3563	TATCTTGTGGAAAGGACGAAACACCGAACAAACTGGCCAGTGGAATGTTTTAGAGCTAGAAATAGCAAGTTAAAAT
TEAD4_sgRNA3562	TATCTTGTGGAAAGGACGAAACACCGAGTGCAGTGGGGAAGGAATGGTTTTAGAGCTAGAAATAGCAAGTTAAAAT
TEAD4_sgRNA3561	TATCTTGTGGAAAGGACGAAACACCGATGGCTGGAGGATCCAGGAAGTTTTAGAGCTAGAAATAGCAAGTTAAAAT
TEAD4_sgRNA3559	TATCTTGTGGAAAGGACGAAACACCGAAGTCGAATTTGGCCATTCCGTTTTAGAGCTAGAAATAGCAAGTTAAAAT
TEAD4_sgRNA3553	TATCTTGTGGAAAGGACGAAACACCGGATGCATGTTAGGGGAATGGGTTTTAGAGCTAGAAATAGCAAGTTAAAAT
TEAD4_sgRNA3552	TATCTTGTGGAAAGGACGAAACACCGCATGTTAGGGGAATGGGGGCGTTTTAGAGCTAGAAATAGCAAGTTAAAAT
TEAD4_sgRNA3551	TATCTTGTGGAAAGGACGAAACACCGATCAGGTCAGGGAATGCAGAGTTTTAGAGCTAGAAATAGCAAGTTAAAAT
TEAD4_sgRNA3550	TATCTTGTGGAAAGGACGAAACACCGTTAAGCAGAGGAATGTGCCGGTTTTAGAGCTAGAAATAGCAAGTTAAAAT
TEAD4_sgRNA3549	TATCTTGTGGAAAGGACGAAACACCGAACAGTCAGGCAACAGGAATGTTTTAGAGCTAGAAATAGCAAGTTAAAAT
TEAD4_sgRNA3548	TATCTTGTGGAAAGGACGAAACACCGACATAGTGCTGACCATTCCCGTTTTAGAGCTAGAAATAGCAAGTTAAAAT
TEAD4_sgRNA3547	TATCTTGTGGAAAGGACGAAACACCGCCCTATGGAAAACCTGGGAAGTTTTAGAGCTAGAAATAGCAAGTTAAAAT
TEAD4_sgRNA3545	TATCTTGTGGAAAGGACGAAACACCGTCAACAATCTCATTCCAGCGGTTTTAGAGCTAGAAATAGCAAGTTAAAAT
TEAD4_sgRNA3544	TATCTTGTGGAAAGGACGAAACACCGGTGGGTTGGCCAGGAATGCAGTTTTAGAGCTAGAAATAGCAAGTTAAAAT
TEAD4_sgRNA3543	TATCTTGTGGAAAGGACGAAACACCGGGGTGTCTGCCCTGCATTCCGTTTTAGAGCTAGAAATAGCAAGTTAAAAT
TEAD4_sgRNA3541	TATCTTGTGGAAAGGACGAAACACCGGCATTTAGGAAGGAATGCAGGTTTTAGAGCTAGAAATAGCAAGTTAAAAT
TEAD4_sgRNA3540	TATCTTGTGGAAAGGACGAAACACCGAACTAAGCAGGCAGGAATGCGTTTTAGAGCTAGAAATAGCAAGTTAAAAT
TEAD4_sgRNA3539	TATCTTGTGGAAAGGACGAAACACCGCAGTTCTTTTGCATTCCTTCGTTTTAGAGCTAGAAATAGCAAGTTAAAAT
TEAD4_sgRNA3538	TATCTTGTGGAAAGGACGAAACACCGGTTCATCTTTGGAATGGAAAGTTTTAGAGCTAGAAATAGCAAGTTAAAAT
TEAD4_sgRNA3537	TATCTTGTGGAAAGGACGAAACACCGCTTTGGGTTCATCTTTGGAAGTTTTAGAGCTAGAAATAGCAAGTTAAAAT
TEAD4_sgRNA3534	TATCTTGTGGAAAGGACGAAACACCGCATCTCTACCTCATTCCAAAGTTTTAGAGCTAGAAATAGCAAGTTAAAAT
TEAD4_sgRNA3533	TATCTTGTGGAAAGGACGAAACACCGGCCAGGGACCCTTTGGAATGGTTTTAGAGCTAGAAATAGCAAGTTAAAAT
TEAD4_sgRNA3532	TATCTTGTGGAAAGGACGAAACACCGGTAGATACAACACATTCCTGGTTTTAGAGCTAGAAATAGCAAGTTAAAAT
TEAD4_sgRNA3531	TATCTTGTGGAAAGGACGAAACACCGCGCCCCACCGCATTCCAGCCGTTTTAGAGCTAGAAATAGCAAGTTAAAAT
TEAD4_sgRNA353	TATCTTGTGGAAAGGACGAAACACCGGGCAAAGGGGGGAATGGGGGGTTTTAGAGCTAGAAATAGCAAGTTAAAAT
TEAD4_sgRNA3528	TATCTTGTGGAAAGGACGAAACACCGTTTCTTGATGACCATTCCCTGTTTTAGAGCTAGAAATAGCAAGTTAAAAT
TEAD4_sgRNA3527	TATCTTGTGGAAAGGACGAAACACCGAAGAAAGGAAACCAAGGGAAGTTTTAGAGCTAGAAATAGCAAGTTAAAAT
TEAD4_sgRNA3525	TATCTTGTGGAAAGGACGAAACACCGATGAATCTAGGTAGAGGAATGTTTTAGAGCTAGAAATAGCAAGTTAAAAT
TEAD4_sgRNA3523	TATCTTGTGGAAAGGACGAAACACCGGGCGAAATACAGAAATGGAAGTTTTAGAGCTAGAAATAGCAAGTTAAAAT
TEAD4_sgRNA352	TATCTTGTGGAAAGGACGAAACACCGATTTGGCAAAGGGGGGAATGGTTTTAGAGCTAGAAATAGCAAGTTAAAAT
TEAD4_sgRNA3519	TATCTTGTGGAAAGGACGAAACACCGTGGGCTTGAGAAGGGAATGTGTTTTAGAGCTAGAAATAGCAAGTTAAAAT
TEAD4_sgRNA3517	TATCTTGTGGAAAGGACGAAACACCGATTCCACTCTGAGGGAATGGGTTTTAGAGCTAGAAATAGCAAGTTAAAAT
TEAD4_sgRNA3515	TATCTTGTGGAAAGGACGAAACACCGTGGGGGCAGACATTCCAAGGGTTTTAGAGCTAGAAATAGCAAGTTAAAAT
TEAD4_sgRNA3512	TATCTTGTGGAAAGGACGAAACACCGTAAAACTGCATAGGTGGAATGTTTTAGAGCTAGAAATAGCAAGTTAAAAT
TEAD4_sgRNA3511	TATCTTGTGGAAAGGACGAAACACCGCTGCTTTTGTGCATTCCTTCGTTTTAGAGCTAGAAATAGCAAGTTAAAAT
TEAD4_sgRNA3509	TATCTTGTGGAAAGGACGAAACACCGAAGGAAACGTGCACATTCCAGTTTTAGAGCTAGAAATAGCAAGTTAAAAT
TEAD4_sgRNA3508	TATCTTGTGGAAAGGACGAAACACCGCCAGGGTGTGTGGAATGATGGTTTTAGAGCTAGAAATAGCAAGTTAAAAT
TEAD4_sgRNA3506	TATCTTGTGGAAAGGACGAAACACCGTCCCACTGCACATTCCAGCCGTTTTAGAGCTAGAAATAGCAAGTTAAAAT
TEAD4_sgRNA3505	TATCTTGTGGAAAGGACGAAACACCGTCCCAGGCTGGAATGTGCAGGTTTTAGAGCTAGAAATAGCAAGTTAAAAT
TEAD4_sgRNA3504	TATCTTGTGGAAAGGACGAAACACCGAATTCCCACCATTCCTTGAAGTTTTAGAGCTAGAAATAGCAAGTTAAAAT
TEAD4_sgRNA3503	TATCTTGTGGAAAGGACGAAACACCGTAGACCCTTCAAGGAATGGTGTTTTAGAGCTAGAAATAGCAAGTTAAAAT
TEAD4_sgRNA3502	TATCTTGTGGAAAGGACGAAACACCGCATTTAGACCCTTCAAGGAAGTTTTAGAGCTAGAAATAGCAAGTTAAAAT
TEAD4_sgRNA3500	TATCTTGTGGAAAGGACGAAACACCGCACTTGGTGGGCATTCCTCTGTTTTAGAGCTAGAAATAGCAAGTTAAAAT
TEAD4_sgRNA350	TATCTTGTGGAAAGGACGAAACACCGTGTCACTGAGACTGCATTCCGTTTTAGAGCTAGAAATAGCAAGTTAAAAT
TEAD4_sgRNA35	TATCTTGTGGAAAGGACGAAACACCGAGCTCTCCTGGAATGTGTCCGTTTTAGAGCTAGAAATAGCAAGTTAAAAT
TEAD4_sgRNA3499	TATCTTGTGGAAAGGACGAAACACCGCAAGTCATCTGGAATGTCCAGTTTTAGAGCTAGAAATAGCAAGTTAAAAT
TEAD4_sgRNA3497	TATCTTGTGGAAAGGACGAAACACCGCTCCCCAAATGGAATGCATCGTTTTAGAGCTAGAAATAGCAAGTTAAAAT
TEAD4_sgRNA3496	TATCTTGTGGAAAGGACGAAACACCGAAACCTGATGCATTCCATTTGTTTTAGAGCTAGAAATAGCAAGTTAAAAT
TEAD4_sgRNA3495	TATCTTGTGGAAAGGACGAAACACCGAAGGTAACCACCTAGGAATGGTTTTAGAGCTAGAAATAGCAAGTTAAAAT
TEAD4_sgRNA3493	TATCTTGTGGAAAGGACGAAACACCGCCCATGTCCCCATTCCTAGGGTTTTAGAGCTAGAAATAGCAAGTTAAAAT
TEAD4_sgRNA3492	TATCTTGTGGAAAGGACGAAACACCGCTGTCACCCCGAAGGAATGCGTTTTAGAGCTAGAAATAGCAAGTTAAAAT
TEAD4_sgRNA3490	TATCTTGTGGAAAGGACGAAACACCGGCCTGGCCCGCATTCCTTCGGTTTTAGAGCTAGAAATAGCAAGTTAAAAT
TEAD4_sgRNA349	TATCTTGTGGAAAGGACGAAACACCGGCTGTAAGCACAGGAATGCCGTTTTAGAGCTAGAAATAGCAAGTTAAAAT
TEAD4_sgRNA3489	TATCTTGTGGAAAGGACGAAACACCGTGGAGGTCAGACACATTCCCGTTTTAGAGCTAGAAATAGCAAGTTAAAAT
TEAD4_sgRNA3487	TATCTTGTGGAAAGGACGAAACACCGCCGGCGCAGGCTGAATGGAAGTTTTAGAGCTAGAAATAGCAAGTTAAAAT
TEAD4_sgRNA3485	TATCTTGTGGAAAGGACGAAACACCGCAATACACAGGAATGAACTAGTTTTAGAGCTAGAAATAGCAAGTTAAAAT
TEAD4_sgRNA3484	TATCTTGTGGAAAGGACGAAACACCGTTTATCTTGATCGGAATGTTGTTTTAGAGCTAGAAATAGCAAGTTAAAAT
TEAD4_sgRNA3483	TATCTTGTGGAAAGGACGAAACACCGAGTAAGGTGGTGGGAATGTCGTTTTAGAGCTAGAAATAGCAAGTTAAAAT
TEAD4_sgRNA3482	TATCTTGTGGAAAGGACGAAACACCGACCGGGTCAGCATTCCTGGTGTTTTAGAGCTAGAAATAGCAAGTTAAAAT
TEAD4_sgRNA3481	TATCTTGTGGAAAGGACGAAACACCGCATCACCGGGTCAGCATTCCGTTTTAGAGCTAGAAATAGCAAGTTAAAAT
TEAD4_sgRNA3480	TATCTTGTGGAAAGGACGAAACACCGAATTAGACATATGGAATGTGGTTTTAGAGCTAGAAATAGCAAGTTAAAAT
TEAD4_sgRNA3479	TATCTTGTGGAAAGGACGAAACACCGCTTTGTATTCATTCAAGGAAGTTTTAGAGCTAGAAATAGCAAGTTAAAAT
TEAD4_sgRNA3477	TATCTTGTGGAAAGGACGAAACACCGTCTCTCCAGGGCTCTGGAATGTTTTAGAGCTAGAAATAGCAAGTTAAAAT
TEAD4_sgRNA3475	TATCTTGTGGAAAGGACGAAACACCGACTTCCATTCACATTCCTTTGTTTTAGAGCTAGAAATAGCAAGTTAAAAT
TEAD4_sgRNA3474	TATCTTGTGGAAAGGACGAAACACCGTTGGCCCAAAGGAATGTGAAGTTTTAGAGCTAGAAATAGCAAGTTAAAAT
TEAD4_sgRNA3471	TATCTTGTGGAAAGGACGAAACACCGGTGGACAACGTGGAATGCTCGTTTTAGAGCTAGAAATAGCAAGTTAAAAT
TEAD4_sgRNA3470	TATCTTGTGGAAAGGACGAAACACCGTGTGTGTGACTCATTCCTCCGTTTTAGAGCTAGAAATAGCAAGTTAAAAT
TEAD4_sgRNA347	TATCTTGTGGAAAGGACGAAACACCGTGGAATGTATGGAATGCCATGTTTTAGAGCTAGAAATAGCAAGTTAAAAT
TEAD4_sgRNA3468	TATCTTGTGGAAAGGACGAAACACCGCAAAGGTAATCAACATTCCAGTTTTAGAGCTAGAAATAGCAAGTTAAAAT
TEAD4_sgRNA3467	TATCTTGTGGAAAGGACGAAACACCGCCAGGGCCGTGGTTTGGAATGTTTTAGAGCTAGAAATAGCAAGTTAAAAT
TEAD4_sgRNA3464	TATCTTGTGGAAAGGACGAAACACCGCCTGAGTGCACATTCCTGCCGTTTTAGAGCTAGAAATAGCAAGTTAAAAT
TEAD4_sgRNA3461	TATCTTGTGGAAAGGACGAAACACCGACACCCCTTGAGACATTCCCGTTTTAGAGCTAGAAATAGCAAGTTAAAAT
TEAD4_sgRNA346	TATCTTGTGGAAAGGACGAAACACCGTCCGAACCGAATGGAATGTAGTTTTAGAGCTAGAAATAGCAAGTTAAAAT
TEAD4_sgRNA3459	TATCTTGTGGAAAGGACGAAACACCGCTGCCCAGTTCACACATTCCGTTTTAGAGCTAGAAATAGCAAGTTAAAAT
TEAD4_sgRNA3457	TATCTTGTGGAAAGGACGAAACACCGATAAGTGACACAATCATTCCGTTTTAGAGCTAGAAATAGCAAGTTAAAAT
TEAD4_sgRNA3456	TATCTTGTGGAAAGGACGAAACACCGATTCACTGACGTTTCATTCCGTTTTAGAGCTAGAAATAGCAAGTTAAAAT
TEAD4_sgRNA3455	TATCTTGTGGAAAGGACGAAACACCGATCCTACTCTGGAATGCCAGGTTTTAGAGCTAGAAATAGCAAGTTAAAAT
TEAD4_sgRNA3452	TATCTTGTGGAAAGGACGAAACACCGCTCCAAAATACCTTCTGGAAGTTTTAGAGCTAGAAATAGCAAGTTAAAAT
TEAD4_sgRNA3451	TATCTTGTGGAAAGGACGAAACACCGCTGATACAGGCCATTCCAGAGTTTTAGAGCTAGAAATAGCAAGTTAAAAT
TEAD4_sgRNA3450	TATCTTGTGGAAAGGACGAAACACCGTCATGTATCAGGAATGTTCAGTTTTAGAGCTAGAAATAGCAAGTTAAAAT
TEAD4_sgRNA3448	TATCTTGTGGAAAGGACGAAACACCGGAGAGAGATTAACATTCCTGGTTTTAGAGCTAGAAATAGCAAGTTAAAAT
TEAD4_sgRNA3447	TATCTTGTGGAAAGGACGAAACACCGACGTTCCAAACATTCCCTTTGTTTTAGAGCTAGAAATAGCAAGTTAAAAT
TEAD4_sgRNA3446	TATCTTGTGGAAAGGACGAAACACCGGCAAACCAAAAGGGAATGTTGTTTTAGAGCTAGAAATAGCAAGTTAAAAT
TEAD4_sgRNA3443	TATCTTGTGGAAAGGACGAAACACCGTGCAGTAGATCATTCCACTGGTTTTAGAGCTAGAAATAGCAAGTTAAAAT
TEAD4_sgRNA3440	TATCTTGTGGAAAGGACGAAACACCGCTAAGCAGGATGAGCATTCCGTTTTAGAGCTAGAAATAGCAAGTTAAAAT
TEAD4_sgRNA344	TATCTTGTGGAAAGGACGAAACACCGGGCATTCCATACATTCCATTGTTTTAGAGCTAGAAATAGCAAGTTAAAAT
TEAD4_sgRNA3439	TATCTTGTGGAAAGGACGAAACACCGGATATGCGTCAACAAAGGAAGTTTTAGAGCTAGAAATAGCAAGTTAAAAT
TEAD4_sgRNA3437	TATCTTGTGGAAAGGACGAAACACCGTCCAACTCTACATTCCCCTTGTTTTAGAGCTAGAAATAGCAAGTTAAAAT
TEAD4_sgRNA3436	TATCTTGTGGAAAGGACGAAACACCGCATGGGATGTTAAGTGGGAAGTTTTAGAGCTAGAAATAGCAAGTTAAAAT
TEAD4_sgRNA3435	TATCTTGTGGAAAGGACGAAACACCGGGATGTTAAGTGGGAATGGAGTTTTAGAGCTAGAAATAGCAAGTTAAAAT
TEAD4_sgRNA3434	TATCTTGTGGAAAGGACGAAACACCGTTAAGTGGGAATGGAGGGAAGTTTTAGAGCTAGAAATAGCAAGTTAAAAT
TEAD4_sgRNA3433	TATCTTGTGGAAAGGACGAAACACCGGGGAATGGAGGGAATGGAGCGTTTTAGAGCTAGAAATAGCAAGTTAAAAT
TEAD4_sgRNA3430	TATCTTGTGGAAAGGACGAAACACCGAGGATTTTGCAGCAAGGGAAGTTTTAGAGCTAGAAATAGCAAGTTAAAAT
TEAD4_sgRNA3428	TATCTTGTGGAAAGGACGAAACACCGAGTCTCATTCAAGTCATTCCGTTTTAGAGCTAGAAATAGCAAGTTAAAAT
TEAD4_sgRNA3427	TATCTTGTGGAAAGGACGAAACACCGTCATTCAAGTCATTCCTGGCGTTTTAGAGCTAGAAATAGCAAGTTAAAAT
TEAD4_sgRNA3425	TATCTTGTGGAAAGGACGAAACACCGAAAACCCCACATTCCTTTCAGTTTTAGAGCTAGAAATAGCAAGTTAAAAT
TEAD4_sgRNA3424	TATCTTGTGGAAAGGACGAAACACCGCAGCCCTTGAAAGGAATGTGGTTTTAGAGCTAGAAATAGCAAGTTAAAAT
TEAD4_sgRNA3420	TATCTTGTGGAAAGGACGAAACACCGCATCAGTGCCAGCACATTCCGTTTTAGAGCTAGAAATAGCAAGTTAAAAT
TEAD4_sgRNA342	TATCTTGTGGAAAGGACGAAACACCGTCAGGCCTGTGTGACATTCCGTTTTAGAGCTAGAAATAGCAAGTTAAAAT
TEAD4_sgRNA3419	TATCTTGTGGAAAGGACGAAACACCGTTTGATCTCCAGGAATGTGCGTTTTAGAGCTAGAAATAGCAAGTTAAAAT
TEAD4_sgRNA3415	TATCTTGTGGAAAGGACGAAACACCGCGCAGCCTGCGCATTCCAGCGTTTTAGAGCTAGAAATAGCAAGTTAAAAT
TEAD4_sgRNA3414	TATCTTGTGGAAAGGACGAAACACCGTCAGGCCTGCTGGAATGCGCGTTTTAGAGCTAGAAATAGCAAGTTAAAAT
TEAD4_sgRNA3412	TATCTTGTGGAAAGGACGAAACACCGAGTGGAATTTCTGGAATGAGGTTTTAGAGCTAGAAATAGCAAGTTAAAAT
TEAD4_sgRNA3410	TATCTTGTGGAAAGGACGAAACACCGGATGTCGTTGGGGTGGAATGGTTTTAGAGCTAGAAATAGCAAGTTAAAAT
TEAD4_sgRNA3408	TATCTTGTGGAAAGGACGAAACACCGGAAATCATGGGGTTGGAATGGTTTTAGAGCTAGAAATAGCAAGTTAAAAT
TEAD4_sgRNA3404	TATCTTGTGGAAAGGACGAAACACCGCCAATAATTGCTTGCAGGAAGTTTTAGAGCTAGAAATAGCAAGTTAAAAT
TEAD4_sgRNA3402	TATCTTGTGGAAAGGACGAAACACCGGAGCTGGGGAATTGCATTCCGTTTTAGAGCTAGAAATAGCAAGTTAAAAT
TEAD4_sgRNA3401	TATCTTGTGGAAAGGACGAAACACCGCTGCACCGCCAGGGAATGTTGTTTTAGAGCTAGAAATAGCAAGTTAAAAT
TEAD4_sgRNA3400	TATCTTGTGGAAAGGACGAAACACCGCATCACCAAACATTCCCTGGGTTTTAGAGCTAGAAATAGCAAGTTAAAAT
TEAD4_sgRNA34	TATCTTGTGGAAAGGACGAAACACCGCACTATCCAGGACACATTCCGTTTTAGAGCTAGAAATAGCAAGTTAAAAT
TEAD4_sgRNA3398	TATCTTGTGGAAAGGACGAAACACCGATCTCGCCATTGCCGGGAATGTTTTAGAGCTAGAAATAGCAAGTTAAAAT
TEAD4_sgRNA3397	TATCTTGTGGAAAGGACGAAACACCGCTGAGTGATTTACCCATTCCGTTTTAGAGCTAGAAATAGCAAGTTAAAAT
TEAD4_sgRNA3395	TATCTTGTGGAAAGGACGAAACACCGATGCCGCTGTGGCACATTCCGTTTTAGAGCTAGAAATAGCAAGTTAAAAT
TEAD4_sgRNA3394	TATCTTGTGGAAAGGACGAAACACCGTTCTGTCTTTGTCATGGGAAGTTTTAGAGCTAGAAATAGCAAGTTAAAAT
TEAD4_sgRNA3391	TATCTTGTGGAAAGGACGAAACACCGAGAAAGCAGAATGGAATGCGGTTTTAGAGCTAGAAATAGCAAGTTAAAAT
TEAD4_sgRNA339	TATCTTGTGGAAAGGACGAAACACCGCCTTCTGCAGGCCACATTCCGTTTTAGAGCTAGAAATAGCAAGTTAAAAT
TEAD4_sgRNA3389	TATCTTGTGGAAAGGACGAAACACCGCACAGTCATCAGGAATGTAAGTTTTAGAGCTAGAAATAGCAAGTTAAAAT
TEAD4_sgRNA3387	TATCTTGTGGAAAGGACGAAACACCGTCAGAGGCCAGGAATGAGTGGTTTTAGAGCTAGAAATAGCAAGTTAAAAT
TEAD4_sgRNA3386	TATCTTGTGGAAAGGACGAAACACCGTGTCTGACCGCACTCATTCCGTTTTAGAGCTAGAAATAGCAAGTTAAAAT
TEAD4_sgRNA3385	TATCTTGTGGAAAGGACGAAACACCGCTCTGATCCCCACTCATTCCGTTTTAGAGCTAGAAATAGCAAGTTAAAAT
TEAD4_sgRNA3384	TATCTTGTGGAAAGGACGAAACACCGCTGTGGTCTGGGGAATGAGCGTTTTAGAGCTAGAAATAGCAAGTTAAAAT
TEAD4_sgRNA3383	TATCTTGTGGAAAGGACGAAACACCGCCAGGATATATGTGAAGGAAGTTTTAGAGCTAGAAATAGCAAGTTAAAAT
TEAD4_sgRNA3380	TATCTTGTGGAAAGGACGAAACACCGCAACCCAGGAAACATTCCTGGTTTTAGAGCTAGAAATAGCAAGTTAAAAT
TEAD4_sgRNA338	TATCTTGTGGAAAGGACGAAACACCGTGCAGGCCACATTCCAGGCTGTTTTAGAGCTAGAAATAGCAAGTTAAAAT
TEAD4_sgRNA3378	TATCTTGTGGAAAGGACGAAACACCGGGTAAGGCTTACATTCCGACGTTTTAGAGCTAGAAATAGCAAGTTAAAAT
TEAD4_sgRNA3377	TATCTTGTGGAAAGGACGAAACACCGCATGTTTGTGGAATGACACAGTTTTAGAGCTAGAAATAGCAAGTTAAAAT
TEAD4_sgRNA3376	TATCTTGTGGAAAGGACGAAACACCGGATTTTGGCTGCATTCCTAGGTTTTAGAGCTAGAAATAGCAAGTTAAAAT
TEAD4_sgRNA3375	TATCTTGTGGAAAGGACGAAACACCGGCTCTTCATTGGCATTCCAAGTTTTAGAGCTAGAAATAGCAAGTTAAAAT
TEAD4_sgRNA3373	TATCTTGTGGAAAGGACGAAACACCGACTGGGAGAGGAATGTGCACGTTTTAGAGCTAGAAATAGCAAGTTAAAAT
TEAD4_sgRNA3372	TATCTTGTGGAAAGGACGAAACACCGAATAGAGTACATTCCAGACTGTTTTAGAGCTAGAAATAGCAAGTTAAAAT
TEAD4_sgRNA3370	TATCTTGTGGAAAGGACGAAACACCGCATTTCCAGATTGGAATGTCGTTTTAGAGCTAGAAATAGCAAGTTAAAAT
TEAD4_sgRNA337	TATCTTGTGGAAAGGACGAAACACCGCCTTATCCCAGCCTGGAATGGTTTTAGAGCTAGAAATAGCAAGTTAAAAT
TEAD4_sgRNA3369	TATCTTGTGGAAAGGACGAAACACCGGCATTCCTGACATTCCAATCGTTTTAGAGCTAGAAATAGCAAGTTAAAAT
TEAD4_sgRNA3368	TATCTTGTGGAAAGGACGAAACACCGCCTTACTCACTTGGAATGCTGTTTTAGAGCTAGAAATAGCAAGTTAAAAT
TEAD4_sgRNA3367	TATCTTGTGGAAAGGACGAAACACCGCACTTGGAATGCTGGGAATGGTTTTAGAGCTAGAAATAGCAAGTTAAAAT
TEAD4_sgRNA3366	TATCTTGTGGAAAGGACGAAACACCGAGTGCCATAGAGCATTCCAAGTTTTAGAGCTAGAAATAGCAAGTTAAAAT
TEAD4_sgRNA3364	TATCTTGTGGAAAGGACGAAACACCGTGGTGATTATACAAGGAATGGTTTTAGAGCTAGAAATAGCAAGTTAAAAT
TEAD4_sgRNA3363	TATCTTGTGGAAAGGACGAAACACCGAGCCTCGGCTGCACATTCCTGTTTTAGAGCTAGAAATAGCAAGTTAAAAT
TEAD4_sgRNA3362	TATCTTGTGGAAAGGACGAAACACCGACGTTTATCACAGGAATGTAGTTTTAGAGCTAGAAATAGCAAGTTAAAAT
TEAD4_sgRNA3360	TATCTTGTGGAAAGGACGAAACACCGAGGAAAGAGTCAAAGGGGAAGTTTTAGAGCTAGAAATAGCAAGTTAAAAT
TEAD4_sgRNA3359	TATCTTGTGGAAAGGACGAAACACCGAAGAGTCAAAGGGGAATGGGGTTTTAGAGCTAGAAATAGCAAGTTAAAAT
TEAD4_sgRNA3358	TATCTTGTGGAAAGGACGAAACACCGGGTATTTCTTTGGAATGCACGTTTTAGAGCTAGAAATAGCAAGTTAAAAT
TEAD4_sgRNA3357	TATCTTGTGGAAAGGACGAAACACCGTAATGAATCAAGGAATGCTGGTTTTAGAGCTAGAAATAGCAAGTTAAAAT
TEAD4_sgRNA3356	TATCTTGTGGAAAGGACGAAACACCGAGTTATGGCTTCCCCATTCCGTTTTAGAGCTAGAAATAGCAAGTTAAAAT
TEAD4_sgRNA3355	TATCTTGTGGAAAGGACGAAACACCGGAATGTCAACACCGGGAATGGTTTTAGAGCTAGAAATAGCAAGTTAAAAT
TEAD4_sgRNA3354	TATCTTGTGGAAAGGACGAAACACCGAGAAGTGGAAGCAGGAATGTGTTTTAGAGCTAGAAATAGCAAGTTAAAAT
TEAD4_sgRNA3353	TATCTTGTGGAAAGGACGAAACACCGTTGTGGAATTTGGGGAATGAGTTTTAGAGCTAGAAATAGCAAGTTAAAAT
TEAD4_sgRNA3351	TATCTTGTGGAAAGGACGAAACACCGCAGTTGGGACATTCCTGCTGGTTTTAGAGCTAGAAATAGCAAGTTAAAAT
TEAD4_sgRNA3345	TATCTTGTGGAAAGGACGAAACACCGCGTCTCTCTGTAGCCAGGAAGTTTTAGAGCTAGAAATAGCAAGTTAAAAT
TEAD4_sgRNA3344	TATCTTGTGGAAAGGACGAAACACCGTCTCTGTAGCCAGGAATGGGGTTTTAGAGCTAGAAATAGCAAGTTAAAAT
TEAD4_sgRNA3343	TATCTTGTGGAAAGGACGAAACACCGTCCCCCACTCCTCCCATTCCGTTTTAGAGCTAGAAATAGCAAGTTAAAAT
TEAD4_sgRNA334	TATCTTGTGGAAAGGACGAAACACCGAGTAAGAAAGAGACAGGAATGTTTTAGAGCTAGAAATAGCAAGTTAAAAT
TEAD4_sgRNA3339	TATCTTGTGGAAAGGACGAAACACCGATTATCAAGGCCACATTCCTGTTTTAGAGCTAGAAATAGCAAGTTAAAAT
TEAD4_sgRNA3338	TATCTTGTGGAAAGGACGAAACACCGACCAAGGAATCCCAGGAATGGTTTTAGAGCTAGAAATAGCAAGTTAAAAT
TEAD4_sgRNA3336	TATCTTGTGGAAAGGACGAAACACCGCAGCTGCTCTGCATTCCTAGGTTTTAGAGCTAGAAATAGCAAGTTAAAAT
TEAD4_sgRNA3334	TATCTTGTGGAAAGGACGAAACACCGCCCAGACATTTCAGGAATGAGTTTTAGAGCTAGAAATAGCAAGTTAAAAT
TEAD4_sgRNA3331	TATCTTGTGGAAAGGACGAAACACCGAAATGCCCTTATTCATTCCTGTTTTAGAGCTAGAAATAGCAAGTTAAAAT
TEAD4_sgRNA3327	TATCTTGTGGAAAGGACGAAACACCGTTCAGACACTGCATTCCTGCGTTTTAGAGCTAGAAATAGCAAGTTAAAAT
TEAD4_sgRNA3326	TATCTTGTGGAAAGGACGAAACACCGCATTTTAAATGCAACATTCCGTTTTAGAGCTAGAAATAGCAAGTTAAAAT
TEAD4_sgRNA3325	TATCTTGTGGAAAGGACGAAACACCGGGGATGAGCTTCATTCCATAGTTTTAGAGCTAGAAATAGCAAGTTAAAAT
TEAD4_sgRNA3323	TATCTTGTGGAAAGGACGAAACACCGAGGAAAATGGGATGGGAATGGTTTTAGAGCTAGAAATAGCAAGTTAAAAT
TEAD4_sgRNA3320	TATCTTGTGGAAAGGACGAAACACCGATGGTAAGCTCATTCCCTTCGTTTTAGAGCTAGAAATAGCAAGTTAAAAT
TEAD4_sgRNA3318	TATCTTGTGGAAAGGACGAAACACCGCCTTCATTCTGGTGGAATGAGTTTTAGAGCTAGAAATAGCAAGTTAAAAT
TEAD4_sgRNA3317	TATCTTGTGGAAAGGACGAAACACCGCATTCTGGTGGAATGAAGGAGTTTTAGAGCTAGAAATAGCAAGTTAAAAT
TEAD4_sgRNA3316	TATCTTGTGGAAAGGACGAAACACCGTTCTGGAATTTGACAGGAATGTTTTAGAGCTAGAAATAGCAAGTTAAAAT
TEAD4_sgRNA3314	TATCTTGTGGAAAGGACGAAACACCGGATGAGACACAAGGAGGAATGTTTTAGAGCTAGAAATAGCAAGTTAAAAT
TEAD4_sgRNA3312	TATCTTGTGGAAAGGACGAAACACCGACAACACTCAGGAATGGCCTGTTTTAGAGCTAGAAATAGCAAGTTAAAAT
TEAD4_sgRNA3311	TATCTTGTGGAAAGGACGAAACACCGACAAACACAACACTCAGGAAGTTTTAGAGCTAGAAATAGCAAGTTAAAAT
TEAD4_sgRNA331	TATCTTGTGGAAAGGACGAAACACCGTGAAGAGACGCATTCCAACAGTTTTAGAGCTAGAAATAGCAAGTTAAAAT
TEAD4_sgRNA3309	TATCTTGTGGAAAGGACGAAACACCGACCGAACAAATGGAATGCAAGTTTTAGAGCTAGAAATAGCAAGTTAAAAT
TEAD4_sgRNA3307	TATCTTGTGGAAAGGACGAAACACCGTGTTGAGAGGACATAAGGAAGTTTTAGAGCTAGAAATAGCAAGTTAAAAT
TEAD4_sgRNA3303	TATCTTGTGGAAAGGACGAAACACCGGTGTCTGGCAAATGATGGAAGTTTTAGAGCTAGAAATAGCAAGTTAAAAT
TEAD4_sgRNA3302	TATCTTGTGGAAAGGACGAAACACCGGCAAATGATGGAATGGACAGGTTTTAGAGCTAGAAATAGCAAGTTAAAAT
TEAD4_sgRNA3301	TATCTTGTGGAAAGGACGAAACACCGTGACTCAGGCAGGAGGAATGGTTTTAGAGCTAGAAATAGCAAGTTAAAAT
TEAD4_sgRNA3300	TATCTTGTGGAAAGGACGAAACACCGGCTCTGGGTCTTGCATTCCAGTTTTAGAGCTAGAAATAGCAAGTTAAAAT
TEAD4_sgRNA33	TATCTTGTGGAAAGGACGAAACACCGATGTTTTCTGCTGTTTGGAAGTTTTAGAGCTAGAAATAGCAAGTTAAAAT
TEAD4_sgRNA3299	TATCTTGTGGAAAGGACGAAACACCGCAGTCACCGCATTCCAGCCTGTTTTAGAGCTAGAAATAGCAAGTTAAAAT
TEAD4_sgRNA3295	TATCTTGTGGAAAGGACGAAACACCGTGATGCAGAGACATTCCAGAGTTTTAGAGCTAGAAATAGCAAGTTAAAAT
TEAD4_sgRNA3294	TATCTTGTGGAAAGGACGAAACACCGAGTAGCAAAAACAAGGGAATGTTTTAGAGCTAGAAATAGCAAGTTAAAAT
TEAD4_sgRNA3291	TATCTTGTGGAAAGGACGAAACACCGCCTGAGACTCCAGTGGAATGGTTTTAGAGCTAGAAATAGCAAGTTAAAAT
TEAD4_sgRNA329	TATCTTGTGGAAAGGACGAAACACCGGCTGGCATTTGTCTGGAATGGTTTTAGAGCTAGAAATAGCAAGTTAAAAT
TEAD4_sgRNA3289	TATCTTGTGGAAAGGACGAAACACCGTTTGTTTCTCCACATTCCACGTTTTAGAGCTAGAAATAGCAAGTTAAAAT
TEAD4_sgRNA3288	TATCTTGTGGAAAGGACGAAACACCGACCTCAAATGGAATGTATCAGTTTTAGAGCTAGAAATAGCAAGTTAAAAT
TEAD4_sgRNA3287	TATCTTGTGGAAAGGACGAAACACCGAAATCATGGCAAAGGAATGCGTTTTAGAGCTAGAAATAGCAAGTTAAAAT
TEAD4_sgRNA3284	TATCTTGTGGAAAGGACGAAACACCGATACACTCATGACATTCCCTGTTTTAGAGCTAGAAATAGCAAGTTAAAAT
TEAD4_sgRNA3282	TATCTTGTGGAAAGGACGAAACACCGGTGAGATTGCTGCATTCCAGGTTTTAGAGCTAGAAATAGCAAGTTAAAAT
TEAD4_sgRNA3281	TATCTTGTGGAAAGGACGAAACACCGTCGGTGCACAGGAATGCTGCGTTTTAGAGCTAGAAATAGCAAGTTAAAAT
TEAD4_sgRNA3279	TATCTTGTGGAAAGGACGAAACACCGGGAAGAGTTGGAATGAGTCAGTTTTAGAGCTAGAAATAGCAAGTTAAAAT
TEAD4_sgRNA3278	TATCTTGTGGAAAGGACGAAACACCGAGCTAGTAAGGAATGAAGTCGTTTTAGAGCTAGAAATAGCAAGTTAAAAT
TEAD4_sgRNA3277	TATCTTGTGGAAAGGACGAAACACCGCCAATCTAATTGATGGAATGGTTTTAGAGCTAGAAATAGCAAGTTAAAAT
TEAD4_sgRNA3271	TATCTTGTGGAAAGGACGAAACACCGGGAACAGAGCTGTACATTCCGTTTTAGAGCTAGAAATAGCAAGTTAAAAT
TEAD4_sgRNA3270	TATCTTGTGGAAAGGACGAAACACCGTTACTGGAATGAATGTGGAAGTTTTAGAGCTAGAAATAGCAAGTTAAAAT
TEAD4_sgRNA327	TATCTTGTGGAAAGGACGAAACACCGGCTGGTTTTCATAACATTCCGTTTTAGAGCTAGAAATAGCAAGTTAAAAT
TEAD4_sgRNA3269	TATCTTGTGGAAAGGACGAAACACCGCATAATTACTGGAATGAATGGTTTTAGAGCTAGAAATAGCAAGTTAAAAT
TEAD4_sgRNA3268	TATCTTGTGGAAAGGACGAAACACCGCCTCTGTACCTCTGTCATTCGTTTTAGAGCTAGAAATAGCAAGTTAAAAT
TEAD4_sgRNA3265	TATCTTGTGGAAAGGACGAAACACCGAAAAGTGGCCTGTAGGAATGGTTTTAGAGCTAGAAATAGCAAGTTAAAAT
TEAD4_sgRNA3263	TATCTTGTGGAAAGGACGAAACACCGTCAGTTTTCCTCATTCCTACGTTTTAGAGCTAGAAATAGCAAGTTAAAAT
TEAD4_sgRNA3262	TATCTTGTGGAAAGGACGAAACACCGTGAGATTTCCCATTCCTGAGGTTTTAGAGCTAGAAATAGCAAGTTAAAAT
TEAD4_sgRNA3261	TATCTTGTGGAAAGGACGAAACACCGTAATGTCTCCACTCAGGAATGTTTTAGAGCTAGAAATAGCAAGTTAAAAT
TEAD4_sgRNA3260	TATCTTGTGGAAAGGACGAAACACCGTAGCAGACTGGAATGTATCCGTTTTAGAGCTAGAAATAGCAAGTTAAAAT
TEAD4_sgRNA3259	TATCTTGTGGAAAGGACGAAACACCGTATCCAGCCTGTGGGTGGAAGTTTTAGAGCTAGAAATAGCAAGTTAAAAT
TEAD4_sgRNA3257	TATCTTGTGGAAAGGACGAAACACCGACCTCAGCTAACAGGAATGTGTTTTAGAGCTAGAAATAGCAAGTTAAAAT
TEAD4_sgRNA3254	TATCTTGTGGAAAGGACGAAACACCGCCAGAGCCAGCAGGAATGTGGTTTTAGAGCTAGAAATAGCAAGTTAAAAT
TEAD4_sgRNA3253	TATCTTGTGGAAAGGACGAAACACCGGGGTCACCACACATTCCTGCGTTTTAGAGCTAGAAATAGCAAGTTAAAAT
TEAD4_sgRNA3250	TATCTTGTGGAAAGGACGAAACACCGTGCAAGTGACATGCAGGAATGTTTTAGAGCTAGAAATAGCAAGTTAAAAT
TEAD4_sgRNA3248	TATCTTGTGGAAAGGACGAAACACCGTTTCCAAGATATGTAGGAATGTTTTAGAGCTAGAAATAGCAAGTTAAAAT
TEAD4_sgRNA3245	TATCTTGTGGAAAGGACGAAACACCGAAACAATTTCAACACTGGAAGTTTTAGAGCTAGAAATAGCAAGTTAAAAT
TEAD4_sgRNA3243	TATCTTGTGGAAAGGACGAAACACCGAGGGCCAGGACCCTGCATTCGTTTTAGAGCTAGAAATAGCAAGTTAAAAT
TEAD4_sgRNA3242	TATCTTGTGGAAAGGACGAAACACCGCGTCATGGAGCCGGAATGCAGTTTTAGAGCTAGAAATAGCAAGTTAAAAT
TEAD4_sgRNA3240	TATCTTGTGGAAAGGACGAAACACCGAGAAAAATGAAGGAATGAGGGTTTTAGAGCTAGAAATAGCAAGTTAAAAT
TEAD4_sgRNA324	TATCTTGTGGAAAGGACGAAACACCGCCAGTAGAAGGGACATTCCAGTTTTAGAGCTAGAAATAGCAAGTTAAAAT
TEAD4_sgRNA3237	TATCTTGTGGAAAGGACGAAACACCGTTCTAAAATAGCTGTGGAATGTTTTAGAGCTAGAAATAGCAAGTTAAAAT
TEAD4_sgRNA3234	TATCTTGTGGAAAGGACGAAACACCGTCCCACCCCAGTCTGGAATGGTTTTAGAGCTAGAAATAGCAAGTTAAAAT
TEAD4_sgRNA3233	TATCTTGTGGAAAGGACGAAACACCGCCATGGGCCACATTCCAGACGTTTTAGAGCTAGAAATAGCAAGTTAAAAT
TEAD4_sgRNA3232	TATCTTGTGGAAAGGACGAAACACCGCATGCAATAGAAAGGAATGTGTTTTAGAGCTAGAAATAGCAAGTTAAAAT
TEAD4_sgRNA3231	TATCTTGTGGAAAGGACGAAACACCGAAGTCTCATGCAAGAGGAATGTTTTAGAGCTAGAAATAGCAAGTTAAAAT
TEAD4_sgRNA323	TATCTTGTGGAAAGGACGAAACACCGATTTAATTTTAATGGGGGAAGTTTTAGAGCTAGAAATAGCAAGTTAAAAT
TEAD4_sgRNA3229	TATCTTGTGGAAAGGACGAAACACCGCTGGTGGCTGCTGCATTCCTGTTTTAGAGCTAGAAATAGCAAGTTAAAAT
TEAD4_sgRNA3228	TATCTTGTGGAAAGGACGAAACACCGAAATATGCTTGGAATGCTTTGTTTTAGAGCTAGAAATAGCAAGTTAAAAT
TEAD4_sgRNA3227	TATCTTGTGGAAAGGACGAAACACCGTTAGTTCAACAGTCATTCCTGTTTTAGAGCTAGAAATAGCAAGTTAAAAT
TEAD4_sgRNA3222	TATCTTGTGGAAAGGACGAAACACCGCACCATTAATCATTCCCTTTGTTTTAGAGCTAGAAATAGCAAGTTAAAAT
TEAD4_sgRNA3221	TATCTTGTGGAAAGGACGAAACACCGAAATCCATGCCTCACATTCCGTTTTAGAGCTAGAAATAGCAAGTTAAAAT
TEAD4_sgRNA3220	TATCTTGTGGAAAGGACGAAACACCGAGGTCTCTGCCTGGAATGTGGTTTTAGAGCTAGAAATAGCAAGTTAAAAT
TEAD4_sgRNA3219	TATCTTGTGGAAAGGACGAAACACCGAAGAGCCTTATGCAGGAATGGTTTTAGAGCTAGAAATAGCAAGTTAAAAT
TEAD4_sgRNA3218	TATCTTGTGGAAAGGACGAAACACCGGCACGTGGGGCTCCATTCCAGTTTTAGAGCTAGAAATAGCAAGTTAAAAT
TEAD4_sgRNA3217	TATCTTGTGGAAAGGACGAAACACCGAGGAGCTCATATCCATGGAAGTTTTAGAGCTAGAAATAGCAAGTTAAAAT
TEAD4_sgRNA3215	TATCTTGTGGAAAGGACGAAACACCGGTGCCTGCCTGGAATGTGGTGTTTTAGAGCTAGAAATAGCAAGTTAAAAT
TEAD4_sgRNA3214	TATCTTGTGGAAAGGACGAAACACCGGTTAGTGCCTGCCTGGAATGGTTTTAGAGCTAGAAATAGCAAGTTAAAAT
TEAD4_sgRNA3213	TATCTTGTGGAAAGGACGAAACACCGCTCAGCTCCTACCACATTCCGTTTTAGAGCTAGAAATAGCAAGTTAAAAT
TEAD4_sgRNA3212	TATCTTGTGGAAAGGACGAAACACCGGCTCCTACCACATTCCAGGCGTTTTAGAGCTAGAAATAGCAAGTTAAAAT
TEAD4_sgRNA3211	TATCTTGTGGAAAGGACGAAACACCGACAGATGGAAGAAGAGGGAAGTTTTAGAGCTAGAAATAGCAAGTTAAAAT
TEAD4_sgRNA321	TATCTTGTGGAAAGGACGAAACACCGTAGGGAGTGGGGGAATGGGCGTTTTAGAGCTAGAAATAGCAAGTTAAAAT
TEAD4_sgRNA3209	TATCTTGTGGAAAGGACGAAACACCGCTGACTGTGAGAGCAGGAATGTTTTAGAGCTAGAAATAGCAAGTTAAAAT
TEAD4_sgRNA3208	TATCTTGTGGAAAGGACGAAACACCGGTGAGAGCAGGAATGGGATGGTTTTAGAGCTAGAAATAGCAAGTTAAAAT
TEAD4_sgRNA3206	TATCTTGTGGAAAGGACGAAACACCGATGAATCAATAGGGAATGAAGTTTTAGAGCTAGAAATAGCAAGTTAAAAT
TEAD4_sgRNA3204	TATCTTGTGGAAAGGACGAAACACCGGAGCTGAAAGTGGAATGTGAGTTTTAGAGCTAGAAATAGCAAGTTAAAAT
TEAD4_sgRNA3203	TATCTTGTGGAAAGGACGAAACACCGACACTGTCTATTGGTGGAATGTTTTAGAGCTAGAAATAGCAAGTTAAAAT
TEAD4_sgRNA3201	TATCTTGTGGAAAGGACGAAACACCGCAAGCTGTGCCTGGAATGTTGTTTTAGAGCTAGAAATAGCAAGTTAAAAT
TEAD4_sgRNA3200	TATCTTGTGGAAAGGACGAAACACCGGGAGGAATACCTAACATTCCGTTTTAGAGCTAGAAATAGCAAGTTAAAAT
TEAD4_sgRNA320	TATCTTGTGGAAAGGACGAAACACCGTGATTAGGGAGTGGGGGAATGTTTTAGAGCTAGAAATAGCAAGTTAAAAT
TEAD4_sgRNA3199	TATCTTGTGGAAAGGACGAAACACCGCTGTGGGTTTAGGGAATGTTGTTTTAGAGCTAGAAATAGCAAGTTAAAAT
TEAD4_sgRNA3198	TATCTTGTGGAAAGGACGAAACACCGGTGTCACGGCCCAGGAATGCGTTTTAGAGCTAGAAATAGCAAGTTAAAAT
TEAD4_sgRNA3196	TATCTTGTGGAAAGGACGAAACACCGAGACGTCTTCCTGCATTCCTGTTTTAGAGCTAGAAATAGCAAGTTAAAAT
TEAD4_sgRNA3195	TATCTTGTGGAAAGGACGAAACACCGTAATCACCTAGAAAGGAATGGTTTTAGAGCTAGAAATAGCAAGTTAAAAT
TEAD4_sgRNA3194	TATCTTGTGGAAAGGACGAAACACCGCTCTGAGAAGAGGAATGGACGTTTTAGAGCTAGAAATAGCAAGTTAAAAT
TEAD4_sgRNA3193	TATCTTGTGGAAAGGACGAAACACCGGCTCACTCTGAGAAGAGGAAGTTTTAGAGCTAGAAATAGCAAGTTAAAAT
TEAD4_sgRNA3191	TATCTTGTGGAAAGGACGAAACACCGGTGACCTGCCCATTCCTCACGTTTTAGAGCTAGAAATAGCAAGTTAAAAT
TEAD4_sgRNA3190	TATCTTGTGGAAAGGACGAAACACCGGCCACCCGTGAGGAATGGGCGTTTTAGAGCTAGAAATAGCAAGTTAAAAT
TEAD4_sgRNA3189	TATCTTGTGGAAAGGACGAAACACCGCACAGCCACCCGTGAGGAATGTTTTAGAGCTAGAAATAGCAAGTTAAAAT
TEAD4_sgRNA3187	TATCTTGTGGAAAGGACGAAACACCGAGTAAAAATGCTGGGAATGCGTTTTAGAGCTAGAAATAGCAAGTTAAAAT
TEAD4_sgRNA3185	TATCTTGTGGAAAGGACGAAACACCGGGGAAGATTAGGAATGATGTGTTTTAGAGCTAGAAATAGCAAGTTAAAAT
TEAD4_sgRNA3183	TATCTTGTGGAAAGGACGAAACACCGCAAAAATGTTCATTCCAAACGTTTTAGAGCTAGAAATAGCAAGTTAAAAT
TEAD4_sgRNA3182	TATCTTGTGGAAAGGACGAAACACCGTAAGCTAAAGGAATGAAGCCGTTTTAGAGCTAGAAATAGCAAGTTAAAAT
TEAD4_sgRNA3181	TATCTTGTGGAAAGGACGAAACACCGGTGCTGATGTCTCATTCCCTGTTTTAGAGCTAGAAATAGCAAGTTAAAAT
TEAD4_sgRNA3180	TATCTTGTGGAAAGGACGAAACACCGAGCTCTGGGTGTGGGAATGTGTTTTAGAGCTAGAAATAGCAAGTTAAAAT
TEAD4_sgRNA318	TATCTTGTGGAAAGGACGAAACACCGTTCATCATGGGGAATGTTTTGTTTTAGAGCTAGAAATAGCAAGTTAAAAT
TEAD4_sgRNA3178	TATCTTGTGGAAAGGACGAAACACCGATTTCATGAGGGAATGGATGGTTTTAGAGCTAGAAATAGCAAGTTAAAAT
TEAD4_sgRNA3177	TATCTTGTGGAAAGGACGAAACACCGAGAATAATTTCATGAGGGAAGTTTTAGAGCTAGAAATAGCAAGTTAAAAT
TEAD4_sgRNA3174	TATCTTGTGGAAAGGACGAAACACCGGCGATTGACCTGACATTCCAGTTTTAGAGCTAGAAATAGCAAGTTAAAAT
TEAD4_sgRNA3173	TATCTTGTGGAAAGGACGAAACACCGTGACTGTGCCCTGGAATGTCGTTTTAGAGCTAGAAATAGCAAGTTAAAAT
TEAD4_sgRNA317	TATCTTGTGGAAAGGACGAAACACCGGGCAACATCCATTCATTCCCGTTTTAGAGCTAGAAATAGCAAGTTAAAAT
TEAD4_sgRNA3167	TATCTTGTGGAAAGGACGAAACACCGGTAATGCTGTTGGAATGAAGGTTTTAGAGCTAGAAATAGCAAGTTAAAAT
TEAD4_sgRNA3166	TATCTTGTGGAAAGGACGAAACACCGCGCTGTGGGTGCCTGGAATGGTTTTAGAGCTAGAAATAGCAAGTTAAAAT
TEAD4_sgRNA3165	TATCTTGTGGAAAGGACGAAACACCGGGTTCCCGTTTCCGCATTCCGTTTTAGAGCTAGAAATAGCAAGTTAAAAT
TEAD4_sgRNA3164	TATCTTGTGGAAAGGACGAAACACCGGCCTTGTGCAGTGAGCATTCGTTTTAGAGCTAGAAATAGCAAGTTAAAAT
TEAD4_sgRNA3163	TATCTTGTGGAAAGGACGAAACACCGTTTTGCCAACATTCCCTTTGGTTTTAGAGCTAGAAATAGCAAGTTAAAAT
TEAD4_sgRNA3162	TATCTTGTGGAAAGGACGAAACACCGCCCTCCCCCAAAGGGAATGTGTTTTAGAGCTAGAAATAGCAAGTTAAAAT
TEAD4_sgRNA3160	TATCTTGTGGAAAGGACGAAACACCGGAGACATGTTAGCATTCCCAGTTTTAGAGCTAGAAATAGCAAGTTAAAAT
TEAD4_sgRNA316	TATCTTGTGGAAAGGACGAAACACCGGATAGAGACCAGGGAATGAAGTTTTAGAGCTAGAAATAGCAAGTTAAAAT
TEAD4_sgRNA3158	TATCTTGTGGAAAGGACGAAACACCGAAATCCACTTTGGAATGCTAGTTTTAGAGCTAGAAATAGCAAGTTAAAAT
TEAD4_sgRNA3156	TATCTTGTGGAAAGGACGAAACACCGTCCGCCTTAGCATTCCAAAGGTTTTAGAGCTAGAAATAGCAAGTTAAAAT
TEAD4_sgRNA3155	TATCTTGTGGAAAGGACGAAACACCGGTAATCAGAGAGGAATGTAGGTTTTAGAGCTAGAAATAGCAAGTTAAAAT
TEAD4_sgRNA3152	TATCTTGTGGAAAGGACGAAACACCGAAATGTGGGAAGGACATTCCGTTTTAGAGCTAGAAATAGCAAGTTAAAAT
TEAD4_sgRNA3151	TATCTTGTGGAAAGGACGAAACACCGTATTCACTTATTCATTCCGTGTTTTAGAGCTAGAAATAGCAAGTTAAAAT
TEAD4_sgRNA3150	TATCTTGTGGAAAGGACGAAACACCGGCTCCTATGCAGCACATTCCGTTTTAGAGCTAGAAATAGCAAGTTAAAAT
TEAD4_sgRNA3148	TATCTTGTGGAAAGGACGAAACACCGCTGCTGCTGTGGAATGTAGGGTTTTAGAGCTAGAAATAGCAAGTTAAAAT
TEAD4_sgRNA3143	TATCTTGTGGAAAGGACGAAACACCGCAGTGGCATCATTCCATCTGGTTTTAGAGCTAGAAATAGCAAGTTAAAAT
TEAD4_sgRNA3142	TATCTTGTGGAAAGGACGAAACACCGGCATGACACCGCCCCGGGAAGTTTTAGAGCTAGAAATAGCAAGTTAAAAT
TEAD4_sgRNA3140	TATCTTGTGGAAAGGACGAAACACCGATTTGGACGACGCCATTCCCGTTTTAGAGCTAGAAATAGCAAGTTAAAAT
TEAD4_sgRNA314	TATCTTGTGGAAAGGACGAAACACCGGGCAGAATTCTCCACATTCCGTTTTAGAGCTAGAAATAGCAAGTTAAAAT
TEAD4_sgRNA3139	TATCTTGTGGAAAGGACGAAACACCGGGACGACGCCATTCCCGGGGGTTTTAGAGCTAGAAATAGCAAGTTAAAAT
TEAD4_sgRNA3138	TATCTTGTGGAAAGGACGAAACACCGGGTCACCAGGGGAATGGGATGTTTTAGAGCTAGAAATAGCAAGTTAAAAT
TEAD4_sgRNA3137	TATCTTGTGGAAAGGACGAAACACCGGCCTGGGTCACCAGGGGAATGTTTTAGAGCTAGAAATAGCAAGTTAAAAT
TEAD4_sgRNA3135	TATCTTGTGGAAAGGACGAAACACCGCCCTGCCCATCCCATTCCCCGTTTTAGAGCTAGAAATAGCAAGTTAAAAT
TEAD4_sgRNA3134	TATCTTGTGGAAAGGACGAAACACCGCTGTTGTTGGTTCATTCCTGGTTTTAGAGCTAGAAATAGCAAGTTAAAAT
TEAD4_sgRNA3133	TATCTTGTGGAAAGGACGAAACACCGGTTCAGATTTGGAATGAATGGTTTTAGAGCTAGAAATAGCAAGTTAAAAT
TEAD4_sgRNA3130	TATCTTGTGGAAAGGACGAAACACCGTCATCGGTTGGGAATGAAGAGTTTTAGAGCTAGAAATAGCAAGTTAAAAT
TEAD4_sgRNA313	TATCTTGTGGAAAGGACGAAACACCGACGGAAACACACCAGGAATGGTTTTAGAGCTAGAAATAGCAAGTTAAAAT
TEAD4_sgRNA3128	TATCTTGTGGAAAGGACGAAACACCGCTGTAGGCTTGTGATAGGAAGTTTTAGAGCTAGAAATAGCAAGTTAAAAT
TEAD4_sgRNA3127	TATCTTGTGGAAAGGACGAAACACCGATGGGCACTGTCACATTCCTGTTTTAGAGCTAGAAATAGCAAGTTAAAAT
TEAD4_sgRNA3123	TATCTTGTGGAAAGGACGAAACACCGTACCAAGTGCTACATTCCTCGTTTTAGAGCTAGAAATAGCAAGTTAAAAT
TEAD4_sgRNA3122	TATCTTGTGGAAAGGACGAAACACCGAAATGAGGAGGGAGCATTCCGTTTTAGAGCTAGAAATAGCAAGTTAAAAT
TEAD4_sgRNA312	TATCTTGTGGAAAGGACGAAACACCGGTAGGTGCTCAGTGAAGGAAGTTTTAGAGCTAGAAATAGCAAGTTAAAAT
TEAD4_sgRNA3119	TATCTTGTGGAAAGGACGAAACACCGCTAGAATGTCAGATAGGAATGTTTTAGAGCTAGAAATAGCAAGTTAAAAT
TEAD4_sgRNA3118	TATCTTGTGGAAAGGACGAAACACCGAATCCTCCTAACATTCCTGTGTTTTAGAGCTAGAAATAGCAAGTTAAAAT
TEAD4_sgRNA3117	TATCTTGTGGAAAGGACGAAACACCGTCGCCCACAGGAATGTTAGGGTTTTAGAGCTAGAAATAGCAAGTTAAAAT
TEAD4_sgRNA3114	TATCTTGTGGAAAGGACGAAACACCGGCTGGGAGCAGGAGGAATGTGTTTTAGAGCTAGAAATAGCAAGTTAAAAT
TEAD4_sgRNA3113	TATCTTGTGGAAAGGACGAAACACCGGGAGCAGGAGGAATGTTGGGGTTTTAGAGCTAGAAATAGCAAGTTAAAAT
TEAD4_sgRNA3111	TATCTTGTGGAAAGGACGAAACACCGGCTACTTGGGGGAATGAGGTGTTTTAGAGCTAGAAATAGCAAGTTAAAAT
TEAD4_sgRNA3109	TATCTTGTGGAAAGGACGAAACACCGCTTCCACGTGGCTCCATTCCGTTTTAGAGCTAGAAATAGCAAGTTAAAAT
TEAD4_sgRNA3108	TATCTTGTGGAAAGGACGAAACACCGGGAAACTCAGAAGCCTGGAAGTTTTAGAGCTAGAAATAGCAAGTTAAAAT
TEAD4_sgRNA3107	TATCTTGTGGAAAGGACGAAACACCGATCTGAAAGGTCATTCCCAGGTTTTAGAGCTAGAAATAGCAAGTTAAAAT
TEAD4_sgRNA3105	TATCTTGTGGAAAGGACGAAACACCGTATGTAACAGATGCATTCCTGTTTTAGAGCTAGAAATAGCAAGTTAAAAT
TEAD4_sgRNA3103	TATCTTGTGGAAAGGACGAAACACCGGTGATGGCCCTGGAATGTCCGTTTTAGAGCTAGAAATAGCAAGTTAAAAT
TEAD4_sgRNA3102	TATCTTGTGGAAAGGACGAAACACCGCCCCTGCAAACATTCCTGCCGTTTTAGAGCTAGAAATAGCAAGTTAAAAT
TEAD4_sgRNA3101	TATCTTGTGGAAAGGACGAAACACCGCACCTGGCAGGAATGTTTGCGTTTTAGAGCTAGAAATAGCAAGTTAAAAT
TEAD4_sgRNA3100	TATCTTGTGGAAAGGACGAAACACCGTGCCTTAAAGTGCATTCCTAGTTTTAGAGCTAGAAATAGCAAGTTAAAAT
TEAD4_sgRNA310	TATCTTGTGGAAAGGACGAAACACCGAGGTCACTTCTCAACATTCCGTTTTAGAGCTAGAAATAGCAAGTTAAAAT
TEAD4_sgRNA31	TATCTTGTGGAAAGGACGAAACACCGAGGGGCATAGGGGAATGTGGGTTTTAGAGCTAGAAATAGCAAGTTAAAAT
TEAD4_sgRNA3098	TATCTTGTGGAAAGGACGAAACACCGCTCTGGAGGAGGAATGCCAAGTTTTAGAGCTAGAAATAGCAAGTTAAAAT
TEAD4_sgRNA3097	TATCTTGTGGAAAGGACGAAACACCGTGAGGAAGTCTTTACATTCCGTTTTAGAGCTAGAAATAGCAAGTTAAAAT
[truncated: 2,873 more rows]
