# Supplementary material for: A comprehensive enhancer screen identifies TRAM2 as a key and novel mediator of YAP oncogenesis
Source: Genome Biol. 2021 Jan 29;22:54. doi: 10.1186/s13059-021-02272-8 (PMC7845134; doi:10.1186/s13059-021-02272-8)
Supplement: Supplementary file 3 — Additional file 3: Table S2. CRISPR screen analysis. [file 13059_2021_2272_MOESM3_ESM.xlsx]

## Sheet: Table S2
Table S2. CRISPR screen analysis, related to Figure 1 and Figure S2.
sgRNA_name	MCF10A_T0_R1	MCF10A_T0_R2	MCF10A_T0_R3	MCF10A_T20_R1	MCF10A_T20_R2	MCF10A_T20_R3	YAP5SA_T0_R1	YAP5SA_T0_R2	YAP5SA_T0_R3	YAP5SA_T20_R1	YAP5SA_T20_R2	YAP5SA_T20_R3	MCF10A_T20vsT0_Average_LFC	YAP5SA_T20vsT0_Average_LFC
NonTargeting_sgRNA1	1006.89	877.737	838.898	936.36	1049.4	815.858	811.248	711.617	752.57	702.18	319.034	278.254	0.0490229	-0.933705
NonTargeting_sgRNA10	394.126	383.477	454.227	503.813	211.149	401.854	361.987	310.012	443.281	259.838	230.589	518.85	0.299151	-0.226077
NonTargeting_sgRNA11	1150.73	1124.87	1003.31	1115.52	1098.34	1454.15	1151.42	1067.93	974.21	1268.26	1146.63	645.424	0.0320211	-0.117323
NonTargeting_sgRNA12	1369.37	1346.43	1482.83	1321.4	1235.18	1292.48	1549.11	1406.12	1698.57	1199.17	1575.17	1898.61	-0.0816057	-0.0149981
NonTargeting_sgRNA13	616.601	733.815	741.94	626.55	864.534	824.269	818.19	773.016	766.674	874.374	446.437	881.835	-0.14959	-0.164777
NonTargeting_sgRNA14	1070.18	1096.46	1136.1	1056.13	965.125	1033.61	1096.87	1137.38	979.247	1540.47	2047.93	631.825	-0.0594818	0.235425
NonTargeting_sgRNA15	1742.4	1729.91	1704.14	1442.15	1486.2	1333.6	1747.46	1704.06	1526.3	1566.24	1248.76	2008.45	-0.258716	-0.0701252
NonTargeting_sgRNA16	1194.84	1096.46	1281.53	1652.98	1275.05	1071.92	1119.68	1110.2	1126.34	1024.92	1236.13	1257.37	0.475888	0.0620649
NonTargeting_sgRNA17	913.874	836.075	881.054	1082.85	959.687	1005.57	879.678	927.015	688.093	1258.98	934.991	577.429	0.305144	0.0922015
NonTargeting_sgRNA18	1572.67	1798.08	1661.99	1720.29	1260.55	1392.47	1582.83	1460.48	1482.98	1285.78	1053.97	2174.78	0.0384564	-0.0726956
NonTargeting_sgRNA19	706.742	796.307	849.437	655.254	869.971	772.869	774.553	698.533	713.279	664.03	619.116	1499.02	-0.254951	0.225081
NonTargeting_sgRNA2	1107.58	1211.03	1031.76	1509.46	1284.11	1470.04	1061.17	1212.87	1086.04	1902.38	999.219	852.545	0.43778	0.0711259
NonTargeting_sgRNA20	603.176	748.965	738.778	589.927	409.612	830.811	693.23	689.474	898.651	443.374	493.818	738.524	-0.233671	-0.469814
NonTargeting_sgRNA21	964.698	878.684	904.239	755.225	987.78	901.836	820.173	950.165	986.3	592.884	971.843	684.128	-0.277136	-0.321131
NonTargeting_sgRNA22	756.607	860.694	725.078	507.772	865.44	573.811	900.505	847.499	701.189	1751.84	648.597	1069.08	-0.616878	0.394225
NonTargeting_sgRNA23	806.472	1074.68	1035.98	1037.32	938.844	1372.85	1029.43	1094.1	1082.01	1149.68	823.382	1020.96	0.104662	-0.111503
NonTargeting_sgRNA24	817.021	723.399	815.712	877.961	961.5	571.007	740.834	827.369	919.807	727.958	415.903	623.456	0.163082	-0.526207
NonTargeting_sgRNA25	811.267	857.853	857.868	1063.06	682.384	1015.85	962.985	959.224	938.949	1015.64	1082.4	725.971	0.336257	-0.0400146
NonTargeting_sgRNA26	572.49	553.912	550.132	478.078	445.86	956.04	658.519	578.755	592.384	573.293	626.486	539.771	-0.224981	-0.0732699
NonTargeting_sgRNA27	1054.84	1142.86	1080.24	969.024	1177.18	926.134	1112.74	1032.7	1082.01	736.207	931.832	1129.75	-0.172402	-0.227305
NonTargeting_sgRNA28	631.944	675.11	747.209	753.245	792.943	1023.33	582.154	684.441	670.966	458.84	1755.21	1291.89	0.140976	0.653472
NonTargeting_sgRNA29	643.452	624.926	619.689	758.194	746.725	680.349	599.014	725.709	695.145	434.094	436.961	722.833	0.268881	-0.38004
NonTargeting_sgRNA3	1156.49	1077.52	1027.54	1144.22	933.407	1220.52	1041.33	1045.79	1120.29	1329.09	1100.3	1130.8	0.0754744	0.146262
NonTargeting_sgRNA30	350.974	373.062	340.407	540.436	129.589	533.625	342.152	299.946	393.915	242.309	293.764	170.509	0.608111	-0.578624
NonTargeting_sgRNA31	609.889	458.279	750.371	669.111	830.098	621.472	673.395	658.271	725.368	392.85	594.899	407.966	0.171454	-0.584592
NonTargeting_sgRNA32	1408.69	1589.77	1278.37	1121.45	1317.64	1311.17	1638.36	1364.86	1249.25	2215.84	1070.82	1034.56	-0.340456	-0.0621591
NonTargeting_sgRNA33	996.343	836.075	814.659	1084.83	993.217	911.181	979.844	1007.54	974.21	823.85	830.752	1168.46	0.303909	-0.0887376
NonTargeting_sgRNA34	602.217	553.912	627.066	706.724	514.733	1093.42	643.643	626.062	510.78	534.111	623.327	373.446	0.251628	-0.242413
NonTargeting_sgRNA35	1199.64	1105.93	1279.42	1061.08	1386.52	1170.05	1092.9	1123.29	1259.32	1204.33	757.048	783.505	-0.168924	-0.371281
NonTargeting_sgRNA36	1137.31	1152.33	1352.14	846.287	820.129	1460.69	1309.1	1198.78	1170.66	1779.68	1817.34	1527.26	-0.515921	0.475639
NonTargeting_sgRNA37	871.68	756.539	1037.03	1166	662.447	1189.68	839.016	788.114	942.979	562.982	751.783	883.927	0.404291	-0.245665
NonTargeting_sgRNA38	673.179	801.042	764.072	635.458	2054.4	972.861	748.768	750.872	711.264	414.503	1266.66	669.483	-0.227729	-0.0620274
NonTargeting_sgRNA39	976.205	946.858	896.862	1830.16	1124.62	742.029	927.282	873.669	904.696	737.238	1288.77	652.746	0.962157	-0.0803167
NonTargeting_sgRNA4	1020.32	1185.47	1408	662.183	976.905	1616.76	1134.56	1147.45	1047.75	983.671	784.424	1136.03	-0.850738	-0.212634
NonTargeting_sgRNA40	1153.61	1183.57	1262.56	850.247	1194.4	961.647	1334.89	1305.47	1411.45	1068.22	2472.25	2076.44	-0.495933	0.385563
NonTargeting_sgRNA41	651.123	598.414	603.88	783.929	726.789	800.905	652.568	614.99	689.1	252.62	983.425	694.589	0.344611	-0.226821
NonTargeting_sgRNA42	531.255	569.062	504.814	632.488	1137.31	379.425	663.478	527.422	638.727	453.685	275.864	610.904	0.243125	-0.51587
NonTargeting_sgRNA43	1261.01	1201.56	1233.05	1216.48	1641.16	1208.37	1032.41	1192.74	1076.97	1313.62	1162.42	1652.79	-0.0178684	0.309439
NonTargeting_sgRNA44	457.416	385.371	330.922	320.698	434.079	391.574	336.202	301.959	349.587	844.472	94.7626	178.878	-0.274199	-0.43664
NonTargeting_sgRNA45	771.95	872.056	888.431	424.628	782.068	1184.07	921.331	886.754	762.644	2020.96	846.546	813.841	-0.988529	0.38668
NonTargeting_sgRNA46	943.601	900.462	951.664	959.126	811.973	1112.11	813.231	861.591	993.352	730.02	1040.28	1152.77	0.0419546	0.110299
NonTargeting_sgRNA47	456.458	478.163	561.724	194.003	761.225	356.996	458.186	536.481	541.004	370.166	1417.23	744.8	-1.35654	0.518308
NonTargeting_sgRNA48	1393.35	1379.57	1274.16	975.952	1607.63	1435.46	1318.03	1411.16	1463.83	1083.69	1020.28	1604.67	-0.465889	-0.205942
NonTargeting_sgRNA49	1.91789	0.946858	7.37724	5.93886	9.0622	1.86909	6.94222	2.01306	2.01491	1.0311	1.05292	NA	1.32225	NA
NonTargeting_sgRNA5	1243.75	1281.1	1684.12	1267.95	1588.6	1963.48	1482.66	1325.6	1408.42	1375.49	2143.74	944.599	-0.132198	0.0029783
NonTargeting_sgRNA50	799.76	822.819	866.299	844.308	1025.84	924.265	816.206	911.917	1019.55	1054.82	717.037	871.375	0.0260996	-0.0678098
NonTargeting_sgRNA51	1990.77	2122.86	1962.35	2295.37	1392.86	2265.34	2067.79	2069.43	2122.71	1638.42	2638.61	5317.16	0.181422	0.446505
NonTargeting_sgRNA52	1945.7	1959.05	2173.13	1922.21	1965.59	2567.2	2007.29	2017.09	1996.78	2201.4	1489.88	2295.07	-0.0739713	-0.034347
NonTargeting_sgRNA53	962.78	927.921	858.922	1167.98	956.062	944.825	891.579	960.231	1053.8	1338.37	1033.97	1402.78	0.35136	0.368488
NonTargeting_sgRNA6	1352.11	1144.75	1351.09	1338.22	771.193	1237.34	1354.72	1265.21	1338.91	2934.52	1022.38	1460.31	0.0655278	0.310967
NonTargeting_sgRNA7	1349.23	1520.65	1446.99	1515.4	1642.07	982.207	1493.57	1502.75	1388.27	991.92	1323.52	2652.83	0.0764002	0.0535141
NonTargeting_sgRNA8	1859.39	1941.06	1743.14	2152.84	1783.44	2031.7	1670.1	1858.06	1969.58	1303.31	1480.4	1833.76	0.221785	-0.262879
NonTargeting_sgRNA9	1607.19	1737.48	1711.52	1916.27	2159.52	1595.27	1613.57	1672.85	1707.64	1652.86	902.351	1064.9	0.186029	-0.512378
NonTargeting_tal_sgRNA1	483.308	503.728	516.407	492.925	484.828	671.938	534.551	496.22	452.348	278.397	355.886	353.571	-0.0233303	-0.592059
NonTargeting_tal_sgRNA10	705.783	749.911	758.802	675.05	688.727	1037.34	712.073	680.415	800.928	732.082	399.056	672.622	-0.128228	-0.32724
NonTargeting_tal_sgRNA100	432.484	271.748	486.898	612.692	172.182	609.323	429.426	273.776	441.266	185.598	157.938	599.397	0.668984	-0.520668
NonTargeting_tal_sgRNA101	2041.59	1945.79	1786.35	2413.16	1878.59	1686.85	1976.55	1943.61	1788.23	1371.37	2064.77	1754.26	0.328566	-0.155935
NonTargeting_tal_sgRNA102	767.155	748.965	895.808	751.266	519.264	646.705	703.147	899.839	803.95	811.477	755.995	388.091	-0.0932125	-0.365092
NonTargeting_tal_sgRNA104	1547.74	1565.16	1580.84	1305.56	1923.91	1625.17	1583.82	1518.86	1535.36	1956	1195.06	1335.83	-0.261051	-0.0807478
NonTargeting_tal_sgRNA105	1888.16	1952.42	1700.98	2623	1917.56	1776.57	2069.77	1828.87	1969.58	2068.39	2235.34	2721.87	0.508344	0.251765
NonTargeting_tal_sgRNA106	856.337	820.926	772.503	510.742	586.324	711.189	801.33	736.781	836.189	869.219	598.057	1088.96	-0.67573	0.0658058
NonTargeting_tal_sgRNA107	1216.9	1218.61	1220.41	933.391	742.194	1523.31	1203.98	1182.67	1117.27	1195.05	1048.71	1754.26	-0.384716	0.155566
NonTargeting_tal_sgRNA108	272.34	323.825	328.814	228.646	284.553	450.451	254.879	220.43	209.551	121.67	201.107	222.812	-0.426184	-0.370221
NonTargeting_tal_sgRNA109	351.933	289.738	368.862	245.473	273.678	413.069	329.259	280.822	363.692	453.685	465.39	405.874	-0.448814	0.449855
NonTargeting_tal_sgRNA11	1085.52	1109.72	1387.98	690.887	940.657	1145.75	1268.44	1174.62	1314.73	980.578	1086.61	1140.21	-0.780667	-0.229725
NonTargeting_tal_sgRNA110	2068.44	2424.9	2249.01	2101.37	2524.73	1643.86	2169.94	2163.04	2258.72	2597.35	1297.19	1690.45	-0.0939257	-0.298793
NonTargeting_tal_sgRNA111	417.141	336.135	426.826	368.209	299.053	582.222	412.566	428.782	421.117	368.103	206.372	196.661	-0.087215	-0.772675
NonTargeting_tal_sgRNA112	661.672	503.728	610.203	664.162	755.788	543.905	682.321	666.324	666.936	181.474	271.653	662.161	0.175519	-1.07184
NonTargeting_tal_sgRNA113	348.097	492.366	455.281	158.37	587.231	431.76	408.599	406.639	398.953	415.534	270.6	324.281	-1.43203	-0.287426
NonTargeting_tal_sgRNA114	1885.28	1781.99	1776.86	2156.8	1255.11	1723.3	1737.54	1642.66	1776.15	1696.16	1955.27	3398.67	0.249689	0.384262
NonTargeting_tal_sgRNA115	869.763	924.133	948.503	1092.75	816.504	1146.69	998.687	925.002	882.532	620.723	1210.86	1290.85	0.258433	0.0836715
NonTargeting_tal_sgRNA116	496.733	430.82	495.329	605.764	279.116	480.356	383.805	374.43	428.169	84.5503	60.0163	145.403	0.356106	-2.12729
NonTargeting_tal_sgRNA117	2127.9	1987.45	1897.01	1953.88	1723.63	1535.46	1893.24	1928.51	1893.01	1269.29	900.245	1755.3	-0.0350131	-0.594968
NonTargeting_tal_sgRNA118	798.801	679.844	708.215	493.915	553.701	650.443	648.601	804.218	665.929	443.374	755.995	1109.88	-0.558146	0.0329809
NonTargeting_tal_sgRNA12	1063.47	1038.7	956.934	972.983	891.721	1116.78	956.042	1090.07	1047.75	581.541	833.911	1104.65	-0.0661979	-0.342456
NonTargeting_tal_sgRNA120	245.49	248.077	271.904	314.759	322.614	289.709	249.92	247.607	216.603	147.448	427.485	284.53	0.304401	0.14003
NonTargeting_tal_sgRNA121	1363.62	1106.88	1210.92	1108.59	1070.25	1128.93	1165.3	1041.76	1246.22	986.764	435.908	807.564	-0.141292	-0.707588
NonTargeting_tal_sgRNA122	812.226	941.177	893.7	608.733	1418.23	642.032	925.298	938.087	845.256	537.204	728.619	573.245	-0.532903	-0.569747
NonTargeting_tal_sgRNA123	1602.4	1423.13	1434.35	1225.38	1526.07	1574.71	1615.55	1601.39	1319.77	1645.64	930.779	957.152	-0.276662	-0.406553
NonTargeting_tal_sgRNA124	914.833	1057.64	1102.37	767.103	794.755	1571.9	936.207	920.976	987.307	533.08	550.676	767.814	-0.413522	-0.63906
NonTargeting_tal_sgRNA125	82.4692	73.8549	51.6407	214.789	29.9053	18.6909	66.4469	77.5029	64.4772	140.23	41.0638	86.8236	1.65916	0.196812
NonTargeting_tal_sgRNA126	435.361	406.202	392.048	483.027	91.5282	379.425	354.053	399.593	458.393	366.041	413.797	395.414	0.233625	-0.038263
NonTargeting_tal_sgRNA127	403.716	275.536	455.281	411.761	311.74	566.334	476.038	433.815	442.273	391.819	264.282	850.453	0.154361	-0.0175317
NonTargeting_tal_sgRNA128	1242.79	1190.2	1229.89	845.297	929.782	1113.98	1003.65	1023.64	1165.63	732.082	1179.27	1301.31	-0.530243	-0.0307119
NonTargeting_tal_sgRNA129	498.651	427.033	518.515	349.403	342.551	491.571	497.856	427.776	490.631	402.13	252.7	248.964	-0.457363	-0.682065
NonTargeting_tal_sgRNA13	1812.4	1457.21	1723.11	2163.72	1471.7	1630.78	1618.53	1651.72	1643.16	1842.58	1297.19	2336.92	0.384805	0.115535
NonTargeting_tal_sgRNA130	856.337	962.008	783.042	1031.38	1069.34	899.967	892.571	825.355	927.867	826.944	667.55	939.369	0.255401	-0.132848
NonTargeting_tal_sgRNA131	513.994	490.472	453.174	589.927	405.08	771	444.302	484.141	382.833	891.903	465.39	491.652	0.281873	0.436426
NonTargeting_tal_sgRNA132	1234.16	1407.03	1268.89	874.002	1507.04	1332.66	1361.67	1523.89	1344.95	1629.14	1439.34	886.019	-0.574207	-0.14192
NonTargeting_tal_sgRNA133	445.909	444.076	348.838	635.458	579.075	598.109	441.327	422.743	464.437	822.819	203.213	144.357	0.631091	-0.614633
NonTargeting_tal_sgRNA134	785.375	789.679	808.335	1178.86	702.321	1124.26	896.538	902.858	910.74	807.353	844.44	533.495	0.569457	-0.339745
NonTargeting_tal_sgRNA135	1269.64	1102.14	1085.51	1309.52	1122.81	976.6	1116.71	1163.55	1029.62	995.013	749.677	459.224	0.188001	-0.655165
NonTargeting_tal_sgRNA136	910.038	676.056	941.126	780.96	560.95	637.36	760.669	727.722	948.016	251.589	662.285	764.676	-0.0939043	-0.680733
NonTargeting_tal_sgRNA137	1254.3	1230.92	1275.21	1849.95	1068.43	1659.75	1233.73	1285.34	1152.53	1101.22	946.573	610.904	0.561707	-0.507027
NonTargeting_tal_sgRNA138	3916.33	4119.78	3781.36	3090.19	3915.78	4149.38	3756.73	3941.58	3836.39	2802.53	3751.55	3144.48	-0.349298	-0.260321
NonTargeting_tal_sgRNA139	87.2639	70.0675	80.0958	279.126	102.403	56.0727	82.3149	98.64	63.4697	49.4929	61.0692	24.0596	1.82423	-0.941706
NonTargeting_tal_sgRNA140	224.393	267.014	306.683	128.675	135.933	175.694	274.713	238.548	310.296	528.955	466.443	104.607	-1.03616	0.114656
NonTargeting_tal_sgRNA141	1004.97	1087.94	1071.81	633.478	875.409	805.578	1096.87	1041.76	1133.39	1577.59	1116.09	991.672	-0.734901	0.143685
NonTargeting_tal_sgRNA142	1311.84	1262.16	1176.14	1352.08	1535.14	971.927	1276.38	1292.39	1303.65	914.587	1194.01	998.995	0.114665	-0.326363
NonTargeting_tal_sgRNA143	1063.47	1022.61	1063.38	1328.32	1600.38	1685.92	853.893	1091.08	996.374	927.992	1207.7	752.123	0.339714	-0.0463868
NonTargeting_tal_sgRNA144	676.056	544.443	523.784	373.158	450.391	333.633	573.229	631.095	613.541	770.233	326.405	415.289	-0.630511	-0.362685
NonTargeting_tal_sgRNA145	265.628	255.652	204.455	444.425	205.712	74.7636	277.689	293.907	260.931	395.943	230.589	148.542	0.886816	-0.217004
NonTargeting_tal_sgRNA146	1351.15	1367.26	1399.57	1497.58	1172.65	1488.73	1187.12	1251.12	1372.16	945.52	1120.3	914.263	0.125814	-0.357791
NonTargeting_tal_sgRNA147	786.334	655.226	689.245	618.631	579.075	1001.83	716.04	676.389	629.66	383.57	679.132	636.009	-0.194972	-0.293412
NonTargeting_tal_sgRNA148	1593.77	1588.83	1633.53	1509.46	1758.97	2159.73	1665.14	1898.32	1845.66	1135.24	1483.56	3027.32	-0.0887667	-0.0647981
NonTargeting_tal_sgRNA149	1074.98	1033.97	943.233	1129.37	695.071	774.738	989.762	934.061	1095.1	1040.38	550.676	755.261	0.152794	-0.408792
NonTargeting_tal_sgRNA15	790.17	824.713	837.844	712.663	993.217	863.52	721.99	918.963	742.495	751.673	847.599	258.379	-0.197693	-0.527131
NonTargeting_tal_sgRNA150	1515.13	1351.17	1208.81	1280.81	1248.77	1086.88	1410.26	1435.31	1392.3	1494.07	1018.17	1285.62	-0.0786863	-0.175706
NonTargeting_tal_sgRNA151	876.475	672.269	658.683	813.624	960.593	390.64	544.468	691.487	660.891	571.23	312.717	425.75	0.157583	-0.570009
NonTargeting_tal_sgRNA152	664.548	581.371	587.018	663.172	629.823	1082.2	573.229	569.697	689.1	971.298	359.045	750.031	0.120972	0.0723367
NonTargeting_tal_sgRNA153	502.487	452.598	453.174	466.2	260.991	414.938	503.807	471.057	478.542	538.235	406.426	384.953	-0.00817648	-0.143834
NonTargeting_tal_sgRNA154	1157.45	1210.08	1209.87	913.594	955.156	911.181	1266.46	1219.92	1100.14	660.936	823.382	805.472	-0.384008	-0.651716
NonTargeting_tal_sgRNA155	401.798	208.309	279.281	508.762	103.309	494.374	263.804	237.541	225.67	266.024	157.938	193.523	0.831354	-0.266149
NonTargeting_tal_sgRNA156	1073.06	1001.78	916.886	902.706	1275.05	1338.27	960.009	918.963	946.001	1094	634.909	1635	-0.140705	0.148139
NonTargeting_tal_sgRNA157	1547.74	1485.62	1467.02	1776.71	1797.94	1888.72	1468.77	1369.89	1462.83	2105.51	1241.39	1375.58	0.244503	0.0962451
NonTargeting_tal_sgRNA158	945.519	957.273	874.73	1101.66	799.286	915.854	1090.92	926.009	881.524	1548.71	666.497	898.572	0.251979	0.019578
NonTargeting_tal_sgRNA16	1073.06	943.07	1054.95	1266.96	1368.39	1507.42	1182.16	1041.76	1074.96	1009.45	956.049	1572.24	0.309922	0.0656069
NonTargeting_tal_sgRNA17	546.598	598.414	760.91	176.186	479.39	592.502	602.981	599.893	581.302	1371.37	201.107	4514.83	-1.83602	0.855334
NonTargeting_tal_sgRNA18	1637.88	1683.51	1756.84	1973.68	2123.27	1803.67	1917.04	1620.51	1529.32	2473.61	1876.3	1487.51	0.222127	0.179728
NonTargeting_tal_sgRNA19	1722.26	1459.11	1488.1	1933.1	1221.58	1836.38	1709.77	1642.66	1587.75	1607.49	1456.19	1700.91	0.316628	-0.0545043
NonTargeting_tal_sgRNA2	684.686	645.757	781.988	1171.93	441.329	859.781	906.455	848.506	797.905	898.09	360.098	624.503	0.739627	-0.534474
NonTargeting_tal_sgRNA20	850.584	895.728	872.623	619.621	749.444	642.032	769.594	1145.43	847.271	741.362	925.515	637.055	-0.494238	-0.257629
NonTargeting_tal_sgRNA21	1706.92	1823.65	1744.19	1734.15	1547.82	935.48	1697.87	1652.72	1636.11	2952.04	4850.79	1542.95	-0.0193681	0.755596
NonTargeting_tal_sgRNA22	461.252	445.97	342.515	335.545	380.612	233.636	360.995	350.273	394.923	185.598	96.8684	336.834	-0.299715	-1.01457
NonTargeting_tal_sgRNA23	1287.86	1165.58	1163.5	1208.56	1004.09	885.014	1139.52	1242.06	1293.57	636.19	1163.47	1358.84	0.00512094	-0.288057
NonTargeting_tal_sgRNA24	1966.79	1999.76	1863.28	1416.42	2603.57	1702.74	2050.93	1707.08	1751.97	1917.85	1846.82	1240.64	-0.455594	-0.16039
NonTargeting_tal_sgRNA25	1552.53	1621.97	1411.16	1607.45	1691.01	1491.53	1472.74	1360.83	1469.88	1003.26	874.975	1256.33	0.0750248	-0.472488
NonTargeting_tal_sgRNA26	399.88	382.531	440.527	335.545	447.673	224.291	459.178	436.834	397.945	411.41	640.174	659.023	-0.278282	0.373553
NonTargeting_tal_sgRNA27	795.924	1037.76	797.796	824.511	463.985	931.741	826.124	925.002	823.092	607.319	1200.33	538.725	-0.0778092	-0.226503
NonTargeting_tal_sgRNA28	707.701	715.825	696.623	628.529	605.355	593.436	601.989	777.042	593.392	241.278	808.641	514.665	-0.169061	-0.488962
NonTargeting_tal_sgRNA29	971.411	1022.61	1040.19	678.02	896.252	892.49	905.463	1019.62	1211.97	749.611	893.927	1216.58	-0.576352	-0.152279
NonTargeting_tal_sgRNA3	1297.45	1228.07	1280.48	1681.69	1815.16	1520.5	1573.9	1371.9	1367.12	1039.35	2041.61	1522.03	0.406988	0.0432417
NonTargeting_tal_sgRNA30	1462.39	1601.14	1600.86	1674.76	1645.7	1028.93	1592.74	1632.59	1680.44	1313.62	1887.88	1528.31	0.108528	-0.0684207
NonTargeting_tal_sgRNA31	1132.51	1114.45	1048.62	1538.16	690.54	1139.21	1103.81	1010.56	1162.6	997.075	1055.02	1902.8	0.486424	0.208722
NonTargeting_tal_sgRNA32	987.713	981.892	1211.98	953.187	779.349	787.821	1122.66	1261.18	1052.79	1302.28	1473.03	687.267	-0.146889	-0.0590472
NonTargeting_tal_sgRNA33	319.328	365.487	376.239	284.075	362.488	432.694	289.59	342.221	308.282	106.203	220.06	164.233	-0.312564	-0.997572
NonTargeting_tal_sgRNA34	1445.13	1562.32	1659.88	1416.42	1221.58	1346.68	1792.08	1838.93	1739.88	2507.64	1306.67	1433.11	-0.133074	-0.0960377
NonTargeting_tal_sgRNA35	501.528	552.965	395.21	298.923	603.543	329.894	446.285	430.795	466.452	523.8	403.268	229.089	-0.67894	-0.296679
NonTargeting_tal_sgRNA36	1812.4	1743.17	1800.05	1760.87	1666.54	1986.84	1879.36	1706.07	1799.32	1331.15	1360.37	2446.75	-0.0195936	-0.126941
NonTargeting_tal_sgRNA37	1251.42	1193.04	1266.78	1023.46	921.626	979.403	1228.77	1342.71	1348.98	1559.03	1577.27	1196.7	-0.272999	0.134299
NonTargeting_tal_sgRNA38	539.886	590.839	532.215	385.036	610.792	500.916	578.187	474.076	707.234	437.187	319.034	787.689	-0.52415	-0.273085
NonTargeting_tal_sgRNA39	752.771	789.679	677.653	513.711	842.785	505.589	746.784	788.114	718.316	772.295	1314.04	426.796	-0.523717	0.0116409
NonTargeting_tal_sgRNA4	734.551	579.477	654.467	720.581	292.709	262.607	834.058	779.055	702.197	1037.29	373.786	507.343	0.14185	-0.40461
NonTargeting_tal_sgRNA40	2759.84	2709.91	2491.4	2854.61	2346.2	1991.52	2570.6	2367.36	2371.55	2793.25	3634.67	2487.55	0.106699	0.269093
NonTargeting_tal_sgRNA41	1062.51	1304.77	1184.57	1036.33	1224.3	1186.87	1160.34	1061.89	1211.97	1651.83	849.705	996.903	-0.187063	-0.0313064
NonTargeting_tal_sgRNA42	1392.39	1266.9	1528.14	1532.23	960.593	1218.65	1237.7	1176.63	1336.89	1604.39	810.747	1465.54	0.138749	-0.010142
NonTargeting_tal_sgRNA43	1223.61	1148.54	1067.59	886.869	730.413	1876.57	1160.34	1099.13	1030.63	999.138	1778.38	926.816	-0.368309	0.108412
NonTargeting_tal_sgRNA44	490.021	482.897	437.365	501.834	987.78	256.065	542.485	498.233	556.116	314.486	599.11	523.034	0.0960763	-0.203022
NonTargeting_tal_sgRNA45	556.188	520.772	509.03	568.151	381.519	546.709	580.171	411.671	577.272	636.19	400.109	487.468	0.104949	-0.0506889
NonTargeting_tal_sgRNA46	604.135	669.428	575.425	715.632	855.472	534.56	657.527	784.088	605.481	333.046	794.953	364.032	0.218409	-0.565164
NonTargeting_tal_sgRNA47	984.836	936.442	961.15	616.651	949.719	961.647	890.587	938.087	996.374	787.762	779.159	652.746	-0.63949	-0.351655
NonTargeting_tal_sgRNA48	765.238	808.617	736.671	864.104	969.656	727.076	894.554	879.708	950.031	536.173	918.144	1777.27	0.167077	0.0756137
NonTargeting_tal_sgRNA49	583.997	671.322	643.928	451.353	625.292	492.505	699.18	662.297	538.989	482.556	376.945	175.739	-0.485698	-0.988305
NonTargeting_tal_sgRNA5	817.98	843.65	1018.06	525.589	705.039	1255.09	812.239	940.1	902.681	684.652	847.599	1278.29	-0.758218	0.0353219
NonTargeting_tal_sgRNA50	467.965	483.844	397.317	677.03	517.452	524.28	462.153	415.697	371.751	414.503	956.049	669.483	0.595474	0.631091
NonTargeting_tal_sgRNA51	606.053	595.574	599.665	654.264	655.197	564.465	685.296	593.853	611.526	294.895	1022.38	479.099	0.123914	-0.261619
NonTargeting_tal_sgRNA52	611.806	694.994	536.431	890.829	1208.9	316.811	491.906	550.572	623.615	492.867	761.26	718.649	0.543992	0.224967
NonTargeting_tal_sgRNA53	623.314	722.453	581.748	423.639	1198.93	1272.85	686.288	596.873	761.637	469.151	1214.01	704.004	-0.594918	0.12067
NonTargeting_tal_sgRNA54	2315.85	2355.78	2276.41	2090.48	2047.15	1806.48	2269.11	2294.89	2064.28	1966.31	1999.49	1412.19	-0.147669	-0.31771
NonTargeting_tal_sgRNA55	745.1	742.337	832.575	468.18	347.082	633.622	938.191	781.068	733.428	1017.7	857.075	456.086	-0.721966	-0.144674
NonTargeting_tal_sgRNA56	1313.75	1227.13	1163.5	1082.85	1087.46	992.487	1309.1	1410.15	1304.66	1054.82	891.821	1638.14	-0.187647	-0.214739
NonTargeting_tal_sgRNA57	854.419	878.684	931.641	1425.33	768.475	724.272	723.974	904.871	844.248	817.664	349.569	1167.41	0.683199	-0.242998
NonTargeting_tal_sgRNA58	454.54	385.371	363.593	519.65	387.862	239.244	515.707	420.73	546.041	264.993	1338.26	268.839	0.379881	-0.104491
NonTargeting_tal_sgRNA59	224.393	187.478	225.533	134.614	81.5598	113.08	198.349	211.372	157.163	93.8303	70.5455	98.3304	-0.653199	-1.11321
NonTargeting_tal_sgRNA6	959.903	846.491	943.233	1157.09	998.655	960.712	1024.47	1029.68	912.755	662.998	1448.81	551.278	0.338427	-0.287526
NonTargeting_tal_sgRNA60	1442.25	1154.22	1150.85	1861.83	1196.21	1144.82	1153.4	1186.7	1261.34	4142.97	753.889	886.019	0.584076	0.2269
NonTargeting_tal_sgRNA61	1614.86	1560.42	1552.38	1494.61	1970.12	1092.48	1462.82	1692.99	1823.5	957.894	2298.52	1467.63	-0.0761722	-0.160966
NonTargeting_tal_sgRNA62	1620.62	1511.19	1639.86	1159.07	1569.57	868.192	1450.92	1659.77	1502.12	1054.82	3607.3	804.426	-0.455633	-0.0803362
NonTargeting_tal_sgRNA63	2295.71	2312.23	2259.54	2412.17	1879.5	2397.11	2372.25	2117.74	2390.69	2534.45	1799.44	2197.79	0.075577	-0.0869816
NonTargeting_tal_sgRNA64	398.921	460.173	329.868	250.422	473.047	446.713	448.269	443.88	354.625	292.833	659.127	366.124	-0.649029	0.000712543
NonTargeting_tal_sgRNA65	746.059	712.037	686.084	727.51	349.801	632.687	679.345	748.859	702.197	791.886	506.453	439.349	0.0264253	-0.339876
NonTargeting_tal_sgRNA66	1831.58	1846.37	1883.31	2029.11	1858.66	2129.83	1851.59	1983.87	1854.73	1745.66	2399.6	1777.27	0.130496	0.0426451
NonTargeting_tal_sgRNA67	671.261	670.375	642.874	296.943	441.329	557.923	592.072	601.906	654.846	171.163	555.941	99.3764	-1.15527	-1.54173
NonTargeting_tal_sgRNA68	1370.33	1519.71	1419.59	1688.62	1399.2	1412.1	1424.15	1366.87	1484.99	1267.22	1342.47	1289.8	0.234576	-0.132572
NonTargeting_tal_sgRNA69	747.018	712.037	718.754	975.952	759.413	524.28	728.933	794.153	718.316	442.343	642.28	491.652	0.42728	-0.524606
NonTargeting_tal_sgRNA7	1141.14	1203.46	1356.36	1417.41	1743.57	1728.91	1113.73	1208.84	1066.9	1106.37	739.148	1331.64	0.20412	-0.133155
NonTargeting_tal_sgRNA70	679.892	866.375	885.269	631.499	1098.34	1067.25	947.117	827.369	866.412	1117.71	622.274	632.871	-0.350025	-0.208395
NonTargeting_tal_sgRNA71	511.117	540.656	642.874	405.822	471.235	609.323	599.014	506.285	482.571	419.658	223.219	332.65	-0.47012	-0.743869
NonTargeting_tal_sgRNA72	1075.94	1281.1	1237.27	1181.83	1042.15	1174.72	1261.5	1149.46	1300.63	955.831	1067.66	1662.2	-0.015685	-0.0509754
NonTargeting_tal_sgRNA73	1245.67	1434.49	1357.41	1644.07	1562.32	1204.63	1310.1	1341.71	1232.12	1085.75	735.99	606.719	0.291169	-0.719777
NonTargeting_tal_sgRNA74	403.716	403.361	364.647	413.74	341.645	387.836	376.863	382.482	327.423	193.847	552.782	661.115	0.0847555	0.195314
NonTargeting_tal_sgRNA75	865.927	706.356	715.593	795.807	804.724	673.807	827.115	652.232	728.391	692.9	1187.69	598.351	0.0678256	0.108514
NonTargeting_tal_sgRNA76	539.886	575.69	603.88	460.262	903.502	704.647	496.864	669.343	543.019	406.254	689.661	680.99	-0.314949	0.0264346
NonTargeting_tal_sgRNA77	808.39	832.288	956.934	679.009	866.347	894.36	742.817	907.891	869.435	766.109	607.534	624.503	-0.346753	-0.337461
NonTargeting_tal_sgRNA78	1508.42	1650.37	1658.83	1678.72	1842.35	1940.12	1749.44	1519.86	1740.88	2129.23	2510.16	1109.88	0.0653617	0.119285
NonTargeting_tal_sgRNA79	609.889	784.945	701.892	613.682	791.13	590.632	600.998	690.48	707.234	604.226	475.919	857.776	-0.179971	-0.0835814
NonTargeting_tal_sgRNA80	1940.9	1836.9	1824.29	2064.74	1818.78	1680.31	1576.87	1836.92	1773.12	2027.15	3119.8	1215.53	0.145516	0.193946
NonTargeting_tal_sgRNA81	553.311	576.636	497.437	342.474	228.367	288.774	622.816	574.729	530.929	657.843	360.098	322.189	-0.66076	-0.438723
NonTargeting_tal_sgRNA82	1308	1454.37	1294.18	1546.08	1584.07	951.367	1403.32	1496.71	1623.01	1247.63	2302.73	1641.28	0.195351	0.156016
NonTargeting_tal_sgRNA83	1032.78	935.496	1039.14	1193.71	1070.25	1116.78	1037.37	1238.03	1077.98	893.965	1482.51	1554.46	0.253544	0.191146
NonTargeting_tal_sgRNA84	362.481	234.821	223.425	311.79	562.763	358.865	302.482	235.528	231.715	253.651	223.219	120.298	0.224156	-0.42573
NonTargeting_tal_sgRNA85	328.918	425.139	323.545	206.87	356.145	387.836	326.284	384.495	408.02	49.4929	357.992	140.173	-0.784483	-1.4551
NonTargeting_tal_sgRNA86	779.622	834.182	816.766	1060.09	970.562	926.134	744.801	853.538	722.346	915.618	762.312	659.023	0.388423	0.000818963
NonTargeting_tal_sgRNA87	1000.18	1053.85	1220.41	781.95	616.23	1013.98	984.803	1061.89	1026.6	1443.54	988.69	961.336	-0.47595	0.117968
NonTargeting_tal_sgRNA88	885.106	731.921	772.503	688.908	752.163	591.567	885.628	905.878	774.734	4014.08	789.688	651.7	-0.204716	0.57759
NonTargeting_tal_sgRNA89	851.543	903.302	806.227	631.499	1133.68	728.945	915.381	842.466	849.286	514.52	834.964	535.587	-0.433379	-0.50306
NonTargeting_tal_sgRNA9	428.648	542.55	514.299	320.698	856.378	366.342	516.699	468.037	430.184	763.015	377.997	240.596	-0.619502	-0.194734
NonTargeting_tal_sgRNA90	946.478	1008.4	726.132	664.162	1317.64	670.069	890.587	808.244	735.443	1438.39	808.641	611.95	-0.414065	0.142377
NonTargeting_tal_sgRNA91	670.302	819.032	612.311	860.145	585.418	859.781	720.007	766.977	656.861	1023.88	622.274	307.544	0.306914	-0.296153
NonTargeting_tal_sgRNA92	561.941	530.24	504.814	462.241	414.143	384.098	538.518	541.514	597.421	685.683	998.166	303.36	-0.202294	0.0843699
NonTargeting_tal_sgRNA93	405.633	401.468	467.928	163.319	343.457	299.989	448.269	419.723	358.654	431.001	1013.96	244.78	-1.37623	0.221569
NonTargeting_tal_sgRNA94	918.669	853.119	887.377	997.728	852.753	736.421	907.447	813.277	720.331	657.843	753.889	373.446	0.171367	-0.507075
NonTargeting_tal_sgRNA95	1073.06	1190.2	1072.86	1112.55	1807.91	910.247	1155.38	1146.44	1115.25	823.85	1821.55	1486.46	0.00239911	0.1982
NonTargeting_tal_sgRNA96	663.589	775.477	783.042	796.797	839.16	708.385	650.585	818.31	758.614	606.288	639.121	1087.91	0.109391	0.0206097
NonTargeting_tal_sgRNA97	1557.33	1520.65	1672.53	2047.92	1597.67	1642.93	1490.59	1526.91	1398.35	1829.17	2124.79	2208.25	0.372226	0.477064
NonTargeting_tal_sgRNA98	1719.39	1683.51	1634.59	1893.51	2341.67	1701.81	1606.63	1836.92	1760.03	1124.93	1913.15	1553.41	0.173628	-0.211897
NonTargeting_tal_sgRNA99	605.094	744.23	626.012	699.795	784.787	697.171	543.476	548.559	767.682	412.441	659.127	852.545	0.0939006	0.00604852
T3_sgRNA1	1180.46	966.742	1097.1	1215.49	929.782	1084.07	961.001	982.374	1022.57	1039.35	466.443	4608.98	0.17345	0.403583
T3_sgRNA10	1283.07	1197.78	1097.1	819.562	827.379	1637.32	1342.82	1385.99	1380.21	1126.99	1678.35	1200.89	-0.538291	-0.0591528
T3_sgRNA100	1105.66	1042.49	1174.04	1083.84	696.883	717.731	970.919	1065.92	1051.78	1232.17	840.228	2346.33	-0.02932	0.386034
T3_sgRNA101	537.009	537.815	428.934	971.993	485.734	243.916	532.567	476.089	567.198	178.381	813.905	237.457	0.963342	-0.686853
T3_sgRNA102	533.173	633.448	592.287	763.143	577.262	418.676	712.073	610.964	510.78	633.097	987.637	481.191	0.383912	0.145733
T3_sgRNA103	301.109	374.956	330.922	185.094	265.523	314.942	352.07	348.26	288.132	249.527	224.271	205.029	-0.852904	-0.540829
T3_sgRNA104	1246.63	1112.56	1132.93	697.816	644.323	1163.51	1225.8	1239.04	1033.65	1111.53	1045.55	2266.83	-0.736407	0.248929
T3_sgRNA106	378.783	408.096	363.593	543.406	316.271	478.487	417.525	377.449	398.953	239.216	274.812	717.603	0.504495	-0.138141
T3_sgRNA107	634.821	516.038	525.892	984.861	589.949	211.207	668.436	492.194	602.459	536.173	267.441	474.915	0.823722	-0.513763
T3_sgRNA108	327	299.207	260.311	212.809	453.11	150.462	397.69	333.162	320.371	838.286	380.103	81.5933	-0.467331	-0.235751
T3_sgRNA109	623.314	708.25	659.736	305.851	853.659	506.523	732.9	648.206	841.226	662.998	337.987	2156.99	-1.11587	0.0914531
T3_sgRNA11	805.513	833.235	905.293	919.533	802.911	655.116	886.62	786.101	927.867	544.422	759.154	1077.45	0.118563	-0.179428
T3_sgRNA110	196.584	187.478	219.21	156.39	280.022	156.069	268.763	300.953	195.446	94.8614	280.076	58.5798	-0.359577	-1.11482
T3_sgRNA111	501.528	709.197	579.641	390.975	1038.53	803.709	555.377	676.389	736.45	416.565	465.39	371.354	-0.595482	-0.647378
T3_sgRNA112	1327.18	1430.7	1217.25	809.664	1378.36	975.665	1420.18	1199.79	1433.61	1314.65	846.546	1235.41	-0.707506	-0.276391
T3_sgRNA113	912.915	1141.91	1001.2	1416.42	1395.58	1178.46	1000.67	981.368	933.912	760.953	733.884	480.145	0.481671	-0.591382
T3_sgRNA114	1390.47	1496.98	1644.07	1081.86	1680.13	1525.18	1538.2	1601.39	1604.88	1427.04	829.699	1142.31	-0.478118	-0.515796
T3_sgRNA115	1205.39	1190.2	1166.66	1077.9	1212.52	1281.26	1170.26	1177.64	1113.24	635.159	1534.1	800.242	-0.13947	-0.325467
T3_sgRNA116	494.815	422.299	335.138	830.45	431.361	560.727	394.715	443.88	395.93	381.508	522.247	338.926	1.01059	-0.0129371
T3_sgRNA117	518.789	627.767	565.94	552.314	637.979	635.491	629.758	613.984	506.75	385.632	360.098	279.3	-0.0431869	-0.778948
T3_sgRNA118	684.686	707.303	694.515	888.849	559.138	1078.46	593.064	583.788	740.48	308.299	710.72	1220.76	0.354013	0.0204097
T3_sgRNA119	1272.52	1260.27	1202.49	1192.72	1079.31	868.192	1334.89	1174.62	1552.49	1724	1368.79	1101.51	-0.0615583	0.0315494
T3_sgRNA12	758.525	885.312	763.018	409.781	966.031	512.131	991.745	665.317	894.621	779.513	1522.52	843.131	-0.965513	0.25381
T3_sgRNA120	979.082	1084.15	963.257	579.039	957.875	1044.82	1104.8	991.433	1077.98	856.846	612.798	657.977	-0.798956	-0.591002
T3_sgRNA121	936.889	1084.15	925.317	919.533	1188.96	867.258	983.811	1028.67	963.128	457.809	1046.6	647.516	-0.0912053	-0.550508
T3_sgRNA122	1569.79	1336.02	1424.86	1673.77	1125.53	910.247	1624.48	1660.78	1401.37	1460.04	964.473	869.282	0.216655	-0.542319
T3_sgRNA123	173.569	192.212	277.174	45.5312	106.934	345.782	210.25	241.567	275.036	245.402	42.1167	138.081	-2.20474	-1.09701
T3_sgRNA124	1240.87	1359.69	1109.75	1093.74	1513.39	1089.68	1284.31	1128.32	1238.16	867.157	877.081	527.218	-0.172352	-0.720585
T3_sgRNA125	1210.19	1378.63	1177.2	844.308	1528.79	710.254	962.985	1119.26	1140.44	751.673	470.654	1052.34	-0.568765	-0.5744
T3_sgRNA126	1194.84	1143.8	1262.56	1039.3	796.568	1099.96	1223.81	1185.69	1168.65	1021.82	1281.4	960.29	-0.206727	-0.14385
T3_sgRNA127	794.006	731.921	954.826	1017.52	758.506	832.68	828.107	761.944	786.823	616.599	751.783	475.961	0.308299	-0.390017
T3_sgRNA128	1217.86	1018.82	1023.33	1575.78	873.596	782.214	877.694	1165.56	1098.13	802.197	1157.16	707.142	0.541225	-0.258393
T3_sgRNA129	1167.04	1326.55	1164.55	1057.12	1157.24	875.669	1122.66	1452.42	1235.14	1390.96	1496.2	990.626	-0.203298	0.011245
T3_sgRNA13	1741.44	1803.76	1988.69	2095.43	1513.39	1652.28	1800.02	1833.9	1768.09	1914.76	948.679	1834.8	0.186206	-0.269445
T3_sgRNA130	890.859	968.636	1009.63	657.234	1027.65	814.923	1007.61	1063.9	1102.16	469.151	591.74	666.345	-0.539228	-0.891712
T3_sgRNA131	342.343	415.671	300.359	224.687	817.411	234.571	338.185	247.607	468.467	351.606	334.828	287.669	-0.637942	-0.0706749
T3_sgRNA132	899.49	796.307	872.623	548.355	393.3	462.6	778.52	788.114	749.547	1010.48	784.424	418.427	-0.640821	-0.157193
T3_sgRNA133	708.66	677.95	524.838	515.691	254.648	354.193	772.569	761.944	830.144	1040.38	883.398	540.817	-0.292875	0.00817812
T3_sgRNA134	1091.28	972.423	1014.9	990.8	612.605	742.963	1092.9	1064.91	1031.64	1002.23	903.403	676.806	-0.049005	-0.323453
T3_sgRNA135	1470.06	1495.09	1530.25	1352.08	1758.07	1639.19	1431.09	1378.95	1332.86	1347.65	1804.7	1701.95	-0.148111	0.218062
T3_sgRNA136	938.807	801.042	844.168	621.6	879.94	794.363	947.117	861.591	822.084	821.788	741.254	426.796	-0.467424	-0.45585
T3_sgRNA137	802.636	909.93	731.401	475.109	1027.65	859.781	1044.31	789.12	909.733	749.611	234.801	457.132	-0.772131	-1.07332
T3_sgRNA138	199.46	187.478	225.533	26.7249	50.7483	42.9891	200.333	162.051	149.104	8.24881	61.0692	NA	-2.92913	NA
T3_sgRNA139	943.601	996.094	1090.78	775.021	873.596	1594.33	1112.74	1361.84	1241.19	1096.06	1290.88	1086.86	-0.37968	-0.0968449
T3_sgRNA14	560.023	694.047	470.036	696.826	673.322	542.971	642.651	492.194	560.146	300.051	759.154	426.796	0.296368	-0.28864
T3_sgRNA140	391.249	416.617	396.263	191.033	239.242	188.778	465.128	306.992	479.549	287.677	173.731	391.229	-1.0706	-0.602728
T3_sgRNA141	510.158	487.632	509.03	335.545	444.048	401.854	479.013	521.383	512.795	174.256	506.453	1378.72	-0.581654	-0.0246321
T3_sgRNA142	422.894	339.922	370.97	356.331	288.178	191.582	496.864	377.449	419.102	492.867	234.801	493.744	-0.0790479	-0.153346
T3_sgRNA143	983.877	951.592	1101.32	1297.64	1008.62	1052.3	947.117	952.178	1200.89	1884.85	1012.91	850.453	0.361159	0.194746
T3_sgRNA144	415.223	488.579	471.09	158.37	338.02	302.793	499.84	560.638	480.557	257.775	371.68	196.661	-1.52953	-0.945785
T3_sgRNA145	473.719	384.424	500.599	193.013	420.486	599.978	355.045	419.723	458.393	156.727	493.818	430.98	-1.22143	-0.344721
T3_sgRNA146	374.947	495.207	439.473	290.014	647.947	656.985	518.683	414.691	590.369	660.936	282.182	731.201	-0.580707	0.0342999
T3_sgRNA147	1167.99	1002.72	1033.87	2160.75	1140.03	889.687	1010.59	1095.11	1004.43	907.37	594.899	1822.25	1.01953	-0.0588164
T3_sgRNA148	1882.41	1963.78	1922.3	2098.4	1784.35	1655.08	2096.55	1823.83	1881.93	2638.59	2084.78	1636.05	0.126271	0.107558
T3_sgRNA149	2192.15	1960.94	1840.1	2271.61	2502.07	1716.76	2118.37	2362.33	2120.7	2872.65	2379.59	2201.97	0.18916	0.168065
T3_sgRNA15	342.343	483.844	311.952	295.953	629.823	231.767	337.193	297.933	357.647	710.429	526.459	243.734	-0.331735	0.447739
T3_sgRNA150	584.956	535.922	426.826	679.009	647.947	407.462	459.178	508.298	414.064	180.443	381.156	178.878	0.408765	-0.991229
T3_sgRNA151	559.065	565.274	568.048	318.719	1116.46	399.985	559.344	563.657	559.138	1138.34	381.156	282.438	-0.823709	-0.174862
T3_sgRNA152	343.302	363.593	367.808	199.942	447.673	731.749	434.384	364.364	468.467	225.811	217.954	267.793	-0.840675	-0.83068
T3_sgRNA153	1164.16	1110.66	1138.2	1067.01	680.571	1181.26	1208.94	1166.57	1358.05	569.168	2025.81	754.215	-0.0922426	-0.379691
T3_sgRNA154	1259.09	1086.99	1191.95	759.184	744.007	747.636	1196.04	1121.28	1052.79	1089.87	634.909	268.839	-0.63283	-0.974677
T3_sgRNA156	502.487	382.531	412.072	471.149	495.702	573.811	340.169	451.932	403.99	315.517	492.766	996.903	0.133666	0.439799
T3_sgRNA157	623.314	596.52	538.539	417.7	684.196	239.244	761.66	690.48	699.175	2702.52	808.641	465.5	-0.486061	0.489371
T3_sgRNA158	490.021	540.656	603.88	162.329	446.767	452.32	523.641	685.448	581.302	556.795	348.516	333.696	-1.74169	-0.56267
T3_sgRNA159	1974.47	2164.52	1778.97	2100.38	2527.45	2171.88	1957.7	1970.79	2086.44	1188.86	2297.47	1979.16	0.0951311	-0.19149
T3_sgRNA16	561.941	695.941	666.06	550.334	697.79	448.582	591.08	701.552	646.787	483.587	390.633	349.387	-0.214704	-0.674261
T3_sgRNA160	412.346	395.787	354.108	576.069	177.619	449.516	345.127	383.488	469.475	228.905	870.763	356.709	0.57532	0.0648055
T3_sgRNA161	1207.31	1054.8	1116.07	752.255	868.159	959.778	1167.28	1159.52	983.277	1084.72	560.152	536.633	-0.579771	-0.67638
T3_sgRNA162	615.642	677.95	702.946	460.262	870.878	542.971	640.667	684.441	665.929	564.013	386.421	251.056	-0.529775	-0.805319
T3_sgRNA163	817.98	760.327	847.329	917.554	834.629	996.225	746.784	820.323	1006.45	302.113	709.667	623.456	0.183923	-0.735189
T3_sgRNA164	1437.46	1606.82	1419.59	1403.55	1343.02	1397.14	1324.97	1328.62	1324.8	1024.92	1375.11	2378.76	-0.0819869	0.17453
T3_sgRNA165	399.88	391.999	480.575	494.905	354.332	346.716	593.064	495.213	456.378	199.003	547.517	199.799	0.228759	-0.874075
T3_sgRNA166	552.352	604.095	598.611	428.588	492.984	466.338	652.568	567.684	668.951	668.154	411.691	341.018	-0.447737	-0.467175
T3_sgRNA167	1158.4	1193.99	1202.49	1294.67	1303.14	1103.7	1136.54	1131.34	1362.08	721.771	1025.54	985.396	0.127935	-0.42124
T3_sgRNA168	406.592	445.023	525.892	453.333	338.926	365.407	499.84	398.586	449.325	327.89	40.0109	152.726	-0.0101729	-1.82717
T3_sgRNA169	1058.67	1035.86	1052.84	829.461	526.514	957.909	1004.64	1154.49	1034.66	1242.48	1447.76	705.05	-0.33888	0.0265852
T3_sgRNA17	876.475	846.491	864.191	492.925	715.008	764.458	884.637	896.819	980.255	289.74	667.55	230.135	-0.806817	-1.37565
T3_sgRNA170	704.824	745.177	785.15	716.622	682.384	959.778	666.453	765.97	628.653	375.321	920.25	486.422	-0.0547253	-0.311232
T3_sgRNA171	602.217	731.921	818.874	684.948	805.63	704.647	677.362	828.375	636.712	510.395	1390.9	332.65	-0.055876	-0.199094
T3_sgRNA172	808.39	716.771	771.449	798.776	810.161	562.596	707.114	794.153	661.899	312.424	933.938	869.282	0.06308	-0.183771
T3_sgRNA173	1481.57	1456.27	1454.37	2055.83	1257.83	1454.15	1340.84	1485.64	1646.18	929.023	1998.44	1700.91	0.489792	-0.0181279
T3_sgRNA18	820.856	774.53	813.605	556.273	576.356	602.782	885.628	859.578	966.15	1373.43	932.885	847.315	-0.529133	0.187243
T3_sgRNA2	1355.95	1292.46	1496.53	1749.98	1130.96	1708.35	1264.48	1428.27	1231.11	1448.7	1471.98	879.743	0.343661	-0.0816993
T3_sgRNA20	921.546	851.225	857.868	550.334	494.796	771.934	741.825	852.532	782.793	479.462	724.407	683.082	-0.671143	-0.353729
T3_sgRNA21	1019.36	835.129	1071.81	722.561	484.828	954.17	1059.18	997.472	995.367	942.427	342.198	860.914	-0.424734	-0.640435
T3_sgRNA22	1121.01	1323.71	1305.77	1004.66	1072.06	1241.08	1275.38	1089.07	1230.1	1765.25	1998.44	2928.99	-0.311391	0.865447
T3_sgRNA23	839.076	961.061	945.341	644.366	592.668	1158.84	835.049	860.584	851.3	505.24	996.06	2431.06	-0.503541	0.33329
T3_sgRNA24	1796.1	1634.28	1803.21	1268.94	2219.33	1430.79	1824.81	1645.68	1638.12	1240.42	1400.38	1701.95	-0.457744	-0.24488
T3_sgRNA25	641.534	557.699	511.138	363.26	439.517	336.436	584.138	515.344	669.958	355.73	291.658	252.102	-0.643905	-0.982281
T3_sgRNA26	1202.52	1193.04	1157.17	1061.08	1198.02	1454.15	1126.62	1249.11	1224.06	2255.02	1099.25	1904.89	-0.15824	0.48493
T3_sgRNA27	1053.88	1082.26	851.545	1563.9	1339.39	944.825	896.538	1068.94	990.329	1081.63	1144.52	729.109	0.659178	-0.0241462
T3_sgRNA28	272.34	213.043	247.665	162.329	152.245	177.564	287.606	272.77	368.729	69.0838	84.2334	130.758	-0.582729	-1.74952
T3_sgRNA29	1484.45	1407.98	1390.08	1325.36	1031.28	1413.03	1551.09	1568.18	1417.49	1260.01	929.726	745.846	-0.106528	-0.660149
T3_sgRNA3	1690.62	1593.56	1529.2	1623.29	769.381	976.6	1490.59	1596.36	1463.83	986.764	1721.52	853.591	0.0180586	-0.421448
T3_sgRNA30	1191.97	1013.14	994.874	2106.32	1197.12	684.087	1099.85	1118.26	1274.43	951.707	2884.99	700.865	0.986467	0.098654
T3_sgRNA31	634.821	499.941	450.012	275.167	299.053	184.105	469.095	533.461	472.497	70.1149	137.932	115.067	-0.925716	-2.24378
T3_sgRNA32	499.61	575.69	594.395	534.497	480.297	479.422	557.361	620.023	593.392	327.89	1201.38	297.083	-0.0543227	-0.269739
T3_sgRNA33	1780.76	1899.4	1775.81	1620.32	1486.2	1642	1971.59	1923.48	1812.41	1900.32	1762.58	560.692	-0.165893	-0.623925
T3_sgRNA34	1271.56	1324.65	1295.23	941.309	1497.08	2042.92	1252.57	1231.99	1200.89	946.551	1042.39	899.618	-0.462402	-0.353987
T3_sgRNA35	629.067	639.129	693.461	349.403	691.446	516.803	756.702	792.14	521.862	692.9	1235.07	247.918	-0.902821	-0.186704
T3_sgRNA36	654	764.114	757.748	670.101	1107.4	786.887	631.742	757.918	734.436	379.445	199.001	806.518	-0.110554	-0.843211
T3_sgRNA37	753.73	789.679	735.617	642.386	1159.06	796.232	871.744	994.453	813.017	414.503	1166.63	712.372	-0.241315	-0.344267
T3_sgRNA38	1027.99	990.413	754.587	1151.15	603.543	742.963	783.479	949.159	720.331	615.568	621.222	412.151	0.329846	-0.588335
T3_sgRNA39	1308.96	1467.63	1248.86	1214.5	1468.98	1245.75	1349.77	1374.92	1359.06	1008.42	1077.13	1206.12	-0.140482	-0.315001
T3_sgRNA4	901.408	870.162	1005.41	856.185	712.289	828.941	1120.67	1128.32	887.569	743.424	969.737	550.232	-0.109804	-0.500146
T3_sgRNA40	1025.11	960.114	993.82	984.861	1240.62	609.323	1038.36	975.329	1028.61	1138.34	1612.02	605.673	-0.0113801	0.0311476
T3_sgRNA41	494.815	547.284	568.048	569.141	763.037	540.167	680.337	667.33	566.19	734.144	362.204	1413.24	0.0870545	0.18262
T3_sgRNA42	226.311	210.202	279.281	93.0421	106.028	378.491	231.077	170.104	197.461	115.483	177.943	335.788	-1.34798	-0.0565685
T3_sgRNA43	959.903	771.689	1032.81	521.63	387.862	838.287	1034.39	991.433	1076.97	766.109	612.798	447.717	-0.810113	-0.797861
T3_sgRNA44	696.194	635.342	669.221	584.978	782.974	754.178	852.901	739.8	656.861	1089.87	469.601	267.793	-0.18812	-0.532152
T3_sgRNA45	947.437	694.047	927.425	835.399	305.396	967.254	1063.15	976.335	1132.38	633.097	1827.87	745.846	-0.0216318	-0.148515
T3_sgRNA46	997.302	977.157	928.479	777.99	861.815	909.312	961.993	1012.57	1133.39	541.328	909.721	836.854	-0.314078	-0.473881
T3_sgRNA47	672.22	703.515	618.635	703.755	691.446	767.261	737.858	548.559	940.964	595.977	573.84	2210.34	0.084205	0.329657
T3_sgRNA48	608.93	642.916	668.168	445.414	571.825	454.189	687.279	775.029	557.123	657.843	331.669	962.382	-0.521891	-0.166348
T3_sgRNA49	641.534	505.622	454.227	722.561	664.259	428.956	607.94	621.03	542.011	787.762	745.466	603.581	0.45212	0.264179
T3_sgRNA5	935.93	943.07	945.341	807.685	1439.08	823.334	1149.43	976.335	1043.72	1071.31	1516.2	1221.81	-0.221075	0.253583
T3_sgRNA50	537.009	431.767	455.281	495.895	225.649	416.807	492.897	347.253	414.064	216.531	422.22	400.644	0.0693811	-0.317413
T3_sgRNA51	1243.75	1354.01	1199.33	1487.68	1417.33	1167.25	1412.25	1223.94	1262.34	1574.49	763.365	793.966	0.235015	-0.397716
T3_sgRNA52	507.282	491.419	479.521	386.026	423.205	524.28	489.922	516.35	531.937	242.309	593.846	471.777	-0.351748	-0.329039
T3_sgRNA53	676.056	535.922	724.024	271.208	327.145	815.858	896.538	817.303	655.854	612.474	1076.08	421.565	-1.239	-0.263496
T3_sgRNA54	1378.96	1472.36	1302.61	1114.53	982.343	1113.04	1429.1	1526.91	1544.43	1527.06	1067.66	711.326	-0.311278	-0.513002
T3_sgRNA55	254.12	280.27	253.988	104.92	183.056	183.171	263.804	402.612	255.894	114.452	372.733	269.886	-1.32308	-0.413056
T3_sgRNA56	527.419	442.183	566.994	617.641	422.299	305.596	451.244	431.802	488.616	628.972	626.486	359.847	0.277794	0.191562
T3_sgRNA57	1118.13	1156.11	1249.92	689.897	1054.84	1219.58	1183.15	1171.6	1026.6	966.142	1453.03	1968.7	-0.76628	0.319208
T3_sgRNA58	583.997	485.738	591.233	444.425	370.644	405.593	594.055	665.317	513.803	527.924	440.12	333.696	-0.311351	-0.463031
T3_sgRNA59	1381.84	1381.47	1393.25	1856.88	1027.65	1288.74	1257.53	1355.8	1383.24	909.432	918.144	1185.19	0.42247	-0.417611
T3_sgRNA6	552.352	792.52	670.275	627.539	669.697	652.312	693.23	699.539	658.876	1687.91	481.183	877.651	-0.0825571	0.385886
T3_sgRNA60	491.938	466.801	517.461	543.406	607.168	792.494	438.351	507.292	410.035	169.101	383.262	481.191	0.144451	-0.515942
T3_sgRNA61	1164.16	1268.79	1003.31	1235.28	1352.99	911.181	999.679	1118.26	1072.94	763.015	1246.65	1066.99	0.115674	-0.0803222
T3_sgRNA62	1241.83	1331.28	1409.05	952.197	1725.44	1210.24	1299.19	1277.29	1356.04	1938.47	987.637	2580.65	-0.477339	0.378206
T3_sgRNA63	669.343	532.134	765.126	467.19	328.052	713.992	550.419	665.317	600.444	382.539	584.369	292.899	-0.472734	-0.58257
T3_sgRNA64	810.308	825.66	864.191	650.305	827.379	1128	773.561	680.415	865.405	1299.19	167.414	466.546	-0.35734	-0.722109
T3_sgRNA65	1781.72	1665.52	1791.62	1802.44	1541.48	1793.39	1788.12	1790.62	1935.32	2748.92	1364.58	1847.36	0.0464518	0.0537701
T3_sgRNA66	532.214	515.091	521.677	372.168	642.51	538.298	620.832	436.834	490.631	619.692	207.425	343.11	-0.490707	-0.531039
T3_sgRNA67	1089.36	1080.36	1137.15	717.612	903.502	787.821	1318.03	1220.92	1149.51	1547.68	749.677	1528.31	-0.618865	-0.0203281
T3_sgRNA68	724.003	668.482	699.784	1327.33	753.975	607.454	787.446	583.788	759.622	505.24	644.386	370.308	0.929196	-0.511429
T3_sgRNA69	585.915	506.569	543.808	438.486	213.868	214.011	456.203	685.448	529.922	455.747	622.274	387.045	-0.31232	-0.198072
T3_sgRNA7	1833.5	1851.11	1846.42	1137.29	1808.82	1168.18	1966.63	1632.59	1916.18	1350.74	1236.13	1923.72	-0.696971	-0.31255
T3_sgRNA70	178.364	218.724	173.892	83.144	199.368	88.7818	164.63	220.43	179.327	189.723	98.9743	46.027	-1.18702	-0.970857
T3_sgRNA71	1051.96	1015.03	1026.49	601.804	749.444	1174.72	1055.22	1048.81	1042.72	1112.56	880.239	737.478	-0.776743	-0.225371
T3_sgRNA72	926.34	818.085	850.491	503.813	830.098	841.091	988.77	959.224	1097.12	905.307	849.705	820.117	-0.777808	-0.240651
T3_sgRNA73	1438.42	1412.71	1438.56	1340.2	1858.66	2989.61	1381.5	1255.14	1379.21	976.453	1026.59	1874.55	-0.0934081	-0.115964
T3_sgRNA74	519.748	739.496	584.91	530.538	712.289	770.065	682.321	508.298	594.399	351.606	276.917	463.408	-0.196734	-0.73062
T3_sgRNA75	769.073	718.665	916.886	732.459	510.202	677.545	813.231	909.904	823.092	338.201	1493.04	673.668	-0.122313	-0.280112
T3_sgRNA76	873.598	505.622	740.886	1003.67	227.461	874.734	711.081	755.905	644.772	939.334	460.125	402.736	0.542448	-0.33117
T3_sgRNA77	1144.02	1188.31	1366.9	793.827	717.726	1444.81	1459.85	1444.37	1259.32	2197.28	1324.57	808.61	-0.631078	-0.0580492
T3_sgRNA78	274.258	243.342	291.928	316.739	117.809	477.553	235.044	243.581	207.536	553.702	267.441	261.517	0.23525	0.568182
T3_sgRNA79	1062.51	960.114	1043.35	1210.54	1009.53	698.105	971.91	1202.8	972.195	1096.06	1911.05	743.754	0.245654	0.151658
T3_sgRNA8	1177.58	1112.56	980.12	1111.56	1405.55	783.149	937.199	1021.63	1095.1	375.321	1348.79	1214.48	0.0323344	-0.256721
T3_sgRNA80	1158.4	1200.62	1137.15	723.551	773.912	871.931	1074.06	1015.59	1060.85	790.855	449.596	1153.81	-0.687279	-0.498673
T3_sgRNA81	907.161	1129.6	1063.38	913.594	843.691	1273.78	1018.52	980.361	1146.49	1347.65	570.681	1851.54	-0.171674	0.10495
T3_sgRNA82	416.182	494.26	503.76	286.055	318.083	432.694	464.137	489.174	555.108	467.089	453.808	779.321	-0.715448	0.130109
T3_sgRNA83	852.502	1024.5	1160.34	1163.03	1420.95	1100.89	1147.45	1166.57	1053.8	609.381	1937.37	680.99	0.211472	-0.27036
T3_sgRNA84	371.111	508.463	376.239	667.132	362.488	372.883	493.889	459.985	473.504	623.817	560.152	714.464	0.68809	0.404884
T3_sgRNA85	787.293	822.819	756.694	1159.07	722.257	602.782	851.909	791.133	922.83	804.259	632.804	1252.14	0.55583	0.0116871
T3_sgRNA86	542.762	472.482	566.994	544.395	410.518	456.993	565.295	482.128	568.205	1164.11	326.405	648.562	0.0500168	0.223411
T3_sgRNA87	1354.03	1391.88	1408	1225.38	1188.05	1321.45	1626.46	1444.37	1359.06	1775.56	958.155	2376.67	-0.17608	0.113585
T3_sgRNA88	540.845	605.042	605.988	825.501	490.265	525.214	618.849	609.958	743.503	1108.43	1211.91	951.922	0.501424	0.72929
T3_sgRNA89	1324.3	1095.51	1132.93	1581.72	734.945	996.225	1193.07	1261.18	1161.6	916.65	1390.9	421.565	0.422522	-0.567091
T3_sgRNA9	1161.28	1303.82	1268.89	1300.61	1898.53	1217.71	1274.39	1318.56	1219.02	1312.59	804.429	622.41	0.0651788	-0.546699
T3_sgRNA90	733.592	848.385	726.132	718.602	815.598	793.429	746.784	846.493	788.838	786.731	838.123	485.375	-0.0947834	-0.213262
T3_sgRNA91	832.364	984.732	921.102	1133.33	923.438	1012.11	876.703	858.571	1102.16	1242.48	514.877	697.727	0.31573	-0.298081
T3_sgRNA92	551.393	408.096	559.617	515.691	541.92	603.716	487.939	645.186	434.214	551.639	385.368	194.569	0.0410306	-0.57486
T3_sgRNA93	1249.5	1258.37	1221.46	770.072	1384.7	785.952	1116.71	1122.28	1151.52	763.015	897.086	895.434	-0.690776	-0.411822
T3_sgRNA94	653.041	766.008	727.185	821.542	906.22	611.192	700.172	693.5	562.161	959.956	564.364	357.755	0.202716	-0.164674
T3_sgRNA95	443.991	384.424	546.97	858.165	280.928	710.254	513.724	501.252	363.692	391.819	575.946	184.108	0.919691	-0.390858
T3_sgRNA96	1468.14	1626.7	1451.21	1196.68	1137.31	1581.25	1652.25	1640.65	1604.88	1309.5	1717.31	2580.65	-0.338696	0.138581
T3_sgRNA97	848.666	785.892	805.174	765.123	530.139	560.727	893.562	761.944	804.957	722.802	491.713	803.38	-0.0872509	-0.313556
T3_sgRNA98	1310.88	1221.45	1094.99	1048.21	1206.18	785.018	1096.87	1141.41	1206.93	590.821	1136.1	1277.25	-0.20209	-0.272543
T3_sgRNA99	1007.85	1067.11	1113.96	1376.83	985.061	1198.09	1024.47	1047.8	954.061	611.443	903.403	620.318	0.374448	-0.526528
TEAD4_sgRNA10	685.645	552.018	715.593	577.059	584.512	531.756	674.387	676.389	607.496	565.044	570.681	623.456	-0.165053	-0.154322
TEAD4_sgRNA100	324.123	313.41	336.192	389.985	166.745	442.974	276.697	380.469	281.08	197.972	232.695	100.423	0.26546	-0.892417
TEAD4_sgRNA1002	338.507	302.995	297.198	146.492	300.865	141.116	296.532	300.953	399.96	270.149	145.303	337.88	-1.09248	-0.476085
TEAD4_sgRNA1008	462.211	400.521	485.844	387.016	123.246	438.302	411.574	315.044	447.311	263.962	225.324	558.6	-0.211249	-0.267944
TEAD4_sgRNA101	740.305	750.858	617.581	756.215	659.728	294.382	728.933	792.14	704.212	658.874	680.185	385.999	0.111033	-0.411008
TEAD4_sgRNA1011	575.367	573.796	522.73	609.723	1083.84	724.272	515.707	574.729	586.339	366.041	312.717	700.865	0.131125	-0.371724
TEAD4_sgRNA1012	2562.3	2640.79	2692.69	2202.33	2096.99	2390.57	2881.02	2922.97	2673.79	2092.11	2334.32	3361.02	-0.256791	-0.152014
TEAD4_sgRNA1013	2046.39	1904.13	2018.2	1495.6	1462.64	1345.74	1874.4	1913.42	1989.73	1663.17	1509.88	2587.97	-0.411034	-0.0449848
TEAD4_sgRNA1015	1144.02	1056.69	999.09	875.982	1088.37	924.265	1157.37	1092.09	1209.95	1152.77	1028.7	875.559	-0.281813	-0.186227
TEAD4_sgRNA1016	1374.17	1260.27	1334.23	1263.99	1008.62	1137.34	1668.12	1366.87	1298.61	1522.94	731.778	1371.39	-0.0647825	-0.318028
TEAD4_sgRNA1017	186.035	204.521	269.796	183.115	183.056	64.4836	191.407	261.698	189.402	56.7106	121.086	59.6259	-0.247151	-1.51142
TEAD4_sgRNA102	672.22	660.907	694.515	785.909	489.359	469.142	824.14	697.526	610.518	356.761	670.709	292.899	0.2179	-0.774708
TEAD4_sgRNA1020	1200.6	961.061	1051.78	1454.03	1118.28	1242.01	1108.77	1203.81	1174.69	886.748	864.446	1209.25	0.44696	-0.252765
TEAD4_sgRNA1022	998.261	945.911	930.587	1063.06	742.194	723.338	1026.46	879.708	1032.64	1525	907.615	803.38	0.150391	0.0846687
TEAD4_sgRNA1024	466.047	296.367	421.557	528.558	173.088	389.705	354.053	405.632	418.094	88.6748	181.102	101.469	0.447535	-1.73451
TEAD4_sgRNA1025	1057.72	982.838	914.778	1217.47	786.599	814.923	904.472	856.558	1001.41	457.809	714.931	462.362	0.308057	-0.786005
TEAD4_sgRNA1026	2438.6	2308.44	2313.29	2616.07	2507.51	2024.22	2240.35	2391.52	2743.3	2804.6	1927.89	3706.22	0.153094	0.149067
TEAD4_sgRNA1027	174.528	111.729	154.922	27.7147	10.8746	103.734	169.588	156.012	144.066	2.0622	7.37042	28.2438	-2.38295	-4.37207
TEAD4_sgRNA1029	1557.33	1659.84	1501.8	1489.66	1289.55	756.047	1468.77	1577.23	1546.45	2109.63	1988.96	1107.79	-0.0772819	0.125241
TEAD4_sgRNA103	2313.93	2113.39	2317.51	1800.46	2801.13	2229.82	2159.03	2431.78	2406.81	2441.65	2140.58	2976.06	-0.319124	0.0999151
TEAD4_sgRNA1030	678.933	944.017	893.7	561.222	1067.53	665.396	829.099	862.597	954.061	808.384	1104.51	4892.46	-0.565386	0.89285
TEAD4_sgRNA1031	606.053	570.008	570.156	431.557	358.863	512.131	709.098	601.906	619.586	587.728	388.527	638.101	-0.431043	-0.286626
TEAD4_sgRNA1032	907.161	829.447	908.455	515.691	478.484	886.883	802.322	897.826	761.637	293.864	413.797	812.795	-0.772468	-0.824253
TEAD4_sgRNA1034	420.977	550.124	549.078	382.067	636.167	388.771	480.005	464.011	457.385	436.156	281.129	384.953	-0.396345	-0.369952
TEAD4_sgRNA1036	1098.95	807.67	941.126	875.982	675.134	711.189	860.835	901.852	962.121	793.948	728.619	775.136	-0.104502	-0.245395
TEAD4_sgRNA1037	548.516	440.289	433.15	585.967	467.61	382.229	409.591	436.834	359.662	401.099	128.456	202.937	0.314537	-0.873882
TEAD4_sgRNA1038	2405.03	2279.09	2284.84	2792.25	2889.03	2312.06	2448.62	2391.52	2597.22	1883.82	1758.37	3297.21	0.265895	-0.159239
TEAD4_sgRNA1040	648.246	661.854	582.802	605.764	825.567	613.996	700.172	557.618	689.1	972.329	307.452	245.826	-0.0565989	-0.624086
TEAD4_sgRNA1042	302.067	406.202	311.952	187.074	883.565	549.512	215.209	339.201	366.714	106.203	288.499	118.206	-0.849188	-0.961944
TEAD4_sgRNA1049	274.258	300.154	298.251	56.4192	327.145	258.869	297.524	315.044	279.065	110.328	116.874	427.842	-2.365	-0.748445
TEAD4_sgRNA105	277.135	317.197	241.341	199.942	171.276	128.033	294.548	329.136	334.475	573.293	172.679	215.49	-0.469436	-0.201369
TEAD4_sgRNA1050	1138.27	836.075	833.629	865.094	813.786	697.171	768.603	862.597	826.114	557.826	2173.22	504.205	-0.0977453	0.0527745
TEAD4_sgRNA1051	646.328	715.825	630.227	464.221	790.224	534.56	679.345	644.18	664.921	414.503	365.362	507.343	-0.514438	-0.640373
TEAD4_sgRNA1052	292.478	377.796	345.677	143.522	387.862	335.502	390.748	307.999	367.721	176.318	619.116	300.221	-1.23051	-0.144452
TEAD4_sgRNA1054	556.188	536.868	627.066	422.649	447.673	926.134	541.493	585.801	518.84	475.338	180.049	449.809	-0.436793	-0.698662
TEAD4_sgRNA1055	817.98	689.313	791.473	746.317	743.101	476.618	808.272	873.669	902.681	702.18	348.516	820.117	-0.0341334	-0.555749
TEAD4_sgRNA1056	1324.3	1204.4	1301.56	1339.21	782.974	1263.5	1280.34	1221.93	1154.54	973.36	996.06	1321.18	0.070122	-0.165278
TEAD4_sgRNA1057	616.601	688.366	618.635	293.973	550.076	195.32	570.253	655.252	570.22	389.756	614.904	338.926	-1.12318	-0.463756
TEAD4_sgRNA1058	1021.28	913.718	1009.63	1216.48	572.731	1144.82	936.207	1071.96	1335.89	525.862	1778.38	1199.84	0.311369	-0.0855944
TEAD4_sgRNA1059	955.109	985.679	1028.6	708.704	797.474	613.996	1068.11	1158.52	1304.66	888.81	538.041	941.461	-0.481281	-0.6141
TEAD4_sgRNA106	232.065	261.333	171.784	128.675	150.433	115.884	279.672	233.515	176.305	384.601	87.3922	88.9158	-0.76327	-0.648625
TEAD4_sgRNA1060	464.129	421.352	399.425	559.242	257.367	205.6	370.913	491.187	449.325	310.362	169.52	135.989	0.387649	-1.17207
TEAD4_sgRNA1062	460.293	489.525	384.671	76.2153	57.0919	91.5854	443.31	458.978	472.497	193.847	47.3813	35.5663	-2.5377	-2.73372
TEAD4_sgRNA1063	952.232	1025.45	1050.73	968.034	1024.03	1372.85	899.513	856.558	991.337	1095.03	549.623	764.676	-0.0592139	-0.243627
TEAD4_sgRNA1065	609.889	549.178	562.778	695.836	641.604	317.745	426.45	538.494	640.742	339.232	1049.76	699.819	0.279286	0.253397
TEAD4_sgRNA1067	1092.24	1249.85	1258.35	939.329	1579.54	1004.64	1158.36	1255.14	1158.57	897.059	1308.78	812.795	-0.350488	-0.273277
TEAD4_sgRNA1068	253.161	279.323	204.455	112.838	138.652	157.004	192.399	272.77	339.513	62.8972	260.071	251.056	-1.11033	-0.705755
TEAD4_sgRNA107	2188.31	2039.53	2284.84	2387.42	1609.45	2101.79	2061.84	2036.21	2117.67	2531.35	1881.56	1583.75	0.138737	-0.0790383
TEAD4_sgRNA1070	594.545	709.197	566.994	552.314	543.732	768.196	432.401	549.566	670.966	160.852	401.162	771.998	-0.16828	-0.559462
TEAD4_sgRNA1071	695.235	728.134	708.215	312.78	534.67	649.509	627.775	739.8	688.093	523.8	346.41	566.969	-1.18348	-0.545073
TEAD4_sgRNA1074	612.765	576.636	636.551	364.25	456.735	679.414	544.468	654.245	681.04	387.694	753.889	641.24	-0.739495	-0.124095
TEAD4_sgRNA1076	349.056	312.463	328.814	469.17	660.635	614.931	343.144	333.162	346.565	270.149	234.801	387.045	0.508638	-0.230157
TEAD4_sgRNA1077	1775.01	1766.84	1542.9	1550.04	1683.76	1290.61	1787.12	1732.24	1678.42	832.099	1839.45	727.017	-0.125904	-0.741074
TEAD4_sgRNA1079	520.707	524.559	495.329	419.679	309.927	236.44	534.551	554.599	619.586	541.328	220.06	600.443	-0.290701	-0.453549
TEAD4_sgRNA1081	1583.22	1580.31	1588.22	2000.41	1930.25	1889.65	1364.64	1440.35	1633.09	1386.83	890.768	2343.19	0.336803	-0.0497159
TEAD4_sgRNA1084	2430.92	2527.16	2569.39	2356.74	3215.27	2647.57	2225.48	2673.35	2538.79	1875.57	1996.33	2280.43	-0.0900256	-0.274304
TEAD4_sgRNA1086	798.801	646.704	570.156	752.255	564.575	356.996	678.354	696.519	709.249	529.986	391.685	563.831	0.177124	-0.505861
TEAD4_sgRNA1087	866.886	1011.24	964.311	837.379	775.724	1138.28	1041.33	968.283	993.352	889.841	721.249	1028.28	-0.175253	-0.200627
TEAD4_sgRNA1088	1696.37	1521.6	1472.29	1763.84	1616.7	1327.05	1802	1462.49	1745.92	2669.52	2229.03	2567.05	0.176686	0.577031
TEAD4_sgRNA1089	677.015	643.863	653.413	1099.68	560.95	568.203	597.031	697.526	784.808	413.472	671.762	1025.15	0.741031	-0.0662986
TEAD4_sgRNA1091	1083.61	988.52	1159.28	665.152	981.436	1285.93	1039.35	1051.82	983.277	720.74	751.783	1358.84	-0.692382	-0.181976
TEAD4_sgRNA1093	724.962	714.878	718.754	1238.25	630.729	796.232	592.072	758.924	732.421	476.369	810.747	637.055	0.7832	-0.139884
TEAD4_sgRNA1095	663.589	612.617	564.886	603.784	505.671	590.632	739.842	652.232	604.474	569.168	213.742	280.346	-0.0203799	-1.03211
TEAD4_sgRNA1096	887.982	938.336	695.569	733.449	1466.26	628.014	884.637	1016.6	931.897	1024.92	826.54	394.368	-0.184913	-0.44229
TEAD4_sgRNA1097	1484.45	1635.22	1501.8	1648.03	1305.86	1750.4	1549.11	1702.04	1581.71	1850.83	1646.76	1735.43	0.0987115	0.114303
TEAD4_sgRNA1098	387.414	343.709	256.096	240.524	222.93	194.385	356.037	336.181	350.595	204.158	132.668	254.194	-0.43107	-0.869211
TEAD4_sgRNA1099	649.205	654.279	535.377	900.727	1085.65	812.12	628.766	469.043	573.243	553.702	349.569	599.397	0.561378	-0.181065
TEAD4_sgRNA110	876.475	1023.55	986.443	688.908	862.722	1132.67	929.265	1000.49	1022.57	1199.17	450.649	2491.73	-0.478844	0.167398
TEAD4_sgRNA1100	815.103	855.959	757.748	685.938	1279.58	644.836	871.744	822.336	768.689	515.551	1527.78	735.386	-0.237336	0.023984
TEAD4_sgRNA1101	581.12	539.709	532.215	485.997	655.197	532.691	516.699	577.749	504.736	391.819	1121.36	376.584	-0.180064	0.045013
TEAD4_sgRNA1102	237.818	300.154	263.473	314.759	367.019	152.331	272.73	298.94	336.49	260.869	260.071	210.26	0.243178	-0.314498
TEAD4_sgRNA1105	782.499	876.79	833.629	785.909	459.454	845.763	950.092	938.087	816.039	986.764	614.904	1023.05	-0.0788795	-0.0761833
TEAD4_sgRNA1106	776.745	752.752	714.539	633.478	965.125	635.491	730.916	709.604	688.093	1419.83	1505.67	637.055	-0.238914	0.644025
TEAD4_sgRNA1108	650.164	600.308	598.611	533.507	405.08	609.323	777.528	754.898	783.801	601.132	499.083	804.426	-0.2072	-0.310247
TEAD4_sgRNA1109	2016.66	2043.32	2107.78	1798.48	2143.21	1654.14	1867.46	1754.38	2179.13	1231.14	1545.68	1768.9	-0.192755	-0.361567
TEAD4_sgRNA111	1019.36	792.52	713.485	767.103	623.479	899.967	877.694	984.387	968.165	1008.42	651.756	1529.35	-0.117554	0.0883343
TEAD4_sgRNA1111	639.616	642.916	596.503	616.651	744.913	622.407	610.915	610.964	641.75	803.228	303.24	547.093	-0.0216668	-0.282004
TEAD4_sgRNA1112	1064.43	1042.49	1054.95	571.12	884.471	856.043	1033.4	962.244	1045.74	789.824	490.66	578.476	-0.883894	-0.73789
TEAD4_sgRNA1113	677.974	807.67	868.407	887.859	1041.25	817.727	768.603	614.99	733.428	833.13	394.844	641.24	0.185876	-0.238923
TEAD4_sgRNA1114	717.29	850.278	824.144	512.721	541.013	453.254	803.314	795.16	877.494	631.034	578.052	575.337	-0.632954	-0.472424
TEAD4_sgRNA1116	649.205	783.998	745.102	639.417	692.352	647.64	789.429	834.414	882.532	809.415	1999.49	864.052	-0.178897	0.422112
TEAD4_sgRNA1117	1284.99	1136.23	1026.49	625.56	1217.96	1017.72	1090.92	986.4	1053.8	913.556	922.356	820.117	-0.871356	-0.238176
TEAD4_sgRNA1118	1106.62	1028.29	1178.25	929.431	692.352	720.534	949.1	1072.96	1160.59	597.008	742.307	969.705	-0.246598	-0.48652
TEAD4_sgRNA112	774.827	698.781	568.048	477.088	872.69	670.069	629.758	685.448	666.936	312.424	655.968	462.362	-0.500653	-0.534413
TEAD4_sgRNA1120	937.848	756.539	740.886	1111.56	557.325	426.153	819.182	888.767	840.218	570.199	777.053	812.795	0.461836	-0.254794
TEAD4_sgRNA1121	1184.3	1354.01	1243.59	1521.34	1217.05	1246.68	1283.32	1188.71	1174.69	1050.69	1279.3	533.495	0.273414	-0.440443
TEAD4_sgRNA1124	1621.57	1679.73	1520.77	791.848	2050.78	1254.16	1696.88	1511.81	1835.59	1182.67	1494.09	1368.26	-1.02018	-0.32058
TEAD4_sgRNA1128	210.009	289.738	299.305	191.033	173.088	237.374	299.507	236.535	205.521	353.668	162.149	63.8101	-0.461782	-0.664117
TEAD4_sgRNA113	867.845	825.66	704	729.49	484.828	669.134	1059.18	903.865	926.86	355.73	1598.33	596.259	-0.125966	-0.462708
TEAD4_sgRNA1130	609.889	375.903	513.245	758.194	481.203	465.403	439.343	422.743	450.333	608.35	353.78	321.143	0.629716	-0.0917167
TEAD4_sgRNA1133	623.314	509.41	599.665	416.71	422.299	607.454	531.575	495.213	665.929	391.819	424.326	457.132	-0.46527	-0.401908
TEAD4_sgRNA1136	433.443	392.946	370.97	414.73	363.394	295.316	399.673	374.43	464.437	361.917	135.826	513.619	0.0583482	-0.486959
TEAD4_sgRNA1137	395.085	375.903	435.257	157.38	119.621	459.796	391.739	416.704	385.856	142.292	371.68	216.536	-1.35055	-0.819818
TEAD4_sgRNA1139	612.765	595.574	605.988	1137.29	776.631	254.196	565.295	767.983	698.167	1357.96	814.958	746.892	0.911229	0.482449
TEAD4_sgRNA1140	864.009	773.583	783.042	707.714	748.538	758.851	942.158	966.27	993.352	542.36	1047.65	1298.17	-0.187397	-0.0979844
TEAD4_sgRNA1143	277.135	360.753	383.617	288.035	453.11	255.131	305.458	338.194	302.237	343.357	445.384	266.747	-0.227513	0.128576
TEAD4_sgRNA1144	529.337	544.443	402.587	404.832	403.268	436.433	384.797	431.802	434.214	197.972	303.24	296.037	-0.268766	-0.67378
TEAD4_sgRNA1145	1919.81	1911.71	1986.59	1214.5	1926.62	2168.14	2174.9	2236.51	2228.49	2115.82	2149.01	1995.9	-0.675013	-0.0854473
TEAD4_sgRNA1149	791.129	819.979	779.88	833.42	515.639	524.28	684.304	750.872	832.159	226.842	632.804	1536.67	0.0647926	-0.318292
TEAD4_sgRNA1151	1466.23	1318.97	1421.7	1080.87	1199.84	1309.3	1360.67	1411.16	1459.8	997.075	781.265	1490.65	-0.374184	-0.423793
TEAD4_sgRNA1153	1121.01	1181.68	1131.88	743.347	1130.06	1460.69	1058.19	1206.83	1129.36	695.994	714.931	920.54	-0.622676	-0.551585
TEAD4_sgRNA1154	819.897	915.612	752.479	1086.81	599.918	1015.85	748.768	847.499	874.472	772.295	512.771	600.443	0.394753	-0.407549
TEAD4_sgRNA1155	689.481	741.39	580.695	740.378	852.753	566.334	645.626	696.519	806.972	656.812	729.672	1284.57	0.150421	0.254187
TEAD4_sgRNA1156	790.17	633.448	699.784	1029.4	377.894	692.498	777.528	694.506	712.271	633.097	522.247	603.581	0.546302	-0.315535
TEAD4_sgRNA1157	1055.8	985.679	1015.95	704.745	1058.47	1181.26	907.447	1158.52	849.286	721.771	1361.42	824.301	-0.531613	-0.0468378
TEAD4_sgRNA1158	1230.33	1272.58	1165.6	1186.78	1401.92	777.541	1093.89	1109.2	1106.19	644.439	923.409	594.167	-0.0422357	-0.641496
TEAD4_sgRNA116	923.463	1042.49	1080.24	560.232	1488.92	1091.55	938.191	1041.76	1003.43	526.893	382.209	674.714	-0.85474	-0.950516
TEAD4_sgRNA1160	1284.99	1349.27	1345.82	921.513	1323.08	1372.85	1219.85	1198.78	1104.17	898.09	1052.92	1310.72	-0.525397	-0.127181
TEAD4_sgRNA1161	345.22	342.763	263.473	350.393	321.708	399.051	276.697	352.286	425.146	333.046	109.503	1523.07	0.154846	0.140866
TEAD4_sgRNA1163	1281.15	1332.23	1268.89	1606.46	1077.5	1166.31	1122.66	1318.56	1061.86	998.107	944.467	869.282	0.312272	-0.313243
TEAD4_sgRNA1165	1065.39	1200.62	1203.54	836.389	947.906	1168.18	1345.8	1117.25	1271.41	1819.89	650.703	762.583	-0.465234	-0.36065
TEAD4_sgRNA1167	1219.78	1076.58	1185.63	1592.6	688.727	1200.89	1213.9	1202.8	1263.35	909.432	1049.76	792.919	0.45848	-0.42832
TEAD4_sgRNA117	1268.68	1124.87	1249.92	842.328	955.156	1280.33	1225.8	1353.78	1144.47	1090.91	1807.86	965.521	-0.525852	0.00126348
TEAD4_sgRNA1170	742.223	694.994	760.91	789.868	798.38	609.323	697.197	648.206	695.145	711.46	499.083	381.815	0.109419	-0.404132
TEAD4_sgRNA1172	2159.54	2087.82	2341.75	2550.74	2362.52	3139.14	2284.98	2193.23	2084.43	1619.86	1828.92	1587.93	0.217479	-0.383627
TEAD4_sgRNA1173	130.416	138.241	106.443	179.156	246.492	43.9236	234.052	170.104	150.111	129.919	55.8046	19.8753	0.527747	-1.79139
TEAD4_sgRNA1174	1528.56	1454.37	1541.84	1720.29	1601.29	1360.7	1590.76	1477.59	1793.27	2769.54	867.604	3139.25	0.190243	0.279874
TEAD4_sgRNA1176	1081.69	917.505	951.664	971.993	845.503	1056.97	896.538	1000.49	976.225	551.639	502.242	474.915	-0.0135151	-0.91148
TEAD4_sgRNA1177	968.534	1048.17	1099.21	827.481	1176.27	824.269	870.752	859.578	998.389	415.534	672.814	928.908	-0.325941	-0.50826
TEAD4_sgRNA1178	1184.3	1248.91	1185.63	1032.37	1482.58	1090.61	1339.85	1218.91	1077.98	1613.67	986.584	436.21	-0.224153	-0.447343
TEAD4_sgRNA1179	1219.78	1193.04	1294.18	1275.86	1333.05	1106.5	1194.06	1102.15	1178.72	1979.72	787.583	1195.66	0.0470424	0.088391
TEAD4_sgRNA1182	851.543	791.573	853.653	724.541	721.351	993.421	829.099	586.808	627.645	962.018	767.577	421.565	-0.199083	0.00925024
TEAD4_sgRNA1183	373.988	409.989	347.784	641.397	384.237	315.876	378.847	453.946	439.251	800.135	391.685	232.227	0.768959	-0.0179011
TEAD4_sgRNA1185	1307.04	1263.11	1306.83	2122.15	1355.71	1092.48	1273.4	1523.89	1310.7	1275.47	2634.4	827.44	0.715745	0.0428172
TEAD4_sgRNA1187	841.953	895.728	914.778	859.155	942.469	1358.83	888.604	919.969	838.204	749.611	592.793	1084.77	-0.0404892	-0.169145
TEAD4_sgRNA1190	990.589	1172.21	1295.23	771.062	1207.09	916.789	1145.47	1205.82	1230.1	976.453	1113.99	853.591	-0.571349	-0.290587
TEAD4_sgRNA1191	972.37	942.124	991.712	744.337	666.978	1325.18	1177.2	990.427	987.307	943.458	851.811	861.96	-0.379825	-0.244242
TEAD4_sgRNA1192	768.114	801.989	845.221	982.881	962.406	593.436	702.156	762.951	956.076	719.709	426.432	963.429	0.288939	-0.2642
TEAD4_sgRNA1193	831.405	873.003	937.964	1075.92	531.951	868.192	896.538	934.061	963.128	812.508	800.218	1650.7	0.29048	0.137389
TEAD4_sgRNA1197	1329.1	1465.74	1165.6	1663.87	1715.47	1178.46	1371.58	1277.29	1449.73	1504.38	2044.77	1547.13	0.34016	0.301997
TEAD4_sgRNA1198	575.367	588.946	587.018	637.437	852.753	625.211	625.791	586.808	604.474	410.379	367.468	397.506	0.126944	-0.629566
TEAD4_sgRNA1199	823.733	659.013	553.293	801.746	492.984	560.727	576.204	638.141	736.45	474.307	1287.72	507.343	0.259635	0.0648282
TEAD4_sgRNA12	592.628	529.294	559.617	549.344	552.794	530.822	570.253	499.239	552.086	301.082	304.293	327.419	-0.0275001	-0.79649
TEAD4_sgRNA120	1285.94	1459.11	1389.03	1250.13	1210.71	1310.23	1318.03	1334.66	1242.19	1144.52	972.896	1107.79	-0.138586	-0.274987
TEAD4_sgRNA1200	1052.92	884.365	890.539	791.848	579.981	567.269	1191.09	1014.58	913.763	1024.92	523.3	1953.01	-0.246659	-0.0253809
TEAD4_sgRNA1203	1062.51	1025.45	1132.93	567.161	859.097	928.938	1089.93	916.95	1283.5	747.549	319.034	516.758	-0.919434	-1.12655
TEAD4_sgRNA1204	543.721	659.96	644.982	532.518	520.17	580.352	533.559	723.696	744.51	292.833	781.265	450.855	-0.205339	-0.492923
TEAD4_sgRNA1205	1168.95	1020.71	1061.27	785.909	1227.02	1187.81	1021.5	1079	939.957	592.884	732.831	532.449	-0.461094	-0.720987
TEAD4_sgRNA1206	218.639	285.004	276.12	206.87	280.928	188.778	261.821	279.816	246.827	493.898	171.626	102.515	-0.319551	-0.352416
TEAD4_sgRNA1208	1144.02	1182.63	1131.88	895.778	1143.65	1437.33	1122.66	1000.49	1070.93	862.001	573.84	844.177	-0.36373	-0.508795
TEAD4_sgRNA1210	1249.5	1125.81	1126.61	1261.02	1094.71	1239.21	1243.65	1253.13	1044.73	898.09	1280.35	1027.24	0.113151	-0.154337
TEAD4_sgRNA1212	2675.45	2961.77	3003.59	2539.85	3135.52	3138.2	3055.57	3073.95	3000.2	2675.71	2751.27	3522.11	-0.179567	-0.0400437
TEAD4_sgRNA1214	1779.8	2006.39	1566.08	1175.89	1680.13	1245.75	1726.63	1874.16	1907.11	1659.04	3591.5	1061.76	-0.594069	0.0119337
TEAD4_sgRNA1217	392.208	499.941	435.257	368.209	264.616	200.927	449.261	434.821	554.101	259.838	199.001	149.588	-0.25789	-1.26891
TEAD4_sgRNA1220	560.023	717.718	642.874	504.803	704.133	576.614	497.856	503.266	596.414	425.845	279.023	530.356	-0.335427	-0.415229
TEAD4_sgRNA1222	476.595	545.39	471.09	288.035	410.518	710.254	460.17	537.488	523.877	149.51	383.262	865.098	-0.785776	-0.462064
TEAD4_sgRNA1223	1480.61	1504.56	1386.92	1421.37	1359.33	1239.21	1479.68	1733.25	1501.11	897.059	1732.05	1972.88	-0.0351935	-0.109578
TEAD4_sgRNA1224	426.73	387.265	321.437	477.088	420.486	321.483	387.772	373.423	363.692	480.493	529.618	238.503	0.343862	0.0682472
TEAD4_sgRNA1227	545.639	608.83	425.772	567.161	1001.37	268.214	595.047	566.677	517.832	534.111	264.282	329.511	0.122402	-0.636156
TEAD4_sgRNA1228	791.129	726.24	842.06	402.853	523.795	606.52	747.776	762.951	684.063	425.845	270.6	435.164	-0.962509	-0.986758
TEAD4_sgRNA1229	2148.99	1937.27	1884.36	2120.17	1591.32	1642	2126.3	2000.98	1911.14	1808.55	1607.81	1461.36	0.0935945	-0.312085
TEAD4_sgRNA1230	677.974	618.298	900.024	773.041	777.537	674.742	819.182	785.094	792.868	609.381	455.913	854.637	0.0973806	-0.367571
TEAD4_sgRNA1232	1405.81	1371.05	1444.89	1925.18	1700.07	1290.61	1602.66	1442.36	1498.09	1714.72	1132.94	869.282	0.452446	-0.345359
TEAD4_sgRNA1233	1247.59	1180.73	1160.34	1278.83	1380.17	1266.31	1117.7	1088.06	1222.04	1192.98	1721.52	3245.95	0.0970416	0.721772
TEAD4_sgRNA1235	2546.96	2435.32	2426.06	2568.56	2084.31	2313	2360.35	2340.18	2575.06	2942.76	2573.33	2352.61	0.0571245	0.10828
TEAD4_sgRNA1237	385.496	334.241	464.766	207.86	338.02	292.513	388.764	341.214	377.796	481.525	223.219	341.018	-0.912424	-0.150422
TEAD4_sgRNA1239	1000.18	1055.75	1060.22	1170.94	1019.5	450.451	1057.2	1097.12	1050.78	1738.44	809.694	1938.36	0.17338	0.387551
TEAD4_sgRNA124	1535.27	1490.35	1410.11	967.044	2149.55	1378.45	1487.62	1729.22	1528.31	1860.11	2306.94	1545.04	-0.611664	0.251317
TEAD4_sgRNA1241	1120.05	961.061	951.664	982.881	697.79	1097.16	1234.72	1150.46	1034.66	786.731	889.716	563.831	-0.0365059	-0.632289
TEAD4_sgRNA1242	610.848	532.134	596.503	511.732	450.391	632.687	710.09	612.977	748.54	1260.01	446.437	2234.4	-0.177656	0.649239
TEAD4_sgRNA1243	1202.52	1019.77	948.503	1135.31	893.533	835.483	1015.55	1077.99	1262.34	560.919	830.752	1595.25	0.110416	-0.29819
TEAD4_sgRNA1244	431.525	424.192	388.886	303.872	539.201	384.098	461.162	528.429	482.571	424.814	204.266	358.801	-0.447708	-0.639086
TEAD4_sgRNA1245	2860.53	2637.95	2974.08	3460.37	2666.1	2859.71	2641.02	2665.29	2967.97	2557.13	2435.4	3164.36	0.294881	-0.0280888
TEAD4_sgRNA1246	1069.22	1133.39	1147.69	1358.02	955.156	1048.56	1077.04	1231.99	997.382	1535.31	913.933	737.478	0.282858	-0.118305
TEAD4_sgRNA1248	530.296	460.173	484.79	474.119	634.354	330.829	591.08	461.998	456.378	903.245	663.338	874.513	-0.0501964	0.690625
TEAD4_sgRNA125	1336.77	1170.32	1227.78	1150.16	1131.87	969.123	1333.9	1407.13	1295.59	2197.28	1246.65	790.827	-0.112069	-0.0555991
TEAD4_sgRNA1251	982.918	918.452	912.67	999.708	1054.84	896.229	944.141	907.891	1033.65	950.676	661.232	1637.1	0.0927166	0.0719934
TEAD4_sgRNA1253	677.015	701.622	694.515	550.334	742.194	957.909	787.446	697.526	673.988	900.152	322.193	484.329	-0.328321	-0.466023
TEAD4_sgRNA1255	375.906	484.791	473.198	174.207	401.456	530.822	358.02	384.495	318.356	307.268	217.954	151.68	-1.34259	-0.703031
TEAD4_sgRNA1256	675.097	637.235	767.233	1049.2	707.758	646.705	725.957	800.192	625.63	350.575	583.316	439.349	0.602353	-0.672059
TEAD4_sgRNA1257	671.261	657.119	731.401	510.742	641.604	481.291	645.626	713.631	688.093	230.967	703.349	2335.87	-0.425303	0.0864451
TEAD4_sgRNA1259	653.041	609.776	709.269	431.557	513.827	592.502	748.768	708.598	748.54	1071.31	638.068	878.697	-0.604378	0.198941
TEAD4_sgRNA126	1006.89	985.679	1070.75	601.804	872.69	1054.17	1025.46	1086.05	1084.02	911.494	892.874	643.332	-0.761876	-0.401763
TEAD4_sgRNA1260	700.029	737.602	686.084	829.461	1159.96	557.923	706.123	739.8	727.383	514.52	717.037	1031.42	0.229292	0.000689303
TEAD4_sgRNA1264	319.328	369.275	289.82	676.04	314.458	205.6	319.342	241.567	312.311	196.94	108.451	230.135	1.05881	-0.764412
TEAD4_sgRNA1267	593.587	667.535	566.994	299.912	414.143	242.047	575.212	574.729	667.943	330.984	259.018	708.188	-1.01934	-0.62092
TEAD4_sgRNA1268	410.428	382.531	276.12	519.65	161.307	169.153	448.269	473.07	515.818	883.654	401.162	381.815	0.564874	0.10242
TEAD4_sgRNA1269	2026.25	2176.83	2042.44	2469.58	3438.2	2286.83	1808.94	2037.22	2171.07	1375.49	3858.94	3064.98	0.247152	0.341292
TEAD4_sgRNA1270	802.636	706.356	662.898	816.593	528.326	535.494	720.007	745.84	621.6	362.948	487.501	398.552	0.178308	-0.747643
TEAD4_sgRNA1273	774.827	766.955	827.305	971.003	494.796	843.894	636.7	587.814	715.294	724.865	3492.53	436.21	0.298998	0.681475
TEAD4_sgRNA1275	512.076	519.825	562.778	420.669	472.141	412.134	444.302	479.109	598.429	466.058	461.178	345.202	-0.336298	-0.259933
TEAD4_sgRNA1277	1486.36	1290.57	1385.87	1254.09	1212.52	1400.88	1302.16	1323.59	1272.42	969.236	1015.01	1381.86	-0.143555	-0.22997
TEAD4_sgRNA128	1071.14	1145.7	948.503	1494.61	843.691	1322.38	1067.12	881.721	1057.83	693.932	704.402	1010.5	0.506739	-0.336938
TEAD4_sgRNA1280	1077.85	999.882	873.676	773.041	1100.15	659.789	1072.08	881.721	826.114	1400.24	599.11	764.676	-0.342436	-0.0945773
TEAD4_sgRNA1281	1015.52	979.998	869.461	868.063	671.509	952.301	1100.84	1115.24	974.21	903.245	1789.96	1204.02	-0.13455	0.234242
TEAD4_sgRNA1282	883.188	966.742	815.712	1067.01	1001.37	474.749	804.305	721.683	849.286	559.888	342.198	441.441	0.267538	-0.847722
TEAD4_sgRNA1283	624.273	600.308	654.467	383.056	581.793	424.283	666.453	695.513	516.825	346.45	711.772	438.302	-0.70851	-0.382755
TEAD4_sgRNA1285	893.736	857.853	812.551	906.666	584.512	966.32	808.272	1032.7	780.779	659.905	782.318	545.001	0.0862248	-0.403944
TEAD4_sgRNA1286	468.924	374.009	335.138	353.362	173.994	289.709	529.592	569.697	459.4	228.905	4029.52	174.693	-0.137913	0.0724267
TEAD4_sgRNA1287	769.073	830.394	836.79	585.967	475.766	661.658	896.538	859.578	899.658	499.053	615.957	850.453	-0.469774	-0.469038
TEAD4_sgRNA1289	751.812	646.704	727.185	562.212	834.629	728.945	700.172	734.768	876.487	829.006	783.371	626.595	-0.33082	-0.0493733
TEAD4_sgRNA1291	824.692	658.066	623.904	520.64	481.203	448.582	759.677	760.937	619.586	391.819	1152.94	291.853	-0.420852	-0.480596
TEAD4_sgRNA1293	397.003	508.463	470.036	211.819	251.929	374.753	571.245	540.507	499.698	153.634	216.901	256.287	-1.10652	-1.39173
TEAD4_sgRNA1295	1033.74	1020.71	1169.82	756.215	1111.03	671.938	1002.65	1144.43	962.121	689.807	546.464	1110.92	-0.504379	-0.466171
TEAD4_sgRNA1298	861.132	895.728	794.635	610.713	911.658	644.836	888.604	961.237	956.076	536.173	579.105	1264.7	-0.476035	-0.352105
TEAD4_sgRNA13	3102.18	3257.19	3296.57	3130.77	3124.65	2871.86	3333.26	3277.27	2963.94	2406.59	4286.43	3275.24	-0.0394436	0.0204763
TEAD4_sgRNA1300	883.188	820.926	756.694	854.206	415.049	408.396	735.875	839.447	847.271	782.606	1096.09	1024.1	0.0613561	0.249047
TEAD4_sgRNA1301	1399.1	1202.51	1523.93	1191.73	1130.06	1576.58	1521.34	1554.08	1581.71	1670.38	1729.94	836.854	-0.199722	-0.209644
TEAD4_sgRNA1302	521.666	694.994	451.066	529.548	907.126	371.014	573.229	637.134	607.496	462.965	545.411	389.137	-0.0463925	-0.391686
TEAD4_sgRNA1303	500.569	536.868	561.724	551.324	418.674	493.44	501.823	518.363	502.721	520.706	385.368	447.717	0.0502338	-0.180535
TEAD4_sgRNA1306	900.449	910.877	905.293	907.655	997.748	909.312	966.952	902.858	990.329	743.424	663.338	1285.62	0.00338283	-0.149177
TEAD4_sgRNA1307	433.443	521.719	465.82	589.927	503.858	182.236	431.409	427.776	500.706	335.108	185.314	359.847	0.320906	-0.682631
TEAD4_sgRNA1308	929.217	790.626	802.012	963.085	318.083	970.058	1006.62	932.048	936.934	857.877	781.265	1026.19	0.200118	-0.117996
TEAD4_sgRNA131	1186.21	1258.37	1209.87	1251.12	1017.69	812.12	1331.91	1272.26	1206.93	1479.63	2342.74	1057.57	0.0389612	0.280654
TEAD4_sgRNA1311	736.469	731.921	733.509	670.101	297.24	444.843	752.735	841.46	820.069	401.099	540.147	549.186	-0.13133	-0.708726
TEAD4_sgRNA1312	786.334	831.341	846.275	647.336	959.687	609.323	832.074	931.041	805.965	1562.12	919.197	415.289	-0.342723	-0.0221172
TEAD4_sgRNA1313	1149.77	1082.26	1357.41	1105.62	1063.9	1114.91	1067.12	1069.94	1103.16	597.008	950.785	513.619	-0.107233	-0.703705
TEAD4_sgRNA1315	282.889	291.632	294.036	434.526	265.523	252.327	280.664	315.044	343.543	151.572	210.584	218.628	0.585985	-0.707337
TEAD4_sgRNA1316	1139.23	1048.17	1250.97	813.624	1157.24	1271.92	1107.78	1126.31	1173.69	1834.33	1717.31	1254.24	-0.490559	0.477297
TEAD4_sgRNA1318	369.194	427.033	362.539	326.637	366.113	223.356	506.782	569.697	455.37	257.775	445.384	299.175	-0.237931	-0.64548
TEAD4_sgRNA1319	1436.5	1491.3	1235.16	1657.93	1717.29	960.712	1536.21	1490.67	1447.71	1585.83	1138.2	1363.03	0.261442	-0.143435
TEAD4_sgRNA1321	252.202	271.748	196.024	200.931	236.523	188.778	223.143	247.607	268.991	30.9331	98.9743	69.0405	-0.242591	-2.04524
TEAD4_sgRNA1322	2056.94	2100.13	1989.75	2167.68	1776.19	1841.05	1991.42	2056.34	2151.93	1870.42	2439.61	1196.7	0.0816334	-0.230145
TEAD4_sgRNA1323	664.548	599.361	752.479	519.65	879.034	573.811	801.33	634.115	728.391	794.98	470.654	892.296	-0.364943	-0.0495818
TEAD4_sgRNA1324	2384.89	2398.39	2608.38	3017.93	2966.06	3479.31	2397.05	2489.15	2432	1898.26	2224.82	1921.63	0.293843	-0.279455
TEAD4_sgRNA1325	446.868	371.168	384.671	203.901	504.765	220.553	410.583	486.154	382.833	121.67	205.319	171.555	-0.970648	-1.38543
TEAD4_sgRNA1326	487.144	520.772	594.395	774.031	370.644	460.731	610.915	498.233	568.205	589.79	368.521	452.947	0.540251	-0.27097
TEAD4_sgRNA1328	984.836	837.969	816.766	995.749	690.54	980.338	869.761	873.669	892.606	582.573	900.245	1254.24	0.183547	-0.0147459
TEAD4_sgRNA1329	571.531	530.24	565.94	237.554	360.676	549.512	670.42	662.297	659.884	711.46	403.268	777.228	-1.22578	-0.131299
TEAD4_sgRNA133	651.123	592.733	714.539	693.857	696.883	697.171	630.75	702.559	647.794	643.408	310.611	393.322	0.0921958	-0.622891
TEAD4_sgRNA1330	1091.28	1011.24	1059.16	891.819	1136.4	1582.18	935.216	1087.05	1130.37	647.532	825.488	837.9	-0.240202	-0.453131
TEAD4_sgRNA1331	1731.85	1627.65	1722.06	1992.49	2305.42	2037.31	1714.73	1676.88	1666.33	1146.59	1168.74	1215.53	0.234823	-0.518851
TEAD4_sgRNA1333	1568.83	1550.01	1439.62	1248.15	1489.83	1393.41	1575.88	1659.77	1440.66	1227.01	1778.38	1422.65	-0.282759	-0.093194
TEAD4_sgRNA1334	1262.93	1239.44	1338.44	1413.45	947.906	1768.16	1401.34	1321.58	1349.99	1147.62	1465.66	1404.87	0.143547	-0.0271278
TEAD4_sgRNA1336	383.578	553.912	411.018	411.761	583.606	660.723	458.186	485.148	468.467	113.421	357.992	1172.64	-0.107652	-0.376333
TEAD4_sgRNA1339	574.408	627.767	588.072	303.872	828.285	783.149	541.493	594.86	610.518	358.823	386.421	282.438	-0.972637	-0.776048
TEAD4_sgRNA134	1020.32	898.568	842.06	838.369	883.565	737.356	872.736	822.336	867.42	594.946	416.955	1086.86	-0.129913	-0.402417
TEAD4_sgRNA1340	840.035	865.428	799.904	1034.35	985.061	702.778	667.445	845.486	817.047	306.237	533.829	757.353	0.309424	-0.632284
TEAD4_sgRNA1341	410.428	446.917	459.497	228.646	394.206	281.298	430.417	476.089	520.855	488.742	341.145	479.099	-0.939281	-0.139355
TEAD4_sgRNA1343	1140.18	1045.33	1102.37	721.571	854.566	966.32	1108.77	1086.05	958.091	1246.6	504.348	838.946	-0.602065	-0.37638
TEAD4_sgRNA1345	375.906	320.985	315.114	216.768	196.65	132.705	293.557	381.475	257.909	308.299	1170.84	186.2	-0.633429	0.406192
TEAD4_sgRNA1346	524.543	501.835	588.072	782.939	251.023	467.273	516.699	515.344	528.914	289.74	243.224	355.663	0.544146	-0.830114
TEAD4_sgRNA1347	1032.78	1241.33	1035.98	793.827	1362.96	650.443	1287.29	976.335	1033.65	986.764	706.508	1488.55	-0.469574	-0.10802
TEAD4_sgRNA1350	1051	1146.64	1268.89	760.174	735.851	1155.1	1211.91	1392.03	1267.38	1427.04	1081.35	1414.28	-0.599848	0.00986796
TEAD4_sgRNA1353	815.103	772.636	771.449	1220.44	405.08	828.941	719.015	826.362	690.107	361.917	648.597	710.28	0.634544	-0.432749
TEAD4_sgRNA1354	705.783	874.897	701.892	848.267	850.941	636.425	899.513	749.866	627.645	733.113	947.626	699.819	0.164656	0.0665372
TEAD4_sgRNA1355	516.871	384.424	377.293	358.311	234.711	358.865	419.508	477.096	508.765	341.295	300.082	596.259	-0.234851	-0.245889
TEAD4_sgRNA1356	1479.65	1392.83	1537.63	1514.41	1745.38	2043.85	1444.97	1548.04	1386.26	818.695	2520.69	1087.91	0.0440944	-0.155304
TEAD4_sgRNA136	864.009	943.07	902.132	1226.37	992.311	1088.74	951.084	926.009	806.972	1223.92	381.156	854.637	0.442411	-0.277996
TEAD4_sgRNA1360	631.944	588.946	497.437	611.702	404.174	297.185	498.848	558.625	565.183	261.9	254.806	491.652	0.102015	-0.754382
TEAD4_sgRNA1364	231.106	233.874	232.91	244.483	418.674	221.487	238.019	192.247	228.693	158.79	50.5401	108.791	0.0717153	-1.19442
TEAD4_sgRNA1365	363.44	302.048	517.461	233.595	334.395	776.607	377.855	413.684	345.557	151.572	128.456	168.417	-0.718638	-1.34732
TEAD4_sgRNA1367	294.396	344.656	367.808	136.594	463.079	423.349	287.606	270.757	299.214	114.452	355.886	44.9809	-1.29073	-1.22291
TEAD4_sgRNA1368	76.7155	102.261	89.5808	7.91848	NA	30.84	92.2323	103.673	109.813	NA	1.05292	874.513	-3.489	NA
TEAD4_sgRNA137	649.205	646.704	716.647	791.848	556.419	726.141	637.692	755.905	594.399	622.786	301.134	612.996	0.240876	-0.439159
TEAD4_sgRNA1370	1004.01	797.254	853.653	1378.8	623.479	812.12	796.371	852.532	729.398	1339.4	1855.24	1182.06	0.646547	0.856126
TEAD4_sgRNA1372	802.636	892.887	908.455	869.053	1089.28	824.269	808.272	940.1	943.986	746.518	549.623	932.046	0.00389768	-0.302467
TEAD4_sgRNA1374	1303.21	1390.93	1266.78	1004.66	2029.03	1048.56	1284.31	1341.71	1354.02	1323.93	1695.2	1594.21	-0.393058	0.205604
TEAD4_sgRNA138	346.179	256.598	328.814	238.544	154.057	293.447	400.665	364.364	329.438	174.256	182.155	141.219	-0.368512	-1.14116
TEAD4_sgRNA1380	1451.84	1476.15	1356.36	1879.65	1127.34	1398.08	1389.44	1542.01	1399.36	1349.71	936.044	1133.94	0.397308	-0.355143
TEAD4_sgRNA1381	1331.01	1314.24	1279.42	1787.6	1163.59	1116.78	1285.3	1296.41	1273.42	1378.58	786.53	1065.94	0.450605	-0.292152
TEAD4_sgRNA1382	1132.51	1033.02	1250.97	1009.61	1538.76	1190.61	1217.86	1166.57	1193.84	824.881	4278.01	838.946	-0.169356	0.267873
TEAD4_sgRNA1384	864.009	839.863	845.221	786.899	683.29	737.356	678.354	908.898	940.964	226.842	665.444	783.505	-0.110665	-0.764782
TEAD4_sgRNA1385	791.129	895.728	886.323	874.002	883.565	821.465	727.941	880.715	794.883	786.731	978.161	756.307	0.0293679	0.0638916
TEAD4_sgRNA1388	1267.72	1377.68	1275.21	1344.16	956.969	1642.93	1257.53	1328.62	1270.4	1520.88	2632.29	2610.99	0.0416352	0.766669
TEAD4_sgRNA1389	666.466	640.076	920.048	578.049	492.078	597.174	725.957	716.65	667.943	1002.23	635.962	293.945	-0.34097	-0.297083
TEAD4_sgRNA139	792.088	771.689	788.311	1012.58	703.227	386.902	734.883	776.035	772.719	686.714	475.919	716.556	0.369142	-0.304025
TEAD4_sgRNA1390	496.733	486.685	475.305	418.69	502.952	410.265	520.666	518.363	525.892	751.673	787.583	525.126	-0.215557	0.377037
TEAD4_sgRNA1391	1754.87	1844.48	1718.9	2300.32	1650.23	1576.58	1693.9	1710.1	1705.62	1204.33	3111.37	1073.27	0.37648	-0.0989802
TEAD4_sgRNA1392	1290.74	1391.88	1360.57	1453.04	1413.7	1119.58	1284.31	1465.51	1434.62	1554.9	1195.06	1064.9	0.109259	-0.14948
TEAD4_sgRNA1395	875.516	870.162	865.245	775.021	830.098	784.083	777.528	809.251	785.816	947.583	1678.35	991.672	-0.167274	0.557805
TEAD4_sgRNA1397	695.235	793.467	726.132	288.035	487.546	699.04	675.378	892.793	662.906	587.728	654.915	435.164	-1.35572	-0.41827
TEAD4_sgRNA1399	1264.85	1244.17	1229.89	1716.33	1497.98	1569.1	1135.55	1130.33	1064.88	1004.29	2030.03	2132.93	0.461767	0.556562
TEAD4_sgRNA14	989.631	1116.35	929.533	1033.36	1052.12	895.294	886.62	1003.51	867.42	1029.04	1186.64	1076.4	0.0345705	0.25605
TEAD4_sgRNA140	1594.72	1509.29	1513.39	1703.46	1489.83	1401.82	1665.14	1593.34	1547.45	2999.48	1278.24	1439.39	0.146816	0.142245
TEAD4_sgRNA1402	936.889	1013.14	915.832	1063.06	783.88	1023.33	1139.52	1096.11	955.068	943.458	695.979	434.118	0.155572	-0.688396
TEAD4_sgRNA1404	1765.42	1395.67	1649.34	1615.37	1093.81	1445.74	1657.21	1510.8	1430.59	1005.32	1542.52	1245.87	0.0175793	-0.296857
TEAD4_sgRNA1405	1335.81	1161.79	1266.78	1106.61	1113.74	1070.05	1144.47	1071.96	1135.4	579.479	691.767	827.44	-0.178934	-0.690074
TEAD4_sgRNA1406	744.141	680.791	785.15	787.889	620.761	760.72	670.42	732.755	599.436	1030.07	508.559	336.834	0.0994066	-0.246292
TEAD4_sgRNA1408	594.545	441.236	504.814	658.223	602.636	408.396	615.874	603.919	596.414	954.8	902.351	636.009	0.368881	0.434877
TEAD4_sgRNA1409	536.05	603.148	541.7	582.008	445.86	399.051	572.237	470.05	494.661	498.022	694.926	570.107	0.056914	0.189478
TEAD4_sgRNA141	765.238	938.336	950.611	765.123	999.561	949.498	937.199	884.741	835.181	1511.6	893.927	419.473	-0.202598	-0.0963212
TEAD4_sgRNA1411	330.836	320.038	380.455	309.81	301.771	340.174	314.383	396.573	338.505	141.261	681.238	371.354	-0.145976	-0.079991
TEAD4_sgRNA1412	2079.95	2032.9	1921.25	2036.04	1875.88	1570.04	1998.37	2083.52	1980.66	1862.17	1942.63	2284.61	0.0183873	0.00104121
TEAD4_sgRNA1414	729.757	708.25	659.736	613.682	541.92	909.312	772.569	643.173	687.085	690.838	584.369	518.85	-0.18703	-0.234939
TEAD4_sgRNA1415	560.023	472.482	531.162	368.209	156.776	202.796	457.195	499.239	460.407	154.665	515.93	214.444	-0.497774	-0.872842
TEAD4_sgRNA1416	1645.55	1661.74	1675.69	2643.78	1648.41	1847.6	1856.55	1732.24	1547.45	3566.58	1395.12	2653.87	0.670599	0.46929
TEAD4_sgRNA1417	530.296	651.438	467.928	304.861	524.701	487.833	549.427	611.971	753.577	988.827	703.349	623.456	-0.837418	0.258367
TEAD4_sgRNA1418	435.361	379.69	367.808	404.832	243.773	454.189	292.565	414.691	344.55	218.594	229.536	127.62	0.0419948	-0.902225
TEAD4_sgRNA1420	315.493	351.284	274.012	299.912	397.831	299.054	325.292	389.528	392.908	432.032	192.684	108.791	-0.0569538	-0.819573
TEAD4_sgRNA1421	1255.26	1179.78	1243.59	1339.21	1343.02	656.051	1116.71	1018.61	1197.87	1563.15	511.718	1746.93	0.127711	0.0121291
TEAD4_sgRNA1422	1867.06	2137.06	1983.42	1716.33	2668.82	2301.78	2079.69	1932.54	2119.69	1581.71	1575.17	1677.89	-0.21547	-0.34236
TEAD4_sgRNA1423	957.026	812.404	875.784	1288.73	821.035	917.723	958.026	985.394	827.121	608.35	659.127	552.324	0.55077	-0.605964
TEAD4_sgRNA1429	732.633	763.167	776.718	650.305	609.886	502.785	864.802	780.062	719.324	615.568	628.592	832.67	-0.219711	-0.196937
TEAD4_sgRNA1432	1029.91	855.013	999.09	677.03	898.064	1175.66	904.472	798.179	862.382	750.642	572.787	790.827	-0.501114	-0.290876
TEAD4_sgRNA1433	1130.6	1082.26	983.281	1015.54	1108.31	693.432	1224.81	1168.58	1121.3	921.805	1178.22	968.659	-0.0666808	-0.203095
TEAD4_sgRNA1435	979.082	899.515	988.551	1079.88	905.314	876.603	933.232	903.865	848.278	1111.53	824.435	988.534	0.177505	0.113429
TEAD4_sgRNA1436	846.748	669.428	728.239	605.764	724.07	671.938	654.552	708.598	853.315	448.529	655.968	864.052	-0.29767	-0.212869
TEAD4_sgRNA1437	1770.21	1621.97	1670.42	1762.85	2079.78	1972.82	1670.1	1477.59	1636.11	1835.36	2272.2	1220.76	0.0639518	0.111496
TEAD4_sgRNA1438	1238.96	1388.09	1543.95	791.848	1352.99	1410.23	1396.38	1251.12	1246.22	1440.45	963.42	1370.35	-0.806324	-0.0650569
TEAD4_sgRNA144	491.938	504.675	552.239	242.503	316.271	230.833	510.749	554.599	503.728	245.402	175.837	230.135	-1.08837	-1.28161
TEAD4_sgRNA1440	692.358	715.825	633.389	809.664	911.658	355.127	549.427	740.807	763.652	506.271	526.459	549.186	0.252585	-0.362138
TEAD4_sgRNA1441	582.079	587.052	549.078	634.468	349.801	466.338	495.873	577.749	561.153	325.828	421.167	440.395	0.148309	-0.470502
TEAD4_sgRNA1443	1111.42	1163.69	1199.33	640.407	1170.84	775.672	1261.5	1051.82	1277.45	1332.18	794.953	778.274	-0.85405	-0.34674
TEAD4_sgRNA1444	531.255	706.356	555.401	549.344	341.645	623.342	599.014	631.095	640.742	2238.52	217.954	353.571	-0.110066	-0.163231
TEAD4_sgRNA1445	778.663	626.82	745.102	1010.6	638.885	459.796	710.09	688.467	800.928	857.877	351.675	1677.89	0.501638	0.12351
TEAD4_sgRNA1448	880.311	643.863	787.257	847.277	310.834	656.051	729.924	590.834	769.696	715.585	560.152	1229.13	0.148966	0.189906
TEAD4_sgRNA1449	641.534	554.859	609.15	822.532	534.67	441.105	617.857	725.709	636.712	665.061	538.041	316.959	0.453258	-0.443937
TEAD4_sgRNA1452	1063.47	819.032	953.772	789.868	975.093	918.658	935.216	870.649	822.084	772.295	726.513	625.549	-0.251145	-0.310471
TEAD4_sgRNA1454	1034.7	1065.22	985.389	823.522	673.322	851.371	915.381	972.309	1070.93	731.051	941.309	922.632	-0.319829	-0.195393
TEAD4_sgRNA1456	1597.6	1241.33	1125.56	1788.59	1410.08	806.512	1364.64	1331.64	1332.86	2395.25	982.372	853.591	0.452675	-0.0900405
TEAD4_sgRNA1458	457.416	403.361	359.377	219.738	272.772	291.578	400.665	396.573	439.251	244.371	219.007	465.5	-0.881244	-0.495399
TEAD4_sgRNA1462	1309.92	1266.9	1296.29	1423.35	1634.82	1144.82	1246.62	1428.27	1291.56	800.135	1204.54	913.217	0.1409	-0.46186
TEAD4_sgRNA1464	1929.4	1559.47	1767.38	1669.81	1387.42	1892.45	1774.23	1710.1	1867.82	1173.39	1639.39	1474.96	-0.0639234	-0.332703
TEAD4_sgRNA1466	1120.05	1274.47	1132.93	998.718	1151.81	1052.3	1237.7	1172.61	1024.58	1541.5	1057.13	787.689	-0.233024	-0.070745
TEAD4_sgRNA1467	1025.11	950.645	1012.79	868.063	1034	830.811	1111.75	1060.88	1101.15	1919.91	1518.31	822.209	-0.197827	0.294659
TEAD4_sgRNA1469	967.575	951.592	887.377	1277.84	1197.12	732.683	795.38	1019.62	883.539	708.367	1860.51	1667.43	0.450886	0.538928
TEAD4_sgRNA1471	1891.04	2085.93	2057.2	1681.69	2478.51	1993.38	2312.75	2111.7	2173.08	2633.43	1539.37	3077.53	-0.25694	0.0777655
TEAD4_sgRNA1473	679.892	649.544	745.102	938.34	937.032	521.476	780.503	806.231	802.943	601.132	629.645	555.462	0.44272	-0.421662
TEAD4_sgRNA1475	420.018	357.912	403.641	579.039	613.511	203.731	417.525	505.279	384.848	578.448	568.576	435.164	0.559284	0.272623
TEAD4_sgRNA1476	1217.86	1134.34	1094.99	1369.9	788.412	603.716	1165.3	1118.26	1157.57	806.322	1521.47	995.857	0.255028	-0.101383
TEAD4_sgRNA1478	351.933	296.367	406.802	889.839	316.271	254.196	323.309	341.214	262.946	360.886	282.182	489.56	1.35121	0.260432
TEAD4_sgRNA1479	1438.42	1479.94	1292.07	1184.8	1469.89	1031.74	1257.53	1358.82	1275.44	677.434	1281.4	1386.04	-0.241922	-0.2857
TEAD4_sgRNA1480	1571.71	1324.65	1254.13	1440.17	1210.71	1842.92	1215.88	1374.92	1416.48	871.281	1181.37	950.876	0.0646958	-0.424886
TEAD4_sgRNA1481	540.845	562.434	674.491	595.865	669.697	405.593	688.271	603.919	552.086	541.328	506.453	539.771	0.0147546	-0.210981
TEAD4_sgRNA1484	539.886	511.303	453.174	345.444	446.767	594.371	556.369	562.651	477.534	227.874	533.829	334.742	-0.533849	-0.625409
TEAD4_sgRNA1485	1818.16	1947.69	2032.96	1541.13	1948.37	1398.08	1885.31	1888.25	1959.5	1906.51	1978.43	1152.77	-0.325281	-0.227316
TEAD4_sgRNA1487	707.701	675.11	629.174	775.021	294.522	823.334	591.08	791.133	792.868	488.742	827.593	856.73	0.210329	-0.0325065
TEAD4_sgRNA149	619.478	680.791	630.227	681.979	1029.47	687.825	565.295	573.723	652.832	529.986	471.707	503.159	0.0850147	-0.250403
TEAD4_sgRNA1493	1061.55	1229.97	1140.31	789.868	972.374	1291.54	992.737	1063.9	1067.9	440.28	661.232	699.819	-0.531724	-0.822951
TEAD4_sgRNA1494	434.402	466.801	424.718	198.952	417.768	456.993	468.104	472.063	612.533	210.345	754.942	406.92	-1.15036	-0.355576
TEAD4_sgRNA1496	1052.92	878.684	970.635	1223.4	972.374	1230.8	984.803	1099.13	1112.23	1267.22	1682.56	993.764	0.342631	0.27186
TEAD4_sgRNA1497	954.15	879.631	843.114	822.532	647.947	468.207	1052.24	818.31	1000.4	802.197	907.615	796.058	-0.115542	-0.190547
TEAD4_sgRNA1498	997.302	989.466	969.581	1025.44	711.383	915.854	932.24	882.728	1002.42	749.611	1438.29	773.044	0.0574944	0.00496239
TEAD4_sgRNA1500	477.554	485.738	542.754	230.626	270.054	399.985	633.725	572.716	773.726	471.214	374.839	1334.78	-1.11983	-0.0841057
TEAD4_sgRNA1501	810.308	769.795	798.85	879.941	647.041	597.174	812.239	697.526	767.682	467.089	279.023	972.843	0.15045	-0.59279
TEAD4_sgRNA1504	630.985	685.525	605.988	613.682	702.321	467.273	474.054	494.207	494.661	271.18	478.025	619.272	-0.0605437	-0.176566
TEAD4_sgRNA1505	599.34	562.434	610.203	280.116	531.045	319.614	573.229	525.409	509.773	287.677	1594.12	429.934	-1.07542	0.120282
TEAD4_sgRNA1506	1086.48	1241.33	1208.81	663.172	1221.58	751.374	1388.44	1270.24	1211.97	1505.41	740.201	510.481	-0.827593	-0.636617
TEAD4_sgRNA1508	1684.87	1923.07	2025.58	1654.96	1942.94	2171.88	1850.6	1911.4	2004.84	2425.15	1536.21	1962.42	-0.177995	0.0146588
TEAD4_sgRNA1509	1278.27	1232.81	1240.43	1126.4	1717.29	1031.74	1194.06	1440.35	1395.33	1494.07	2438.56	1010.5	-0.150605	0.205816
TEAD4_sgRNA151	2293.79	2140.85	2051.93	2426.02	2201.21	2285.9	2513.08	2427.75	2440.06	1545.62	1796.28	2675.84	0.167628	-0.334268
TEAD4_sgRNA1514	565.777	675.11	578.587	559.242	574.544	751.374	567.278	517.357	593.392	271.18	288.499	385.999	-0.112489	-0.842595
TEAD4_sgRNA1515	919.628	996.094	998.036	881.92	1024.03	894.36	1075.05	1165.56	1114.25	700.118	546.464	1173.69	-0.138159	-0.545528
TEAD4_sgRNA1516	233.982	232.927	280.335	204.891	269.147	297.185	237.027	318.064	244.812	186.629	348.516	230.135	-0.27629	-0.10072
TEAD4_sgRNA1519	1079.77	1052.91	1359.52	966.054	804.724	1081.27	1288.28	1136.37	1049.77	728.989	783.371	798.15	-0.259224	-0.584495
TEAD4_sgRNA152	144.801	245.236	178.108	194.993	142.277	132.705	243.969	221.437	231.715	266.024	329.563	230.135	0.0764222	0.229549
TEAD4_sgRNA1522	713.455	730.974	831.521	792.838	297.24	278.494	814.223	817.303	745.518	718.678	2310.1	901.711	0.0668938	0.531119
TEAD4_sgRNA1523	304.944	328.56	274.012	351.382	466.703	443.909	203.308	280.822	265.968	242.309	136.879	201.891	0.220062	-0.393749
TEAD4_sgRNA1525	533.173	482.897	557.509	731.469	369.738	521.476	542.485	512.324	600.444	476.369	449.596	400.644	0.482359	-0.31988
TEAD4_sgRNA1526	716.331	662.8	607.042	261.31	851.847	605.585	507.774	582.781	632.682	422.752	520.141	663.207	-1.3379	-0.120149
TEAD4_sgRNA1528	1156.49	972.423	1086.56	1124.42	525.608	740.16	1112.74	1150.46	1056.82	1561.09	567.523	1227.04	0.0727939	-0.105194
TEAD4_sgRNA153	1480.61	1548.11	1741.03	1179.85	1332.14	2044.78	1816.88	1895.3	1659.28	1247.63	1883.67	1960.33	-0.42694	-0.103535
TEAD4_sgRNA1531	2110.64	2037.64	1947.59	2174.61	2444.08	1573.77	2205.64	2400.58	2100.55	2112.73	1945.79	1788.78	0.0986687	-0.198969
TEAD4_sgRNA1532	627.15	605.989	597.557	662.183	589.043	425.218	712.073	583.788	650.817	432.032	1246.65	790.827	0.11817	0.218256
TEAD4_sgRNA1533	1197.72	1406.08	1435.4	1047.22	1544.2	1437.33	1163.32	1194.75	1297.6	784.668	922.356	500.02	-0.357914	-0.772399
TEAD4_sgRNA1534	482.349	348.444	414.18	449.374	335.301	223.356	341.16	354.299	466.452	154.665	516.983	471.777	0.127496	-0.193259
TEAD4_sgRNA1536	607.971	711.09	623.904	413.74	511.108	844.829	572.237	623.043	695.145	350.575	1219.28	525.126	-0.64306	-0.0476386
TEAD4_sgRNA154	1198.68	1484.67	1228.84	1116.51	1383.8	1879.37	1287.29	1279.3	1412.45	1421.89	972.896	1477.05	-0.217306	-0.0623358
TEAD4_sgRNA1540	648.246	779.264	655.521	744.337	656.103	753.243	887.612	753.892	771.711	1002.23	690.714	912.171	0.105524	0.0967295
TEAD4_sgRNA1542	1170.87	1176	1297.34	1114.53	599.012	1965.35	1309.1	1323.59	1263.35	1356.93	1370.9	1220.76	-0.122578	0.0176538
TEAD4_sgRNA1544	310.698	348.444	301.413	428.588	202.993	218.684	360.004	316.051	320.371	80.4259	108.451	229.089	0.42353	-1.39641
TEAD4_sgRNA1545	750.853	691.206	672.383	407.802	485.734	671.003	731.908	676.389	569.213	914.587	505.401	686.221	-0.787776	0.0569125
TEAD4_sgRNA1547	745.1	569.062	669.221	517.67	662.447	456.993	638.684	801.199	749.547	500.084	743.36	623.456	-0.344133	-0.242254
TEAD4_sgRNA1548	1213.06	1217.66	1093.94	971.003	930.688	739.225	1100.84	1147.45	1210.96	1281.66	787.583	1027.24	-0.273219	-0.186964
TEAD4_sgRNA1549	1159.36	1311.4	1255.19	976.942	1123.71	1082.2	1280.34	1265.21	1155.55	1186.8	869.71	1208.21	-0.344435	-0.195313
TEAD4_sgRNA1554	1563.08	1418.39	1605.08	1560.93	1447.23	1609.29	1702.83	1622.53	1652.23	2459.18	2711.26	1313.86	0.0319753	0.313456
TEAD4_sgRNA1556	1398.14	1576.52	1598.75	1601.51	2222.05	1538.26	1488.61	1459.47	1296.6	1089.87	1353	1317	0.0737014	-0.178854
TEAD4_sgRNA1557	3534.67	3486.33	3369.29	3499.97	3372.95	2670	3705.16	3965.73	3766.88	3694.44	3886.32	3540.94	0.0154313	-0.040867
TEAD4_sgRNA1559	356.727	254.705	193.916	678.02	203.9	211.207	327.276	266.731	328.431	350.575	72.6513	228.043	1.38163	-0.767798
TEAD4_sgRNA1560	861.132	866.375	923.209	919.533	799.286	1026.13	740.834	805.225	775.741	644.439	294.817	1349.43	0.0582737	-0.283993
TEAD4_sgRNA1561	1214.02	1225.23	1235.16	1194.7	1537.86	879.407	1184.14	1363.85	1162.6	1004.29	1560.42	938.323	-0.035869	-0.117538
TEAD4_sgRNA1562	1125.8	1057.64	1084.45	644.366	1328.52	1665.36	1049.27	1135.37	1106.19	617.63	1244.55	1622.45	-0.756971	-0.0265074
TEAD4_sgRNA1563	577.284	784.945	712.431	690.887	704.133	1028	720.007	676.389	638.727	637.221	1022.38	290.807	0.0102419	-0.238448
TEAD4_sgRNA1566	1302.25	1138.12	1113.96	1278.83	1659.29	1103.7	945.133	1040.75	1220.03	865.094	544.359	517.804	0.113709	-0.766366
TEAD4_sgRNA1567	830.446	819.032	838.898	739.388	780.256	649.509	957.034	859.578	923.837	976.453	536.988	427.842	-0.165769	-0.586773
TEAD4_sgRNA1568	1110.46	987.573	802.012	964.075	1008.62	813.989	936.207	1008.54	960.106	766.109	834.964	555.462	0.00894724	-0.450424
TEAD4_sgRNA157	1331.01	1360.63	1565.03	1159.07	1280.49	1175.66	1532.25	1418.2	1459.8	1750.81	1597.28	1163.23	-0.288035	0.0120948
TEAD4_sgRNA1570	892.777	833.235	968.527	1071.96	667.884	1063.51	899.513	875.682	746.525	852.721	464.337	433.072	0.257913	-0.59263
TEAD4_sgRNA1571	852.502	747.071	822.036	1216.48	607.168	1471.91	738.85	850.519	874.472	297.988	663.338	771.998	0.59392	-0.616146
TEAD4_sgRNA1572	982.918	882.471	994.874	1243.2	555.513	645.771	892.571	951.172	1001.41	958.925	940.256	1020.96	0.384943	0.0382309
TEAD4_sgRNA1573	899.49	737.602	884.215	777.001	617.136	1240.14	933.232	741.813	793.875	817.664	595.951	671.576	-0.107534	-0.249318
TEAD4_sgRNA1575	1301.29	1076.58	1112.91	944.278	1374.74	1365.37	1075.05	1159.52	1097.12	1578.62	1268.77	838.946	-0.296292	0.099026
TEAD4_sgRNA1576	506.323	499.941	473.198	603.784	625.292	365.407	584.138	610.964	580.295	814.57	648.597	1445.67	0.292613	0.627614
TEAD4_sgRNA1577	927.299	822.819	835.736	614.672	582.7	717.731	787.446	848.506	1004.43	854.783	1060.29	1144.4	-0.485737	0.209349
TEAD4_sgRNA1578	1980.22	1804.71	1735.76	1078.89	1058.47	944.825	2039.03	1668.83	2124.72	957.894	749.677	1810.74	-0.768114	-0.825044
TEAD4_sgRNA1580	1410.61	1413.66	1374.28	1235.28	818.317	1017.72	1268.44	1429.27	1362.08	1528.09	907.615	739.57	-0.179966	-0.422503
TEAD4_sgRNA1582	1939.94	1695.82	1945.48	1473.83	1512.48	2011.14	1826.79	1942.6	1867.82	2028.18	3488.32	1962.42	-0.333143	0.355562
TEAD4_sgRNA1583	1261.97	1153.27	1039.14	1037.32	1077.5	572.876	1235.71	1257.16	1158.57	748.58	859.181	513.619	-0.146071	-0.815276
TEAD4_sgRNA1586	949.355	803.882	916.886	981.891	875.409	813.054	869.761	866.623	867.42	1962.19	1409.86	787.689	0.145338	0.578913
TEAD4_sgRNA1587	586.874	503.728	585.964	322.678	447.673	624.276	647.61	690.48	679.025	547.515	329.563	374.492	-0.788741	-0.7226
TEAD4_sgRNA1589	862.091	638.182	694.515	508.762	727.695	614.931	839.016	749.866	840.218	866.126	450.649	1095.23	-0.51228	-0.102117
TEAD4_sgRNA159	2445.31	2002.6	2110.95	2110.27	2369.77	1877.5	2446.64	2070.43	2020.96	2268.42	1318.25	2430.02	-0.0458305	-0.164829
TEAD4_sgRNA1590	1218.82	1291.51	1094.99	992.779	958.781	772.869	1293.24	1253.13	1222.04	939.334	1698.36	1305.49	-0.272278	0.024208
TEAD4_sgRNA1591	568.654	531.187	550.132	559.242	870.878	576.614	503.807	456.965	619.586	382.539	138.985	569.061	0.0246245	-0.745712
TEAD4_sgRNA1592	436.32	366.434	498.491	397.903	367.925	377.556	351.078	389.528	482.571	294.895	205.319	252.102	-0.113083	-0.70406
TEAD4_sgRNA1594	779.622	746.124	737.724	471.149	778.443	957.909	840.008	774.022	843.241	568.137	653.862	557.554	-0.678906	-0.468129
TEAD4_sgRNA1597	460.293	333.294	397.317	646.346	445.86	271.018	438.351	400.599	430.184	802.197	438.014	662.161	0.715759	0.540971
TEAD4_sgRNA16	556.188	554.859	718.754	495.895	565.481	998.094	653.56	512.324	619.586	408.316	317.981	300.221	-0.287697	-0.804008
TEAD4_sgRNA160	350.974	402.415	480.575	169.257	383.331	259.804	376.863	429.789	442.273	251.589	538.041	648.562	-1.26905	0.0978074
TEAD4_sgRNA1600	1564.04	1444.91	1622.99	1675.75	1208.9	1507.42	1588.78	1722.17	1646.18	1834.33	1740.47	2290.89	0.119836	0.233123
TEAD4_sgRNA1601	416.182	388.212	429.988	609.723	759.413	436.433	455.211	336.181	461.415	456.778	52.6459	625.549	0.568702	-0.743611
TEAD4_sgRNA1604	812.226	707.303	811.497	665.152	299.053	987.814	799.347	716.65	873.464	422.752	379.05	987.488	-0.221247	-0.553625
TEAD4_sgRNA1607	802.636	890.993	657.629	863.114	1214.34	826.138	557.361	685.448	667.943	654.75	549.623	479.099	0.150406	-0.188558
TEAD4_sgRNA1610	1649.38	1507.4	1665.15	1660.9	1511.58	2023.29	1589.77	1868.12	1984.69	1428.08	2240.61	2116.2	0.0487527	0.0667066
TEAD4_sgRNA1612	974.287	1002.72	1012.79	505.793	711.383	807.447	1095.88	1091.08	974.21	1039.35	571.734	692.497	-0.978274	-0.50039
TEAD4_sgRNA1615	868.804	883.418	918.994	1135.31	974.187	830.811	895.546	849.512	808.987	710.429	2225.87	482.237	0.350956	0.10307
TEAD4_sgRNA1616	2429.96	2690.02	2595.74	2326.05	2985.09	2723.26	2501.18	2548.54	2487.41	2588.07	2169.01	2801.37	-0.143682	-0.00395963
TEAD4_sgRNA1617	1775.01	1963.78	2082.49	1615.37	2034.46	1760.68	1969.61	2247.58	2112.64	1764.22	1863.66	1193.56	-0.261392	-0.417627
TEAD4_sgRNA1618	1811.45	1662.68	1932.84	1464.92	1810.63	1656.01	1803.98	2177.13	1947.41	1130.09	2096.36	1802.37	-0.296305	-0.280317
TEAD4_sgRNA162	384.537	304.888	280.335	194.993	221.118	313.073	285.623	318.064	277.05	110.328	181.102	140.173	-0.7161	-1.05592
TEAD4_sgRNA1620	1214.02	1058.59	1289.96	1330.3	1178.99	1259.77	1228.77	1128.32	1133.39	1046.57	1025.54	1159.04	0.168667	-0.11235
TEAD4_sgRNA1622	762.361	921.293	999.09	195.982	758.506	1209.3	843.975	881.721	962.121	643.408	554.888	623.456	-2.18086	-0.561841
TEAD4_sgRNA1623	942.642	913.718	839.952	857.175	756.694	869.127	1231.75	965.263	1067.9	800.135	608.586	1345.24	-0.0666652	-0.318255
TEAD4_sgRNA1626	807.431	998.935	768.287	349.403	650.666	601.847	811.248	848.506	812.01	279.429	395.897	1047.11	-1.2869	-0.756871
TEAD4_sgRNA1628	824.692	803.882	792.527	689.897	401.456	849.501	848.934	761.944	767.682	558.857	292.711	475.961	-0.226051	-0.891015
TEAD4_sgRNA1629	752.771	671.322	628.12	814.613	437.704	478.487	686.288	765.97	793.875	866.126	741.254	650.654	0.25603	0.000473731
TEAD4_sgRNA1631	525.501	572.849	580.695	386.026	454.016	436.433	713.065	601.906	614.548	2137.47	462.231	110.883	-0.534513	-0.422536
TEAD4_sgRNA1632	794.965	882.471	922.156	516.681	846.41	876.603	789.429	908.898	845.256	670.216	542.253	461.316	-0.743211	-0.618323
TEAD4_sgRNA1634	1923.64	1974.2	2048.77	1287.74	2318.11	2343.84	1690.93	1914.42	1993.76	1635.33	2476.46	1989.62	-0.621777	0.106714
TEAD4_sgRNA1636	1303.21	1182.63	1001.2	1000.7	1351.17	927.069	1349.77	1233	1228.09	957.894	1120.3	1123.48	-0.207589	-0.253833
TEAD4_sgRNA1639	401.798	301.101	450.012	372.168	462.172	782.214	302.482	468.037	430.184	365.01	404.32	433.072	-0.0262705	0.0232055
TEAD4_sgRNA164	400.839	411.883	423.665	332.576	322.614	675.676	527.608	420.73	356.639	812.508	396.95	115.067	-0.309042	-0.364336
TEAD4_sgRNA1641	183.158	171.381	272.958	150.451	107.84	243.916	166.613	169.097	259.924	100.017	101.08	121.344	-0.443699	-0.8592
TEAD4_sgRNA1642	1006.89	930.761	863.138	758.194	538.295	451.385	948.108	1001.5	1037.68	1100.19	302.187	1501.11	-0.297379	-0.327119
TEAD4_sgRNA1643	999.22	1046.28	1024.38	666.142	724.07	842.025	1034.39	1088.06	955.068	941.396	874.975	659.023	-0.619064	-0.328543
TEAD4_sgRNA1644	718.249	593.68	597.557	704.745	705.946	807.447	695.213	763.957	683.055	936.24	1860.51	263.609	0.152685	0.113318
TEAD4_sgRNA1646	1306.08	1462.9	1490.2	1132.34	936.125	1500.88	1362.66	1440.35	1321.78	1017.7	831.805	1406.96	-0.323884	-0.374372
TEAD4_sgRNA1647	868.804	934.549	1001.2	700.785	610.792	686.891	918.356	846.493	863.39	336.139	607.534	385.999	-0.413346	-1.02998
TEAD4_sgRNA1648	968.534	820.926	940.072	953.187	695.071	1255.09	830.091	911.917	736.45	649.594	902.351	568.015	0.0708173	-0.247868
TEAD4_sgRNA165	795.924	873.003	672.383	786.899	804.724	708.385	735.875	905.878	825.107	373.259	512.771	452.947	0.0202112	-0.888508
TEAD4_sgRNA1650	525.501	480.057	497.437	275.167	439.517	386.902	537.526	554.599	461.415	380.477	184.261	130.758	-0.863497	-1.30246
TEAD4_sgRNA1652	539.886	624.926	622.85	557.263	539.201	342.978	651.577	554.599	559.138	406.254	1118.2	168.417	-0.0933836	-0.46702
TEAD4_sgRNA1653	578.243	587.999	767.233	689.897	400.549	942.956	515.707	674.376	502.721	827.975	914.986	419.473	0.110663	0.287351
TEAD4_sgRNA1654	1225.53	1357.79	1250.97	900.727	1266.9	1056.04	1224.81	1294.4	1260.33	1370.33	824.435	1326.41	-0.503411	-0.138366
TEAD4_sgRNA1655	1002.1	890.993	966.419	810.654	606.261	1016.78	761.66	874.675	872.457	523.8	552.782	804.426	-0.231918	-0.439765
TEAD4_sgRNA1657	654	605.989	678.706	603.784	592.668	828.007	598.022	480.115	632.682	885.716	595.951	311.728	-0.0964244	-0.0475778
TEAD4_sgRNA1659	1133.47	1157.06	1090.78	876.971	1148.18	958.843	1185.14	1182.67	1159.58	716.616	819.17	1448.8	-0.361589	-0.311447
TEAD4_sgRNA166	1317.59	1245.12	1275.21	1273.89	1412.8	1020.52	1322.99	1299.43	1264.36	1498.19	660.179	1154.86	-0.00573741	-0.309406
TEAD4_sgRNA1663	256.038	250.917	250.826	144.512	429.548	108.407	262.812	238.548	278.058	196.94	102.133	496.882	-0.805562	-0.267528
TEAD4_sgRNA1664	328.918	445.97	347.784	358.311	512.921	457.927	326.284	484.141	323.393	283.553	763.365	428.888	-0.049743	0.287248
TEAD4_sgRNA1666	580.161	516.984	659.736	581.018	136.839	532.691	574.22	545.54	521.862	515.551	436.961	277.208	-0.00423792	-0.46279
TEAD4_sgRNA1667	634.821	676.056	676.599	539.446	493.89	873.8	765.627	561.644	556.116	472.245	390.633	345.202	-0.295785	-0.636298
TEAD4_sgRNA167	2963.14	2799.86	3009.92	2543.81	3064.84	2827	2922.67	2768.97	2692.93	2039.52	3319.85	1681.03	-0.20041	-0.312373
TEAD4_sgRNA1670	549.475	655.226	760.91	428.588	328.958	741.094	702.156	686.454	576.265	439.249	2411.18	531.402	-0.599667	0.339609
TEAD4_sgRNA1671	1584.18	1496.98	1591.38	1221.43	1636.63	1622.37	1710.76	1670.84	1731.82	1617.8	1465.66	2354.7	-0.350123	0.0578758
TEAD4_sgRNA1672	899.49	1155.17	952.718	1071.96	1271.43	756.981	829.099	935.067	935.927	801.166	937.097	819.071	0.105123	-0.079574
TEAD4_sgRNA1676	534.132	493.313	370.97	720.581	752.163	310.269	386.781	470.05	463.43	328.921	276.917	327.419	0.645494	-0.499448
TEAD4_sgRNA1677	934.971	880.578	1190.9	620.611	783.88	904.64	1015.55	1063.9	1203.91	1363.12	1255.08	1724.97	-0.678761	0.393967
TEAD4_sgRNA1678	731.675	565.274	463.712	380.087	614.417	424.283	686.288	747.853	565.183	925.929	730.725	415.289	-0.601465	-0.015313
TEAD4_sgRNA168	864.968	768.849	988.551	1034.35	600.824	1338.27	932.24	819.316	957.083	652.687	831.805	741.662	0.250434	-0.286789
TEAD4_sgRNA1681	931.135	609.776	854.706	679.009	344.364	414.003	755.71	758.924	663.914	323.766	307.452	298.129	-0.210802	-1.22718
TEAD4_sgRNA1683	718.249	908.984	936.91	399.883	1160.87	964.45	731.908	906.884	858.353	631.034	633.857	449.809	-1.08597	-0.554321
TEAD4_sgRNA1684	417.141	320.038	304.575	304.861	237.43	229.898	428.434	385.501	300.222	273.242	269.547	225.951	-0.173705	-0.525038
TEAD4_sgRNA1685	364.399	328.56	327.76	82.1542	275.491	259.804	422.483	332.155	380.818	348.512	204.266	201.891	-2.04837	-0.63154
TEAD4_sgRNA1686	782.499	748.965	744.048	795.807	860.003	820.531	720.999	757.918	1019.55	537.204	1007.64	778.274	0.069625	-0.134411
TEAD4_sgRNA1687	907.161	983.785	1072.86	512.721	800.192	1028	875.711	911.917	919.807	1227.01	494.871	876.605	-0.942857	-0.154878
TEAD4_sgRNA1689	1068.26	741.39	708.215	630.509	710.477	685.022	865.794	802.205	826.114	923.867	371.68	1196.7	-0.387356	-0.160532
TEAD4_sgRNA1690	1759.66	1673.1	1383.76	2219.15	1569.57	2077.49	1561.01	1357.81	1322.79	2794.29	879.186	569.061	0.474538	-0.334656
TEAD4_sgRNA1691	1303.21	1111.61	1073.92	1289.72	981.436	787.821	1058.19	1147.45	1133.39	820.757	806.535	1342.11	0.154528	-0.210445
TEAD4_sgRNA1695	794.965	949.698	825.197	1140.26	749.444	679.414	818.19	845.486	909.733	584.635	322.193	1070.13	0.416925	-0.547496
TEAD4_sgRNA1696	691.399	597.467	630.227	687.918	433.173	619.603	755.71	765.97	545.034	532.049	758.101	341.018	0.107486	-0.399223
TEAD4_sgRNA1698	1436.5	1455.32	1276.26	2049.9	1650.23	1109.3	1496.54	1646.68	1562.56	1527.06	1258.24	1369.3	0.563611	-0.18317
TEAD4_sgRNA17	639.616	466.801	697.677	649.315	603.543	487.833	691.246	716.65	634.697	422.752	907.615	643.332	0.131395	-0.116361
TEAD4_sgRNA1702	841.953	954.433	890.539	712.663	591.762	720.534	1027.45	1150.46	1101.15	1261.04	1047.65	858.822	-0.327801	-0.06603
TEAD4_sgRNA1703	2552.71	2469.41	2802.3	2296.36	2339.86	2821.39	2534.9	2638.12	2557.93	2015.8	2095.31	3071.26	-0.181587	-0.133024
TEAD4_sgRNA1704	2078.03	2216.59	2434.49	1496.59	2125.09	2200.85	2302.83	2154.98	2250.66	1570.37	2078.46	1944.64	-0.580713	-0.27177
TEAD4_sgRNA1706	1197.72	1153.27	1011.74	1539.15	1140.93	989.683	1336.87	1363.85	1259.32	1235.26	1435.13	652.746	0.461184	-0.329535
TEAD4_sgRNA1709	362.481	431.767	411.018	380.087	326.239	202.796	412.566	404.625	414.064	287.677	171.626	200.845	-0.0761239	-0.933756
TEAD4_sgRNA1710	613.724	587.999	562.778	587.947	462.172	248.589	584.138	571.71	616.563	332.015	579.105	957.152	0.000362449	-0.0540067
TEAD4_sgRNA1712	1138.27	903.302	972.742	1469.87	1034	745.767	998.687	1049.81	1109.21	1729.16	1108.72	3336.96	0.555603	0.819911
TEAD4_sgRNA1713	798.801	646.704	859.976	576.069	353.426	424.283	821.165	654.245	785.816	1066.16	303.24	378.677	-0.405503	-0.595305
TEAD4_sgRNA1714	1012.65	1005.56	953.772	1285.76	715.008	992.487	833.066	953.185	999.396	1303.31	985.531	1086.86	0.376675	0.271623
TEAD4_sgRNA1715	1087.44	980.945	815.712	841.338	552.794	517.738	822.157	940.1	948.016	526.893	1484.61	751.077	-0.182347	-0.106218
TEAD4_sgRNA1717	578.243	509.41	594.395	460.262	754.881	774.738	505.79	517.357	542.011	218.594	650.703	640.194	-0.281521	-0.213088
TEAD4_sgRNA1719	694.276	783.051	832.575	649.315	529.233	941.087	776.536	859.578	904.696	1185.77	946.573	868.236	-0.241813	0.230146
TEAD4_sgRNA172	868.804	793.467	979.066	822.532	490.265	867.258	842.983	878.702	870.442	492.867	829.699	467.592	-0.092797	-0.58453
TEAD4_sgRNA1721	669.343	653.332	598.611	512.721	628.011	586.894	601.989	777.042	781.786	643.408	890.768	401.69	-0.319218	-0.222546
TEAD4_sgRNA1722	852.502	896.674	1008.57	1265.97	805.63	993.421	1045.3	871.656	981.262	1168.24	1224.54	496.882	0.465323	-0.110301
TEAD4_sgRNA1724	432.484	439.342	377.293	864.104	543.732	509.327	436.368	468.037	387.871	367.072	321.14	176.785	1.05665	-0.642159
TEAD4_sgRNA1726	408.51	418.511	486.898	182.125	208.431	491.571	444.302	474.076	429.176	291.802	395.897	185.154	-1.26149	-0.69313
TEAD4_sgRNA1727	1354.99	1434.49	1473.34	1599.53	1778	1284.06	1517.37	1507.78	1559.54	1397.14	654.915	1429.97	0.17168	-0.482425
TEAD4_sgRNA1729	305.903	446.917	455.281	471.149	442.235	1000.9	518.683	506.285	473.504	814.57	440.12	513.619	0.249571	0.188818
TEAD4_sgRNA1730	1753.91	2145.58	1858.01	1248.15	1424.58	1717.69	1822.83	1641.65	2088.46	1055.85	1786.8	1912.21	-0.615442	-0.264246
TEAD4_sgRNA1732	484.267	585.158	598.611	366.23	367.019	427.087	582.154	657.265	552.086	653.719	924.462	296.037	-0.596001	-0.0799025
TEAD4_sgRNA1734	1122.92	1139.07	1152.96	776.011	1255.11	780.345	1383.48	1180.66	1090.07	1142.46	898.139	752.123	-0.55267	-0.402041
TEAD4_sgRNA1736	2623.67	2650.26	2412.36	3338.63	2852.78	2435.42	2895.9	3137.36	2880.32	2861.31	2947.12	3054.52	0.383201	-0.00762118
TEAD4_sgRNA1737	970.452	738.549	890.539	1134.32	815.598	623.342	875.711	876.689	745.518	426.876	360.098	609.858	0.397749	-0.870027
TEAD4_sgRNA1738	1523.76	1642.8	1423.81	1145.21	1772.57	1147.62	1714.73	1755.39	1561.56	1643.58	1430.92	877.651	-0.415571	-0.395753
TEAD4_sgRNA1739	781.54	878.684	1009.63	681.979	786.599	767.261	1023.48	937.08	923.837	512.458	1009.75	597.305	-0.376078	-0.506467
TEAD4_sgRNA174	2126.94	1844.48	2226.87	2408.21	2017.25	3101.75	2106.47	1917.44	2310.1	1288.88	1879.46	2352.61	0.225622	-0.23709
TEAD4_sgRNA1741	607.012	617.351	600.718	380.087	339.833	271.018	598.022	578.755	637.72	119.608	495.924	193.523	-0.678506	-1.42171
TEAD4_sgRNA1742	893.736	803.882	910.563	332.576	394.206	711.189	807.281	808.244	849.286	741.362	324.299	975.981	-1.38418	-0.413252
TEAD4_sgRNA1744	1618.7	1432.6	1881.2	1868.76	1154.52	1984.04	1656.21	1673.86	1840.62	1204.33	2319.58	1344.2	0.19371	-0.147476
TEAD4_sgRNA1746	1629.25	1335.07	1488.1	2372.57	1396.49	1983.1	1562	1563.14	1455.77	919.743	758.101	1979.16	0.681591	-0.454992
TEAD4_sgRNA1747	1194.84	1148.54	1121.34	1162.04	954.25	1135.47	1038.36	1210.86	1086.04	1074.41	1425.65	803.38	0.00937297	-0.0500294
TEAD4_sgRNA1748	1317.59	1268.79	1167.71	1941.02	1167.21	1292.48	1276.38	1395.05	1176.71	2424.12	1263.5	987.488	0.635133	0.176531
TEAD4_sgRNA175	560.023	498.994	548.024	791.848	579.981	371.949	577.196	592.847	521.862	412.441	766.524	393.322	0.56564	-0.174054
TEAD4_sgRNA1750	728.798	839.863	826.251	1068.99	1159.06	555.12	885.628	828.375	809.995	688.776	561.205	500.02	0.424098	-0.540116
TEAD4_sgRNA1753	619.478	732.868	600.718	727.51	779.349	458.862	579.179	669.343	583.317	296.957	1210.86	865.098	0.165869	0.153346
TEAD4_sgRNA1754	426.73	549.178	512.192	317.729	599.012	359.8	487.939	508.298	550.071	1909.6	401.162	597.305	-0.63463	0.581952
TEAD4_sgRNA1756	644.411	641.023	669.221	965.064	589.949	871.931	597.031	544.533	605.481	576.386	471.707	827.44	0.567012	0.0642245
TEAD4_sgRNA1757	1812.4	1949.58	1826.39	1729.2	1911.22	1705.54	1893.24	2212.36	2261.74	992.951	1853.14	2621.45	-0.106586	-0.324583
TEAD4_sgRNA1759	168.774	240.502	179.162	36.623	24.4679	5.60727	132.894	209.358	139.029	16.4976	32.6405	70.0865	-2.40331	-2.22645
TEAD4_sgRNA176	290.56	312.463	288.766	278.137	210.243	140.182	274.713	357.319	328.431	220.656	699.137	88.9158	-0.0950153	-0.410947
TEAD4_sgRNA1762	1421.16	1374.84	1334.23	1200.64	1353.89	1689.66	1464.81	1470.54	1608.91	1212.58	1245.6	2127.7	-0.196974	-0.0363088
TEAD4_sgRNA1764	967.575	1089.83	1026.49	972.983	1167.21	765.392	1074.06	1133.35	1154.54	551.639	1278.24	1184.15	-0.0776048	-0.250396
TEAD4_sgRNA1766	688.522	730.027	847.329	607.743	909.845	789.691	790.421	604.925	920.815	1517.78	573.84	671.576	-0.307997	0.136601
TEAD4_sgRNA1767	886.065	675.11	837.844	680.989	897.158	648.574	897.529	803.212	849.286	479.462	584.369	785.597	-0.222107	-0.491967
TEAD4_sgRNA1769	848.666	843.65	733.509	672.081	425.923	669.134	908.439	871.656	863.39	495.96	1438.29	873.467	-0.263584	-0.0446351
TEAD4_sgRNA1770	1002.1	1118.24	1293.13	828.471	1372.92	947.629	1097.86	1031.69	1299.62	665.061	1507.78	729.109	-0.449848	-0.336537
TEAD4_sgRNA1772	372.07	388.212	357.269	248.442	306.302	300.923	435.376	357.319	346.565	124.763	81.0747	212.352	-0.583567	-1.54988
TEAD4_sgRNA1774	1117.17	961.061	1052.84	987.83	710.477	1341.07	1116.71	1053.84	1035.66	847.566	1807.86	597.305	-0.0766092	-0.137747
TEAD4_sgRNA1775	1261.01	1174.1	1272.05	1401.57	828.285	1037.34	1369.6	1173.62	1412.45	1519.84	966.579	1076.4	0.182613	-0.173939
TEAD4_sgRNA1776	1639.79	1667.42	1654.61	1187.77	1662.01	1611.16	1533.24	1499.73	1418.5	1498.19	1453.03	1811.79	-0.477616	0.0913493
TEAD4_sgRNA1779	681.809	533.081	562.778	411.761	260.991	709.32	534.551	578.755	626.638	633.097	896.033	940.415	-0.516957	0.486788
TEAD4_sgRNA178	539.886	525.506	439.473	814.613	803.817	135.509	389.756	419.723	471.489	221.687	349.569	359.847	0.705404	-0.48925
TEAD4_sgRNA1780	301.109	279.323	239.233	128.675	48.9359	30.84	302.482	295.92	290.147	160.852	76.863	15.691	-1.07981	-2.35491
TEAD4_sgRNA1781	761.402	634.395	631.281	487.976	234.711	405.593	689.263	728.728	591.377	197.972	325.352	391.229	-0.463963	-1.1864
TEAD4_sgRNA1782	794.965	763.167	914.778	667.132	1029.47	929.872	896.538	763.957	792.868	782.606	821.276	519.896	-0.300799	-0.23352
TEAD4_sgRNA1785	611.806	351.284	350.946	847.277	636.167	219.618	494.881	360.338	402.982	207.251	115.821	67.9944	1.00385	-1.82013
TEAD4_sgRNA1787	1143.06	1146.64	1144.53	1666.84	1274.15	1474.71	1128.61	1079	1033.65	664.03	619.116	714.464	0.542091	-0.699817
TEAD4_sgRNA1789	695.235	583.264	524.838	468.18	280.022	391.574	627.775	576.742	491.639	976.453	1420.39	321.143	-0.350778	0.441069
TEAD4_sgRNA179	548.516	651.438	554.347	522.62	435.892	414.938	665.461	480.115	650.817	288.709	300.082	459.224	-0.157556	-0.795274
TEAD4_sgRNA1792	659.754	750.858	680.814	812.634	831.004	848.567	567.278	695.513	577.272	782.606	466.443	594.167	0.223362	-0.0235108
TEAD4_sgRNA1794	819.897	857.853	886.323	693.857	614.417	699.04	861.827	965.263	905.703	876.437	692.82	519.896	-0.300031	-0.418335
TEAD4_sgRNA1795	452.622	472.482	482.683	492.925	396.924	338.305	553.394	623.043	632.682	238.185	520.141	727.017	0.0714888	-0.425382
TEAD4_sgRNA1797	744.141	873.003	777.772	411.761	578.168	739.225	923.315	896.819	901.673	1058.94	922.356	777.228	-0.95183	0.00798968
TEAD4_sgRNA1798	981	1066.16	805.174	1250.13	608.074	625.211	885.628	790.127	806.972	574.324	436.961	558.6	0.404703	-0.67004
TEAD4_sgRNA1799	1218.82	1115.4	1118.18	1498.57	990.499	628.949	1109.76	910.911	930.889	1002.23	1133.99	1081.63	0.38219	0.128508
TEAD4_sgRNA1801	735.51	617.351	680.814	692.867	716.82	613.996	741.825	810.257	734.436	523.8	1562.53	463.408	0.0352118	-0.0729952
TEAD4_sgRNA1802	579.202	562.434	501.653	582.008	460.36	240.178	559.344	569.697	537.982	172.194	645.439	376.584	0.0902263	-0.678066
TEAD4_sgRNA1803	1308	1392.83	1216.19	1276.85	1491.64	1155.1	1196.04	1239.04	1357.04	763.015	759.154	913.217	-0.0299891	-0.642228
TEAD4_sgRNA1804	657.836	564.327	554.347	712.663	404.174	763.523	702.156	581.775	596.414	309.331	573.84	482.237	0.271537	-0.503008
TEAD4_sgRNA1807	824.692	840.81	810.443	1093.74	646.135	634.556	895.546	714.637	816.039	710.429	924.462	599.397	0.406416	-0.135934
TEAD4_sgRNA1811	736.469	917.505	677.653	880.931	681.478	900.901	977.861	708.598	844.248	930.054	414.85	415.289	0.192733	-0.622748
TEAD4_sgRNA1812	941.683	1102.14	1009.63	694.846	646.135	1148.56	953.067	1055.85	1201.9	1163.08	543.306	931	-0.547717	-0.346575
TEAD4_sgRNA1814	1474.86	1349.27	1656.72	1447.1	1188.96	1443.87	1547.12	1477.59	1528.31	1402.3	1899.46	2423.74	-0.0405284	0.295284
TEAD4_sgRNA1815	664.548	637.235	600.718	649.315	509.296	341.109	679.345	572.716	911.748	476.369	330.616	939.369	0.035289	-0.420557
TEAD4_sgRNA1818	1151.69	1147.59	1301.56	1585.68	1509.76	874.734	1099.85	1288.36	1189.81	1346.62	880.239	993.764	0.40423	-0.172426
TEAD4_sgRNA1820	709.619	871.109	846.275	897.757	1040.34	653.247	788.437	943.12	775.741	543.391	1142.42	653.792	0.155984	-0.169058
TEAD4_sgRNA1822	730.716	708.25	656.575	446.404	306.302	292.513	723.974	679.408	727.383	441.312	511.718	661.115	-0.644492	-0.420295
TEAD4_sgRNA1823	1027.99	1021.66	877.892	1540.14	1201.65	543.905	1064.14	1020.62	1031.64	455.747	550.676	509.435	0.662114	-1.04384
TEAD4_sgRNA1824	822.774	697.834	682.922	995.749	620.761	675.676	772.569	729.735	794.883	1342.49	1004.48	1015.73	0.444081	0.537298
TEAD4_sgRNA1825	1423.07	1337.91	1478.61	1803.43	1478.05	964.45	1465.8	1484.63	1733.83	1972.5	2823.93	1216.58	0.353002	0.281598
TEAD4_sgRNA1827	910.997	1012.19	1092.89	456.302	769.381	1079.4	1004.64	936.074	968.165	1022.85	932.885	721.787	-1.13565	-0.134227
TEAD4_sgRNA1829	350.015	361.7	440.527	588.937	375.175	485.029	334.218	363.358	357.647	226.842	526.459	217.582	0.6243	-0.247048
TEAD4_sgRNA1832	1001.14	972.423	885.269	1076.91	658.822	661.658	888.604	932.048	909.733	461.934	590.687	742.708	0.178407	-0.631504
TEAD4_sgRNA1835	1175.67	1161.79	1193.01	1154.12	1040.34	1133.6	1104.8	1170.6	1161.6	980.578	386.421	812.795	-0.0280205	-0.762077
TEAD4_sgRNA1837	913.874	1069	937.964	809.664	1218.87	908.378	1057.2	1003.51	1011.49	1022.85	681.238	1154.86	-0.262583	-0.138412
TEAD4_sgRNA1839	535.091	475.323	517.461	523.609	719.539	489.702	443.31	509.305	565.183	226.842	342.198	257.333	0.041777	-0.891802
TEAD4_sgRNA184	269.463	267.961	216.048	106.899	38.9675	104.669	341.16	331.149	246.827	146.416	301.134	114.021	-1.2249	-0.823879
TEAD4_sgRNA1840	1176.62	1263.11	1419.59	704.745	1079.31	976.6	1361.67	1448.4	1383.24	604.226	1468.82	1071.17	-0.863864	-0.506957
TEAD4_sgRNA1841	3310.28	3164.4	3396.69	2957.55	3170.86	3274.65	3356.07	3510.78	3269.2	3100.52	3006.08	2684.21	-0.153268	-0.207535
TEAD4_sgRNA1843	748.936	769.795	750.371	470.16	712.289	630.818	810.256	783.081	1057.83	801.166	966.579	568.015	-0.685823	-0.203219
TEAD4_sgRNA1844	401.798	469.641	442.635	180.145	382.425	371.014	461.162	408.652	410.035	988.827	262.177	793.966	-1.27889	0.471148
TEAD4_sgRNA1846	1084.57	889.1	874.73	798.776	657.01	785.018	1148.44	932.048	972.195	1039.35	440.12	460.27	-0.242285	-0.768423
TEAD4_sgRNA1847	1096.07	1046.28	998.036	842.328	811.067	1088.74	1127.61	954.191	1085.03	916.65	464.337	806.518	-0.312471	-0.588632
TEAD4_sgRNA1848	1597.6	1829.33	1703.09	1492.63	2088.84	1590.6	2034.07	1773.51	1568.61	2044.67	1798.38	1927.9	-0.193933	0.108381
TEAD4_sgRNA1849	1127.72	1140.02	1091.83	686.928	1053.93	552.316	1056.21	1345.73	1141.45	347.481	1676.25	1070.13	-0.70484	-0.460043
TEAD4_sgRNA185	1146.9	1240.38	1410.11	1000.7	1528.79	2081.23	1255.55	1345.73	1311.71	1129.06	1898.41	1182.06	-0.33377	0.0643509
TEAD4_sgRNA1851	1494.99	1265	1274.16	2055.83	1198.93	1252.29	1343.81	1348.75	1177.72	1208.45	2210.07	1364.07	0.616784	0.257075
TEAD4_sgRNA1854	659.754	656.172	764.072	624.57	544.638	894.36	673.395	721.683	862.382	1863.2	8208.55	786.643	-0.14704	1.61444
TEAD4_sgRNA1855	1091.28	1362.53	1355.31	677.03	1279.58	1073.79	1440.01	1307.48	1224.06	1868.36	1025.54	861.96	-0.899683	-0.160233
TEAD4_sgRNA1856	1321.43	1435.44	1309.99	719.592	885.377	1144.82	1506.46	1584.28	1412.45	1123.9	1342.47	3183.18	-0.912462	0.170227
TEAD4_sgRNA1857	2045.43	1911.71	2020.31	1982.59	2102.43	2117.68	1969.61	2152.97	1939.35	2798.41	1628.86	2407	-0.00656149	0.138633
TEAD4_sgRNA1859	694.276	635.342	698.73	518.66	577.262	684.087	808.272	844.48	655.854	467.089	472.76	490.606	-0.381136	-0.682303
TEAD4_sgRNA1860	456.458	445.023	511.138	124.716	212.962	542.971	625.791	422.743	670.966	360.886	280.076	256.287	-1.91404	-0.925528
TEAD4_sgRNA1862	535.091	397.68	535.377	709.694	365.207	472.88	518.683	351.279	473.504	381.508	462.231	464.454	0.54988	-0.0249956
TEAD4_sgRNA1867	1242.79	1190.2	1198.28	1469.87	879.94	1176.59	1218.85	1362.84	1279.47	1100.19	1104.51	1565.96	0.280437	-0.053162
TEAD4_sgRNA1868	1636.92	1719.49	1695.71	1260.03	1042.15	832.68	1812.91	1890.27	1745.92	1917.85	1355.11	1715.55	-0.418164	-0.141439
TEAD4_sgRNA1869	888.941	745.177	693.461	798.776	445.86	420.545	1042.32	827.369	1055.81	982.64	564.364	716.556	0.049963	-0.398726
TEAD4_sgRNA1870	819.897	797.254	792.527	773.041	514.733	569.138	828.107	778.049	873.464	602.163	969.737	810.703	-0.0551021	-0.0831683
TEAD4_sgRNA1872	1037.58	992.307	1025.44	1151.15	692.352	1040.15	909.43	995.459	883.539	885.716	1774.17	438.302	0.176969	-0.071926
TEAD4_sgRNA1873	1859.39	1735.59	1512.34	1794.52	1427.3	1176.59	1869.44	1718.15	1847.67	1022.85	1912.1	1973.93	0.0812566	-0.206782
TEAD4_sgRNA1875	1362.66	1466.68	1718.9	1227.36	1085.65	1087.81	1493.57	1574.21	1560.55	1854.95	1919.47	1600.48	-0.297926	0.211716
TEAD4_sgRNA1877	498.651	393.893	363.593	575.079	310.834	298.12	344.136	417.71	393.915	289.74	779.159	292.899	0.471042	0.0745709
TEAD4_sgRNA188	733.592	1007.46	796.742	597.845	1217.96	679.414	816.206	772.009	929.882	642.376	867.604	563.831	-0.487474	-0.299627
TEAD4_sgRNA1880	363.44	385.371	422.611	441.455	315.365	298.12	343.144	412.678	506.75	379.445	361.151	387.045	0.179835	-0.14537
TEAD4_sgRNA1881	1403.89	1155.17	1313.15	1133.33	1237.9	1373.78	1168.28	1192.74	1282.49	839.317	707.561	1117.2	-0.182952	-0.476503
TEAD4_sgRNA1882	927.299	854.066	726.132	992.779	861.815	430.825	845.959	832.401	846.263	599.07	514.877	457.132	0.255602	-0.693137
TEAD4_sgRNA1883	1217.86	1519.71	1295.23	1037.32	1260.55	1114.91	1232.74	1330.63	1387.27	1041.41	1243.5	1953.01	-0.367589	0.050805
TEAD4_sgRNA1885	829.487	906.143	943.233	982.881	767.569	1543.87	681.329	902.858	858.353	371.197	859.181	1063.85	0.140493	-0.212684
TEAD4_sgRNA1886	443.991	374.956	365.701	604.774	365.207	220.553	400.665	445.893	397.945	227.874	411.691	148.542	0.620424	-0.783668
TEAD4_sgRNA1887	1953.37	1737.48	2035.07	1710.39	1787.97	2408.32	2127.29	1953.68	1923.23	2345.76	1523.57	2224.99	-0.15502	-0.00247913
TEAD4_sgRNA1888	749.894	684.578	615.473	902.706	642.51	265.411	801.33	697.526	681.04	850.659	665.444	370.308	0.406391	-0.28692
TEAD4_sgRNA1889	275.217	207.362	398.371	188.064	125.058	499.982	270.746	278.809	353.617	274.273	104.239	609.858	-0.591055	-0.20481
TEAD4_sgRNA189	1533.35	1761.16	1477.56	1253.1	1549.64	1056.97	1506.46	1480.61	1558.53	998.107	3275.63	1528.31	-0.339974	0.174476
TEAD4_sgRNA1890	2107.76	1993.14	1938.11	1599.53	1940.22	1596.2	1973.57	1950.66	1969.58	1884.85	1743.63	1764.72	-0.330816	-0.12889
TEAD4_sgRNA1891	420.977	447.864	479.521	251.412	292.709	449.516	463.145	588.821	352.61	241.278	154.779	149.588	-0.83608	-1.36849
TEAD4_sgRNA1893	214.804	245.236	343.569	89.0829	104.215	137.378	308.433	231.502	319.364	296.957	458.019	130.758	-1.55938	-0.119538
TEAD4_sgRNA1894	269.463	192.212	279.281	353.362	202.087	329.894	201.324	227.476	221.64	144.354	87.3922	171.555	0.536311	-0.743198
TEAD4_sgRNA1896	1145.94	1186.41	1227.78	1284.77	1366.58	1491.53	1101.83	1040.75	1039.69	957.894	837.07	643.332	0.115116	-0.402899
TEAD4_sgRNA1897	1191.97	1040.6	1067.59	1564.89	913.47	1126.13	1109.76	1061.89	1133.39	877.468	790.741	616.134	0.511021	-0.547839
TEAD4_sgRNA19	910.038	809.563	846.275	1116.51	827.379	999.029	888.604	973.316	805.965	661.967	928.674	2877.73	0.386185	0.447876
TEAD4_sgRNA190	1025.11	895.728	908.455	736.418	760.319	650.443	811.248	991.433	969.173	988.827	870.763	405.874	-0.354202	-0.385794
TEAD4_sgRNA1901	2602.57	2600.07	2812.84	1553.01	1919.37	3294.27	2557.71	2570.68	2696.96	2501.45	2187.96	1802.37	-0.781771	-0.282028
TEAD4_sgRNA1904	957.026	906.143	916.886	1076.91	550.982	1106.5	918.356	958.218	947.009	642.376	760.207	773.044	0.21715	-0.380808
TEAD4_sgRNA1905	706.742	679.844	571.209	625.56	371.55	660.723	552.402	549.566	537.982	545.453	292.711	542.909	-0.0549881	-0.304642
TEAD4_sgRNA1906	1188.13	1354.01	1239.38	983.871	1386.52	1880.3	1332.91	1404.11	1327.83	796.011	1537.26	3600.57	-0.355308	0.275382
TEAD4_sgRNA1908	362.481	418.511	370.97	459.272	392.393	350.454	431.409	322.09	402.982	228.905	610.692	173.647	0.26119	-0.401962
TEAD4_sgRNA191	674.138	727.187	674.491	345.444	487.546	556.054	803.314	654.245	697.16	425.845	871.816	480.145	-1.00127	-0.346487
TEAD4_sgRNA1911	443.032	553.912	511.138	336.535	429.548	351.389	622.816	578.755	598.429	443.374	569.629	473.869	-0.572836	-0.283302
TEAD4_sgRNA1912	1002.1	1055.75	980.12	919.533	898.97	1036.41	991.745	991.433	1229.1	1045.54	929.726	1075.36	-0.138465	-0.0697625
TEAD4_sgRNA1913	1354.03	1405.14	1311.04	1441.16	1429.11	1333.6	1472.74	1281.31	1465.85	1286.82	2313.26	2971.88	0.0876723	0.559081
TEAD4_sgRNA1915	1126.76	1087.94	1257.29	1136.3	1107.4	1317.71	1153.4	1199.79	1297.6	1416.73	1043.44	1629.77	-0.0236874	0.141357
TEAD4_sgRNA1916	622.355	491.419	648.144	603.784	504.765	708.385	442.318	451.932	473.504	235.091	290.605	391.229	0.0503639	-0.608091
TEAD4_sgRNA1917	351.933	390.105	475.305	154.41	351.613	285.036	393.723	511.318	482.571	225.811	406.426	786.643	-1.38257	-0.142774
TEAD4_sgRNA1918	644.411	584.211	572.263	480.058	562.763	363.538	713.065	674.376	669.958	683.621	715.984	819.071	-0.320509	0.105152
TEAD4_sgRNA1923	1114.29	900.462	1021.22	886.869	291.803	530.822	1089.93	1242.06	1146.49	495.96	619.116	373.446	-0.184927	-1.25288
TEAD4_sgRNA1924	1151.69	1407.03	1162.44	694.846	1352.08	1003.7	1325.96	1081.01	1189.81	1268.26	1827.87	1663.25	-0.829757	0.392285
TEAD4_sgRNA1926	2642.85	2698.54	2689.53	2876.39	2715.94	2609.25	2634.08	2769.97	2679.83	4559.53	3893.69	3054.52	0.103714	0.490552
TEAD4_sgRNA1928	1597.6	1841.64	1541.84	2153.83	1993.68	1306.49	1570.92	1554.08	1412.45	1826.08	1079.24	1197.75	0.379717	-0.182263
TEAD4_sgRNA1929	2092.42	1980.83	1976.05	2172.63	2056.21	2687.75	1994.4	1917.44	1948.42	3114.96	1329.84	2163.27	0.108147	0.0887437
TEAD4_sgRNA193	183.158	181.797	151.76	87.1033	18.1244	117.753	165.621	115.751	155.148	78.3637	78.9688	21.9674	-0.978273	-1.48384
TEAD4_sgRNA1931	740.305	664.694	699.784	815.603	467.61	826.138	651.577	757.918	651.824	556.795	699.137	296.037	0.218627	-0.493986
TEAD4_sgRNA1933	372.07	319.091	274.012	101.95	193.931	121.491	335.21	315.044	342.535	159.821	396.95	89.9618	-1.64673	-0.888024
TEAD4_sgRNA1935	438.238	567.168	503.76	209.84	376.081	229.898	639.676	642.167	669.958	390.788	421.167	1436.25	-1.25345	-0.0731155
TEAD4_sgRNA1937	1697.33	1355.9	1565.03	1255.08	661.541	1255.09	1419.19	1646.68	1510.18	1397.14	667.55	954.014	-0.288459	-0.662612
TEAD4_sgRNA1938	1360.74	1410.82	1299.45	702.765	1312.21	1213.04	1355.72	1421.22	1458.8	767.14	1272.98	2730.24	-0.948494	-0.0253901
TEAD4_sgRNA194	292.478	364.54	313.006	56.4192	45.311	42.9891	374.88	312.025	364.699	24.7464	3.15875	25.1056	-2.51261	-4.80264
TEAD4_sgRNA1940	680.85	591.786	465.82	259.33	438.611	484.094	521.658	735.774	572.235	407.285	262.177	1834.8	-1.14261	-0.054948
TEAD4_sgRNA1941	502.487	475.323	672.383	324.658	333.489	1088.74	491.906	538.494	547.049	534.111	224.271	208.168	-0.743507	-0.846284
TEAD4_sgRNA1943	1160.32	1187.36	1257.29	1301.6	1633.01	1291.54	1352.74	1071.96	1238.16	1044.51	823.382	1146.49	0.116084	-0.288218
TEAD4_sgRNA1944	161.103	139.188	159.138	113.828	127.777	86.9127	155.704	169.097	168.245	179.412	15.7938	59.6259	-0.424907	-1.57084
TEAD4_sgRNA1945	345.22	381.584	299.305	140.553	202.993	164.48	435.376	420.73	487.609	196.94	369.574	526.172	-1.27593	-0.407241
TEAD4_sgRNA1947	487.144	411.883	477.413	346.433	276.397	299.989	425.459	499.239	501.713	146.416	164.255	344.156	-0.401362	-1.22884
TEAD4_sgRNA1948	1261.01	1348.33	1207.76	1096.71	1175.37	1128.93	1356.71	1145.43	1486	1183.7	1120.3	1367.21	-0.212847	-0.116333
TEAD4_sgRNA1950	767.155	613.564	771.449	763.143	411.424	509.327	670.42	719.67	626.638	461.934	527.512	302.314	0.0971862	-0.679032
TEAD4_sgRNA1951	1531.43	1676.89	1452.26	1821.25	1508.86	850.436	1521.34	1497.72	1720.74	1666.26	898.139	1710.32	0.231939	-0.20508
TEAD4_sgRNA1953	513.035	485.738	642.874	906.666	585.418	771	616.866	586.808	583.317	822.819	355.886	614.042	0.739313	-0.0772651
TEAD4_sgRNA1954	618.519	574.743	564.886	1059.1	594.48	183.171	434.384	540.507	464.437	150.541	436.961	289.761	0.854864	-0.838749
TEAD4_sgRNA1956	762.361	797.254	683.976	848.267	530.139	728.011	639.676	648.206	713.279	2162.22	468.548	449.809	0.184699	0.207898
TEAD4_sgRNA1958	533.173	799.148	622.85	704.745	908.033	547.643	602.981	591.84	637.72	743.424	332.722	1174.73	0.133116	0.117508
TEAD4_sgRNA1959	538.927	389.159	390.994	580.028	296.334	277.56	595.047	595.866	569.213	659.905	843.387	406.92	0.416926	0.0554132
TEAD4_sgRNA196	933.053	996.094	999.09	1420.38	819.223	947.629	928.273	985.394	915.778	833.13	625.433	381.815	0.541917	-0.691326
TEAD4_sgRNA1962	650.164	783.998	690.299	530.538	535.576	637.36	640.667	833.408	704.212	523.8	513.824	440.395	-0.412169	-0.555174
TEAD4_sgRNA1963	1740.48	1546.22	1652.5	1620.32	1385.61	1618.63	1329.93	1462.49	1545.44	1529.12	1187.69	872.421	-0.0213512	-0.307944
TEAD4_sgRNA1968	1568.83	1649.43	1429.08	913.594	1216.15	1163.51	1744.48	1684.93	1729.8	1973.53	1190.85	860.914	-0.759288	-0.443128
TEAD4_sgRNA1970	900.449	925.08	807.281	825.501	919.813	439.236	882.653	950.165	840.218	483.587	731.778	859.868	-0.0858275	-0.403831
TEAD4_sgRNA1971	893.736	746.124	808.335	648.325	463.079	591.567	708.106	832.401	790.853	368.103	692.82	348.341	-0.328021	-0.797188
TEAD4_sgRNA1972	2569.97	2317.91	2422.9	2910.04	1939.31	2146.65	2467.46	2605.91	2622.41	2091.07	2787.07	2262.64	0.25727	-0.118234
TEAD4_sgRNA1973	313.575	220.618	283.497	240.524	120.527	73.8291	222.151	287.868	267.983	208.283	447.49	194.569	-0.165051	0.0271955
TEAD4_sgRNA1974	2120.23	2074.57	1774.75	2113.24	1475.33	1717.69	2026.14	2175.11	2058.23	1725.03	2592.28	2310.76	0.0912437	0.0626634
TEAD4_sgRNA1976	957.985	890.046	1019.11	710.683	685.102	898.098	1097.86	1044.78	887.569	639.283	916.038	407.966	-0.425169	-0.697099
TEAD4_sgRNA1978	1049.09	1133.39	1032.81	1021.48	628.011	1412.1	1071.08	990.427	854.323	2208.62	377.997	552.324	-0.0681191	-0.324956
TEAD4_sgRNA1980	997.302	1098.36	1083.4	724.541	1293.18	1128.93	1098.85	976.335	1051.78	1217.73	3001.87	1392.32	-0.547199	0.724419
TEAD4_sgRNA1982	822.774	770.742	812.551	1065.04	767.569	1105.57	800.338	824.349	858.353	976.453	463.284	845.223	0.409762	-0.188885
TEAD4_sgRNA1983	1903.5	1607.76	1558.71	1613.39	1696.44	1422.38	1814.89	1813.77	1772.12	2391.13	1022.38	1073.27	-0.0612594	-0.384238
TEAD4_sgRNA1984	1211.15	1185.47	1157.17	1388.7	1337.58	1066.32	1188.11	1295.41	1233.13	1299.19	859.181	952.968	0.229594	-0.278417
TEAD4_sgRNA1985	1097.03	954.433	1060.22	1317.44	905.314	979.403	950.092	1051.82	996.374	1228.04	876.028	608.811	0.347507	-0.201439
TEAD4_sgRNA1989	356.727	335.188	360.431	559.242	379.706	454.189	338.185	317.057	453.355	536.173	188.472	403.782	0.673636	-0.0841902
TEAD4_sgRNA199	1002.1	1169.37	1193.01	1001.69	1150.9	1255.09	1045.3	1118.26	1089.06	463.996	693.873	1281.43	-0.158686	-0.541855
TEAD4_sgRNA1991	1135.39	1016.93	939.018	1798.48	814.692	931.741	909.43	1075.98	932.904	553.702	710.72	1465.54	0.807906	-0.220841
TEAD4_sgRNA1992	717.29	598.414	612.311	763.143	569.106	831.745	682.321	661.291	572.235	607.319	782.318	527.218	0.252632	-0.0145778
TEAD4_sgRNA1993	359.604	319.091	368.862	367.219	298.146	155.134	355.045	366.377	388.878	508.333	586.475	247.918	0.075489	0.182353
TEAD4_sgRNA1995	1314.71	1171.26	1248.86	574.09	1081.12	764.458	1312.08	1233	1273.42	1682.76	444.331	531.402	-1.11513	-0.791443
TEAD4_sgRNA1996	1363.62	1411.77	1555.54	1925.18	1760.79	1542.93	1617.54	1573.21	1691.52	1494.07	1328.78	1136.03	0.41754	-0.310826
TEAD4_sgRNA1998	930.176	944.964	1022.28	1134.32	687.821	993.421	996.704	977.342	1140.44	900.152	1043.44	734.34	0.233267	-0.229218
TEAD4_sgRNA1999	1742.4	1633.33	1718.9	1991.5	1789.78	1432.66	1675.06	1675.87	1487.01	1263.1	1569.9	1343.15	0.230394	-0.21609
TEAD4_sgRNA20	923.463	731.921	757.748	1058.11	415.049	583.156	616.866	694.506	739.473	355.73	610.692	490.606	0.403259	-0.523883
TEAD4_sgRNA200	662.631	736.655	797.796	752.255	908.033	550.447	706.123	783.081	672.981	468.12	1033.97	888.112	0.0428175	0.0693635
TEAD4_sgRNA2001	634.821	500.888	579.641	658.223	394.206	501.851	548.435	669.343	578.28	234.06	212.689	320.097	0.209912	-1.24523
TEAD4_sgRNA2003	183.158	216.83	168.623	308.821	217.493	228.029	166.613	194.26	191.417	159.821	109.503	117.16	0.712283	-0.531768
TEAD4_sgRNA2004	992.507	974.317	1026.49	813.624	568.2	614.931	917.364	885.747	1064.88	1091.94	627.539	662.161	-0.294011	-0.310435
TEAD4_sgRNA2006	1168.95	1355.9	1292.07	1709.4	1050.31	1243.88	1204.97	1283.33	1229.1	1005.32	587.528	876.605	0.428773	-0.625365
TEAD4_sgRNA2008	2558.46	2693.81	2273.25	2477.49	3126.46	1837.32	2526.97	2611.95	2703	2496.3	3052.41	4042.01	-0.0143451	0.262571
TEAD4_sgRNA201	481.39	605.042	611.257	386.026	530.139	604.651	674.387	608.951	533.952	1184.74	536.988	540.817	-0.54331	0.216637
TEAD4_sgRNA2010	781.54	801.042	736.671	519.65	898.97	510.262	764.636	720.676	761.637	604.226	1201.38	901.711	-0.572198	0.213715
TEAD4_sgRNA2011	544.68	538.762	572.263	903.696	209.337	1075.66	533.559	522.39	491.639	1762.15	282.182	456.086	0.711925	0.242275
TEAD4_sgRNA2012	1492.12	1291.51	1534.47	941.309	1220.68	1885.91	1406.29	1192.74	1206.93	998.107	1731	1470.77	-0.608647	0.109306
TEAD4_sgRNA2013	1712.67	1735.59	1700.98	1483.72	1799.75	1393.41	1890.27	1662.79	1961.52	1986.93	1462.5	2017.86	-0.210125	-0.0241175
TEAD4_sgRNA2014	1076.89	1115.4	1155.07	772.052	986.874	711.189	980.836	999.485	1087.05	912.525	431.696	1195.66	-0.530701	-0.392642
TEAD4_sgRNA2015	968.534	988.52	923.209	799.766	411.424	892.49	943.15	1040.75	933.912	344.388	584.369	534.541	-0.262998	-1.03037
TEAD4_sgRNA2016	2216.12	2167.36	2025.58	2611.12	1608.54	1559.76	2132.25	2281.81	2238.57	2392.16	2878.68	2531.48	0.290565	0.22619
TEAD4_sgRNA2017	1154.57	968.636	1168.77	1315.46	987.78	1059.77	861.827	1052.83	933.912	598.039	1128.73	539.771	0.266775	-0.405891
TEAD4_sgRNA2020	1012.65	1058.59	1085.51	1636.16	1038.53	962.581	997.696	1164.56	1082.01	680.527	1072.92	1728.1	0.63743	0.00176616
TEAD4_sgRNA2021	1826.79	1990.3	2198.42	1490.65	2225.68	2534.49	2101.51	2044.26	2123.72	2488.05	1682.56	1066.99	-0.423641	-0.343459
TEAD4_sgRNA2023	726.88	773.583	781.988	542.416	506.577	800.905	748.768	778.049	686.078	507.302	252.7	332.65	-0.487407	-1.07616
TEAD4_sgRNA2026	1208.27	1279.2	1249.92	1074.93	1191.68	1603.68	1257.53	1400.08	1296.6	695.994	1157.16	1096.28	-0.212427	-0.456831
TEAD4_sgRNA2028	1018.4	904.249	920.048	868.063	887.19	745.767	946.125	960.231	1112.23	427.907	524.353	657.977	-0.12442	-0.924975
TEAD4_sgRNA203	511.117	438.395	499.545	380.087	540.107	129.902	547.443	416.704	496.676	258.807	336.934	893.342	-0.342504	-0.180162
TEAD4_sgRNA2030	775.786	728.134	617.581	355.342	405.987	509.327	769.594	597.879	631.675	984.702	320.087	344.156	-0.98629	-0.473973
TEAD4_sgRNA2031	1211.15	1102.14	913.724	1377.82	1130.06	1270.05	989.762	1065.92	1216	660.936	632.804	1091.05	0.366877	-0.497087
TEAD4_sgRNA2032	888.941	951.592	1116.07	630.509	797.474	1195.28	992.737	925.002	1022.57	1539.44	853.916	1009.46	-0.637747	0.166312
TEAD4_sgRNA2033	466.047	482.897	483.736	386.026	238.336	399.051	514.716	527.422	429.176	580.51	383.262	276.162	-0.306774	-0.307713
TEAD4_sgRNA2037	941.683	865.428	824.144	630.509	623.479	864.454	958.026	787.107	817.047	958.925	337.987	620.318	-0.474001	-0.538551
TEAD4_sgRNA2038	1342.52	1301.93	1301.56	888.849	831.004	953.236	1288.28	1317.55	1353.01	1045.54	680.185	942.507	-0.565268	-0.592219
TEAD4_sgRNA204	1591.85	1513.08	1485.99	1569.84	1582.26	1385.93	1264.48	1396.06	1411.45	1279.6	1859.45	1673.71	0.037412	0.225515
TEAD4_sgRNA2040	626.191	586.105	603.88	843.318	677.853	952.301	605.956	532.455	499.698	303.144	565.417	1433.11	0.478735	0.202489
TEAD4_sgRNA2041	2131.73	2081.19	2133.08	1819.27	2112.4	2378.42	2132.25	1960.72	2369.54	2661.27	1569.9	2444.66	-0.217432	0.0146852
TEAD4_sgRNA2042	757.566	542.55	559.617	1017.52	1042.15	425.218	597.031	655.252	565.183	566.075	1302.46	669.483	0.731803	0.386212
TEAD4_sgRNA2044	674.138	673.216	694.515	252.401	828.285	540.167	714.057	689.474	621.6	356.761	418.008	324.281	-1.43099	-0.887262
TEAD4_sgRNA2045	1121.96	1182.63	994.874	929.431	1055.75	695.301	1143.48	1079	1126.34	1028.01	1165.58	687.267	-0.239115	-0.251642
TEAD4_sgRNA2048	2425.17	2478.87	2361.77	1603.49	3292.3	1715.82	2693.58	2466	2517.63	2630.34	2203.76	2653.87	-0.594663	-0.0401505
TEAD4_sgRNA205	1421.16	1363.48	1360.57	1262.01	995.03	1588.73	1226.79	1200.79	1250.25	669.185	1629.92	2178.96	-0.130469	0.122607
TEAD4_sgRNA2050	1585.13	1469.52	1540.79	1649.02	1135.49	1018.65	1781.17	1550.06	1503.12	1697.19	1056.08	1403.82	0.10707	-0.24063
TEAD4_sgRNA2051	452.622	489.525	465.82	493.915	333.489	598.109	533.559	513.331	444.288	271.18	359.045	365.078	0.0744418	-0.591805
TEAD4_sgRNA2053	365.358	333.294	422.611	315.749	277.303	381.294	288.598	357.319	391.9	116.515	602.269	1020.96	-0.236365	0.275339
TEAD4_sgRNA2056	847.707	801.042	618.635	1036.33	836.441	421.48	704.139	739.8	768.689	555.764	354.833	805.472	0.468569	-0.444649
TEAD4_sgRNA2058	244.531	225.352	325.653	231.615	149.526	291.578	278.68	255.659	238.767	287.677	244.277	101.469	-0.176779	-0.418144
TEAD4_sgRNA2059	327	391.052	400.479	118.777	146.808	157.004	414.549	302.966	444.288	1100.19	188.472	173.647	-1.64454	-0.210669
TEAD4_sgRNA2060	516.871	518.878	524.838	460.262	237.43	743.898	552.402	521.383	449.325	918.712	451.702	233.273	-0.17657	-0.139607
TEAD4_sgRNA2061	1008.81	923.186	1033.87	519.65	936.125	1026.13	953.067	944.126	927.867	640.314	492.766	562.785	-0.926187	-0.744404
TEAD4_sgRNA2062	1170.87	1312.34	1209.87	1015.54	1674.69	1169.12	1076.04	1126.31	1089.06	688.776	680.185	687.267	-0.275939	-0.678458
TEAD4_sgRNA2064	593.587	613.564	700.838	518.66	766.662	869.127	671.411	673.369	688.093	907.37	340.092	366.124	-0.290461	-0.487083
TEAD4_sgRNA2065	798.801	765.061	846.275	700.785	456.735	518.672	862.818	929.028	837.196	540.297	486.448	637.055	-0.195873	-0.667629
TEAD4_sgRNA2067	737.428	836.075	783.042	805.705	1044.87	370.08	839.016	776.035	735.443	715.585	1361.42	576.383	0.0385102	0.0765864
TEAD4_sgRNA2068	539.886	592.733	554.347	710.683	628.011	527.083	460.17	578.755	582.31	330.984	420.114	244.78	0.338932	-0.729293
TEAD4_sgRNA2069	318.37	361.7	415.233	196.972	227.461	275.691	354.053	392.547	431.191	309.331	375.892	341.018	-0.881814	-0.198615
TEAD4_sgRNA207	711.537	699.728	731.401	593.886	694.165	819.596	627.775	716.65	695.145	576.386	1665.72	890.204	-0.265946	0.483471
TEAD4_sgRNA2070	1449.92	1481.83	1363.74	1180.84	1322.18	1069.12	1720.68	1483.63	1445.7	1164.11	1139.26	730.155	-0.277158	-0.643424
TEAD4_sgRNA2071	890.859	979.998	1056	901.717	476.672	685.022	958.026	778.049	934.919	648.563	329.563	952.968	-0.110164	-0.591512
TEAD4_sgRNA2072	805.513	985.679	1031.76	848.267	759.413	679.414	910.422	949.159	846.263	478.431	838.123	666.345	-0.141502	-0.484183
TEAD4_sgRNA2075	553.311	464.907	421.557	646.346	499.327	542.036	403.64	544.533	403.99	230.967	620.169	462.362	0.438719	-0.141014
TEAD4_sgRNA2076	755.648	848.385	854.706	743.347	731.32	1535.46	893.562	764.964	781.786	622.786	287.447	866.144	-0.138585	-0.595032
TEAD4_sgRNA2077	718.249	842.703	635.497	734.439	1049.4	568.203	760.669	614.99	850.293	477.4	384.315	418.427	0.0141773	-0.791109
TEAD4_sgRNA2079	717.29	820.926	774.611	556.273	606.261	960.712	774.553	952.178	798.913	661.967	395.897	417.381	-0.468634	-0.809794
TEAD4_sgRNA2080	1274.44	1390.93	1263.62	1457	1331.24	928.003	1452.91	1309.5	1303.65	1042.44	1127.67	902.757	0.155176	-0.40826
TEAD4_sgRNA2081	951.273	961.061	931.641	985.85	933.407	479.422	849.926	1022.64	842.233	1106.37	1139.26	469.684	0.0566155	-0.102099
TEAD4_sgRNA2082	717.29	672.269	512.192	563.202	366.113	888.752	650.585	621.03	696.152	399.036	864.446	451.901	-0.155775	-0.283833
TEAD4_sgRNA2083	887.024	857.853	880	845.297	748.538	1200.89	821.165	951.172	913.763	1006.36	788.635	571.153	-0.0496096	-0.218298
TEAD4_sgRNA2084	667.425	526.453	696.623	587.947	316.271	603.716	519.674	634.115	510.78	417.596	2077.41	175.739	-0.0894101	-0.0475987
TEAD4_sgRNA2085	1365.54	1397.56	1573.46	1055.14	1304.96	1093.42	1450.92	1536.97	1416.48	919.743	2175.33	830.578	-0.451343	-0.308885
TEAD4_sgRNA2087	1126.76	1207.24	1361.63	1046.23	1418.23	920.527	1291.25	1253.13	1248.24	1322.9	740.201	879.743	-0.231211	-0.409783
TEAD4_sgRNA2089	936.889	877.737	975.904	1338.22	572.731	1096.22	899.513	876.689	723.354	574.324	929.726	452.947	0.526111	-0.412632
TEAD4_sgRNA209	1485.4	1455.32	1316.31	1018.51	1326.71	1349.48	1245.63	1426.25	1564.58	913.556	1108.72	1206.12	-0.476432	-0.395351
TEAD4_sgRNA2090	426.73	395.787	497.437	313.77	261.898	406.527	539.509	419.723	451.34	274.273	439.067	323.235	-0.481148	-0.464222
TEAD4_sgRNA2092	1275.4	1075.63	1091.83	1074.93	1161.77	1025.2	1023.48	1218.91	1046.75	523.8	814.958	586.844	-0.0900458	-0.794018
TEAD4_sgRNA2094	845.789	828.501	872.623	1184.8	831.004	752.309	914.389	758.924	722.346	553.702	1358.26	498.974	0.481188	-0.139229
TEAD4_sgRNA2095	1314.71	1391.88	1341.6	1264.98	1004.09	1006.5	1644.31	1597.36	1199.88	993.982	684.397	1366.16	-0.0928034	-0.587247
TEAD4_sgRNA2097	934.971	968.636	988.551	699.795	719.539	744.832	1028.44	954.191	938.949	678.465	495.924	369.262	-0.461797	-0.963557
TEAD4_sgRNA2099	886.065	908.984	864.191	696.826	908.033	866.323	969.927	866.623	991.337	657.843	784.424	969.705	-0.346874	-0.245245
TEAD4_sgRNA210	910.038	830.394	964.311	794.817	821.035	970.992	778.52	876.689	841.226	625.879	804.429	799.196	-0.179118	-0.170965
TEAD4_sgRNA2100	423.853	525.506	393.102	208.85	376.081	436.433	480.005	514.337	489.624	274.273	389.58	434.118	-1.08826	-0.460606
TEAD4_sgRNA2102	577.284	477.216	446.85	407.802	404.174	472.88	518.683	502.259	516.825	297.988	496.977	660.069	-0.286705	-0.153969
TEAD4_sgRNA2104	723.044	626.82	759.856	740.378	802.005	858.847	708.106	662.297	782.793	388.725	440.12	1057.57	0.0789744	-0.340247
TEAD4_sgRNA2105	1845.01	1780.09	1675.69	2033.07	3246.99	1897.13	1688.94	1645.68	1872.86	1479.63	1048.71	2242.77	0.203548	-0.193639
TEAD4_sgRNA2107	705.783	693.1	735.617	746.317	707.758	815.858	616.866	868.636	804.957	436.156	592.793	3075.44	0.0693735	0.294157
TEAD4_sgRNA2110	979.082	944.964	874.73	825.501	912.564	1012.11	1136.54	996.466	1123.31	893.965	510.665	917.402	-0.174905	-0.534312
TEAD4_sgRNA2111	1762.54	1778.2	1961.29	1846	2134.15	1646.67	1973.57	2052.32	1920.21	1514.69	1662.56	1803.42	0.0111062	-0.258722
TEAD4_sgRNA2112	1221.7	1118.24	1214.08	990.8	886.283	849.501	1162.33	1209.85	1387.27	748.58	802.323	1354.66	-0.256662	-0.420559
TEAD4_sgRNA2113	656.877	533.081	644.982	472.139	505.671	372.883	713.065	554.599	672.981	583.604	327.457	325.327	-0.3672	-0.699285
TEAD4_sgRNA2115	682.768	572.849	556.455	429.577	273.678	329.894	721.99	688.467	594.399	164.976	203.213	366.124	-0.485687	-1.52974
TEAD4_sgRNA2116	659.754	531.187	516.407	410.771	514.733	289.709	520.666	540.507	580.295	675.372	348.516	289.761	-0.461551	-0.419897
TEAD4_sgRNA2118	784.416	843.65	865.245	663.172	623.479	867.258	959.018	880.715	864.397	810.446	617.01	582.66	-0.324407	-0.441754
TEAD4_sgRNA2120	1062.51	944.964	1035.98	1151.15	1043.06	906.509	914.389	1052.83	1072.94	681.558	836.017	916.355	0.184141	-0.328078
TEAD4_sgRNA2123	991.548	1051.01	1219.35	634.468	956.969	1574.71	1200.01	997.472	1075.96	1820.93	1258.24	919.494	-0.771597	0.236654
TEAD4_sgRNA2124	1694.45	1585.99	1762.11	1853.91	1463.55	1244.81	1721.67	1851.01	1937.34	1043.48	2422.76	2014.73	0.142739	-0.0925211
TEAD4_sgRNA2126	275.217	276.482	227.641	116.798	209.337	142.051	360.004	307.999	278.058	391.819	70.5455	348.341	-1.1475	-0.55967
TEAD4_sgRNA2127	573.449	498.994	528	485.997	539.201	543.905	660.502	632.102	613.541	728.989	626.486	425.75	-0.132129	-0.132565
TEAD4_sgRNA213	1236.08	1327.49	1344.77	1148.18	763.944	640.163	1217.86	1273.26	1340.92	3537.71	637.015	1536.67	-0.181263	0.245306
TEAD4_sgRNA2132	754.689	721.506	647.09	519.65	381.519	599.043	642.651	771.003	767.682	664.03	939.203	763.63	-0.442746	0.108093
TEAD4_sgRNA2133	1678.15	1682.57	1671.47	1514.41	1838.72	2191.51	1701.83	1702.04	1677.41	1757	2146.9	1387.09	-0.147464	0.0356085
TEAD4_sgRNA2135	881.27	893.834	758.802	541.426	923.438	517.738	909.43	983.381	971.188	2786.04	718.09	630.779	-0.637674	0.179659
TEAD4_sgRNA2137	1308.96	1308.56	1265.72	1151.15	1253.3	1242.01	1186.13	1220.92	1402.38	817.664	1006.59	1404.87	-0.169046	-0.270872
TEAD4_sgRNA2139	553.311	758.433	688.191	397.903	1072.06	659.789	572.237	635.121	657.869	1269.29	323.246	689.359	-0.732222	0.0807959
TEAD4_sgRNA214	571.531	641.023	499.545	621.6	734.945	324.287	636.7	542.52	676.003	197.972	611.745	401.69	0.130714	-0.754338
TEAD4_sgRNA2140	977.164	1267.84	1057.05	723.551	1524.26	966.32	1174.23	1169.59	1269.39	1438.39	1665.72	1126.62	-0.596533	0.210245
TEAD4_sgRNA2144	761.402	681.738	835.736	931.411	448.579	1057.9	623.808	718.663	697.16	426.876	841.281	347.295	0.29911	-0.44178
TEAD4_sgRNA2147	1357.87	1565.16	1559.76	1152.14	2580.92	1351.35	1558.03	1437.33	1344.95	1625.02	1437.23	701.912	-0.37201	-0.29252
TEAD4_sgRNA2150	321.246	358.859	323.545	438.486	465.797	380.36	297.524	269.75	336.49	583.604	121.086	169.463	0.392175	-0.391069
TEAD4_sgRNA2151	597.422	473.429	463.712	346.433	432.267	359.8	505.79	430.795	494.661	264.993	401.162	1826.43	-0.552465	0.283039
TEAD4_sgRNA2154	916.751	924.133	687.138	1063.06	1295.89	625.211	1053.23	845.486	859.36	1301.25	942.361	1103.6	0.348402	0.274153
TEAD4_sgRNA2156	1448.01	1132.44	1248.86	851.236	755.788	1004.64	1342.82	1453.43	1365.1	991.92	735.99	682.036	-0.577075	-0.806589
TEAD4_sgRNA2158	961.821	920.346	940.072	1408.5	997.748	1222.38	980.836	1005.52	946.001	674.341	999.219	1033.52	0.582515	-0.140655
TEAD4_sgRNA216	749.894	693.1	753.533	974.963	828.285	698.105	748.768	824.349	749.547	575.355	1265.61	497.928	0.414206	-0.117215
TEAD4_sgRNA2160	1027.03	1140.02	1175.09	923.492	1020.4	895.294	993.729	1169.59	1268.39	801.166	1477.24	1628.73	-0.268262	0.128969
TEAD4_sgRNA2161	437.279	368.328	348.838	461.251	220.212	353.258	377.855	420.73	333.468	384.601	825.488	201.891	0.268186	0.0913037
TEAD4_sgRNA2162	605.094	651.438	681.868	430.567	253.742	560.727	699.18	695.513	657.869	483.587	1023.44	536.633	-0.583855	-0.0894943
TEAD4_sgRNA2163	2375.31	2446.68	2550.42	2326.05	2243.8	1700.87	2479.36	2686.43	2466.25	2004.46	2627.03	2084.81	-0.0786737	-0.193805
TEAD4_sgRNA2164	643.452	504.675	571.209	338.515	436.798	434.563	589.097	613.984	559.138	1114.62	507.506	700.865	-0.752516	0.323712
TEAD4_sgRNA2165	908.12	962.008	968.527	753.245	1495.26	918.658	941.166	1065.92	1025.59	659.905	810.747	598.351	-0.328455	-0.561451
TEAD4_sgRNA2166	761.402	613.564	647.09	280.116	389.675	508.392	635.709	600.899	611.526	394.912	627.539	374.492	-1.26059	-0.44391
TEAD4_sgRNA2167	869.763	920.346	673.437	1078.89	962.406	375.687	900.505	878.702	906.711	453.685	570.681	510.481	0.406699	-0.813505
TEAD4_sgRNA2169	368.235	497.1	393.102	221.717	578.168	512.131	287.606	501.252	454.363	204.158	355.886	1068.04	-0.907633	0.0815048
TEAD4_sgRNA2170	570.572	608.83	518.515	751.266	387.862	769.131	569.262	607.945	583.317	378.414	274.812	1002.13	0.411712	-0.317967
TEAD4_sgRNA2172	1023.19	843.65	869.461	1092.75	562.763	904.64	904.472	1014.58	856.338	793.948	1165.58	1088.96	0.265967	0.119609
TEAD4_sgRNA2173	650.164	837.969	731.401	654.264	1203.46	983.141	802.322	735.774	783.801	460.903	456.966	351.479	-0.169581	-0.881315
TEAD4_sgRNA2175	645.37	372.115	568.048	471.149	356.145	395.313	464.137	563.657	671.973	230.967	458.019	707.142	-0.127778	-0.410893
TEAD4_sgRNA2179	409.469	518.878	481.629	406.812	313.552	382.229	523.641	438.848	417.087	463.996	849.705	154.818	-0.201329	-0.217
TEAD4_sgRNA2180	180.282	285.951	307.736	24.7452	170.369	221.487	295.54	222.443	289.14	178.381	169.52	7.32248	-3.34402	-2.14122
TEAD4_sgRNA2181	956.068	1113.5	1090.78	655.254	869.971	1005.57	1118.69	1109.2	1124.32	1186.8	583.316	958.198	-0.681757	-0.357519
TEAD4_sgRNA2182	873.598	787.786	702.946	1144.22	1355.71	708.385	752.735	773.016	766.674	540.297	609.639	507.343	0.543564	-0.472194
TEAD4_sgRNA2183	996.343	991.36	1056	1091.76	1391.05	1848.53	958.026	987.407	1103.16	969.236	576.999	940.415	0.106387	-0.329524
TEAD4_sgRNA2185	888.941	928.868	981.173	1042.27	1086.56	776.607	815.215	838.44	873.464	667.123	781.265	1505.29	0.160967	0.131366
TEAD4_sgRNA2187	220.557	291.632	253.988	212.809	222.024	207.469	243.969	244.587	210.558	104.141	113.715	192.476	-0.253795	-0.820873
TEAD4_sgRNA2188	2345.58	2373.77	2396.55	2070.68	1824.22	2704.57	2630.11	2290.86	2541.81	2427.21	3034.51	2763.71	-0.195922	0.136833
TEAD4_sgRNA219	812.226	885.312	818.874	817.583	945.188	623.342	731.908	834.414	699.175	1219.79	362.204	1448.8	-0.0358714	0.194693
TEAD4_sgRNA2191	681.809	677.95	754.587	645.356	569.106	504.654	676.37	692.493	544.026	300.051	444.331	265.701	-0.125316	-0.948881
TEAD4_sgRNA2193	720.167	683.631	674.491	641.397	672.415	505.589	556.369	727.722	639.735	626.91	546.464	290.807	-0.110566	-0.459485
TEAD4_sgRNA2194	1055.8	985.679	1118.18	1271.91	652.479	924.265	1080.01	1074.98	1137.42	1021.82	2411.18	1218.67	0.2741	0.395026
TEAD4_sgRNA2196	718.249	645.757	635.497	1065.04	529.233	479.422	640.667	662.297	705.219	526.893	423.273	290.807	0.678376	-0.735322
TEAD4_sgRNA2197	1788.43	1617.23	1644.07	2227.07	1159.06	1727.97	1584.81	2056.34	1757	1308.47	1745.74	1800.28	0.405316	-0.159189
TEAD4_sgRNA22	854.419	1013.14	1057.05	679.999	1139.12	1109.3	1050.26	996.466	960.106	909.432	398.003	698.773	-0.513693	-0.663372
TEAD4_sgRNA220	327	150.55	244.503	237.554	48.0297	177.564	236.035	242.574	263.954	171.163	61.0692	701.912	0.0517945	-0.347512
TEAD4_sgRNA2200	596.463	572.849	583.856	418.69	309.927	756.047	547.443	610.964	725.368	837.255	442.225	235.365	-0.480853	-0.492387
TEAD4_sgRNA2202	960.862	837.969	1034.92	877.961	553.701	657.92	985.795	1014.58	878.502	3450.07	916.038	679.944	-0.100068	0.430076
TEAD4_sgRNA2204	564.818	632.501	447.904	401.863	750.35	410.265	530.584	490.181	655.854	208.283	340.092	669.483	-0.433979	-0.615584
TEAD4_sgRNA2206	1201.56	1374.84	1133.99	1182.82	1182.62	1514.9	1300.18	1177.64	1218.01	1167.21	573.84	1195.66	-0.0596235	-0.406519
TEAD4_sgRNA2208	579.202	573.796	598.611	609.723	586.324	471.945	549.427	593.853	519.847	349.544	1029.75	546.047	0.0627457	0.0708678
TEAD4_sgRNA2210	1487.32	1247.96	1281.53	1322.39	1246.96	1262.57	1226.79	1270.24	1256.3	815.602	940.256	1616.17	-0.0135763	-0.219841
TEAD4_sgRNA2211	1273.48	1083.21	1256.24	1400.58	1163.59	1393.41	1306.13	1209.85	1137.42	839.317	1450.92	1298.17	0.221628	-0.0617173
TEAD4_sgRNA2213	729.757	788.733	885.269	553.304	415.955	1197.15	861.827	989.42	799.92	396.974	327.457	738.524	-0.529618	-0.942946
TEAD4_sgRNA2217	978.123	1033.02	1091.83	1500.55	1037.62	1159.77	1069.1	962.244	960.106	654.75	601.216	748.985	0.538256	-0.581386
TEAD4_sgRNA2219	939.765	674.163	930.587	1276.85	347.989	599.043	771.578	792.14	641.75	902.214	655.968	524.08	0.606676	-0.112898
TEAD4_sgRNA2222	1363.62	1621.97	1545.01	821.542	1496.17	1200.89	1440.01	1348.75	1494.06	1876.61	1394.06	1632.91	-0.874526	0.185975
TEAD4_sgRNA2223	741.264	733.815	716.647	622.59	729.507	700.909	620.832	723.696	777.756	1274.44	363.257	525.126	-0.230605	-0.174486
TEAD4_sgRNA2224	710.578	653.332	611.257	521.63	537.389	418.676	623.808	656.258	709.249	898.09	479.078	586.844	-0.33317	-0.0671871
TEAD4_sgRNA2226	430.566	279.323	291.928	605.764	116.902	228.964	361.987	342.221	316.341	468.12	156.885	1598.39	0.887494	0.527596
TEAD4_sgRNA2229	306.862	349.391	263.473	192.023	256.46	303.727	267.771	328.129	324.401	187.661	280.076	307.544	-0.665416	-0.272768
TEAD4_sgRNA223	338.507	281.217	328.814	331.586	292.709	326.156	363.97	288.874	294.177	355.73	519.088	311.728	0.0733365	0.298701
TEAD4_sgRNA2230	2033.92	2067.94	2213.17	1967.74	1786.16	1842.92	1942.83	1994.94	1967.56	2445.77	2507	1310.72	-0.0963167	0.0252326
TEAD4_sgRNA2232	1322.38	1161.79	1191.95	1009.61	1149.99	745.767	1138.52	1184.69	1327.83	2319.98	1526.73	1023.05	-0.277149	0.338901
TEAD4_sgRNA2233	470.842	559.593	503.76	371.179	999.561	256.065	587.113	454.952	609.511	472.245	262.177	377.631	-0.458672	-0.599986
TEAD4_sgRNA2236	671.261	709.197	688.191	537.467	405.987	380.36	838.025	765.97	693.13	380.477	589.634	633.917	-0.359115	-0.548495
TEAD4_sgRNA2237	614.683	471.535	609.15	306.841	552.794	471.011	475.046	453.946	561.153	453.685	233.748	577.429	-0.87051	-0.327564
TEAD4_sgRNA2239	782.499	752.752	796.742	740.378	631.635	429.891	750.751	827.369	756.6	746.518	1322.46	415.289	-0.069864	-0.0656485
TEAD4_sgRNA2241	673.179	559.593	490.06	450.363	460.36	304.662	643.643	617.004	584.325	1023.88	468.548	282.438	-0.338352	-0.258731
TEAD4_sgRNA2243	468.924	378.743	270.85	292.984	587.231	227.094	349.094	409.658	392.908	267.055	260.071	283.484	-0.311869	-0.504305
TEAD4_sgRNA2245	473.719	539.709	491.114	406.812	1000.47	430.825	453.228	484.141	447.311	116.515	336.934	776.182	-0.299728	-0.562524
TEAD4_sgRNA2248	401.798	360.753	329.868	538.456	216.587	370.08	196.366	371.41	308.282	117.546	265.335	73.2248	0.56904	-1.09979
TEAD4_sgRNA2249	958.944	738.549	907.401	1003.67	521.983	1082.2	874.719	970.296	916.785	637.221	1106.62	3141.34	0.217915	0.503119
TEAD4_sgRNA225	767.155	877.737	954.826	720.581	1047.59	769.131	1004.64	1058.87	775.741	924.898	827.593	359.847	-0.260354	-0.527677
TEAD4_sgRNA2251	678.933	659.013	717.7	779.97	710.477	606.52	793.396	600.899	593.392	998.107	286.394	333.696	0.187766	-0.522807
TEAD4_sgRNA2253	607.012	753.699	607.042	461.251	797.474	582.222	588.105	638.141	760.629	669.185	647.544	1147.54	-0.500283	0.266904
TEAD4_sgRNA2254	1096.07	1321.81	1208.81	1313.48	953.344	1248.55	1259.52	1120.27	1333.87	619.692	1244.55	1188.33	0.123906	-0.34605
TEAD4_sgRNA2255	1030.87	918.452	943.233	914.584	831.004	1089.68	950.092	946.139	895.629	1918.88	837.07	832.67	-0.0744184	0.244089
TEAD4_sgRNA2256	1047.17	853.119	1157.17	1251.12	926.157	1503.68	968.935	1072.96	934.919	756.829	1258.24	585.798	0.307248	-0.267022
TEAD4_sgRNA2257	616.601	398.627	494.275	686.928	581.793	462.6	388.764	459.985	498.691	377.383	264.282	378.677	0.471928	-0.413183
TEAD4_sgRNA226	1428.83	1370.1	1477.56	1027.42	1560.51	1386.86	1349.77	1315.54	1265.36	1143.49	1086.61	1704.04	-0.471747	-0.0285559
TEAD4_sgRNA2262	746.059	913.718	754.587	795.807	697.79	916.789	869.761	772.009	676.003	522.769	494.871	617.18	-0.0098229	-0.50245
TEAD4_sgRNA2263	1218.82	1314.24	1364.79	1147.19	1084.75	1368.17	1342.82	1265.21	1248.24	1862.17	1545.68	880.789	-0.178026	0.0858531
TEAD4_sgRNA2266	1998.44	2123.8	2178.39	1642.09	2045.34	2332.62	2147.13	2118.75	2325.21	2986.07	2579.65	2504.29	-0.354059	0.288947
TEAD4_sgRNA2267	975.246	959.167	1152.96	844.308	860.909	1163.51	1068.11	871.656	1003.43	788.793	851.811	1674.75	-0.280503	0.0894826
TEAD4_sgRNA2269	1114.29	1074.68	1261.51	1364.95	945.188	1513.03	1176.21	1130.33	973.203	1205.36	1040.28	444.579	0.250448	-0.404919
TEAD4_sgRNA2272	843.871	993.254	1048.62	1049.2	740.382	821.465	907.447	959.224	1000.4	426.876	704.402	700.865	0.131346	-0.682279
TEAD4_sgRNA2273	708.66	757.486	798.85	295.953	615.324	510.262	675.378	714.637	650.817	290.771	981.319	256.287	-1.34938	-0.700932
TEAD4_sgRNA2278	731.675	875.843	757.748	536.477	691.446	984.076	737.858	932.048	843.241	1148.65	1031.86	759.445	-0.551015	0.211431
TEAD4_sgRNA2279	934.971	824.713	966.419	823.522	540.107	631.752	1032.41	1007.54	1098.13	653.719	610.692	473.869	-0.138681	-0.864691
TEAD4_sgRNA228	1145.94	1287.73	1003.31	770.072	1663.82	1128	1084.97	1063.9	1041.71	1374.46	713.878	573.245	-0.56564	-0.365379
TEAD4_sgRNA2281	426.73	460.173	335.138	954.177	182.15	298.12	422.483	420.73	370.744	237.153	335.881	145.403	1.24084	-0.836127
TEAD4_sgRNA2283	1871.86	1862.47	1825.34	1551.03	1712.76	1378.45	2112.42	2036.21	2005.85	1781.74	1325.62	2364.11	-0.256723	-0.209244
TEAD4_sgRNA2284	452.622	313.41	392.048	354.352	342.551	382.229	349.094	420.73	335.483	233.029	708.614	220.72	-0.107279	-0.145007
TEAD4_sgRNA2285	874.557	847.438	882.108	697.816	501.14	503.72	898.521	820.323	817.047	401.099	640.174	413.197	-0.314692	-0.834971
TEAD4_sgRNA2286	1440.33	1344.54	1343.71	1132.34	1097.43	1146.69	1288.28	1453.43	1210.96	690.838	1698.36	807.564	-0.280603	-0.419617
TEAD4_sgRNA2287	1633.08	1497.93	1424.86	1857.87	1438.17	1680.31	1371.58	1495.71	1290.55	1791.02	1069.76	636.009	0.293189	-0.373153
TEAD4_sgRNA2289	338.507	344.656	365.701	333.566	28.0928	166.349	372.896	407.645	393.915	123.732	210.584	306.498	-0.067031	-0.968827
TEAD4_sgRNA2293	1502.67	1488.46	1442.78	1392.66	1584.98	1137.34	1254.56	1475.57	1281.48	593.915	1140.31	1667.43	-0.0855528	-0.356963
TEAD4_sgRNA2294	1144.98	997.988	1158.23	857.175	1110.12	1056.04	1004.64	1318.56	1302.64	717.647	1164.53	1433.11	-0.357116	-0.17561
TEAD4_sgRNA2295	539.886	468.695	471.09	358.311	224.743	542.971	521.658	607.945	544.026	1104.31	681.238	558.6	-0.457889	0.428109
TEAD4_sgRNA2296	1078.81	1303.82	1187.74	869.053	1022.22	1201.82	1330.92	1407.13	1221.04	1655.95	932.885	966.567	-0.449286	-0.204972
TEAD4_sgRNA2298	1524.72	1504.56	1607.19	1597.55	1405.55	2259.73	1546.13	1494.7	1488.01	1522.94	1177.16	1027.24	0.04839	-0.300321
TEAD4_sgRNA2299	248.367	233.874	191.808	455.312	309.927	106.538	190.415	201.306	172.275	106.203	209.531	12.5528	1.02757	-1.52106
TEAD4_sgRNA23	1166.08	977.157	1056	1245.18	548.263	1031.74	897.529	1022.64	1165.63	602.163	989.743	993.764	0.227377	-0.284367
TEAD4_sgRNA230	587.833	671.322	592.287	416.71	601.73	734.552	663.478	711.617	673.988	921.805	1059.24	618.226	-0.56386	0.307892
TEAD4_sgRNA2301	860.173	867.322	877.892	574.09	1349.36	749.505	821.165	791.133	841.226	677.434	877.081	962.382	-0.597137	0.0217711
TEAD4_sgRNA2304	1023.19	950.645	1080.24	1301.6	743.101	865.389	1090.92	1123.29	1058.84	604.226	1141.36	716.556	0.356483	-0.464228
TEAD4_sgRNA2306	1016.48	1125.81	1045.46	1204.6	1072.96	1515.83	1027.45	976.335	1044.73	1483.76	1121.36	897.526	0.182322	0.170293
TEAD4_sgRNA2307	1353.07	1461	1452.26	829.461	1515.2	841.091	1564.97	1450.41	1493.05	892.934	864.446	603.581	-0.776921	-0.954257
TEAD4_sgRNA231	1287.86	1217.66	1289.96	1750.97	931.594	960.712	1302.16	1251.12	1265.36	2365.35	982.372	1130.8	0.469351	0.116686
TEAD4_sgRNA2310	1849.8	2124.75	1761.05	2136.01	2143.21	1876.57	1762.33	1823.83	2066.29	2204.5	1724.68	1484.37	0.16455	-0.0782921
TEAD4_sgRNA2311	749.894	811.457	763.018	1051.18	891.721	600.912	843.975	850.519	650.817	751.673	1466.71	369.262	0.440962	-0.0661761
TEAD4_sgRNA2312	908.12	811.457	891.593	1190.74	634.354	1130.8	814.223	806.231	892.606	426.876	532.776	768.86	0.45386	-0.581524
TEAD4_sgRNA2315	652.082	621.139	758.802	548.355	541.013	849.501	622.816	780.062	766.674	435.125	964.473	537.679	-0.299455	-0.241031
TEAD4_sgRNA2316	748.936	883.418	866.299	1025.44	926.157	1242.01	726.949	892.793	792.868	582.573	561.205	765.722	0.303907	-0.346492
TEAD4_sgRNA2319	387.414	346.55	311.952	320.698	464.891	162.611	386.781	346.247	401.975	217.562	102.133	358.801	-0.11487	-0.918452
TEAD4_sgRNA232	940.724	992.307	741.94	1055.14	1497.08	900.901	807.281	713.631	925.852	924.898	311.664	825.348	0.254072	-0.388248
TEAD4_sgRNA2321	325.082	331.4	361.485	309.81	206.618	263.542	442.318	398.586	412.05	240.247	608.586	322.189	-0.129719	-0.208303
TEAD4_sgRNA2322	397.003	459.226	484.79	187.074	379.706	421.48	537.526	524.403	490.631	452.654	357.992	286.623	-1.25163	-0.52472
TEAD4_sgRNA2323	939.765	1004.62	1117.13	1367.92	1019.5	879.407	1174.23	1248.1	1081	577.417	929.726	1105.69	0.426378	-0.472098
TEAD4_sgRNA2326	1201.56	1045.33	1219.35	884.89	576.356	842.025	1204.97	1134.36	1157.57	781.575	728.619	700.865	-0.381424	-0.662357
TEAD4_sgRNA2329	787.293	873.95	900.024	670.101	547.357	835.483	847.942	777.042	922.83	503.178	664.391	1155.9	-0.347093	-0.21799
TEAD4_sgRNA2330	3035.06	3159.66	3396.69	2371.58	2726.82	2798.96	3330.28	3609.42	3183.56	1820.93	1644.66	1914.3	-0.429358	-0.912924
TEAD4_sgRNA2335	1520.89	1781.04	1392.19	1296.65	2029.03	1730.78	1377.53	1446.39	1393.31	1247.63	1549.9	1143.35	-0.26354	-0.109475
TEAD4_sgRNA2336	1406.77	1532.96	1644.07	1689.61	1891.28	1342.94	1472.74	1448.4	1482.98	648.563	1043.44	1025.15	0.148025	-0.729653
TEAD4_sgRNA2338	186.035	267.014	243.449	214.789	92.4345	222.422	184.465	226.469	133.992	161.883	105.292	89.9618	-0.0957854	-0.622692
TEAD4_sgRNA2339	1165.12	1237.54	1101.32	1236.27	1101.06	1891.52	1143.48	1083.03	974.21	748.58	717.037	1170.55	0.0836018	-0.313758
TEAD4_sgRNA2340	1870.9	1693.93	1867.5	1761.86	1816.97	1533.59	1712.74	1730.23	1687.49	1974.56	2110.05	1780.41	-0.0379702	0.189622
TEAD4_sgRNA2342	960.862	817.138	886.323	607.743	648.854	1008.37	803.314	774.022	965.143	703.211	422.22	1256.33	-0.544119	-0.228662
TEAD4_sgRNA2343	659.754	603.148	544.862	799.766	901.689	642.967	643.643	580.768	616.563	713.522	505.401	331.604	0.412801	-0.315542
TEAD4_sgRNA2344	437.279	376.849	382.563	368.209	377.894	554.185	426.45	464.011	442.273	1116.68	569.629	402.736	-0.11222	0.51651
TEAD4_sgRNA2345	1771.17	1516.87	1607.19	1742.07	1483.48	1808.34	1746.46	1506.78	1664.32	2145.72	1493.04	1592.12	0.0973542	0.0732753
TEAD4_sgRNA2350	1119.09	959.167	1050.73	1102.65	666.072	997.16	1086.95	1222.94	1079.99	824.881	1207.7	2086.91	0.0831157	0.178074
TEAD4_sgRNA2353	541.804	385.371	499.545	411.761	295.428	349.52	507.774	392.547	469.475	743.424	167.414	216.536	-0.193071	-0.598628
TEAD4_sgRNA2354	573.449	536.868	587.018	281.106	357.957	344.847	520.666	589.827	652.832	260.869	780.212	370.308	-1.0081	-0.470482
TEAD4_sgRNA2356	1390.47	1252.69	1341.6	1331.29	1336.67	1602.74	1130.59	1433.3	1116.26	1133.18	1380.38	1697.77	0.0046412	0.184662
TEAD4_sgRNA2358	1133.47	1032.08	955.88	1039.3	1236.99	1014.92	1050.26	1202.8	942.979	1305.37	659.127	1140.21	0.00187961	-0.0933492
TEAD4_sgRNA2359	435.361	360.753	390.994	573.1	322.614	499.982	336.202	403.619	379.811	357.792	610.692	161.094	0.538664	-0.183376
TEAD4_sgRNA236	381.66	403.361	491.114	188.064	264.616	281.298	411.574	460.991	452.348	120.639	92.6568	122.39	-1.16892	-1.99039
TEAD4_sgRNA2361	1678.15	1617.23	1609.29	1712.37	1832.38	1536.39	1684.98	1506.78	1758.01	858.908	1720.47	2108.87	0.0670522	-0.172763
TEAD4_sgRNA2362	322.205	389.159	420.503	286.055	313.552	480.356	429.426	413.684	414.064	212.407	247.436	173.647	-0.390525	-1.00358
TEAD4_sgRNA2363	1678.15	1746.01	1472.29	2224.1	1869.53	2472.81	1828.78	1641.65	1506.15	2476.71	766.524	1449.85	0.450226	-0.23872
TEAD4_sgRNA2364	768.114	570.955	714.539	890.829	668.791	692.498	601.989	706.585	558.131	826.944	546.464	387.045	0.391244	-0.146928
TEAD4_sgRNA2367	1013.6	1140.96	892.647	657.234	1069.34	601.847	866.785	1067.93	897.643	405.223	751.783	895.434	-0.620824	-0.535647
TEAD4_sgRNA2368	409.469	513.197	425.772	187.074	394.206	610.258	435.376	506.285	472.497	234.06	445.384	288.715	-1.25751	-0.596981
TEAD4_sgRNA2369	2473.12	2593.44	2364.93	2611.12	3364.8	2661.58	2397.05	2357.3	2457.19	1552.84	2670.2	1666.39	0.0770011	-0.335607
TEAD4_sgRNA2372	642.493	718.665	569.102	1117.5	696.883	467.273	711.081	810.257	641.75	450.591	562.258	729.109	0.802968	-0.333739
TEAD4_sgRNA2373	933.053	743.283	865.245	1118.48	647.947	774.738	778.52	803.212	700.182	704.243	808.641	1130.8	0.407147	0.185533
TEAD4_sgRNA2377	876.475	859.747	903.185	793.827	1152.71	499.982	843.975	856.558	784.808	442.343	567.523	577.429	-0.148057	-0.656201
TEAD4_sgRNA2378	654	752.752	638.659	644.366	712.289	442.04	808.272	741.813	876.487	1017.7	449.596	597.305	-0.0776228	-0.314432
TEAD4_sgRNA2379	719.208	625.873	570.156	868.063	827.379	432.694	645.626	678.402	740.48	292.833	585.422	526.172	0.449922	-0.615403
TEAD4_sgRNA2380	601.258	614.511	537.485	388.995	679.665	460.731	600.998	528.429	570.22	477.4	275.864	650.654	-0.584797	-0.359846
TEAD4_sgRNA2382	910.997	686.472	804.12	1001.69	499.327	875.669	700.172	676.389	932.904	1068.22	293.764	669.483	0.333008	-0.357482
TEAD4_sgRNA2384	426.73	597.467	514.299	378.107	372.456	514.934	496.864	520.377	463.43	280.46	463.284	713.418	-0.426135	-0.12344
TEAD4_sgRNA2385	2592.99	2597.23	2553.58	3411.87	2571.85	2580.28	2485.31	2589.8	2728.19	1596.15	1744.68	2198.83	0.402528	-0.506639
TEAD4_sgRNA2391	1653.22	1471.42	1518.66	1792.55	1548.73	2209.26	1684.98	1507.78	1626.03	1937.44	1685.72	1597.35	0.213582	0.112227
TEAD4_sgRNA2393	888.941	804.829	853.653	621.6	785.693	906.509	840.008	861.591	741.488	682.589	829.699	369.262	-0.448819	-0.453193
TEAD4_sgRNA2396	851.543	844.597	802.012	693.857	865.44	1211.17	800.338	730.742	768.689	1157.93	1004.48	912.171	-0.262684	0.412929
TEAD4_sgRNA2399	1370.33	1245.12	1396.41	1474.82	1110.12	1411.16	1468.77	1356.8	1395.33	1549.75	1184.53	1395.45	0.143026	-0.0394478
TEAD4_sgRNA24	1658.97	1599.24	1535.52	633.478	430.455	705.581	1597.7	1592.33	1462.83	405.223	410.638	450.855	-1.3341	-1.87748
TEAD4_sgRNA2401	1199.64	974.317	1311.04	1016.53	833.723	1217.71	1191.09	1184.69	1082.01	813.539	489.607	756.307	-0.1816	-0.78049
TEAD4_sgRNA2402	733.592	499.941	582.802	809.664	503.858	472.88	566.286	508.298	491.639	356.761	321.14	214.444	0.43741	-0.842015
TEAD4_sgRNA2404	314.534	275.536	258.204	268.238	135.933	380.36	304.466	287.868	360.669	583.604	104.239	410.059	-0.0711382	-0.113884
TEAD4_sgRNA2405	316.452	349.391	344.623	249.432	76.1225	146.724	332.235	423.75	413.057	88.6748	268.494	215.49	-0.431968	-1.16755
TEAD4_sgRNA2406	1347.32	1210.08	1247.81	1324.37	1328.52	1296.21	1248.61	1198.78	1349.99	1110.5	2937.64	1524.12	0.0637703	0.433002
TEAD4_sgRNA2408	537.009	467.748	509.03	259.33	604.449	468.207	467.112	547.553	544.026	983.671	147.408	259.425	-0.958019	-0.629044
TEAD4_sgRNA2409	619.478	666.588	675.545	513.711	756.694	491.571	744.801	618.01	639.735	494.929	423.273	1019.92	-0.347009	-0.154257
TEAD4_sgRNA241	790.17	853.119	769.341	1186.78	740.382	641.098	725.957	822.336	912.755	643.408	454.86	642.286	0.562805	-0.511823
TEAD4_sgRNA2410	816.062	872.056	826.251	792.838	919.813	530.822	979.844	829.382	763.652	2103.45	880.239	634.963	-0.0795346	0.30725
TEAD4_sgRNA2411	1502.67	1448.69	1473.34	1450.07	1217.96	1646.67	1568.94	1460.48	1558.53	1577.59	1018.17	1984.39	-0.0243319	-0.0546751
TEAD4_sgRNA2412	1837.34	1870.04	1672.53	1601.51	1333.05	1697.13	1830.76	1723.18	1934.32	1652.86	1701.52	2285.66	-0.161471	0.0250164
TEAD4_sgRNA2413	703.865	698.781	809.389	1049.2	1057.56	730.814	659.511	740.807	684.063	490.804	387.474	615.088	0.512224	-0.504861
TEAD4_sgRNA2415	941.683	1055.75	1053.89	737.408	751.257	1285	1084.97	1030.69	982.27	922.836	715.984	502.113	-0.461899	-0.575741
TEAD4_sgRNA2416	1915.97	2180.61	2078.28	2285.47	2195.77	1770.96	1946.8	2051.31	2103.57	2232.34	2292.2	2285.66	0.153092	0.159137
TEAD4_sgRNA2418	1079.77	1031.13	826.251	698.806	737.663	916.789	1005.63	1042.77	916.785	618.661	1329.84	2032.51	-0.476904	0.266187
TEAD4_sgRNA242	678.933	692.153	617.581	492.925	465.797	487.833	796.371	706.585	647.794	394.912	799.165	413.197	-0.425627	-0.494329
TEAD4_sgRNA2422	1016.48	1052.91	1033.87	1027.42	911.658	691.563	847.942	1009.55	939.957	639.283	496.977	764.676	-0.0096411	-0.575906
TEAD4_sgRNA2425	542.762	521.719	484.79	371.179	588.137	451.385	448.269	496.22	539.996	330.984	409.585	323.235	-0.474871	-0.484929
TEAD4_sgRNA2427	1441.29	1414.61	1475.45	1310.51	1266.9	1085.94	1261.5	1287.35	1383.24	1030.07	1276.14	863.006	-0.139513	-0.328543
TEAD4_sgRNA2429	262.751	288.792	236.072	416.71	195.744	201.862	266.779	285.855	265.968	155.696	246.383	441.441	0.671393	-0.0867763
TEAD4_sgRNA243	1683.91	1677.83	1833.77	1430.28	1406.45	1563.49	1434.06	1624.54	1817.45	868.188	926.568	2789.86	-0.274782	-0.305272
TEAD4_sgRNA2430	428.648	409.043	417.341	170.247	133.214	112.145	372.896	355.305	431.191	199.003	192.684	202.937	-1.29679	-0.958702
TEAD4_sgRNA2431	730.716	840.81	826.251	444.425	896.252	837.352	867.777	766.977	804.957	1153.8	825.488	1992.76	-0.843952	0.608282
TEAD4_sgRNA2434	783.458	633.448	674.491	890.829	507.483	515.869	666.453	704.572	639.735	355.73	503.295	560.692	0.359521	-0.527109
TEAD4_sgRNA2435	746.059	801.989	826.251	594.876	651.572	449.516	844.967	722.689	813.017	549.577	595.951	714.464	-0.410562	-0.361726
TEAD4_sgRNA2436	1559.24	1564.21	1655.66	1328.32	1583.17	1335.46	1731.59	1588.31	1768.09	2427.21	1569.9	1866.19	-0.261622	0.182765
TEAD4_sgRNA2438	1120.05	1192.09	1127.66	749.286	1065.71	1099.96	1150.42	1214.88	1242.19	973.36	948.679	1488.55	-0.61321	-0.112308
TEAD4_sgRNA244	918.669	889.1	986.443	596.855	811.973	728.011	981.828	889.773	940.964	982.64	386.421	428.888	-0.640661	-0.778537
TEAD4_sgRNA2441	429.607	451.651	363.593	255.371	559.138	86.9127	369.921	366.377	442.273	318.61	196.896	773.044	-0.694256	-0.101903
TEAD4_sgRNA2442	364.399	318.144	304.575	583.988	501.14	139.247	285.623	355.305	458.393	182.505	188.472	509.435	0.831939	-0.469522
TEAD4_sgRNA2444	723.044	801.042	736.671	711.673	705.039	893.425	804.305	850.519	801.935	416.565	799.165	490.606	-0.081112	-0.582658
TEAD4_sgRNA2446	440.155	300.154	441.581	290.014	560.044	311.203	444.302	507.292	364.699	351.606	370.627	321.143	-0.419341	-0.32464
TEAD4_sgRNA2449	550.434	539.709	500.599	488.966	818.317	520.542	545.46	418.717	438.243	475.338	245.33	376.584	-0.115735	-0.396177
TEAD4_sgRNA245	1469.1	1346.43	1539.74	1607.45	1372.92	1186.87	1458.86	1417.2	1257.31	1198.14	1450.92	1186.24	0.149188	-0.11135
TEAD4_sgRNA2451	793.047	632.501	662.898	600.814	280.022	715.861	715.048	743.826	828.129	592.884	728.619	852.545	-0.205501	-0.0860573
TEAD4_sgRNA2452	462.211	540.656	557.509	648.325	610.792	371.949	559.344	571.71	543.019	525.862	410.638	169.463	0.322632	-0.748833
TEAD4_sgRNA2453	641.534	726.24	698.73	584.978	852.753	379.425	769.594	823.342	930.889	615.568	580.158	1427.88	-0.233855	-0.0700107
TEAD4_sgRNA2455	905.243	957.273	807.281	836.389	680.571	672.872	1005.63	983.381	1003.43	570.199	694.926	1102.56	-0.0859283	-0.394512
TEAD4_sgRNA2457	1518.97	1642.8	1498.63	1616.36	1439.08	1481.25	1466.79	1359.82	1372.16	1351.77	1175.06	1195.66	0.0584495	-0.175713
TEAD4_sgRNA2458	2223.79	2171.15	2396.55	2773.45	1829.66	2236.37	2282.01	2325.09	2134.8	2771.6	1645.71	1780.41	0.294201	-0.160016
TEAD4_sgRNA246	1138.27	1051.96	1185.63	757.204	673.322	1330.79	943.15	917.956	1058.84	809.415	1062.39	744.8	-0.569768	-0.172447
TEAD4_sgRNA2460	708.66	755.593	805.174	917.554	643.416	954.17	903.48	815.29	714.286	789.824	1189.8	580.568	0.280459	0.0174435
TEAD4_sgRNA2462	1411.57	1478.05	1569.25	1831.15	1388.33	1637.32	1329.93	1361.84	1241.19	922.836	858.128	937.277	0.302396	-0.532888
TEAD4_sgRNA2464	1034.7	739.496	984.335	962.095	601.73	821.465	822.157	836.427	856.338	522.769	514.877	1065.94	0.0805681	-0.345792
TEAD4_sgRNA2465	934.012	895.728	857.868	1119.47	531.951	795.298	937.199	1050.82	936.934	662.998	765.471	514.665	0.322331	-0.606919
TEAD4_sgRNA2466	1167.99	1109.72	1240.43	1516.39	1434.55	1074.73	1095.88	1252.12	1249.25	736.207	2438.56	983.304	0.372284	0.0141323
TEAD4_sgRNA247	755.648	533.081	721.916	350.393	422.299	610.258	746.784	727.722	760.629	1268.26	722.302	521.988	-0.918994	0.0700395
TEAD4_sgRNA2470	854.419	859.747	750.371	1124.42	971.468	856.978	856.868	885.747	991.337	962.018	622.274	634.963	0.455627	-0.328352
TEAD4_sgRNA2474	2943.96	2804.59	2932.98	3621.71	2337.14	2516.73	3242.02	3045.76	3202.7	3573.8	3468.31	2563.91	0.324034	0.00235143
TEAD4_sgRNA2479	1500.75	1500.77	1492.31	1570.83	1611.26	1510.22	1554.06	1502.75	1504.13	1416.73	1083.45	1434.16	0.0685477	-0.224725
TEAD4_sgRNA2482	875.516	889.1	918.994	1083.84	852.753	889.687	787.446	938.087	828.129	780.544	613.851	1126.62	0.277237	-0.0601553
TEAD4_sgRNA2484	682.768	694.047	802.012	745.327	499.327	404.658	685.296	697.526	693.13	606.288	483.289	507.343	0.0411887	-0.385416
TEAD4_sgRNA2485	930.176	1021.66	967.473	1080.87	1500.7	896.229	955.051	1096.11	1019.55	571.23	884.451	715.51	0.152601	-0.520643
TEAD4_sgRNA2488	316.452	290.685	266.635	509.752	320.802	311.203	236.035	260.692	256.901	831.068	60.0163	108.791	0.811026	-0.514203
TEAD4_sgRNA2489	801.677	939.283	697.677	526.579	492.078	516.803	967.943	908.898	890.591	776.42	652.809	343.11	-0.615731	-0.723878
TEAD4_sgRNA249	1064.43	1015.03	863.138	1012.58	989.592	591.567	986.786	1145.43	1032.64	659.905	591.74	1382.9	0.0516073	-0.37066
TEAD4_sgRNA2491	615.642	455.439	550.132	474.119	386.956	771	512.732	558.625	597.421	463.996	682.291	633.917	-0.177793	0.0766528
TEAD4_sgRNA2492	675.097	667.535	648.144	593.886	924.345	698.105	603.973	553.592	678.018	416.565	303.24	633.917	-0.159898	-0.500444
TEAD4_sgRNA2493	1398.14	1621.02	1553.44	1101.66	1910.31	1121.45	1656.21	1556.1	1547.45	5683.43	1255.08	1397.55	-0.465615	0.440573
TEAD4_sgRNA2494	712.496	648.598	720.862	573.1	426.83	472.88	766.619	677.395	716.301	2188	1663.61	314.866	-0.274523	0.54115
TEAD4_sgRNA2496	473.719	483.844	587.018	495.895	210.243	614.931	496.864	559.631	436.229	111.359	776	429.934	-0.0472921	-0.569007
TEAD4_sgRNA2498	851.543	832.288	842.06	576.069	683.29	753.243	711.081	851.525	865.405	407.285	1241.39	577.429	-0.547452	-0.28129
TEAD4_sgRNA2499	1121.96	995.148	816.766	941.309	864.534	769.131	935.216	954.191	1005.44	517.613	402.215	430.98	-0.0429281	-1.10729
TEAD4_sgRNA2501	766.197	761.274	797.796	622.59	437.704	1078.46	654.552	626.062	563.168	325.828	387.474	629.733	-0.315767	-0.512476
TEAD4_sgRNA2502	1625.41	1579.36	1743.14	1231.32	2079.78	1877.5	1551.09	1811.76	1632.08	1398.17	1471.98	2102.6	-0.4204	-0.0279694
TEAD4_sgRNA2503	1909.26	1924.02	1942.32	1826.2	2126.9	2432.62	1843.65	1818.8	1553.5	1451.79	1544.63	1165.32	-0.0761279	-0.331752
TEAD4_sgRNA2505	703.865	614.511	661.844	420.669	550.076	515.869	729.924	623.043	687.085	477.4	936.044	629.733	-0.647724	-0.0503506
TEAD4_sgRNA2507	2444.35	2561.25	2413.41	2009.31	1729.07	2328.89	2576.55	2410.64	2551.89	2686.02	3113.48	3206.2	-0.299088	0.252812
TEAD4_sgRNA2509	655.918	718.665	799.904	517.67	324.427	765.392	756.702	781.068	806.972	560.919	512.771	1125.57	-0.480853	-0.186334
TEAD4_sgRNA251	157.267	217.777	229.748	557.263	166.745	179.433	168.597	221.437	190.409	63.9283	182.155	119.252	1.48632	-0.785291
TEAD4_sgRNA2510	1376.09	1229.97	1275.21	1039.3	1091.09	751.374	1413.24	1312.52	1208.95	1448.7	1169.79	540.817	-0.314363	-0.43029
TEAD4_sgRNA2512	611.806	546.337	594.395	820.552	452.204	448.582	667.445	618.01	627.645	618.661	1437.23	266.747	0.491832	-0.0421275
TEAD4_sgRNA2513	655.918	602.202	720.862	568.151	543.732	445.778	521.658	600.899	647.794	470.182	732.831	529.31	-0.211555	-0.0516493
TEAD4_sgRNA2514	653.041	547.284	564.886	639.417	405.987	358.865	554.386	674.376	657.869	256.744	371.68	281.392	0.124283	-1.06509
TEAD4_sgRNA2515	1292.66	1030.18	1151.9	1191.73	483.015	999.963	1119.68	1049.81	1086.04	459.871	730.725	1111.97	0.0473057	-0.590824
TEAD4_sgRNA2516	1022.23	962.954	923.209	1244.19	1010.44	891.556	893.562	1019.62	1057.83	939.334	618.063	833.716	0.361209	-0.331203
TEAD4_sgRNA2517	1137.31	1022.61	1183.52	953.187	1156.34	1386.86	1174.23	1118.26	962.121	1531.19	1235.07	1356.75	-0.222822	0.340717
TEAD4_sgRNA2518	853.46	746.124	888.431	348.413	594.48	1038.28	719.015	872.662	865.405	334.077	1808.91	349.387	-1.2472	-0.454255
TEAD4_sgRNA2519	1423.07	1530.12	1379.54	1631.21	1680.13	1336.4	1434.06	1700.03	1661.3	3502.65	1685.72	1458.22	0.17699	0.362681
TEAD4_sgRNA2521	487.144	420.405	400.479	380.087	246.492	419.611	347.111	494.207	521.862	203.127	509.612	280.346	-0.192955	-0.541729
TEAD4_sgRNA2522	461.252	520.772	416.287	583.988	376.988	236.44	518.683	425.763	616.563	333.046	280.076	706.096	0.331342	-0.349249
TEAD4_sgRNA2524	2331.19	2136.11	2191.04	2244.89	2041.71	1771.9	2139.19	2144.92	2261.74	2085.92	2912.37	1932.09	0.0174196	0.059205
TEAD4_sgRNA2525	1264.85	1252.69	1263.62	1395.63	792.036	1339.2	1168.28	948.152	1285.51	380.477	928.674	1132.89	0.147067	-0.610261
TEAD4_sgRNA2529	579.202	645.757	584.91	574.09	640.698	919.592	626.783	620.023	640.742	480.493	334.828	1570.15	-0.0698153	0.00691103
TEAD4_sgRNA253	987.713	937.389	909.509	1024.45	844.597	569.138	936.207	915.943	968.165	657.843	836.017	757.353	0.117506	-0.3317
TEAD4_sgRNA2530	1022.23	1080.36	890.539	618.631	629.823	890.621	1045.3	994.453	880.517	651.656	797.059	743.754	-0.684847	-0.414825
TEAD4_sgRNA2532	2030.09	2005.44	2192.1	2086.52	1888.56	1807.41	2064.81	1977.83	1691.52	2015.8	1919.47	2236.49	0.00850689	0.10835
TEAD4_sgRNA2533	865.927	928.868	890.539	897.757	1032.18	1320.51	920.34	957.211	1052.79	925.929	1065.55	607.765	0.00486022	-0.209735
TEAD4_sgRNA2534	1274.44	1346.43	1434.35	1557.96	1595.85	930.807	1487.62	1423.23	1316.75	1222.89	890.768	1281.43	0.206527	-0.332661
TEAD4_sgRNA2535	256.038	181.797	224.479	376.128	214.774	337.371	274.713	209.358	310.296	864.063	267.441	280.346	0.782801	0.620006
TEAD4_sgRNA2537	1952.41	1787.67	2183.66	1519.36	1483.48	2154.13	1744.48	2001.99	1929.28	1531.19	1434.07	1600.48	-0.373234	-0.313005
TEAD4_sgRNA2538	865.927	712.037	926.371	611.702	516.546	630.818	918.356	871.656	862.382	672.278	686.502	670.53	-0.439766	-0.385839
TEAD4_sgRNA2539	626.191	644.81	659.736	574.09	579.075	597.174	686.288	659.278	644.772	373.259	261.124	349.387	-0.164513	-1.03292
TEAD4_sgRNA2540	729.757	770.742	686.084	579.039	892.627	693.432	659.511	750.872	656.861	440.28	1228.76	1141.26	-0.330356	0.308184
TEAD4_sgRNA2541	715.372	654.279	745.102	628.529	918.907	352.323	616.866	608.951	681.04	347.481	463.284	258.379	-0.163366	-0.873568
TEAD4_sgRNA2542	548.516	531.187	478.467	400.873	333.489	344.847	545.46	493.2	482.571	365.01	672.814	235.365	-0.371246	-0.389114
TEAD4_sgRNA2544	604.135	713.931	544.862	650.305	544.638	454.189	610.915	724.702	714.286	393.881	533.829	352.525	0.075601	-0.697667
TEAD4_sgRNA2545	1173.75	1050.07	1044.41	1048.21	898.97	1257.9	1114.72	1228.97	1227.08	810.446	3486.21	1012.59	-0.0535029	0.255711
TEAD4_sgRNA2546	1010.73	1121.08	1069.7	1497.58	624.386	1370.98	1195.05	1246.09	1097.12	1633.27	1269.82	858.822	0.490139	0.041538
TEAD4_sgRNA2547	765.238	977.157	843.114	869.053	749.444	663.527	841.992	860.584	923.837	702.18	663.338	787.689	0.0193688	-0.289183
TEAD4_sgRNA2549	840.035	659.96	731.401	923.492	440.423	884.08	794.388	722.689	703.204	1050.69	1147.68	552.324	0.31927	0.240756
TEAD4_sgRNA2550	702.906	772.636	971.688	547.365	649.76	1022.39	895.546	820.323	789.846	1740.5	1532	669.483	-0.562036	0.540429
TEAD4_sgRNA2552	1334.85	1386.2	1383.76	1365.94	1411.89	1138.28	1394.39	1308.49	1293.57	1086.78	1434.07	949.83	-0.00224447	-0.224327
TEAD4_sgRNA2553	1457.6	1364.42	1665.15	1329.31	1334.86	1784.05	1364.64	1302.45	1695.55	1001.2	1065.55	1627.68	-0.165162	-0.265118
TEAD4_sgRNA2555	377.824	364.54	333.03	233.595	305.396	214.011	374.88	382.482	317.349	291.802	143.197	316.959	-0.615805	-0.593535
TEAD4_sgRNA2557	500.569	400.521	380.455	482.037	705.039	275.691	386.781	449.919	422.124	378.414	309.558	162.141	0.184754	-0.650476
TEAD4_sgRNA2558	1573.63	1280.15	1550.28	1170.94	1026.75	1653.21	1609.6	1631.59	1542.42	1705.44	1121.36	1761.58	-0.319971	-0.0886369
TEAD4_sgRNA2559	181.24	288.792	290.874	232.605	473.953	224.291	235.044	190.234	184.364	112.39	629.645	164.233	-0.0915593	0.165176
TEAD4_sgRNA2560	1788.43	1671.2	1641.96	1603.49	1587.7	1950.4	1620.51	1706.07	1618.98	1070.28	1563.58	1533.54	-0.0837847	-0.267501
TEAD4_sgRNA2561	1130.6	918.452	937.964	1084.83	906.22	1260.7	979.844	847.499	1000.4	1253.82	645.439	895.434	0.13015	-0.0657166
TEAD4_sgRNA2562	1070.18	996.094	989.605	1024.45	1055.75	874.734	895.546	1190.73	962.121	817.664	1368.79	1481.23	0.00914233	0.23077
TEAD4_sgRNA2563	1005.93	1075.63	1000.14	813.624	927.969	927.069	1205.96	983.381	965.143	521.738	485.395	1779.36	-0.335541	-0.448278
TEAD4_sgRNA2564	490.98	482.897	504.814	307.831	511.108	681.283	500.831	521.383	571.228	352.637	705.455	579.522	-0.678907	-0.0163783
TEAD4_sgRNA2565	968.534	925.08	973.796	521.63	1107.4	1189.68	996.704	1058.87	1031.64	617.63	968.684	903.803	-0.873307	-0.336568
TEAD4_sgRNA2567	593.587	633.448	711.377	209.84	669.697	408.396	603.973	779.055	669.958	626.91	1673.09	735.386	-1.61848	0.430306
TEAD4_sgRNA257	637.698	682.684	681.868	600.814	1118.28	790.625	705.131	678.402	773.726	451.623	532.776	802.334	-0.150942	-0.313001
TEAD4_sgRNA2570	573.449	555.806	552.239	436.506	1005	388.771	670.42	730.742	564.175	445.436	405.373	675.76	-0.360511	-0.393197
TEAD4_sgRNA2571	1504.58	1348.33	1266.78	1113.54	1096.53	1173.79	1372.58	1442.36	1555.51	790.855	1243.5	838.946	-0.298751	-0.633389
TEAD4_sgRNA2573	595.504	662.8	584.91	608.733	599.012	610.258	624.799	695.513	598.429	487.711	487.501	445.625	-0.0111578	-0.431796
TEAD4_sgRNA2576	569.613	567.168	479.521	1152.14	389.675	411.2	606.948	676.389	656.861	538.235	951.838	847.315	1.10113	0.228945
TEAD4_sgRNA2577	894.695	1145.7	973.796	904.686	1271.43	1054.17	1010.59	1026.66	970.18	1044.51	1439.34	981.212	-0.14364	0.183794
TEAD4_sgRNA2580	557.147	528.347	534.323	897.757	420.486	720.534	600.998	562.651	516.825	429.969	641.227	211.306	0.733907	-0.528291
TEAD4_sgRNA2582	548.516	568.115	543.808	395.924	589.949	613.996	534.551	477.096	452.348	506.271	1702.57	993.764	-0.483048	0.964139
TEAD4_sgRNA2583	571.531	774.53	795.688	419.679	529.233	594.371	753.726	703.565	755.592	703.211	864.446	598.351	-0.750831	-0.0465358
TEAD4_sgRNA2584	280.012	195.053	229.748	185.094	231.086	186.909	204.3	248.613	213.581	327.89	134.773	265.701	-0.328208	0.0380618
TEAD4_sgRNA2585	920.587	988.52	967.473	586.957	747.632	599.043	1020.51	855.551	845.256	1197.11	892.874	695.635	-0.707426	0.00360531
TEAD4_sgRNA2586	705.783	806.723	738.778	317.729	1220.68	515.869	707.114	687.461	823.092	612.474	389.58	438.302	-1.23768	-0.64526
TEAD4_sgRNA2587	292.478	293.526	372.024	262.3	115.996	435.498	330.251	341.214	421.117	290.771	316.928	312.774	-0.274522	-0.239767
TEAD4_sgRNA2588	981	1110.66	1088.67	962.095	745.819	1368.17	870.752	998.479	1083.02	701.149	808.641	967.613	-0.137854	-0.259775
TEAD4_sgRNA2589	1016.48	1140.96	1193.01	1086.81	1426.39	1135.47	1161.33	1233	1301.63	1426.01	970.79	1000.04	-0.0360446	-0.143
TEAD4_sgRNA259	658.795	565.274	726.132	583.988	808.348	704.647	641.659	654.245	585.332	181.474	456.966	170.509	-0.147066	-1.37307
TEAD4_sgRNA2591	961.821	1013.14	902.132	689.897	1005.9	1139.21	1087.94	963.25	963.128	1016.67	425.379	796.058	-0.473573	-0.517259
TEAD4_sgRNA2592	795.924	789.679	790.419	1068	844.597	699.974	696.205	696.519	691.115	465.027	230.589	756.307	0.431341	-0.682331
TEAD4_sgRNA2595	1017.44	1083.21	1161.39	1036.33	1124.62	1166.31	1065.13	1145.43	794.883	1293	979.214	1254.24	-0.067216	0.237162
TEAD4_sgRNA2597	152.472	132.56	166.515	30.6841	202.993	272.887	89.2571	165.071	194.439	23.7153	71.5984	26.1517	-2.28805	-2.00386
TEAD4_sgRNA2598	1262.93	1349.27	1423.81	1029.4	2048.06	1658.82	1390.43	1414.18	1319.77	1647.7	1307.72	1823.3	-0.38443	0.199429
TEAD4_sgRNA26	764.279	738.549	695.569	971.993	743.101	458.862	813.231	732.755	667.943	834.161	735.99	684.128	0.408618	0.0258525
TEAD4_sgRNA2600	484.267	406.202	432.096	343.464	576.356	435.498	381.822	390.534	411.042	287.677	509.612	311.728	-0.356291	-0.141165
TEAD4_sgRNA2601	789.211	865.428	844.168	995.749	770.287	438.302	1006.62	982.374	870.442	3351.08	884.451	438.302	0.258663	0.197931
TEAD4_sgRNA2602	1313.75	1163.69	1048.62	1240.23	954.25	1477.52	1291.25	1183.68	1273.42	1100.19	579.105	940.415	0.0836445	-0.566584
TEAD4_sgRNA2603	996.343	872.056	962.203	1275.86	856.378	836.418	703.147	800.192	811.002	363.979	902.351	2045.06	0.437602	0.185912
TEAD4_sgRNA2604	1275.4	1234.7	1432.24	1618.34	1284.11	1765.36	1142.49	1341.71	1219.02	1496.13	1371.95	815.933	0.303387	-0.0526626
TEAD4_sgRNA2606	205.214	208.309	221.317	164.308	147.714	279.429	248.928	193.254	247.834	59.8039	51.593	277.208	-0.36425	-1.26703
TEAD4_sgRNA2607	1352.11	1329.39	1691.5	922.503	1134.59	1325.18	1357.7	1448.4	1564.58	1308.47	978.161	2475	-0.651134	0.0140173
TEAD4_sgRNA2608	405.633	463.013	428.934	461.251	162.213	436.433	444.302	380.469	462.422	210.345	98.9743	801.288	0.0948908	-0.742776
TEAD4_sgRNA2609	1303.21	1196.83	1335.28	1177.87	1177.18	1538.26	1372.58	1275.27	1162.6	1519.84	909.721	1514.71	-0.116623	0.0138012
TEAD4_sgRNA261	673.179	864.481	798.85	471.149	981.436	1130.8	653.56	769.996	729.398	709.398	302.187	706.096	-0.717399	-0.425992
TEAD4_sgRNA2611	846.748	876.79	962.203	500.844	797.474	606.52	1036.37	1043.77	1017.53	1585.83	565.417	1358.84	-0.835808	0.0488609
TEAD4_sgRNA2612	426.73	373.062	363.593	319.709	371.55	287.84	451.244	375.436	404.997	279.429	334.828	851.499	-0.27493	0.0718389
TEAD4_sgRNA2613	920.587	948.752	842.06	786.899	584.512	999.963	880.67	1049.81	928.875	526.893	642.28	869.282	-0.197991	-0.515202
TEAD4_sgRNA2614	484.267	390.105	396.263	218.748	365.207	199.058	423.475	427.776	378.804	287.677	204.266	336.834	-0.946106	-0.597881
TEAD4_sgRNA2615	986.754	985.679	1104.48	999.708	963.312	933.61	912.406	1138.39	1128.35	902.214	4212.72	1030.38	-0.0348608	0.580171
TEAD4_sgRNA2617	517.83	526.453	610.203	531.528	511.108	1014.92	570.253	567.684	643.764	400.068	490.66	637.055	-0.0492126	-0.245613
TEAD4_sgRNA2619	646.328	694.994	716.647	803.725	797.474	528.952	721.99	696.519	629.66	1401.27	608.586	345.202	0.22986	-0.0350505
TEAD4_sgRNA262	1230.33	1245.12	1300.5	1457	1625.76	1793.39	1289.27	1250.11	1250.25	912.525	2344.85	1263.65	0.211537	0.141399
TEAD4_sgRNA2621	981	807.67	946.395	764.133	1034.9	656.985	966.952	984.387	963.128	849.628	452.755	538.725	-0.249663	-0.715096
TEAD4_sgRNA2622	285.765	293.526	347.784	291.994	281.834	391.574	301.491	317.057	331.453	114.452	336.934	152.726	-0.0762327	-0.809168
TEAD4_sgRNA2625	2230.5	2084.03	2228.98	2638.83	2050.78	2180.29	2138.2	2243.56	2170.06	1781.74	2038.45	1668.48	0.275522	-0.260209
TEAD4_sgRNA2626	528.378	481.951	400.479	521.63	519.264	340.174	464.137	543.527	528.914	339.232	449.596	312.774	0.158965	-0.494637
TEAD4_sgRNA2627	605.094	653.332	699.784	394.934	846.41	825.203	610.915	639.147	606.489	685.683	458.019	364.032	-0.72235	-0.350196
TEAD4_sgRNA263	1962.96	1811.34	1492.31	1814.32	2212.99	2256.93	1936.88	1807.73	1945.4	956.862	2332.21	2339.01	0.0568849	-0.127999
TEAD4_sgRNA2632	617.56	578.53	717.7	397.903	427.736	512.131	505.79	664.31	670.966	381.508	357.992	245.826	-0.675033	-0.915786
TEAD4_sgRNA2634	759.484	842.703	739.832	435.516	843.691	772.869	748.768	761.944	661.899	524.831	603.322	525.126	-0.839688	-0.394456
TEAD4_sgRNA2635	802.636	776.423	878.946	561.222	590.856	497.178	863.81	837.434	963.128	373.259	666.497	942.507	-0.543883	-0.523713
TEAD4_sgRNA2637	918.669	962.954	957.988	594.876	989.592	1359.76	921.331	969.289	1019.55	807.353	1641.5	1493.78	-0.669752	0.373513
TEAD4_sgRNA2638	748.936	1019.77	861.03	765.123	1154.52	516.803	959.018	907.891	787.831	2140.57	647.544	553.37	-0.184665	0.0537276
TEAD4_sgRNA2639	1855.56	1763.05	1753.68	2134.03	1460.83	1856.94	1758.36	1723.18	1536.37	1446.64	1401.43	1150.67	0.253478	-0.33225
TEAD4_sgRNA264	1971.59	2087.82	2059.31	1560.93	2056.21	2156	2175.89	2237.52	1865.81	1535.31	2573.33	1888.15	-0.385433	-0.0947209
TEAD4_sgRNA2640	596.463	484.791	537.485	481.048	510.202	698.105	506.782	467.03	556.116	459.871	410.638	262.563	-0.160494	-0.469502
TEAD4_sgRNA2641	554.27	486.685	541.7	416.71	341.645	289.709	520.666	546.546	606.489	316.548	1206.64	369.262	-0.337981	-0.0970617
TEAD4_sgRNA2643	710.578	864.481	822.036	997.728	995.03	907.443	714.057	718.663	748.54	385.632	581.211	511.527	0.325304	-0.581445
TEAD4_sgRNA2645	742.223	781.158	741.94	549.344	579.981	500.916	736.867	814.284	721.339	500.084	419.061	494.79	-0.458545	-0.687154
TEAD4_sgRNA2646	1171.83	1213.87	1327.9	1070.97	1144.56	1320.51	1232.74	1332.65	1133.39	1176.49	766.524	1360.93	-0.20692	-0.200439
TEAD4_sgRNA2648	668.384	617.351	674.491	622.59	685.102	284.102	510.749	783.081	657.869	649.594	746.519	390.183	-0.068573	-0.158569
TEAD4_sgRNA2649	1350.19	1324.65	1471.23	966.054	1112.84	1600.88	1376.54	1492.69	1431.6	1020.79	920.25	1249.01	-0.515093	-0.442006
TEAD4_sgRNA265	993.466	904.249	1052.84	792.838	823.754	683.152	914.389	902.858	1068.91	621.754	896.033	882.881	-0.308109	-0.281087
TEAD4_sgRNA2650	798.801	926.974	807.281	750.276	773.006	1030.8	896.538	784.088	955.068	1984.87	1073.98	752.123	-0.167058	0.418616
TEAD4_sgRNA2651	1317.59	1104.98	1293.13	838.369	676.946	854.174	1109.76	1137.38	1198.87	742.393	376.945	482.237	-0.558606	-1.16238
TEAD4_sgRNA2652	1009.77	1021.66	872.623	1110.57	617.136	810.251	1047.28	1059.88	990.329	634.128	973.949	2627.72	0.20184	0.187349
TEAD4_sgRNA2653	1345.4	1067.11	1043.35	1196.68	1183.52	820.531	943.15	1170.6	1027.61	842.41	1544.63	689.359	0.0647144	-0.112968
TEAD4_sgRNA2655	248.367	242.396	368.862	230.626	262.804	514	278.68	329.136	255.894	385.632	462.231	483.283	-0.285419	0.62529
TEAD4_sgRNA2656	1261.01	1179.78	1129.77	970.014	1129.15	791.56	1210.92	1174.62	1272.42	872.312	758.101	2062.85	-0.293636	-0.135953
TEAD4_sgRNA2657	1027.99	887.206	987.497	886.869	1267.8	703.712	944.141	1041.76	968.165	1087.81	590.687	489.56	-0.122877	-0.532657
TEAD4_sgRNA2658	1142.1	1065.22	1077.08	769.082	1192.59	1179.4	903.48	1111.21	1120.29	874.374	623.327	3106.82	-0.508777	0.196751
TEAD4_sgRNA266	559.065	616.404	558.563	551.324	812.88	482.225	491.906	589.827	542.011	1220.82	237.959	239.55	-0.0666368	-0.392058
TEAD4_sgRNA2660	971.411	965.795	944.287	834.41	820.129	1360.7	999.679	927.015	937.942	936.24	627.539	1128.71	-0.202919	-0.130124
TEAD4_sgRNA2661	2394.48	2513.91	2666.35	2464.63	2708.69	2574.67	2836.39	2699.52	2687.89	1416.73	3645.2	3395.54	-0.0334681	-0.0770088
TEAD4_sgRNA2664	627.15	665.641	771.449	400.873	461.266	531.756	663.478	587.814	647.794	674.341	368.521	699.819	-0.773897	-0.179579
TEAD4_sgRNA2666	1142.1	1066.16	1159.28	1367.92	940.657	1277.52	1064.14	1041.76	1103.16	841.379	1230.86	603.581	0.286198	-0.322749
TEAD4_sgRNA2667	759.484	857.853	829.413	659.213	850.035	591.567	1034.39	820.323	874.472	712.491	544.359	596.259	-0.305202	-0.560648
TEAD4_sgRNA2669	1869.94	2091.61	1953.92	1475.81	1572.29	1254.16	2026.14	2026.15	1909.13	1692.04	2126.89	1616.17	-0.416488	-0.14343
TEAD4_sgRNA267	1005.93	938.336	1050.73	559.242	1232.46	962.581	945.133	1004.52	1071.93	996.044	827.593	1037.7	-0.834488	-0.0835479
TEAD4_sgRNA2670	948.396	840.81	922.156	664.162	921.626	842.96	675.378	820.323	875.479	512.458	466.443	534.541	-0.442557	-0.64151
TEAD4_sgRNA2672	612.765	588.946	445.796	254.381	580.887	398.116	370.913	566.677	649.809	406.254	210.584	324.281	-1.09629	-0.766534
TEAD4_sgRNA2674	920.587	1069	1088.67	620.611	1308.58	1079.4	1072.08	1086.05	1077.98	1511.6	570.681	684.128	-0.721392	-0.362885
TEAD4_sgRNA2676	893.736	921.293	841.006	856.185	647.947	800.905	884.637	997.472	822.084	1385.8	593.846	510.481	-0.0472849	-0.262685
TEAD4_sgRNA2677	519.748	558.646	535.377	796.797	561.857	417.742	601.989	600.899	627.645	822.819	440.12	724.925	0.567445	0.0698311
TEAD4_sgRNA2679	1666.65	1639.01	1626.16	1686.64	1360.24	1303.69	1882.33	1679.9	1836.59	1490.97	1995.28	1544	0.0370692	-0.112805
TEAD4_sgRNA268	1613.9	1770.62	1570.3	1616.36	1804.28	1780.31	1762.33	1614.48	1735.85	1743.59	1259.29	1577.47	-0.0292026	-0.170635
TEAD4_sgRNA2680	702.906	747.071	742.994	566.171	488.453	863.52	887.612	864.61	805.965	677.434	413.797	1137.08	-0.368071	-0.318812
TEAD4_sgRNA2682	137.129	200.734	190.754	61.3682	91.5282	556.989	296.532	172.117	211.566	362.948	120.033	119.252	-1.50195	-0.351827
TEAD4_sgRNA2684	1494.99	1453.43	1456.48	1379.79	1119.18	2226.09	1411.25	1514.83	1539.39	1699.26	2767.07	1472.86	-0.089574	0.357797
TEAD4_sgRNA2685	1141.14	1082.26	1133.99	1410.48	1314.93	1185	1051.25	1083.03	1209.95	1315.69	761.26	770.952	0.334208	-0.27838
TEAD4_sgRNA2687	469.883	483.844	541.7	254.381	329.864	358.865	438.351	354.299	419.102	721.771	626.486	174.693	-0.967788	0.0930978
TEAD4_sgRNA2691	952.232	1090.78	1053.89	953.187	675.134	1095.29	923.315	1069.94	1104.17	1298.16	669.656	676.806	-0.11266	-0.296874
TEAD4_sgRNA2694	1049.09	821.873	903.185	1417.41	887.19	1062.58	890.587	893.8	852.308	510.395	513.824	568.015	0.623517	-0.729088
TEAD4_sgRNA2697	606.053	723.399	683.976	538.456	874.502	562.596	675.378	689.474	656.861	327.89	411.691	412.151	-0.313897	-0.819611
TEAD4_sgRNA2698	1306.08	1459.11	1599.81	1935.08	1432.73	1617.7	1590.76	1569.18	1557.53	1073.38	1764.69	905.895	0.416315	-0.393333
TEAD4_sgRNA27	604.135	671.322	583.856	815.603	903.502	657.92	629.758	568.69	580.295	453.685	248.489	719.695	0.398704	-0.452324
TEAD4_sgRNA2700	1164.16	1174.1	1369.01	1403.55	1089.28	1448.54	1480.68	1164.56	1165.63	1189.89	1093.98	758.399	0.187755	-0.341898
TEAD4_sgRNA2703	1036.62	894.781	1122.4	1333.27	713.195	1400.88	1058.19	1155.5	1055.81	583.604	3023.98	1298.17	0.395616	0.275839
TEAD4_sgRNA2705	921.546	885.312	852.599	877.961	760.319	847.632	820.173	881.721	829.136	1459.01	363.257	739.57	-0.0132122	-0.204423
TEAD4_sgRNA2707	687.563	708.25	766.179	1192.72	759.413	495.309	740.834	710.611	666.936	600.101	436.961	422.611	0.728373	-0.554572
TEAD4_sgRNA2709	884.147	832.288	869.461	998.718	1177.18	558.858	815.215	830.388	727.383	634.128	964.473	753.169	0.212914	-0.0320648
TEAD4_sgRNA271	1181.42	1155.17	1305.77	1444.13	879.94	862.585	1139.52	1301.44	1283.5	655.781	1032.91	927.862	0.252361	-0.532877
TEAD4_sgRNA2711	744.141	653.332	639.712	549.344	695.071	612.127	632.733	728.728	689.1	830.037	1556.21	733.294	-0.302561	0.52528
TEAD4_sgRNA2712	354.809	360.753	466.874	202.911	499.327	331.763	478.021	430.795	400.968	502.147	299.029	244.78	-0.946183	-0.389228
TEAD4_sgRNA2714	1477.73	1535.8	1533.41	2151.85	1713.66	1697.13	1617.54	1407.13	1460.81	1839.49	1003.43	2167.45	0.505866	0.0889732
TEAD4_sgRNA2715	929.217	1027.34	915.832	638.427	1230.65	1023.33	975.877	945.133	1020.55	1137.31	1119.25	773.044	-0.582792	0.0213551
TEAD4_sgRNA2718	537.009	438.395	535.377	266.259	233.805	137.378	546.452	483.135	458.393	352.637	104.239	292.899	-0.913082	-1.16354
TEAD4_sgRNA272	352.892	403.361	382.563	416.71	255.554	254.196	353.061	389.528	448.318	337.17	648.597	150.634	0.136712	-0.30144
TEAD4_sgRNA2721	873.598	744.23	889.485	1193.71	565.481	1090.61	783.479	875.682	838.204	408.316	575.946	791.873	0.518818	-0.542237
TEAD4_sgRNA2722	902.367	930.761	980.12	1543.11	944.281	716.796	961.001	999.485	963.128	958.925	600.163	1426.84	0.719411	-0.0573102
TEAD4_sgRNA2723	446.868	456.385	480.575	270.218	229.274	393.443	479.013	413.684	486.601	315.517	1132.94	288.715	-0.77083	0.0326758
TEAD4_sgRNA2724	465.088	495.207	446.85	176.186	267.335	439.236	485.955	561.644	463.43	602.163	1009.75	328.465	-1.41134	0.219663
TEAD4_sgRNA2726	1156.49	1220.5	1046.51	1144.22	792.036	713.058	1236.71	1129.33	1491.04	885.716	688.608	1007.36	0.00675996	-0.587008
TEAD4_sgRNA2728	768.114	642.916	569.102	965.064	405.987	733.618	681.329	583.788	571.228	689.807	376.945	419.473	0.559079	-0.352913
TEAD4_sgRNA2730	590.71	545.39	690.299	832.43	369.738	525.214	624.799	578.755	751.562	453.685	335.881	416.335	0.458342	-0.699618
TEAD4_sgRNA2735	1074.02	1032.08	1017.01	1369.9	963.312	1080.33	1144.47	1154.49	1079.99	999.138	951.838	3031.5	0.396436	0.338204
TEAD4_sgRNA2736	751.812	711.09	742.994	434.526	757.6	782.214	643.643	710.611	794.883	647.532	329.563	679.944	-0.758475	-0.441713
TEAD4_sgRNA2738	723.044	610.723	735.617	928.441	449.485	1041.08	660.502	827.369	665.929	423.783	937.097	513.619	0.433626	-0.278413
TEAD4_sgRNA274	1561.16	1476.15	1341.6	1672.78	2008.18	2327.02	1375.55	1508.79	1446.71	641.345	1281.4	1283.53	0.19944	-0.503056
TEAD4_sgRNA2741	295.355	301.101	339.353	97.0014	21.7493	122.425	376.863	286.861	325.408	25.7775	77.9159	14.645	-1.68242	-3.408
TEAD4_sgRNA2742	2071.32	2108.65	2264.81	1605.47	1867.72	2028.9	2232.42	2184.17	2248.64	2446.8	2296.41	1579.56	-0.419091	-0.101647
TEAD4_sgRNA2743	1041.41	902.356	1128.72	939.329	538.295	1062.58	1107.78	1251.12	1107.19	1138.34	1035.02	967.613	-0.118629	-0.142904
TEAD4_sgRNA2744	1165.12	1195.88	1146.63	551.324	1115.56	693.432	1365.63	1084.03	1188.8	931.085	787.583	490.606	-1.08435	-0.763453
TEAD4_sgRNA2747	666.466	737.602	668.168	269.228	858.191	367.276	702.156	746.846	788.838	661.967	558.046	2457.21	-1.3577	0.377922
TEAD4_sgRNA2748	1463.35	1279.2	1585.05	1048.21	947	1470.97	1524.31	1351.77	1564.58	1344.56	809.694	1204.02	-0.455092	-0.43278
TEAD4_sgRNA2749	840.994	905.196	864.191	1033.36	683.29	621.472	1073.07	892.793	862.382	1028.01	779.159	760.491	0.248714	-0.146564
TEAD4_sgRNA275	794.965	815.245	1030.71	548.355	603.543	785.952	1004.64	958.218	884.546	737.238	1251.92	640.194	-0.672786	-0.175729
TEAD4_sgRNA2751	424.812	456.385	382.563	175.196	217.493	334.567	455.211	489.174	294.177	296.957	598.057	382.861	-1.26195	0.0179302
TEAD4_sgRNA2752	838.117	1010.3	828.359	611.702	695.071	642.967	914.389	898.832	777.756	741.362	934.991	1134.98	-0.538542	0.0998509
TEAD4_sgRNA2753	1014.56	992.307	1148.74	642.386	693.258	1202.76	1112.74	1175.63	1159.58	1085.75	892.874	578.476	-0.708411	-0.478534
TEAD4_sgRNA2754	636.739	548.231	700.838	458.282	401.456	926.134	591.08	624.049	521.862	805.291	413.797	242.688	-0.44862	-0.41705
TEAD4_sgRNA2758	728.798	836.075	646.036	640.407	1173.56	441.105	587.113	773.016	633.69	950.676	602.269	472.823	-0.1946	-0.0290843
TEAD4_sgRNA276	763.32	522.666	716.647	996.738	182.15	614.931	723.974	758.924	737.458	753.735	692.82	550.232	0.597402	-0.165292
TEAD4_sgRNA2760	1743.36	1625.75	1489.15	1519.36	2042.62	1914.88	1776.22	1646.68	1816.44	1645.64	1330.89	2084.81	-0.0890281	-0.0728442
TEAD4_sgRNA2764	346.179	221.565	305.629	130.655	135.027	230.833	286.614	230.496	286.118	208.283	127.403	149.588	-1.13125	-0.750508
TEAD4_sgRNA2766	1127.72	1241.33	1218.3	1095.72	927.969	1469.1	1083.98	1201.8	1046.75	1370.33	1127.67	1215.53	-0.124843	0.154008
TEAD4_sgRNA2767	738.387	650.491	678.706	397.903	782.068	580.352	758.685	836.427	878.502	252.62	484.342	157.956	-0.79048	-1.61676
TEAD4_sgRNA2768	919.628	795.361	707.162	958.136	753.975	469.142	822.157	959.224	957.083	532.049	1025.54	769.906	0.255331	-0.28179
TEAD4_sgRNA2769	794.965	819.032	733.509	472.139	917.095	838.287	766.619	919.969	809.995	943.458	740.201	500.02	-0.727329	-0.236715
TEAD4_sgRNA277	2653.4	2214.7	2464	2359.71	1677.41	1748.53	2473.41	2347.23	2601.25	1814.74	2184.8	1656.97	-0.0467111	-0.400284
TEAD4_sgRNA2771	748.936	681.738	669.221	1129.37	473.953	805.578	732.9	765.97	837.196	509.364	675.973	1444.62	0.691936	0.0272708
TEAD4_sgRNA2773	979.082	760.327	910.563	576.069	716.82	577.549	764.636	919.969	879.509	343.357	511.718	435.164	-0.608694	-1.00548
TEAD4_sgRNA2774	1130.6	916.558	916.886	797.787	869.065	868.192	882.653	1022.64	1003.43	524.831	405.373	1093.14	-0.301324	-0.653806
TEAD4_sgRNA2776	1395.26	1459.11	1456.48	1348.12	1262.36	1049.49	1510.43	1469.54	1723.76	1007.39	1555.16	1689.4	-0.0917534	-0.177228
TEAD4_sgRNA2781	1066.35	1147.59	1041.25	827.481	1193.49	797.167	1019.51	970.296	1065.89	1709.57	700.19	643.332	-0.389734	-0.151117
TEAD4_sgRNA2782	382.619	463.96	472.144	359.301	365.207	466.338	422.483	458.978	374.774	481.525	120.033	401.69	-0.284519	-0.54874
TEAD4_sgRNA2784	331.795	346.55	361.485	364.25	251.023	199.058	317.358	304.979	455.37	192.816	212.689	464.454	0.0724988	-0.403451
TEAD4_sgRNA2785	654.959	698.781	792.527	597.845	414.143	740.16	802.322	887.76	839.211	632.065	917.091	621.364	-0.254463	-0.243602
TEAD4_sgRNA2787	2475.04	2590.6	2733.8	2435.92	3299.55	2651.3	2570.6	2320.05	2418.9	2050.86	1526.73	2152.81	-0.0927465	-0.365908
TEAD4_sgRNA279	808.39	718.665	797.796	584.978	663.353	1060.71	785.462	873.669	883.539	484.618	569.629	389.137	-0.403749	-0.832258
TEAD4_sgRNA2790	764.279	730.027	744.048	894.788	695.071	714.927	528.6	771.003	653.839	442.343	768.63	436.21	0.262398	-0.28179
TEAD4_sgRNA2791	870.721	968.636	883.162	802.736	875.409	727.076	937.199	1046.79	1011.49	716.616	502.242	540.817	-0.175356	-0.783314
TEAD4_sgRNA2792	442.073	454.492	507.976	259.33	459.454	521.476	531.575	438.848	571.228	237.153	296.923	183.062	-0.849643	-1.12327
TEAD4_sgRNA2793	773.868	856.906	837.844	842.328	365.207	374.753	721.99	675.382	670.966	113.421	121.086	114.021	0.0350798	-2.56897
TEAD4_sgRNA2794	966.616	862.587	864.191	720.581	971.468	691.563	917.364	990.427	900.666	598.039	1188.74	463.408	-0.31516	-0.437549
TEAD4_sgRNA2796	1507.46	1355.9	1399.57	2315.16	1423.67	1378.45	1531.25	1478.59	1455.77	1514.69	1211.91	1406.96	0.705664	-0.117281
TEAD4_sgRNA2797	192.748	363.593	304.575	312.78	341.645	179.433	319.342	299.946	301.229	223.749	148.461	129.712	0.173202	-0.914461
TEAD4_sgRNA280	470.842	571.902	424.718	334.556	653.385	461.665	452.236	378.456	512.795	314.486	231.642	761.537	-0.536926	-0.220592
TEAD4_sgRNA2800	515.912	350.337	386.778	562.212	161.307	452.32	408.599	460.991	354.625	274.273	990.796	147.496	0.448655	-0.245615
TEAD4_sgRNA2801	1124.84	1156.11	1072.86	1196.68	728.601	1022.39	1169.27	1206.83	1239.17	669.185	1308.78	935.185	0.0988808	-0.364728
TEAD4_sgRNA2804	1359.78	1172.21	1159.28	1125.41	1662.01	859.781	1180.18	1209.85	1129.36	2050.86	1156.1	981.212	-0.124824	0.176267
TEAD4_sgRNA2808	825.651	846.491	1163.5	674.06	655.197	1397.14	803.314	833.408	815.032	618.661	643.333	600.443	-0.469596	-0.397034
TEAD4_sgRNA2810	1401.02	1440.17	1442.78	987.83	1197.12	1566.3	1356.71	1361.84	1346.97	1559.03	655.968	1150.67	-0.53152	-0.360186
TEAD4_sgRNA2811	1255.26	1235.65	1198.28	1346.14	1790.69	911.181	1184.14	1280.31	1289.54	1106.37	1302.46	1667.43	0.130759	0.0991693
TEAD4_sgRNA2812	1617.74	1577.47	1633.53	1978.63	1961.97	1395.28	1752.41	1833.9	1657.27	1493.04	2267.98	1424.74	0.297974	-0.0475667
TEAD4_sgRNA2814	422.894	425.139	471.09	203.901	429.548	453.254	458.186	557.618	538.989	197.972	541.2	235.365	-1.10688	-0.816371
TEAD4_sgRNA2816	557.147	499.941	602.826	571.12	716.82	761.654	608.932	617.004	570.22	495.96	661.232	969.705	0.0499421	0.18995
TEAD4_sgRNA2819	607.971	611.67	555.401	513.711	347.082	284.102	555.377	589.827	489.624	423.783	368.521	186.2	-0.202471	-0.821169
TEAD4_sgRNA282	1122.92	1142.86	1200.38	1335.25	1111.03	1370.04	1145.47	999.485	1231.11	1194.02	695.979	1024.1	0.209313	-0.24262
TEAD4_sgRNA2822	509.199	537.815	631.281	344.454	339.833	338.305	505.79	548.559	443.281	177.35	125.297	225.951	-0.693564	-1.53815
TEAD4_sgRNA2825	675.097	721.506	774.611	501.834	362.488	542.036	753.726	665.317	702.197	463.996	547.517	501.067	-0.525983	-0.489313
TEAD4_sgRNA2827	147.677	173.275	107.497	121.747	73.4038	123.36	124.96	132.862	115.857	43.3063	43.1696	47.0731	-0.202722	-1.48335
TEAD4_sgRNA2828	1121.96	1034.92	975.904	1204.6	1241.52	1174.72	967.943	1086.05	929.882	405.223	880.239	988.534	0.208435	-0.490361
TEAD4_sgRNA283	886.065	985.679	1090.78	868.063	1128.24	942.021	1074.06	1150.46	1050.78	668.154	1597.28	740.616	-0.180805	-0.238695
TEAD4_sgRNA2830	406.592	338.028	407.856	261.31	372.456	378.491	395.706	408.652	259.924	400.068	373.786	298.129	-0.550502	0.0283347
TEAD4_sgRNA2838	820.856	929.814	920.048	861.134	719.539	713.058	881.661	922.989	836.189	836.224	1181.37	1477.05	-0.0456886	0.366853
TEAD4_sgRNA2839	1168.95	1034.92	1115.02	1114.53	801.099	372.883	1101.83	1134.36	1149.51	682.589	808.641	578.476	0.0124976	-0.723269
TEAD4_sgRNA284	812.226	794.414	756.694	801.746	772.1	1208.37	805.297	751.879	809.995	491.836	1185.59	1164.27	0.0259842	0.156376
TEAD4_sgRNA2840	555.229	484.791	466.874	592.896	193.025	300.923	498.848	450.926	426.154	647.532	422.22	465.5	0.243286	0.136288
TEAD4_sgRNA2841	812.226	818.085	915.832	744.337	560.044	928.938	886.62	909.904	787.831	945.52	1356.16	426.796	-0.187116	-0.0719362
TEAD4_sgRNA2846	1162.24	1452.48	1387.98	827.481	768.475	2741.96	1346.79	1736.27	1364.1	1452.82	1469.87	1434.16	-0.682672	-0.0195675
TEAD4_sgRNA2851	840.035	924.133	1043.35	952.197	1235.18	1499.01	872.736	869.643	851.3	654.75	576.999	651.7	0.0306912	-0.463972
TEAD4_sgRNA2854	1574.59	1675.94	1530.25	1458.98	1459.92	1163.51	1676.05	1601.39	1833.57	1475.51	1851.03	1256.33	-0.126277	-0.173432
TEAD4_sgRNA2856	757.566	827.554	878.946	546.375	497.515	713.058	796.371	720.676	931.897	465.027	1163.47	1068.04	-0.585442	0.037202
TEAD4_sgRNA2858	774.827	875.843	831.521	646.346	1083.84	518.672	904.472	974.322	943.986	2354.01	753.889	929.954	-0.354461	0.329439
TEAD4_sgRNA286	1051.96	1117.29	1039.14	750.276	1050.31	903.705	1008.6	1123.29	1066.9	1304.34	864.446	836.854	-0.510666	-0.119097
TEAD4_sgRNA2860	2301.47	1960.94	2376.53	2272.6	1209.8	2275.62	2145.14	1903.35	2105.58	1343.53	2321.68	1770.99	0.0433607	-0.212694
TEAD4_sgRNA2861	675.097	875.843	862.084	742.357	637.073	726.141	704.139	735.774	748.54	344.388	509.612	367.17	-0.105751	-0.863107
TEAD4_sgRNA2862	1015.52	979.998	937.964	865.094	1265.99	831.745	1022.49	899.839	1068.91	564.013	496.977	1117.2	-0.175964	-0.550342
TEAD4_sgRNA2863	1358.82	1217.66	1232	781.95	1251.49	942.956	1200.01	1215.89	1275.44	1580.68	1666.77	985.396	-0.697343	0.160106
TEAD4_sgRNA2865	682.768	759.38	634.443	744.337	815.598	635.491	593.064	635.121	604.474	2225.12	284.288	505.251	0.108719	0.163088
TEAD4_sgRNA2866	790.17	560.54	633.389	675.05	357.051	805.578	627.775	611.971	581.302	562.982	480.131	371.354	0.0443041	-0.384563
TEAD4_sgRNA2869	779.622	620.192	685.03	796.797	466.703	475.683	757.693	696.519	619.586	621.754	232.695	2039.83	0.20366	-0.0493062
TEAD4_sgRNA287	625.232	520.772	699.784	691.877	477.578	557.923	548.435	654.245	622.608	583.604	455.913	683.082	0.179865	-0.0992227
TEAD4_sgRNA2873	629.067	609.776	725.078	521.63	315.365	556.054	810.256	779.055	751.562	778.482	1111.88	1042.93	-0.323518	0.30939
TEAD4_sgRNA2874	1491.16	1577.47	1394.3	1768.79	1527.89	1176.59	1401.34	1360.83	1518.24	1201.23	743.36	3568.14	0.251569	0.0460449
TEAD4_sgRNA2876	634.821	689.313	668.168	436.506	496.609	545.774	607.94	766.977	798.913	640.314	344.304	546.047	-0.604571	-0.54322
TEAD4_sgRNA2877	485.226	412.83	335.138	1001.69	448.579	291.578	591.08	443.88	463.43	829.006	180.049	365.078	1.30137	-0.385967
TEAD4_sgRNA2878	762.361	703.515	848.383	343.464	738.569	776.607	702.156	778.049	811.002	320.673	496.977	404.828	-1.1631	-0.926589
TEAD4_sgRNA2879	711.537	932.655	767.233	498.864	754.881	672.872	827.115	754.898	811.002	787.762	615.957	334.742	-0.678669	-0.546813
TEAD4_sgRNA288	1544.86	1546.22	1620.89	1357.03	1285.93	1715.82	1473.73	1688.96	1682.45	1831.24	1639.39	2004.27	-0.210549	0.174293
TEAD4_sgRNA2880	798.801	773.583	844.168	714.643	573.637	749.505	840.008	845.486	967.158	520.706	611.745	421.565	-0.171752	-0.784926
TEAD4_sgRNA2881	1199.64	1229.02	1164.55	1070.97	973.28	1432.66	1088.94	954.191	935.927	620.723	776	530.356	-0.161038	-0.642851
TEAD4_sgRNA2882	315.493	295.42	281.389	253.391	215.68	89.7163	336.202	309.005	289.14	439.249	165.308	248.964	-0.229613	-0.244196
TEAD4_sgRNA2883	3104.1	3206.06	3107.93	2076.62	3231.58	2390.57	2954.41	3436.3	3213.79	2504.55	2573.33	2056.57	-0.596073	-0.433191
TEAD4_sgRNA2886	2040.63	2070.78	2030.85	2229.05	1758.07	2826.06	2114.4	1960.72	2045.14	2680.86	1502.51	3563.95	0.122672	0.253241
TEAD4_sgRNA2887	691.399	696.887	705.054	387.016	402.362	1005.57	695.213	808.244	742.495	552.671	673.867	283.484	-0.850334	-0.660825
TEAD4_sgRNA2888	248.367	225.352	310.898	357.321	35.3426	339.24	181.489	287.868	288.132	96.9236	680.185	245.826	0.463524	0.0354865
TEAD4_sgRNA2890	1180.46	1388.09	1458.59	946.258	1671.07	1240.14	1311.09	1238.03	1282.49	2126.13	2341.69	1801.33	-0.498703	0.70236
TEAD4_sgRNA2891	680.85	594.627	727.185	590.916	833.723	469.142	671.411	609.958	601.451	365.01	178.996	554.416	-0.170928	-0.921841
TEAD4_sgRNA2893	609.889	673.216	591.233	408.791	752.163	438.302	702.156	661.291	604.474	659.905	551.729	405.874	-0.609749	-0.308501
TEAD4_sgRNA2894	2166.26	2039.53	2328.05	1827.19	1460.83	2854.1	2288.95	2023.13	2096.52	2083.86	1944.74	1480.19	-0.251228	-0.231551
TEAD4_sgRNA2895	654	673.216	656.575	322.678	489.359	514.934	613.89	675.382	690.107	1291.97	672.814	274.07	-1.03501	-0.0880843
TEAD4_sgRNA2896	1317.59	1268.79	1573.46	1257.06	1186.24	1568.17	1526.3	1402.1	1459.8	1682.76	997.113	1318.05	-0.135047	-0.166113
TEAD4_sgRNA2899	581.12	555.806	601.772	518.66	374.269	538.298	672.403	610.964	629.66	793.948	712.825	461.316	-0.159422	0.00445364
TEAD4_sgRNA29	426.73	401.468	411.018	392.954	711.383	587.829	372.896	448.913	481.564	363.979	404.32	581.614	-0.0715744	0.0288261
TEAD4_sgRNA290	473.719	410.936	368.862	368.209	265.523	239.244	453.228	487.161	517.832	468.12	158.991	535.587	-0.174817	-0.506726
TEAD4_sgRNA2900	516.871	458.279	368.862	451.353	410.518	297.185	424.467	439.854	413.057	189.723	286.394	137.035	0.0245526	-1.12419
TEAD4_sgRNA2901	1389.51	1248.91	1199.33	1376.83	826.473	1000.9	1282.33	1361.84	1150.51	1061	3046.09	1539.81	0.108856	0.436182
TEAD4_sgRNA2902	2132.69	2183.45	2236.36	1937.06	2721.38	2072.82	2390.11	2278.79	2376.59	3954.28	1987.91	1789.82	-0.172946	0.0400829
TEAD4_sgRNA2903	726.88	769.795	810.443	863.114	845.503	530.822	840.008	742.82	703.204	591.852	627.539	644.378	0.167917	-0.291503
TEAD4_sgRNA2905	694.276	634.395	580.695	627.539	708.664	662.592	692.238	710.611	790.853	470.182	1224.54	617.18	-0.016517	-0.0435513
TEAD4_sgRNA2906	383.578	471.535	421.557	636.448	512.921	316.811	392.731	434.821	500.706	256.744	250.594	533.495	0.585838	-0.438922
TEAD4_sgRNA2908	763.32	666.588	749.317	409.781	831.91	703.712	820.173	765.97	676.003	896.027	852.863	827.44	-0.823366	0.191422
TEAD4_sgRNA2909	467.006	484.791	538.539	659.213	365.207	324.287	346.119	425.763	403.99	234.06	131.615	504.205	0.410794	-0.646142
TEAD4_sgRNA291	584.956	652.385	642.874	867.073	649.76	498.112	700.172	568.69	657.869	615.568	619.116	601.489	0.469958	-0.0641623
TEAD4_sgRNA2910	851.543	802.935	786.203	918.543	467.61	816.792	813.231	822.336	704.212	703.211	1019.22	329.511	0.175926	-0.331905
TEAD4_sgRNA2911	1032.78	970.529	885.269	414.73	585.418	715.861	809.264	942.113	896.636	409.347	759.154	781.413	-1.21228	-0.497744
TEAD4_sgRNA2912	433.443	447.864	578.587	324.658	192.119	329.894	410.583	418.717	397.945	358.823	291.658	261.517	-0.571559	-0.440587
TEAD4_sgRNA2914	872.639	977.157	775.665	1019.5	550.076	938.283	853.893	915.943	706.227	1218.76	1299.3	351.479	0.226659	0.0036672
TEAD4_sgRNA2915	1311.84	1318.03	1452.26	1371.88	1200.74	1527.98	1394.39	1306.48	1354.02	1724	1123.46	1509.48	0.013394	0.0817307
TEAD4_sgRNA2918	1072.1	1230.92	1176.14	897.757	992.311	1436.4	1108.77	1218.91	1266.37	812.508	1124.52	579.522	-0.367014	-0.564187
TEAD4_sgRNA292	1197.72	1351.17	1109.75	1217.47	1416.42	1339.2	1220.84	1194.75	1304.66	1428.08	1207.7	813.841	0.00230472	-0.146368
TEAD4_sgRNA2921	911.956	808.617	890.539	807.685	479.39	1004.64	834.058	898.832	930.889	671.247	560.152	732.248	-0.105907	-0.447271
TEAD4_sgRNA2924	194.666	196.946	180.216	58.3988	354.332	300.923	164.63	145.947	147.089	359.855	128.456	26.1517	-1.7055	-0.515897
TEAD4_sgRNA2925	434.402	493.313	454.227	476.098	609.886	375.687	522.65	538.494	477.534	367.072	321.14	152.726	0.0496106	-0.966723
TEAD4_sgRNA2926	1366.5	1194.93	1210.92	1135.31	676.946	1346.68	1197.04	1180.66	1271.41	489.773	593.846	970.751	-0.144751	-0.88999
TEAD4_sgRNA2927	587.833	809.563	812.551	654.264	1121.9	1052.3	671.411	649.213	561.153	589.79	1308.78	471.777	-0.155129	0.19139
TEAD4_sgRNA2928	779.622	762.221	918.994	1045.24	561.857	756.047	902.488	1026.66	891.599	704.243	1108.72	519.896	0.354748	-0.34169
TEAD4_sgRNA2929	1489.24	1203.46	1418.54	2155.81	1169.02	1747.6	1319.02	1396.06	1555.51	1248.66	1601.49	1202.98	0.659505	-0.083936
TEAD4_sgRNA293	1334.85	1175.05	1292.07	1348.12	844.597	1156.03	1152.41	1340.7	1235.14	1453.85	1262.45	813.841	0.0912541	-0.117796
TEAD4_sgRNA2930	1109.5	1151.38	1007.52	1188.76	982.343	844.829	1204.97	1094.1	969.173	2110.67	743.36	715.51	0.128099	-0.0622306
TEAD4_sgRNA2932	772.909	642.916	687.138	602.794	379.706	846.698	729.924	637.134	654.846	268.086	709.667	1488.55	-0.213511	-0.0349403
TEAD4_sgRNA2934	872.639	900.462	864.191	1115.52	712.289	522.411	1016.54	917.956	963.128	812.508	702.296	655.885	0.343838	-0.421281
TEAD4_sgRNA2935	339.466	331.4	354.108	452.343	266.429	240.178	358.02	333.162	275.036	583.604	403.268	78.4551	0.405407	-0.276405
TEAD4_sgRNA2937	1125.8	859.747	1013.84	1417.41	1056.65	1209.3	934.224	1032.7	1100.14	600.101	1284.56	876.605	0.512331	-0.217134
TEAD4_sgRNA2938	159.185	194.106	256.096	52.4599	314.458	66.3527	168.597	197.28	250.857	193.847	341.145	93.1	-1.92546	-0.146175
TEAD4_sgRNA2939	749.894	918.452	774.611	867.073	820.129	684.087	705.131	815.29	937.942	457.809	810.747	1933.13	0.0963662	0.137388
TEAD4_sgRNA2943	589.751	591.786	610.203	547.365	851.847	463.534	565.295	646.193	710.257	466.058	677.026	297.083	-0.125655	-0.489573
TEAD4_sgRNA2945	1409.65	1267.84	1443.83	1854.9	1325.8	1642	1509.44	1254.14	1437.64	1767.31	1341.42	1037.7	0.435473	-0.0485691
TEAD4_sgRNA2948	1816.24	1728.02	1616.67	1868.76	2164.05	1965.35	2035.06	1964.75	1887.97	1888.98	1327.73	1689.4	0.121049	-0.277726
TEAD4_sgRNA295	1499.79	1412.71	1535.52	2131.06	1588.6	1208.37	1424.15	1466.52	1507.15	796.011	874.975	2062.85	0.524253	-0.377169
TEAD4_sgRNA2954	257.956	222.512	251.88	233.595	124.152	221.487	294.548	278.809	247.834	119.608	447.49	55.4416	-0.0605712	-0.925983
TEAD4_sgRNA2956	1090.32	1051.96	1150.85	1493.62	1139.12	1387.8	879.678	929.028	876.487	322.735	540.147	1125.57	0.445306	-0.622716
TEAD4_sgRNA2957	1053.88	1053.85	1211.98	749.286	921.626	750.44	1171.25	1117.25	1284.51	679.496	678.079	683.082	-0.559327	-0.805674
TEAD4_sgRNA2962	426.73	458.279	487.952	166.288	212.056	141.116	504.798	494.207	389.886	137.137	276.917	141.219	-1.45841	-1.39362
TEAD4_sgRNA2964	424.812	523.612	609.15	513.711	777.537	414.003	467.112	601.906	583.317	321.704	1390.9	334.742	0.000250471	-0.0436178
TEAD4_sgRNA2965	462.211	461.12	546.97	446.404	308.115	372.883	575.212	449.919	576.265	358.823	543.306	598.351	-0.130035	-0.118154
TEAD4_sgRNA2966	829.487	812.404	850.491	623.58	922.532	880.341	714.057	923.996	839.211	677.434	570.681	948.784	-0.413662	-0.198038
TEAD4_sgRNA2967	1167.04	1067.11	1127.66	1323.38	779.349	1375.65	1287.29	1122.28	1178.72	1110.5	1369.85	798.15	0.240925	-0.162681
TEAD4_sgRNA2969	826.61	783.998	847.329	667.132	897.158	665.396	975.877	822.336	911.748	714.554	891.821	642.286	-0.295688	-0.27935
TEAD4_sgRNA297	1259.09	1198.72	1100.26	1054.15	1078.4	1539.2	1054.23	1159.52	1267.38	850.659	1505.67	1473.91	-0.167834	0.0950482
TEAD4_sgRNA2971	904.285	792.52	713.485	636.448	839.16	546.709	754.718	805.225	788.838	1317.75	609.639	704.004	-0.329327	0.0794943
TEAD4_sgRNA2972	1529.52	1371.05	1624.05	1714.35	1483.48	1724.24	1442.99	1315.54	1537.38	1679.66	1844.71	1515.75	0.188345	0.228807
TEAD4_sgRNA2973	900.449	785.892	636.551	755.225	637.073	363.538	743.809	799.186	968.165	481.525	693.873	348.341	-0.0215108	-0.768646
TEAD4_sgRNA2974	491.938	442.183	552.239	436.506	469.422	468.207	620.832	591.84	514.81	779.513	246.383	265.701	-0.176803	-0.630058
TEAD4_sgRNA2977	856.337	973.37	914.778	560.232	720.445	1062.58	843.975	796.166	876.487	662.998	532.776	1188.33	-0.705505	-0.162866
TEAD4_sgRNA2978	776.745	700.675	673.437	1176.88	653.385	455.123	638.684	657.265	600.444	518.644	369.574	337.88	0.717657	-0.653495
TEAD4_sgRNA298	1151.69	1314.24	1197.22	984.861	1217.05	1243.88	1200.01	1182.67	1138.43	1253.82	566.47	1117.2	-0.307899	-0.341951
TEAD4_sgRNA2980	422.894	496.154	468.982	680.989	285.459	242.047	465.128	476.089	407.012	257.775	550.676	126.574	0.560759	-0.775544
TEAD4_sgRNA2985	515.912	572.849	627.066	306.841	582.7	461.665	551.41	491.187	617.571	196.94	420.114	263.609	-0.893808	-0.979687
TEAD4_sgRNA2989	420.018	402.415	509.03	378.107	524.701	648.574	516.699	420.73	428.169	162.914	495.924	511.527	-0.223499	-0.390452
TEAD4_sgRNA2991	1341.56	1123.92	1289.96	983.871	1314.02	1207.43	1199.02	1223.94	1337.9	1121.84	1201.38	640.194	-0.343388	-0.395409
TEAD4_sgRNA2992	1018.4	783.051	979.066	993.769	762.131	909.312	912.406	1075.98	1039.69	465.027	928.674	756.307	0.109996	-0.547962
TEAD4_sgRNA2993	902.367	986.626	1073.92	1070.97	506.577	819.596	853.893	1024.65	1102.16	427.907	619.116	1164.27	0.12051	-0.548168
TEAD4_sgRNA2994	1753.91	1640.9	1772.65	1543.11	1526.07	1983.1	1826.79	1767.47	1698.57	2077.67	1373	1314.91	-0.157813	-0.182685
TEAD4_sgRNA2995	1630.21	1169.37	1322.63	1520.35	1014.06	1315.84	1268.44	1251.12	1208.95	1023.88	1422.49	1289.8	0.159668	-0.010135
TEAD4_sgRNA2996	1574.59	1514.97	1667.26	1196.68	1514.29	1732.65	1579.85	1635.61	1402.38	1760.09	1127.67	1469.73	-0.404876	-0.104316
TEAD4_sgRNA2998	534.132	518.878	515.353	542.416	558.232	514	544.468	571.71	576.265	469.151	435.908	389.137	0.0533478	-0.390835
TEAD4_sgRNA2999	974.287	791.573	905.293	871.033	719.539	1141.08	974.886	862.597	1039.69	2370.5	572.787	602.535	-0.0264252	-0.0319472
TEAD4_sgRNA3	385.496	333.294	364.647	250.422	533.764	539.232	403.64	408.652	425.146	375.321	297.976	128.666	-0.525642	-0.761649
TEAD4_sgRNA30	707.701	812.404	721.916	508.762	620.761	576.614	725.957	708.598	648.802	577.417	464.337	307.544	-0.552065	-0.672351
TEAD4_sgRNA300	678.933	600.308	604.934	564.192	400.549	709.32	542.485	664.31	734.436	630.003	598.057	425.75	-0.152398	-0.240809
TEAD4_sgRNA3000	244.531	190.318	186.539	182.125	349.801	206.534	290.581	323.096	331.453	250.558	117.927	151.68	-0.174374	-0.931883
TEAD4_sgRNA3001	953.191	900.462	864.191	846.287	919.813	815.858	835.049	810.257	883.539	391.819	1424.6	1002.13	-0.0971128	-0.031955
TEAD4_sgRNA3002	908.12	1058.59	970.635	909.635	798.38	1412.1	983.811	911.917	921.822	496.991	886.557	1097.33	-0.103339	-0.25814
TEAD4_sgRNA3003	989.631	986.626	1037.03	855.196	651.572	772.869	957.034	989.42	1031.64	1456.95	1316.15	1207.16	-0.231672	0.414886
TEAD4_sgRNA3004	914.833	964.848	797.796	679.999	797.474	642.032	943.15	922.989	797.905	328.921	481.183	855.684	-0.387744	-0.786203
TEAD4_sgRNA3005	954.15	950.645	869.461	1270.92	860.909	592.502	914.389	967.276	867.42	597.008	1427.76	661.115	0.460048	-0.148379
TEAD4_sgRNA3007	978.123	994.201	996.982	933.391	823.754	1124.26	1106.79	1033.71	1056.82	634.128	927.621	945.645	-0.0845594	-0.373372
TEAD4_sgRNA3008	675.097	654.279	541.7	199.942	397.831	335.502	599.014	608.951	454.363	223.749	116.874	283.484	-1.63459	-1.49422
TEAD4_sgRNA3009	1271.56	1475.2	1367.95	1255.08	1225.21	1095.29	1364.64	1427.26	1452.75	782.606	1853.14	1046.07	-0.1254	-0.299752
TEAD4_sgRNA3010	881.27	1012.19	1147.69	867.073	1523.36	1541.06	965.96	992.44	1009.47	1187.83	932.885	884.973	-0.217064	0.00637304
TEAD4_sgRNA3012	614.683	584.211	599.665	469.17	602.636	670.069	762.652	721.683	634.697	561.95	583.316	630.779	-0.353386	-0.252201
TEAD4_sgRNA3013	1011.69	923.186	934.802	797.787	938.844	1399.95	735.875	936.074	972.195	776.42	678.079	1063.85	-0.260655	-0.0859382
TEAD4_sgRNA3014	1797.06	1827.44	1547.11	1485.7	1525.17	1363.5	1584.81	1678.89	2028.01	1278.57	3031.35	2299.26	-0.210533	0.241257
TEAD4_sgRNA3016	796.883	633.448	730.347	704.745	551.888	691.563	631.742	671.356	749.547	632.065	1036.07	800.242	-0.0249583	0.240376
TEAD4_sgRNA3018	589.751	563.38	523.784	680.989	496.609	438.302	563.311	544.533	534.959	442.343	386.421	409.013	0.286569	-0.4103
TEAD4_sgRNA3019	669.343	596.52	573.317	875.982	565.481	294.382	553.394	623.043	634.697	371.197	480.131	1209.25	0.518017	-0.00735005
TEAD4_sgRNA302	636.739	596.52	649.197	387.016	550.982	475.683	690.255	703.565	567.198	541.328	3202.98	479.099	-0.696252	0.530835
TEAD4_sgRNA3020	401.798	569.062	540.647	327.627	930.688	496.243	475.046	521.383	508.765	716.616	542.253	661.115	-0.604526	0.342552
TEAD4_sgRNA3021	2112.55	1928.75	2456.62	2199.36	1257.83	2411.13	2224.48	2402.59	2193.23	1883.82	2159.53	1943.59	0.0293051	-0.189336
TEAD4_sgRNA3023	1661.85	1534.86	1460.69	1231.32	1187.15	1700.87	1507.45	1639.64	1466.86	1468.29	1779.43	1137.08	-0.332307	-0.0957793
TEAD4_sgRNA3024	1928.44	2198.6	1850.63	1892.52	3049.43	1934.51	1972.58	1932.54	2145.88	2600.44	2165.85	2388.17	-0.0703743	0.239148
TEAD4_sgRNA3025	560.982	689.313	649.197	445.414	536.482	949.498	712.073	668.337	579.287	546.484	529.618	722.833	-0.502109	-0.132696
TEAD4_sgRNA3026	837.158	796.307	841.006	1028.41	850.035	511.196	808.272	812.271	813.017	645.47	573.84	533.495	0.3187	-0.477872
TEAD4_sgRNA3029	1260.05	1229.97	1280.48	1574.79	1096.53	1118.65	1150.42	1379.95	1327.83	1276.5	1060.29	870.328	0.325561	-0.279856
TEAD4_sgRNA3030	736.469	684.578	710.323	429.577	779.349	341.109	708.106	612.977	708.242	854.783	199.001	550.232	-0.725187	-0.571888
TEAD4_sgRNA3031	710.578	732.868	689.245	928.441	512.921	941.087	788.437	749.866	717.309	749.611	1359.32	1361.98	0.385623	0.570121
TEAD4_sgRNA3032	630.985	664.694	590.18	597.845	623.479	577.549	633.725	619.017	616.563	421.721	280.076	245.826	-0.0707121	-1.01945
TEAD4_sgRNA3034	732.633	710.143	661.844	1073.94	460.36	457.927	745.792	691.487	640.742	771.264	376.945	755.261	0.615615	-0.196556
TEAD4_sgRNA3036	1391.43	1151.38	1313.15	922.503	1154.52	1495.27	1320.01	1277.29	1445.7	552.671	3912.64	1633.96	-0.474029	0.178534
TEAD4_sgRNA3037	648.246	643.863	695.569	487.976	398.737	642.032	586.121	665.317	565.183	741.362	605.428	459.224	-0.440353	-0.0322095
TEAD4_sgRNA3039	1035.66	1005.56	1088.67	847.277	607.168	1076.6	1051.25	968.283	1092.08	467.089	824.435	842.085	-0.299468	-0.592468
TEAD4_sgRNA3040	949.355	962.954	1038.08	696.826	1082.93	808.381	887.612	1003.51	896.636	439.249	894.98	838.946	-0.495957	-0.425321
TEAD4_sgRNA3043	1076.89	1080.36	996.982	921.513	540.107	590.632	1041.33	1070.95	1053.8	400.068	327.457	403.782	-0.189269	-1.49119
TEAD4_sgRNA3045	1097.03	1098.36	930.587	1006.64	1402.83	550.447	1005.63	921.982	1033.65	832.099	873.922	917.402	-0.0455116	-0.17421
TEAD4_sgRNA3047	1118.13	1048.17	1182.47	1603.49	1196.21	1579.38	854.884	1045.79	1149.51	727.958	1075.03	687.267	0.524296	-0.311387
TEAD4_sgRNA3048	720.167	768.849	612.311	567.161	860.909	702.778	797.363	867.63	657.869	689.807	524.353	442.487	-0.298007	-0.502584
TEAD4_sgRNA305	588.792	636.288	663.952	254.381	48.9359	149.527	632.733	761.944	569.213	193.847	78.9688	280.346	-1.30585	-1.99959
TEAD4_sgRNA3050	1471.02	1673.1	1739.98	1327.33	1183.52	1582.18	1494.56	1444.37	1427.57	839.317	1127.67	722.833	-0.290936	-0.723782
TEAD4_sgRNA3051	490.98	518.878	442.635	317.729	419.58	329.894	402.649	578.755	521.862	185.598	809.694	373.446	-0.604595	-0.371894
TEAD4_sgRNA3052	1242.79	1156.11	1206.71	1231.32	944.281	1341.07	1264.48	1144.43	1157.57	1085.75	717.037	949.83	0.0355621	-0.393235
TEAD4_sgRNA3053	952.232	915.612	871.569	628.529	1251.49	485.963	838.025	955.198	868.427	605.257	938.15	807.564	-0.537908	-0.200085
TEAD4_sgRNA3055	1685.82	1810.39	1879.09	1249.14	1502.51	1796.2	1692.91	1785.59	1792.26	1120.81	1322.46	1626.64	-0.518995	-0.389342
TEAD4_sgRNA3056	1101.83	1023.55	1033.87	875.982	1205.27	770.065	908.439	1055.85	964.136	742.393	804.429	643.332	-0.264873	-0.422416
TEAD4_sgRNA3059	558.106	368.328	529.054	359.301	225.649	414.938	590.088	526.416	565.183	421.721	281.129	217.582	-0.409788	-0.922257
TEAD4_sgRNA3060	1327.18	1223.34	1346.87	881.92	986.874	942.021	1143.48	1309.5	1173.69	859.939	760.207	950.876	-0.557547	-0.499798
TEAD4_sgRNA3062	1707.88	1552.85	1482.83	1918.25	1397.39	1891.52	1577.87	1596.36	1744.91	686.714	2090.04	3984.47	0.281301	0.126595
TEAD4_sgRNA3064	209.05	197.893	159.138	201.921	161.307	266.345	231.077	226.469	146.081	109.297	131.615	164.233	0.10751	-0.564715
TEAD4_sgRNA3065	1152.65	1458.16	1316.31	1170.94	1546.92	1102.76	1365.63	1209.85	1337.9	1184.74	646.492	3406	-0.154196	0.0796585
TEAD4_sgRNA3066	1299.37	1453.43	1324.74	1653.97	1469.89	1098.09	1356.71	1474.57	1419.51	1338.37	571.734	845.223	0.284941	-0.711498
TEAD4_sgRNA3068	649.205	673.216	644.982	555.283	495.702	714.927	697.197	712.624	642.757	524.831	526.459	1132.89	-0.239777	-0.00962314
TEAD4_sgRNA307	1202.52	1113.5	1270.99	1010.6	1459.92	816.792	1186.13	1053.84	1078.99	670.216	522.247	1014.69	-0.240501	-0.641684
TEAD4_sgRNA3070	767.155	724.346	644.982	464.221	799.286	551.382	807.281	730.742	818.054	777.451	552.782	591.028	-0.613675	-0.308646
TEAD4_sgRNA3071	271.381	285.004	270.85	227.656	110.559	186.909	293.557	272.77	308.282	303.144	154.779	318.005	-0.276076	-0.242104
TEAD4_sgRNA3072	404.675	542.55	518.515	606.753	468.516	431.76	730.916	637.134	479.549	327.89	602.269	240.596	0.324143	-0.74425
TEAD4_sgRNA3075	1120.05	1033.97	988.551	776.011	767.569	873.8	1167.28	1183.68	1309.69	2063.23	999.219	1002.13	-0.430898	0.0637302
TEAD4_sgRNA3077	943.601	999.882	922.156	1393.65	1789.78	805.578	1036.37	1076.99	903.688	1257.94	1582.54	557.554	0.545817	0.0460153
TEAD4_sgRNA308	1244.71	1173.16	1293.13	350.393	608.074	552.316	1157.37	1219.92	1309.69	177.35	204.266	449.809	-1.81864	-2.27543
TEAD4_sgRNA3080	1020.32	1143.8	1157.17	704.745	1172.65	728.945	1053.23	1159.52	1374.17	1124.93	1119.25	1033.52	-0.649315	-0.122329
TEAD4_sgRNA3082	402.757	356.965	388.886	409.781	372.456	755.112	422.483	276.796	324.401	452.654	106.345	137.035	0.0998404	-0.841266
TEAD4_sgRNA3087	969.493	1015.03	1042.3	1022.47	1214.34	1164.44	853.893	893.8	957.083	782.606	1026.59	479.099	0.0198646	-0.308082
TEAD4_sgRNA3088	945.519	836.075	900.024	764.133	979.624	800.905	965.96	1016.6	1025.59	976.453	1344.58	1630.82	-0.22441	0.362712
TEAD4_sgRNA3089	1002.1	1066.16	1062.32	1033.36	1443.61	1195.28	1202	1084.03	1125.33	1038.32	2226.92	920.54	-0.0135456	0.179222
TEAD4_sgRNA3091	683.727	692.153	804.12	341.484	397.831	918.658	766.619	831.395	682.048	305.206	1235.07	538.725	-1.08549	-0.36602
TEAD4_sgRNA3092	923.463	911.824	910.563	537.467	376.988	517.738	949.1	992.44	830.144	742.393	405.373	719.695	-0.768014	-0.61736
TEAD4_sgRNA3094	842.912	766.008	773.557	932.401	540.107	704.647	797.363	766.977	867.42	906.339	480.131	489.56	0.232867	-0.438729
TEAD4_sgRNA3095	747.977	791.573	830.467	958.136	843.691	1213.97	804.305	764.964	672.981	749.611	414.85	1069.08	0.279684	-0.105556
TEAD4_sgRNA3096	1241.83	1164.64	1344.77	1505.5	1623.04	1306.49	1390.43	1245.08	1358.05	900.152	837.07	1438.34	0.270342	-0.372411
TEAD4_sgRNA3097	1108.54	1007.46	1269.94	1315.46	759.413	1272.85	1191.09	1022.64	1071.93	1914.76	748.625	1162.18	0.227518	0.117175
TEAD4_sgRNA3098	949.355	896.674	940.072	757.204	721.351	854.174	777.528	817.303	896.636	258.807	771.789	285.577	-0.294085	-1.10678
TEAD4_sgRNA31	362.481	339.922	411.018	37.6128	73.4038	236.44	426.45	424.756	402.982	216.531	142.144	77.409	-3.29814	-1.64574
TEAD4_sgRNA310	1662.81	1731.8	1716.79	1739.1	1421.86	1527.98	1642.33	1689.97	1599.84	1247.63	1806.81	1513.66	0.0298002	-0.126663
TEAD4_sgRNA3100	1532.39	1507.4	1609.29	1434.23	1273.24	1568.17	1458.86	1451.42	1324.8	2559.19	1540.42	915.309	-0.111144	0.121088
TEAD4_sgRNA3101	1030.87	1155.17	1022.28	940.319	1146.37	629.883	1215.88	1268.23	912.755	1216.7	2540.69	446.671	-0.183358	-0.00921231
TEAD4_sgRNA3102	1707.88	1708.13	1941.27	1798.48	1740.85	2047.59	1757.37	1980.85	2116.67	1287.85	2583.86	4798.31	0.0129063	0.371894
TEAD4_sgRNA3103	925.381	938.336	893.7	1236.27	627.104	629.883	835.049	878.702	936.934	487.711	552.782	1125.57	0.427943	-0.393288
TEAD4_sgRNA3105	1180.46	1134.34	1402.73	766.113	491.171	1047.62	1183.15	1259.17	1247.23	1184.74	1124.52	1401.73	-0.687516	0.00241409
TEAD4_sgRNA3107	848.666	861.641	1039.14	817.583	788.412	1069.12	917.364	966.27	825.107	783.637	398.003	729.109	-0.158501	-0.5618
TEAD4_sgRNA3108	320.287	356.965	309.844	244.483	222.93	356.062	302.482	288.874	330.446	123.732	158.991	601.489	-0.425831	-0.429002
TEAD4_sgRNA3109	2105.84	1962.84	1890.68	1442.15	2218.43	2156.93	2015.23	1906.37	2002.82	1910.63	2056.35	1811.79	-0.460524	-0.0374183
TEAD4_sgRNA3111	195.625	156.232	162.299	69.2867	19.0306	67.2872	173.555	151.986	172.275	NA	NA	14.645	-1.29949	NA
TEAD4_sgRNA3113	479.472	342.763	425.772	302.882	128.683	305.596	395.706	444.887	311.304	177.35	244.277	156.91	-0.444158	-1.00371
TEAD4_sgRNA3114	498.651	473.429	455.281	356.331	121.434	212.142	434.384	480.115	455.37	731.051	914.986	219.674	-0.416092	0.209898
TEAD4_sgRNA3117	980.041	1019.77	948.503	919.533	589.043	604.651	1018.52	1028.67	1010.48	428.938	612.798	854.637	-0.0953185	-0.745531
TEAD4_sgRNA3118	696.194	718.665	793.581	333.566	665.166	742.963	733.891	790.127	723.354	569.168	593.846	468.638	-1.13976	-0.468311
TEAD4_sgRNA3119	978.123	1030.18	1131.88	836.389	1243.33	668.2	1080.01	1107.18	981.262	1414.67	1490.93	836.854	-0.320989	0.196359
TEAD4_sgRNA312	387.414	512.25	378.347	237.554	454.923	291.578	431.409	444.887	481.564	185.598	931.832	210.26	-0.828554	-0.448599
TEAD4_sgRNA3122	730.716	748.018	758.802	796.797	618.042	986.88	644.634	777.042	791.861	766.109	478.025	258.379	0.0955098	-0.689199
TEAD4_sgRNA3123	1541.02	1413.66	1510.23	1808.38	1297.71	2065.34	1529.27	1517.85	1508.16	2825.22	1547.79	1111.97	0.282004	0.158009
TEAD4_sgRNA3127	1114.29	983.785	1179.31	863.114	1058.47	1300.89	1045.3	1019.62	1163.61	1032.13	611.745	554.416	-0.335871	-0.608293
TEAD4_sgRNA3128	829.487	788.733	716.647	752.255	879.034	510.262	738.85	733.761	752.57	987.796	678.079	489.56	-0.0464499	-0.105089
TEAD4_sgRNA313	1386.63	1383.36	1378.49	1068	1815.16	1043.89	1232.74	1211.86	1513.2	1033.16	735.99	1593.16	-0.372699	-0.299993
TEAD4_sgRNA3130	535.091	623.979	681.868	410.771	449.485	723.338	522.65	558.625	676.003	251.589	174.784	500.02	-0.571924	-1.05537
TEAD4_sgRNA3133	1020.32	977.157	844.168	1068	901.689	728.945	881.661	966.27	865.405	549.577	2185.86	2262.64	0.177824	0.627454
TEAD4_sgRNA3134	1364.58	1275.42	1376.38	1031.38	993.217	1558.82	1394.39	1502.75	1562.56	1304.34	1337.21	1231.22	-0.375524	-0.202841
TEAD4_sgRNA3135	1823.91	1795.24	1808.48	991.789	1655.66	954.17	1708.78	2073.45	1836.59	1318.78	2123.74	1098.37	-0.867225	-0.360286
TEAD4_sgRNA3137	751.812	603.148	718.754	784.919	779.349	728.011	801.33	762.951	761.637	741.362	1554.11	1333.74	0.189749	0.574168
TEAD4_sgRNA3138	521.666	566.221	483.736	582.008	298.146	392.509	531.575	460.991	510.78	648.563	868.657	453.993	0.154802	0.343663
TEAD4_sgRNA3139	387.414	367.381	352	247.452	1020.4	79.4363	350.086	385.501	325.408	195.909	456.966	103.561	-0.575091	-0.747982
TEAD4_sgRNA314	1394.31	1474.26	1318.42	1367.92	1317.64	1128.93	1562.99	1454.44	1416.48	1729.16	1541.47	1531.44	-0.0274672	0.114062
TEAD4_sgRNA3140	1284.99	1241.33	1124.5	1222.41	970.562	618.669	1314.06	1424.24	1316.75	1107.4	850.758	662.161	0.00875858	-0.66065
TEAD4_sgRNA3142	705.783	773.583	818.874	647.336	955.156	645.771	742.817	922.989	910.74	471.214	461.178	1667.43	-0.240294	-0.2617
TEAD4_sgRNA3143	1800.9	1500.77	1512.34	1764.83	1667.45	1459.76	1691.92	1634.61	1779.17	632.065	809.694	1909.07	0.142464	-0.777446
TEAD4_sgRNA3148	427.689	614.511	375.186	623.58	790.224	257.934	432.401	427.776	436.229	327.89	513.824	226.997	0.432707	-0.35905
TEAD4_sgRNA3150	2172.97	2479.82	2349.13	3281.22	2480.32	2193.38	2498.21	2660.26	2503.53	6279.41	4958.19	2534.62	0.493557	0.748597
TEAD4_sgRNA3151	1297.45	1251.75	1317.37	1958.83	1475.33	1174.72	1304.14	1135.37	1059.84	1200.2	1404.59	891.25	0.604235	-0.0209278
TEAD4_sgRNA3152	723.044	695.941	896.862	339.505	797.474	627.08	961.001	963.25	942.979	460.903	713.878	927.862	-1.17588	-0.505208
TEAD4_sgRNA3155	317.411	356.965	407.856	397.903	384.237	546.709	310.416	370.403	350.595	119.608	199.001	271.978	0.14902	-0.879509
TEAD4_sgRNA3156	657.836	802.935	758.802	394.934	655.197	761.654	747.776	731.748	949.024	376.352	613.851	1059.67	-0.900633	-0.361629
TEAD4_sgRNA3158	442.073	458.279	467.928	106.899	413.236	342.978	426.45	412.678	400.968	343.357	331.669	172.601	-2.09268	-0.614661
TEAD4_sgRNA316	503.446	516.038	520.623	399.883	326.239	607.454	493.889	579.762	517.832	447.498	807.588	338.926	-0.360272	-0.0918872
TEAD4_sgRNA3160	835.241	822.819	772.503	1018.51	873.596	641.098	638.684	615.997	806.972	529.986	821.276	790.827	0.330958	0.03888
TEAD4_sgRNA3162	786.334	1019.77	904.239	632.488	1046.68	886.883	1025.46	953.185	1076.97	948.614	1024.49	1598.39	-0.506299	0.187111
TEAD4_sgRNA3163	2826.01	2727.9	2683.21	3177.29	2895.37	2270.94	2676.72	2954.17	2849.09	2220.99	2992.39	2879.82	0.210958	-0.0784107
TEAD4_sgRNA3164	1267.72	1288.67	1210.92	1032.37	996.842	1371.91	1372.58	1357.81	1278.46	706.305	1301.41	924.724	-0.282116	-0.495682
TEAD4_sgRNA3165	1081.69	1244.17	1306.83	609.723	1180.8	1303.69	1519.35	1345.73	1221.04	1016.67	1214.01	955.06	-0.985287	-0.360887
TEAD4_sgRNA3166	1621.57	1488.46	1498.63	1222.41	874.502	1580.32	1674.07	1652.72	1656.26	1673.48	1399.33	1441.48	-0.328554	-0.146998
TEAD4_sgRNA3167	406.592	389.159	404.695	324.658	392.393	356.996	389.756	381.475	504.736	217.562	564.364	417.381	-0.301339	-0.183422
TEAD4_sgRNA317	396.044	427.98	505.868	426.608	541.92	544.84	362.979	428.782	395.93	256.744	156.885	93.1	-0.047744	-1.34616
TEAD4_sgRNA3173	1635.96	1478.99	1654.61	1704.45	1287.74	1299.02	1577.87	1539.99	1594.8	1144.52	1357.21	1539.81	0.102227	-0.232044
TEAD4_sgRNA3174	631.944	652.385	705.054	732.459	446.767	773.803	633.725	731.748	750.555	636.19	1834.18	589.982	0.144997	0.328011
TEAD4_sgRNA3177	762.361	648.598	748.263	818.573	604.449	504.654	642.651	641.16	662.906	376.352	698.085	1034.56	0.189329	-0.00236431
TEAD4_sgRNA3178	755.648	817.138	980.12	378.107	994.124	710.254	1054.23	870.649	1041.71	1368.27	666.497	716.556	-1.16162	-0.183041
TEAD4_sgRNA318	1783.64	1603.03	1499.69	2246.87	2325.36	1363.5	1738.53	1682.92	1826.52	1977.65	1501.46	3013.72	0.46782	0.247924
TEAD4_sgRNA3180	1007.85	902.356	876.838	723.551	919.813	699.04	952.075	916.95	882.532	421.721	1127.67	867.19	-0.357978	-0.30055
TEAD4_sgRNA3181	1022.23	1034.92	1041.25	1090.77	1261.46	570.072	1027.45	1261.18	1222.04	764.046	1071.87	542.909	0.0788308	-0.610832
TEAD4_sgRNA3182	360.563	563.38	381.509	466.2	253.742	272.887	423.475	345.24	357.647	309.331	364.31	179.924	0.128924	-0.455572
TEAD4_sgRNA3183	915.792	699.728	623.904	1060.09	817.411	1335.46	798.355	730.742	774.734	921.805	655.968	537.679	0.525064	-0.15842
TEAD4_sgRNA3185	797.842	755.593	832.575	934.38	883.565	910.247	861.827	764.964	697.16	493.898	424.326	462.362	0.23358	-0.748623
TEAD4_sgRNA3187	535.091	514.144	523.784	505.793	487.546	376.622	548.435	449.919	453.355	323.766	309.558	711.326	-0.0517633	-0.216653
TEAD4_sgRNA3189	1238	1005.56	1023.33	1592.6	951.531	988.749	1029.43	1123.29	1064.88	670.216	2010.02	801.288	0.55496	-0.0633226
TEAD4_sgRNA3190	268.504	406.202	512.192	222.707	512.014	431.76	373.888	489.174	353.617	426.876	277.97	324.281	-0.779461	-0.249716
TEAD4_sgRNA3191	2252.56	2460.88	2473.48	2062.76	2071.62	2140.11	2234.4	2632.08	2610.32	2102.42	4458.05	2396.54	-0.214517	0.183033
TEAD4_sgRNA3193	419.059	416.617	401.533	390.975	550.982	166.349	346.119	398.586	492.646	129.919	154.779	278.254	-0.0767221	-1.20083
TEAD4_sgRNA3194	462.211	302.995	402.587	697.816	305.396	558.858	308.433	418.717	341.528	414.503	315.875	146.45	0.863799	-0.400598
TEAD4_sgRNA3195	784.416	735.709	759.856	777.99	539.201	752.309	753.726	793.146	867.42	547.515	520.141	774.09	0.0342589	-0.411351
TEAD4_sgRNA3196	1892.96	1892.77	1814.8	1727.22	1165.4	2032.64	1986.47	2027.15	2149.91	4116.16	2456.46	2209.3	-0.111867	0.455843
TEAD4_sgRNA3198	1334.85	1136.23	1373.22	1102.65	1164.49	1170.05	1289.27	1228.97	1457.79	2097.26	998.166	1789.82	-0.21186	0.232628
TEAD4_sgRNA3199	951.273	1173.16	1247.81	726.52	1188.96	1472.84	1105.8	1271.25	1170.66	1442.51	1429.86	1128.71	-0.620166	0.166824
TEAD4_sgRNA320	713.455	624.926	657.629	416.71	315.365	837.352	697.197	624.049	602.459	222.718	401.162	347.295	-0.672884	-1.02618
TEAD4_sgRNA3200	929.217	924.133	992.766	538.456	629.823	812.12	1046.29	1071.96	1121.3	958.925	733.884	1477.05	-0.81636	-0.0916236
TEAD4_sgRNA3201	1897.75	1850.16	1616.67	2528.96	1988.25	1571.9	1942.83	1770.49	1938.35	3334.58	2115.31	2530.44	0.503558	0.473544
TEAD4_sgRNA3203	1119.09	1303.82	1374.28	1053.16	1194.4	1299.02	1202.99	1217.9	1105.18	584.635	1163.47	946.691	-0.25986	-0.443429
TEAD4_sgRNA3204	859.214	810.51	895.808	1041.28	704.133	1194.35	816.206	758.924	776.749	363.979	1139.26	828.486	0.285273	-0.161995
TEAD4_sgRNA3206	494.815	582.318	608.096	365.24	452.204	689.694	467.112	452.939	328.431	385.632	569.629	355.663	-0.615488	0.0563612
TEAD4_sgRNA3208	1011.69	825.66	841.006	773.041	768.475	964.45	738.85	926.009	963.128	1613.67	1126.62	446.671	-0.201572	0.100462
TEAD4_sgRNA3209	811.267	722.453	784.096	581.018	535.576	934.545	790.421	692.493	666.936	675.372	711.772	382.861	-0.409453	-0.329351
TEAD4_sgRNA321	334.672	385.371	386.778	77.2052	347.989	132.705	284.631	359.332	333.468	37.1197	176.89	64.8562	-2.2534	-2.10784
TEAD4_sgRNA3211	177.405	142.029	206.563	88.0931	222.024	242.982	171.572	216.404	252.871	61.8661	30.5346	279.3	-0.976169	-1.38446
TEAD4_sgRNA3212	1546.78	1363.48	1261.51	1080.87	2017.25	1283.13	1360.67	1367.88	1487.01	1287.85	2198.49	1871.42	-0.358372	0.312312
TEAD4_sgRNA3213	2102.01	2133.27	2540.93	1893.51	1407.36	2704.57	2183.82	2219.4	2357.45	1976.62	1841.55	2830.66	-0.249004	-0.0497177
TEAD4_sgRNA3214	1367.45	1139.07	1076.02	1354.06	1103.78	784.083	1350.76	1109.2	1369.13	1254.85	650.703	1588.98	0.188938	-0.220287
TEAD4_sgRNA3215	817.021	784.945	929.533	786.899	960.593	791.56	910.422	874.675	944.994	1128.03	940.256	1333.74	-0.0969787	0.303531
TEAD4_sgRNA3217	325.082	332.347	249.772	285.065	355.238	209.338	268.763	302.966	286.118	466.058	352.727	216.536	-0.0734112	0.203858
TEAD4_sgRNA3218	609.889	685.525	524.838	894.788	460.36	378.491	600.006	557.618	588.354	370.166	392.738	432.026	0.569003	-0.549361
TEAD4_sgRNA3219	1324.3	1290.57	1211.98	1293.68	951.531	1355.09	1120.67	1215.89	1238.16	852.721	942.361	1140.21	0.0212827	-0.293592
TEAD4_sgRNA3220	1103.74	1244.17	1185.63	1309.52	1233.37	853.24	1139.52	1173.62	1188.8	1033.16	1399.33	1170.55	0.154622	0.0300354
TEAD4_sgRNA3221	3408.09	2894.54	3227.02	2716.04	2621.7	3434.45	3212.26	3219.89	3017.33	2733.45	4658.11	2136.07	-0.222663	-0.0661495
TEAD4_sgRNA3222	2183.52	1700.56	2136.24	2813.04	835.535	2429.82	1181.17	2062.38	2164.02	2729.33	2682.83	2051.34	0.496218	0.503544
TEAD4_sgRNA3227	1018.4	982.838	960.096	1310.51	816.504	509.327	893.562	923.996	831.151	875.405	863.393	606.719	0.409267	-0.193856
TEAD4_sgRNA3228	1877.61	1756.42	2104.62	1769.78	1604.01	2074.69	1941.84	2008.03	2241.59	1938.47	1925.79	2930.04	-0.10813	0.107854
TEAD4_sgRNA3229	1508.42	1364.42	1589.27	1492.63	1420.05	1541.06	1509.44	1383.98	1403.39	1398.17	770.736	2245.91	0.00796244	-0.0921981
TEAD4_sgRNA323	724.962	587.052	632.335	750.276	437.704	632.687	631.742	772.009	728.391	414.503	591.74	693.543	0.216727	-0.354112
TEAD4_sgRNA3231	1209.23	1278.26	1228.84	821.542	1244.24	704.647	1302.16	1444.37	1396.33	1420.86	859.181	620.318	-0.592114	-0.598039
TEAD4_sgRNA3232	1070.18	1033.02	1120.29	911.615	441.329	830.811	1338.86	1380.96	1343.95	843.441	1731	757.353	-0.236369	-0.389383
TEAD4_sgRNA3233	1390.47	1516.87	1460.69	1468.88	1637.54	1550.41	1419.19	1476.58	1458.8	1001.2	1590.96	971.797	0.0136075	-0.32725
TEAD4_sgRNA3234	821.815	932.655	870.515	782.939	492.984	499.982	908.439	1070.95	841.226	949.645	893.927	360.893	-0.158441	-0.472527
TEAD4_sgRNA3237	984.836	806.723	861.03	794.817	740.382	800.905	987.778	960.231	861.375	1092.97	520.141	571.153	-0.148717	-0.44375
TEAD4_sgRNA324	591.669	573.796	560.671	885.88	511.108	528.952	511.741	529.435	517.832	241.278	426.432	526.172	0.622951	-0.457936
TEAD4_sgRNA3240	379.742	409.989	350.946	181.135	205.712	332.698	333.226	383.488	468.467	203.127	273.759	697.727	-1.06689	-0.208561
TEAD4_sgRNA3242	1499.79	1396.62	1318.42	1643.08	1601.29	1244.81	1418.2	1495.71	1453.76	1675.54	1041.34	1205.07	0.227905	-0.184164
TEAD4_sgRNA3243	1242.79	1328.44	1308.93	1206.58	1520.64	1203.69	1338.86	1323.59	1271.41	817.664	1099.25	595.213	-0.0996494	-0.691438
TEAD4_sgRNA3245	492.897	377.796	541.7	626.55	191.212	287.84	548.435	522.39	496.676	231.998	254.806	649.608	0.428632	-0.62989
TEAD4_sgRNA3248	950.314	855.959	904.239	1041.28	683.29	838.287	722.982	867.63	862.382	680.527	207.425	1194.61	0.206069	-0.560553
TEAD4_sgRNA3250	1196.76	1096.46	1159.28	1324.37	546.451	1024.26	1214.89	1436.32	1278.46	1403.33	1132.94	735.386	0.20356	-0.310704
TEAD4_sgRNA3253	607.971	679.844	581.748	572.11	737.663	397.182	486.947	519.37	525.892	431.001	561.205	395.414	-0.120241	-0.158571
TEAD4_sgRNA3254	679.892	708.25	751.425	631.499	608.98	1370.04	793.396	858.571	611.526	330.984	1135.05	783.505	-0.174284	-0.167004
TEAD4_sgRNA3257	1352.11	1235.65	1136.1	1292.69	1262.36	1268.18	1070.09	1326.61	1362.08	790.855	996.06	1295.03	0.0621887	-0.307504
TEAD4_sgRNA3259	761.402	655.226	523.784	436.506	285.459	368.211	661.494	581.775	719.324	461.934	706.508	1367.21	-0.550539	0.229575
TEAD4_sgRNA3260	1244.71	1184.52	1224.62	1061.08	1359.33	885.014	1357.7	1174.62	1313.72	844.472	977.108	1292.94	-0.198621	-0.324551
TEAD4_sgRNA3261	1001.14	992.307	1090.78	767.103	553.701	843.894	883.645	997.472	939.957	610.412	1332.99	699.819	-0.421128	-0.180324
TEAD4_sgRNA3262	1496.91	1356.85	1417.48	1519.36	1659.29	1356.96	1439.02	1438.33	1476.93	856.846	1731	991.672	0.0949347	-0.351814
TEAD4_sgRNA3263	937.848	765.061	924.263	728.5	1132.78	1518.64	919.348	889.773	970.18	520.706	1355.11	696.681	-0.259482	-0.230333
TEAD4_sgRNA3265	1211.15	1034.92	950.611	913.594	794.755	647.64	1053.23	1027.67	942.979	2173.56	1228.76	298.129	-0.214645	-0.119409
TEAD4_sgRNA3268	3317.95	2867.09	3245.99	3244.6	3117.4	3590.52	3010.94	3133.33	3360.87	2590.13	2375.38	4412.31	0.0485278	-0.074676
TEAD4_sgRNA3269	1024.15	982.838	1119.23	925.472	832.816	1219.58	1137.53	977.342	1079.99	1943.63	727.566	1035.61	-0.169061	0.095505
TEAD4_sgRNA327	1657.06	1765.89	1582.95	1799.47	2191.24	1381.26	1785.14	1448.4	1487.01	798.073	1126.62	1187.29	0.110365	-0.616214
TEAD4_sgRNA3270	762.361	933.602	779.88	843.318	534.67	656.985	771.578	716.65	731.413	532.049	670.709	356.709	0.037232	-0.555925
TEAD4_sgRNA3271	640.575	647.651	671.329	750.276	802.911	584.091	619.841	552.586	567.198	321.704	273.759	690.405	0.20022	-0.558623
TEAD4_sgRNA3277	607.971	555.806	589.126	555.283	567.294	843.894	552.402	524.403	561.153	1038.32	478.025	232.227	-0.0724953	-0.165329
TEAD4_sgRNA3278	504.405	615.458	669.221	146.492	366.113	482.225	675.378	728.728	684.063	515.551	520.141	537.679	-2.01542	-0.407814
TEAD4_sgRNA3279	516.871	551.071	641.82	572.11	367.925	342.043	525.625	605.932	559.138	341.295	301.134	234.319	0.0115551	-0.962164
TEAD4_sgRNA3281	929.217	863.534	862.084	659.213	908.939	668.2	857.86	922.989	971.188	1525	642.28	628.687	-0.423954	-0.106842
TEAD4_sgRNA3282	920.587	939.283	902.132	579.039	438.611	575.68	911.414	990.427	938.949	952.738	1152.94	1031.42	-0.668824	0.139564
TEAD4_sgRNA3284	1618.7	1585.04	1326.85	2123.14	2240.18	1109.3	1403.32	1506.78	1426.56	2228.21	603.322	1765.76	0.497081	-0.115224
TEAD4_sgRNA3287	1195.8	1420.29	1159.28	1406.52	879.94	1144.82	1164.31	1347.75	1148.5	1072.35	1544.63	996.903	0.166332	-0.0420719
TEAD4_sgRNA3288	893.736	711.09	794.635	589.927	290.897	682.218	895.546	901.852	797.905	521.738	723.355	426.796	-0.432856	-0.666768
TEAD4_sgRNA3289	635.78	637.235	499.545	799.766	812.88	524.28	600.998	635.121	643.764	679.496	3327.22	421.565	0.445922	0.651848
TEAD4_sgRNA329	1471.02	1567.05	1523.93	1027.42	1224.3	1073.79	1317.04	1201.8	1274.43	581.541	1025.54	944.599	-0.565191	-0.61341
TEAD4_sgRNA3291	1366.5	1140.02	1236.22	1583.7	829.191	1514.9	1003.65	1050.82	1301.63	1151.74	929.726	779.321	0.34814	-0.239368
TEAD4_sgRNA3294	805.513	643.863	700.838	714.643	654.291	527.083	768.603	661.291	775.741	421.721	1031.86	610.904	0.00197386	-0.189564
TEAD4_sgRNA3295	318.37	303.941	367.808	299.912	245.586	295.316	278.68	422.743	348.58	167.038	605.428	322.189	-0.133276	-0.11128
TEAD4_sgRNA3299	459.334	530.24	526.946	227.656	210.243	251.393	435.376	463.004	470.482	131.981	103.186	67.9944	-1.14776	-2.22612
TEAD4_sgRNA33	850.584	1006.51	901.078	866.083	890.814	661.658	930.257	939.093	734.436	677.434	467.496	507.343	-0.0826252	-0.665847
TEAD4_sgRNA3300	613.724	587.999	542.754	735.429	680.571	553.251	621.824	744.833	677.011	773.326	877.081	592.074	0.340684	0.118988
TEAD4_sgRNA3301	303.985	346.55	319.329	461.251	174.9	99.0618	306.449	369.397	357.647	191.785	282.182	225.951	0.51485	-0.575744
TEAD4_sgRNA3302	857.296	765.061	788.311	540.436	755.788	707.451	820.173	783.081	805.965	875.405	516.983	595.213	-0.570587	-0.314112
TEAD4_sgRNA3303	1033.74	749.911	925.317	1371.88	737.663	1241.08	923.315	1002.5	931.897	962.018	1001.32	1060.71	0.615921	0.0814446
TEAD4_sgRNA3307	665.507	735.709	678.706	798.776	362.488	552.316	735.875	617.004	680.033	734.144	465.39	314.866	0.205666	-0.507034
TEAD4_sgRNA3309	461.252	473.429	455.281	442.445	422.299	289.709	484.963	403.619	486.601	323.766	188.472	348.341	-0.0663228	-0.721269
TEAD4_sgRNA331	1117.17	1134.34	1280.48	1554	881.752	1019.59	1246.62	1031.69	1097.12	758.891	560.152	1204.02	0.403194	-0.487681
TEAD4_sgRNA3311	154.39	195.053	176	41.572	189.4	83.1745	193.39	148.967	254.886	151.572	30.5346	149.588	-2.06832	-1.13562
TEAD4_sgRNA3312	871.68	932.655	1064.43	601.804	906.22	721.469	946.125	1039.75	858.353	706.305	1088.72	429.934	-0.66309	-0.450933
TEAD4_sgRNA3314	452.622	469.641	425.772	205.88	432.267	299.989	413.558	394.56	353.617	197.972	302.187	398.552	-1.12484	-0.425006
TEAD4_sgRNA3316	1360.74	1015.03	974.85	1385.73	794.755	1323.32	975.877	1177.64	1032.64	862.001	799.165	1329.55	0.327593	-0.124582
TEAD4_sgRNA3317	402.757	401.468	383.617	503.813	258.273	534.56	321.325	341.214	425.146	317.579	129.509	582.66	0.347936	-0.31995
TEAD4_sgRNA3318	1097.99	1245.12	1308.93	1250.13	1227.93	1851.33	1043.32	1252.12	1302.64	733.113	2206.92	1413.24	0.0422306	0.14205
TEAD4_sgRNA3320	2106.8	1883.3	1756.84	1885.59	1561.42	1463.5	1714.73	1713.12	1847.67	1854.95	2153.22	1770.99	-0.0187519	0.127374
TEAD4_sgRNA3323	449.745	416.617	467.928	190.043	280.022	881.276	372.896	383.488	467.46	258.807	607.534	585.798	-1.22504	0.154148
TEAD4_sgRNA3325	768.114	852.172	894.754	525.589	773.006	1496.21	738.85	732.755	784.808	865.094	741.254	2841.12	-0.670718	0.700087
TEAD4_sgRNA3326	1113.33	1101.2	1144.53	1682.68	1241.52	1470.04	1090.92	1044.78	1222.04	888.81	782.318	850.453	0.587855	-0.411987
TEAD4_sgRNA3327	497.692	488.579	498.491	452.343	690.54	292.513	533.559	464.011	483.579	382.539	321.14	269.886	-0.12972	-0.617467
TEAD4_sgRNA3331	1206.35	1190.2	1219.35	1368.91	1229.74	1233.6	1311.09	1099.13	1147.49	2035.39	910.774	938.323	0.183701	0.024339
TEAD4_sgRNA3334	976.205	982.838	837.844	839.359	1090.18	613.996	867.777	1012.57	892.606	567.106	659.127	800.242	-0.147653	-0.463563
TEAD4_sgRNA3336	1143.06	1175.05	950.611	1498.57	1149.09	1100.89	1071.08	1011.56	936.934	594.946	988.69	1617.22	0.466071	-0.0312476
TEAD4_sgRNA3338	390.29	445.97	429.988	409.781	245.586	348.585	468.104	496.22	566.19	366.041	356.939	543.955	-0.0404097	-0.295974
TEAD4_sgRNA3339	1905.42	1764.94	1885.41	1530.25	1265.99	2257.86	1760.35	1885.23	1745.92	667.123	1343.52	1550.27	-0.274441	-0.686675
TEAD4_sgRNA334	607.012	592.733	618.635	520.64	490.265	643.902	659.511	661.291	517.832	494.929	759.154	214.444	-0.219112	-0.495651
TEAD4_sgRNA3343	2841.35	2226.06	2640	2155.81	1525.17	2455.05	2448.62	2390.51	2406.81	1502.32	1840.5	2445.71	-0.245643	-0.352958
TEAD4_sgRNA3344	587.833	489.525	487.952	512.721	357.957	299.989	654.552	582.781	492.646	838.286	364.31	500.02	-0.0196679	-0.0998066
TEAD4_sgRNA3345	727.839	764.114	759.856	804.715	431.361	764.458	561.328	777.042	749.547	471.214	370.627	2822.29	0.100767	0.197429
TEAD4_sgRNA3351	732.633	795.361	891.593	736.418	560.95	800.905	840.008	693.5	814.025	409.347	305.346	356.709	-0.126503	-1.13695
TEAD4_sgRNA3353	878.393	1006.51	870.515	932.401	935.219	669.134	962.985	1069.94	940.964	809.415	662.285	871.375	0.0249419	-0.351163
TEAD4_sgRNA3354	1032.78	1152.33	980.12	884.89	1149.09	1041.08	1443.98	1077.99	1134.4	1702.35	1018.17	1069.08	-0.250469	0.0231845
TEAD4_sgRNA3355	1404.85	1365.37	1484.93	1616.36	1330.33	1588.73	1407.29	1295.41	1524.28	808.384	1544.63	1231.22	0.189378	-0.284661
TEAD4_sgRNA3356	1831.58	1843.53	1851.69	1381.77	1158.15	1790.59	2095.56	1929.52	1929.28	1580.68	1536.21	1586.88	-0.414946	-0.339174
TEAD4_sgRNA3357	470.842	498.047	487.952	250.422	599.918	459.796	544.468	522.39	419.102	363.979	339.04	449.809	-0.955061	-0.367551
TEAD4_sgRNA3358	248.367	146.763	201.293	136.594	429.548	60.7454	163.638	159.032	200.484	73.2082	145.303	135.989	-0.508528	-0.616894
TEAD4_sgRNA3359	611.806	516.984	553.293	684.948	519.264	323.353	598.022	688.467	591.377	741.362	789.688	1168.46	0.292248	0.496777
TEAD4_sgRNA3360	650.164	761.274	570.156	409.781	798.38	294.382	675.378	553.592	593.392	417.596	495.924	872.421	-0.678671	-0.0987506
TEAD4_sgRNA3362	1478.69	1482.78	1400.62	1689.61	1167.21	1567.23	1431.09	1567.17	1510.18	1975.59	1155.05	1084.77	0.217122	-0.150786
TEAD4_sgRNA3363	1545.82	1551.9	1620.89	1752.95	1652.04	1521.44	1577.87	1616.49	1637.12	1191.95	1340.36	2877.73	0.156724	0.0462968
TEAD4_sgRNA3364	1257.18	1148.54	1320.53	1184.8	1406.45	1775.64	1206.95	1494.7	1230.1	915.618	758.101	878.697	-0.0657202	-0.621096
TEAD4_sgRNA3366	1305.12	1401.35	1350.04	1638.14	1534.23	957.909	1330.92	1452.42	1424.54	872.312	1985.8	1324.32	0.277387	-0.0878318
TEAD4_sgRNA3367	1327.18	1250.8	1143.47	1739.1	1160.87	1059.77	1248.61	1164.56	1261.34	1043.48	1099.25	1898.61	0.490126	0.0826016
TEAD4_sgRNA3368	1433.62	1088.89	1140.31	1148.18	964.218	1070.99	1211.91	1120.27	1299.62	703.211	949.732	804.426	-0.0779673	-0.571855
TEAD4_sgRNA3369	1938.03	1854.89	1756.84	2981.31	2222.05	1684.98	2034.07	2073.45	2028.01	3111.87	2875.52	1917.44	0.689643	0.334772
TEAD4_sgRNA337	1224.57	1154.22	1059.16	1339.21	1251.49	970.992	1060.18	1205.82	1273.42	1328.06	1204.54	810.703	0.227346	-0.109331
TEAD4_sgRNA3370	861.132	910.877	937.964	800.756	637.979	1283.13	778.52	672.363	874.472	533.08	810.747	438.302	-0.172978	-0.424286
TEAD4_sgRNA3372	1010.73	886.259	1065.48	1051.18	471.235	660.723	1048.27	1038.74	920.815	537.204	850.758	415.289	0.0944388	-0.800428
TEAD4_sgRNA3373	451.663	456.385	473.198	541.426	391.487	504.654	425.459	493.2	491.639	267.055	244.277	353.571	0.234117	-0.720378
TEAD4_sgRNA3375	534.132	599.361	515.353	453.333	1011.34	311.203	546.452	540.507	602.459	288.709	277.97	788.735	-0.274824	-0.497062
TEAD4_sgRNA3376	805.513	729.081	697.677	1331.29	899.877	694.367	633.725	720.676	772.719	444.405	403.268	895.434	0.841909	-0.378984
TEAD4_sgRNA3377	1442.25	1542.43	1423.81	1349.11	1903.06	1217.71	1472.74	1467.52	1541.41	1297.13	1953.16	1582.7	-0.12242	0.0891279
TEAD4_sgRNA3378	122.745	150.55	160.192	106.899	251.023	272.887	178.514	174.13	176.305	34.0264	102.133	122.39	-0.425648	-1.2292
TEAD4_sgRNA338	987.713	997.041	874.73	603.784	786.599	699.04	923.315	1004.52	877.494	718.678	897.086	450.855	-0.656162	-0.495129
TEAD4_sgRNA3380	1205.39	1172.21	1021.22	1003.67	712.289	809.316	1253.57	1158.52	1126.34	1560.06	520.141	1639.19	-0.171063	-0.0994661
TEAD4_sgRNA3383	728.798	803.882	563.832	617.641	788.412	399.051	720.007	785.094	793.875	744.456	447.49	724.925	-0.162487	-0.297972
TEAD4_sgRNA3384	450.704	570.008	443.689	251.412	502.046	348.585	507.774	354.299	369.736	456.778	245.33	224.905	-0.947519	-0.466707
TEAD4_sgRNA3385	1575.55	1476.15	1450.16	1508.47	1517.92	1607.42	1606.63	1674.87	1460.81	1080.59	2301.68	1122.43	0.00845277	-0.164571
TEAD4_sgRNA3386	2617.92	2506.33	2442.92	2603.2	2289.11	2718.59	2387.13	2346.22	2320.17	2634.47	2378.54	1726.01	0.0460841	-0.0882733
TEAD4_sgRNA3387	1245.67	1131.5	1020.17	965.064	1005.9	639.229	981.828	1040.75	1203.91	573.293	1549.9	1584.79	-0.225955	0.0649703
TEAD4_sgRNA3389	515.912	532.134	492.168	454.323	418.674	589.698	507.774	441.867	422.124	507.302	515.93	396.46	-0.175638	0.0439096
TEAD4_sgRNA339	1087.44	1038.7	946.395	1378.8	1020.4	1206.5	1026.46	885.747	985.292	1026.98	591.74	1588.98	0.431339	0.0360917
TEAD4_sgRNA3391	916.751	981.892	937.964	785.909	837.347	1142.95	977.861	961.237	843.241	643.408	813.905	901.711	-0.26618	-0.249069
TEAD4_sgRNA3394	1232.24	1168.42	1355.31	954.177	1564.14	1168.18	1460.84	1246.09	1170.66	1024.92	1099.25	3157.03	-0.389161	0.246353
TEAD4_sgRNA3395	1559.24	1389.04	1579.78	1848.96	1357.52	2026.09	1626.46	1643.67	1702.6	1501.28	1191.9	4249.13	0.295163	0.246746
TEAD4_sgRNA3397	1419.24	1399.46	1346.87	1147.19	910.751	1099.02	1353.73	1585.29	1524.28	2318.95	1185.59	1921.63	-0.275095	0.230528
TEAD4_sgRNA3398	1306.08	1337.91	1266.78	1124.42	1547.82	1447.61	1395.39	1359.82	1337.9	1545.62	1239.28	981.212	-0.212944	-0.144575
TEAD4_sgRNA34	1823.91	1974.2	1869.6	1477.79	1666.54	1619.57	1910.1	2041.24	2080.4	1912.69	1376.16	1815.97	-0.353575	-0.254319
TEAD4_sgRNA3400	1406.77	1171.26	1424.86	1546.08	795.661	970.992	1279.35	1387	1337.9	971.298	1072.92	604.627	0.218192	-0.637901
TEAD4_sgRNA3401	1191.97	999.882	940.072	1229.34	1563.23	848.567	1053.23	1226.96	1266.37	1041.41	1564.64	1275.16	0.243216	0.114809
TEAD4_sgRNA3402	892.777	976.21	881.054	1170.94	497.515	1373.78	997.696	967.276	1023.58	2944.83	906.562	531.402	0.354694	0.174083
TEAD4_sgRNA3404	1281.15	1336.96	1404.84	1674.76	1690.1	1486.86	1277.37	1265.21	1091.07	936.24	2225.87	648.562	0.321685	-0.127888
TEAD4_sgRNA3408	771.95	810.51	886.323	617.641	652.479	1456.02	732.9	835.421	891.599	574.324	613.851	1235.41	-0.411621	-0.108616
TEAD4_sgRNA3410	1029.91	1161.79	1241.48	874.992	1846.88	1129.86	1140.51	1164.56	1099.13	808.384	1460.4	627.641	-0.38297	-0.326113
TEAD4_sgRNA3412	215.762	259.439	349.892	452.343	257.367	361.669	237.027	265.724	276.043	77.3326	299.029	332.65	0.746834	-0.392146
TEAD4_sgRNA3414	283.848	238.608	226.587	273.187	50.7483	56.0727	225.126	255.659	182.35	451.623	200.054	118.206	0.136617	0.00838285
TEAD4_sgRNA3415	569.613	694.047	719.808	626.55	887.19	581.287	705.131	814.284	703.204	987.796	680.185	213.398	-0.0701139	-0.497894
TEAD4_sgRNA3419	650.164	701.622	480.575	520.64	439.517	317.745	759.677	703.565	538.989	870.25	634.909	687.267	-0.2118	0.132842
TEAD4_sgRNA342	1191.97	1323.71	1193.01	816.593	1126.43	661.658	1281.33	1279.3	1239.17	935.209	1062.39	849.407	-0.596488	-0.42239
TEAD4_sgRNA3420	1843.09	1794.3	2022.42	1678.72	1868.63	1566.3	2226.47	1868.12	1790.25	1899.29	2423.82	1783.55	-0.166516	0.0469943
TEAD4_sgRNA3424	710.578	908.037	745.102	292.984	418.674	634.556	765.627	932.048	808.987	613.506	439.067	847.315	-1.41891	-0.446249
TEAD4_sgRNA3425	1123.88	1194.93	1312.1	586.957	1266.9	1547.61	1213.9	1219.92	1193.84	1171.33	2271.14	2324.36	-1.0411	0.602124
TEAD4_sgRNA3427	1032.78	832.288	966.419	1061.08	587.231	849.501	922.323	874.675	1004.43	674.341	1298.25	1530.4	0.174724	0.241825
TEAD4_sgRNA3428	472.76	417.564	409.964	521.63	366.113	257	383.805	458.978	458.393	368.103	1339.31	378.677	0.270159	0.403038
TEAD4_sgRNA3430	664.548	630.607	655.521	610.713	743.101	286.905	663.478	727.722	725.368	1011.51	920.25	818.025	-0.0900924	0.373487
TEAD4_sgRNA3433	474.677	474.376	551.186	336.535	347.082	395.313	390.748	485.148	539.996	287.677	264.282	422.611	-0.567747	-0.557249
TEAD4_sgRNA3434	600.299	619.245	600.718	776.011	401.456	921.461	663.478	708.598	648.802	2275.64	707.561	459.224	0.355116	0.42582
TEAD4_sgRNA3435	463.17	554.859	461.605	293.973	562.763	278.494	509.757	494.207	448.318	523.8	390.633	449.809	-0.741087	-0.0984355
TEAD4_sgRNA3436	396.044	375.903	344.623	194.993	302.678	384.098	351.078	385.501	311.304	779.513	715.984	238.503	-0.93026	0.55322
TEAD4_sgRNA3437	2216.12	2053.73	2274.3	1972.69	2195.77	1725.17	2143.16	2145.92	2152.93	1561.09	1283.51	3453.07	-0.143738	-0.172374
TEAD4_sgRNA3439	330.836	396.733	357.269	251.412	290.897	452.32	404.632	360.338	462.422	280.46	126.35	1119.29	-0.520381	-0.255146
TEAD4_sgRNA344	920.587	761.274	973.796	822.532	620.761	815.858	1110.75	906.884	1056.82	854.783	1436.18	758.399	-0.0981246	-0.0644553
TEAD4_sgRNA3440	1450.88	1389.99	1381.65	1352.08	1389.24	991.552	1323.98	1236.02	1446.71	758.891	976.055	1428.93	-0.0576186	-0.387141
TEAD4_sgRNA3443	1575.55	1512.13	1560.81	1696.53	1597.67	1832.64	1575.88	1480.61	1550.47	903.245	872.869	1678.94	0.131012	-0.483495
TEAD4_sgRNA3446	895.654	993.254	838.898	1198.66	595.387	571.942	941.166	1155.5	954.061	1959.09	910.774	982.258	0.40215	0.252112
TEAD4_sgRNA3447	2745.46	2417.33	2613.65	2927.86	2493.92	3611.08	2708.46	2637.11	2473.3	2902.55	3178.76	2669.57	0.177669	0.15984
TEAD4_sgRNA3448	1164.16	948.752	1041.25	1217.47	1068.43	883.145	1179.19	1259.17	1108.2	1204.33	954.996	1258.42	0.216648	-0.0616922
TEAD4_sgRNA3450	1476.77	1715.71	1777.92	1209.55	1324.89	2030.77	1746.46	1587.3	1826.52	1987.96	1217.17	1230.18	-0.449346	-0.255472
TEAD4_sgRNA3451	592.628	868.269	789.365	611.702	628.011	760.72	777.528	686.454	798.913	917.681	418.008	410.059	-0.275823	-0.479581
TEAD4_sgRNA3452	229.188	175.169	259.257	353.362	137.745	335.502	163.638	258.678	211.566	89.7059	300.082	80.5472	0.694594	-0.682079
TEAD4_sgRNA3455	914.833	1102.14	890.539	905.676	1148.18	552.316	922.323	959.224	894.621	847.566	798.112	733.294	-0.091147	-0.224703
TEAD4_sgRNA3456	2272.7	2063.2	2035.07	2478.48	1571.39	1414.9	2081.67	2199.27	2237.56	2363.29	2448.03	1697.77	0.224669	-0.0202127
TEAD4_sgRNA3457	1754.87	1576.52	1551.33	1634.18	1710.04	1354.16	1659.19	1615.48	1503.12	1457.98	2902.89	861.96	0.00802678	-0.0477516
TEAD4_sgRNA3459	3034.1	2877.5	3179.59	2544.8	2519.29	2455.05	3130.94	3310.48	3121.1	3570.71	3880	1934.18	-0.250756	-0.0905674
TEAD4_sgRNA346	1244.71	1303.82	1287.86	1657.93	1358.42	1150.42	1333.9	1218.91	1228.09	2134.38	721.249	812.795	0.374875	-0.224768
TEAD4_sgRNA3461	1009.77	1114.45	957.988	962.095	1022.22	915.854	1147.45	1151.47	1048.76	1434.26	978.161	718.649	-0.0918946	-0.152928
TEAD4_sgRNA3464	1606.23	1515.92	1396.41	1561.92	1410.08	1289.67	1420.18	1472.55	1469.88	2302.45	1202.43	1533.54	0.0547894	0.155299
TEAD4_sgRNA3467	797.842	720.559	740.886	749.286	840.066	627.08	836.041	826.362	873.464	660.936	542.253	720.741	-0.00597377	-0.408047
TEAD4_sgRNA3468	684.686	547.284	515.353	972.983	627.104	430.825	670.42	538.494	617.571	257.775	330.616	1545.04	0.751317	-0.253251
TEAD4_sgRNA347	1146.9	1164.64	1203.54	788.878	918.001	983.141	1191.09	1329.63	1232.12	886.748	740.201	668.437	-0.570427	-0.717664
TEAD4_sgRNA3470	2288.04	2094.45	2024.53	2728.91	2388.8	2374.68	1814.89	2137.87	2066.29	1793.09	2182.7	1478.09	0.355566	-0.156936
TEAD4_sgRNA3471	458.375	527.4	538.539	506.783	484.828	490.636	579.179	614.99	493.654	585.666	522.247	172.601	-0.000125446	-0.578606
TEAD4_sgRNA3474	748.936	702.569	829.413	599.825	381.519	541.102	838.025	696.519	764.659	609.381	429.59	1217.62	-0.33865	-0.16189
TEAD4_sgRNA3475	1280.19	1376.73	1232	886.869	1067.53	1312.1	1364.64	1285.34	1304.66	1247.63	1047.65	1344.2	-0.546076	-0.12708
TEAD4_sgRNA3477	675.097	794.414	579.641	942.299	705.946	582.222	649.593	635.121	524.885	392.85	443.278	456.086	0.476137	-0.482358
TEAD4_sgRNA3479	612.765	506.569	593.341	1103.64	401.456	599.043	554.386	621.03	630.668	834.161	784.424	804.426	0.955876	0.425829
TEAD4_sgRNA3480	1356.91	1370.1	1336.34	1096.71	1381.08	1589.66	1241.66	1430.28	1259.32	1183.7	2469.09	893.342	-0.304448	0.0744518
TEAD4_sgRNA3481	1763.5	1996.92	2163.64	2181.54	1971.03	2288.7	1795.06	1606.42	2104.58	3120.11	1407.75	1630.82	0.148787	0.0797252
TEAD4_sgRNA3482	674.138	715.825	706.108	390.975	467.61	733.618	744.801	703.565	723.354	434.094	507.506	595.213	-0.837104	-0.510467
TEAD4_sgRNA3483	673.179	622.086	582.802	407.802	444.954	423.349	614.882	681.422	612.533	391.819	601.216	362.986	-0.615836	-0.528555
TEAD4_sgRNA3484	1903.5	1979.88	2096.19	1666.84	1787.07	1861.61	2063.82	1968.77	1854.73	2578.79	1530.94	1307.58	-0.256832	-0.181936
TEAD4_sgRNA3485	480.431	534.028	653.413	495.895	484.828	470.076	627.775	675.382	632.682	361.917	1032.91	821.163	-0.153046	0.0648467
TEAD4_sgRNA3487	537.009	632.501	683.976	332.576	756.694	482.225	602.981	784.088	694.137	310.362	868.657	517.804	-0.886302	-0.411069
[truncated: 2,868 more rows]
