# Supplementary material for: A comprehensive enhancer screen identifies TRAM2 as a key and novel mediator of YAP oncogenesis
Source: Genome Biol. 2021 Jan 29;22:54. doi: 10.1186/s13059-021-02272-8 (PMC7845134; doi:10.1186/s13059-021-02272-8)
Supplement: Supplementary file 4 — Additional file 4: Table S3. CRISPR screen selected hits. [file 13059_2021_2272_MOESM4_ESM.xlsx]

## Sheet: Table S3
Table S3. Selected hits, related to Figure 1 and Figure S2.
Top hits from screen	Validated candidates	sgRNA_ID	Average LFC_MCF10A-YAP5SA	Average LFC_MCF10A	Gro-seq
1	Positive control	YAP_5SA_sgRNA13	-2.51938	0.2358
	Positive control	YAP_5SA_sgRNA6
2	Enhancer A sgRNA1	TEAD4_sgRNA1785	-1.25997	0.772968	YES
	Enhancer A sgRNA2	TEAD4_sgRNA1787
3	Enhancer B sgRNA1	T3_sgRNA163	-1.24294	0.352066	YES
	Enhancer B sgRNA2	TEAD4_sgRNA5227
4	Enhancer C sgRNA1	Tal_sgRNA117	-1.17868	-0.277603	YES
	Enhancer C sgRNA2	Tal_sgRNA118
5	Enhancer D sgRNA1	Tal_sgRNA87	-1.1536	0.109053	YES
	Enhancer D sgRNA2	Tal_sgRNA88
6		TEAD4_sgRNA5250	-0.969705	-0.388935	NO
		Tal_sgRNA577
7	Enhancer E sgRNA1	Tal_sgRNA1042	-0.923173	-0.310976	YES
	Enhancer E sgRNA2	TEAD4_sgRNA2330
8	Enhancer F sgRNA1	TEAD4_sgRNA1423	-0.909841	0.314918	YES
	Enhancer F sgRNA2	Tal_sgRNA463
9		TEAD4_sgRNA4066	-0.835056	-0.307091	NO
		TEAD4_sgRNA4068
10	Enhancer G sgRNA1	TEAD4_sgRNA1559	-0.82057	0.70947	YES
	Enhancer G sgRNA2	Tal_sgRNA1089
11		TEAD4_sgRNA100	-0.818574	-0.0256899	NO
		TEAD4_sgRNA99
