# Supplementary material for: A comprehensive enhancer screen identifies TRAM2 as a key and novel mediator of YAP oncogenesis
Source: Genome Biol. 2021 Jan 29;22:54. doi: 10.1186/s13059-021-02272-8 (PMC7845134; doi:10.1186/s13059-021-02272-8)
Supplement: Supplementary file 5 — Additional file 5: Table S4. RNA-seq to identify the target genes of validated enhancers. [file 13059_2021_2272_MOESM5_ESM.xlsx]

## Sheet: Table S4
Table S4. RNA seq to identify the target genes of validated enhancers, related to Figure 2 and Figure S4.
ENSEMBL	NAME	Enhancer A_sgRNA1_LFC	Enhancer A_sgRNA2_LFC	Enhancer B_sgRNA1_LFC	Enhancer B_sgRNA2_LFC	Enhancer C_sgRNA1_LFC	Enhancer C_sgRNA2_LFC	Enhancer D_sgRNA1_LFC	Enhancer D_sgRNA2_LFC	Enhancer F_sgRNA1_LFC	Enhancer F_sgRNA2_LFC	Enhancer E_sgRNA1_LFC	Enhancer E_sgRNA2_LFC	Enhancer G_sgRNA1_LFC	Enhancer G_sgRNA2_LFC
ENSG00000188976	NOC2L	0.0919834	0.107406	0.00706745	-0.022165	-0.0809617	-0.0841992	0.106423	0.114031	0.101968	0.113097	-0.0664021	-0.00214889	-0.0411806	0.0616223
ENSG00000187961	KLHL17	-0.276167	-0.156294	0.392798	0.422005	0.205818	0.0367308	-0.418455	-0.341004	-0.682235	-0.252632	-0.13414	-0.528172	0.117678	0.118661
ENSG00000187583	PLEKHN1	0.0521895	0.226714	-0.0396937	0.223315	0.146835	0.0235027	0.0399958	-0.232341	-0.0634195	0.358529	0.037636	0.00900468	-0.420969	0.261727
ENSG00000188290	HES4	-0.239138	-0.387155	0.603553	0.450573	0.317936	-0.175084	-0.557822	-0.581192	-0.387155	-0.21824	-0.407758	-0.447977	0.301264	0.767241
ENSG00000187608	ISG15	0.135502	-0.0579184	0.832486	0.35819	0.614141	0.555163	0.285887	0.326508	0.248131	0.515776	0.0477007	0.0780952	0.426518	0.656667
ENSG00000188157	AGRN	-0.0552291	0.0504345	0.0459602	-0.0510188	-0.00410249	-0.0330653	0.01138	-0.23338	-0.281186	-0.251939	-0.0973665	-0.0316289	-0.0552291	0.113188
ENSG00000131591	C1orf159	-0.203699	0.0020794	0.00413215	0.0585238	-0.170971	-0.0754289	-0.177016	-0.152097	-0.248598	-0.054906	-0.166384	-0.159038	-0.0421987	0.322927
ENSG00000078808	SDF4	-0.00218705	0.00118406	0.123284	0.0970783	0.138528	0.0832259	-0.0498682	-0.0977126	-0.115347	-0.0195501	-0.0157326	0.0222549	0.0919556	0.198715
ENSG00000176022	B3GALT6	-0.091088	-0.00251241	0.152492	0.0107304	0.0651806	0.14742	0.00831077	-0.116357	-0.230851	-0.0126575	-0.0328038	-0.106996	0.153708	0.42044
ENSG00000160087	UBE2J2	0.0295349	0.0761408	-0.0759806	-0.0889048	-0.0949443	-0.0658637	-0.0121679	0.0307176	-0.112917	0.0688723	-0.0802496	-0.0671503	-0.118997	0.147424
ENSG00000131584	ACAP3	-0.242625	-0.155029	0.0238196	-0.0184675	0.136232	0.203341	0.0459244	-0.293787	-0.378015	-0.190847	-0.119139	0.0204512	0.00781229	0.133669
ENSG00000169972	PUSL1	-0.310338	-0.0394145	0.288669	0.199218	0.148169	0.0231843	-0.259372	-0.126024	-0.175905	-0.179385	-0.311183	-0.0605729	0.193619	0.330034
ENSG00000127054	CPSF3L	-0.180851	-0.0690833	0.00725271	-0.030987	0.00989198	0.0021597	-0.0702485	-0.056076	-0.10635	-0.0427048	-0.186321	-0.0750855	-0.0679792	0.145836
ENSG00000224051	CPTP	-0.22844	-0.192389	0.262487	0.273709	0.232891	0.303839	-0.201605	-0.180137	-0.0690116	0.221604	-0.274536	0.00486453	0.239588	0.352484
ENSG00000107404	DVL1	-0.198655	-0.125591	0.127326	0.157687	0.0700629	0.137359	-0.159977	-0.243382	-0.253251	-0.150046	-0.265308	-0.140132	0.0543845	0.248845
ENSG00000175756	AURKAIP1	-0.245015	-0.199569	0.253279	0.224677	0.179471	0.189538	-0.133665	-0.0844475	-0.163449	-0.109875	-0.245015	-0.097228	0.167522	0.362251
ENSG00000221978	CCNL2	-0.389354	-0.17808	-0.273385	-0.141012	-0.189966	-0.239376	-0.170759	-0.439649	-0.457037	-0.257986	-0.231818	-0.158662	-0.175928	-0.178699
ENSG00000242485	MRPL20	-0.100681	0.0881919	0.0932187	0.0374459	0.00627521	0.0151389	-0.0702892	0.0753911	-0.0379152	0.0610322	-0.103229	0.0122869	0.12549	0.231213
ENSG00000160072	ATAD3B	-0.181311	-0.167878	-0.0576	1.52604e-05	-0.0214405	-0.0560066	-0.0900458	-0.106645	-0.153683	-0.038119	-0.08539	-0.145375	-0.154943	0.116363
ENSG00000197785	ATAD3A	-0.124659	-0.0570844	0.115754	0.00175897	0.0506662	-0.0926707	0.0902636	-0.0628202	-0.167482	-0.0775881	-0.135558	-0.108168	-0.114106	0.115754
ENSG00000160075	SSU72	-0.0865277	-0.0619034	0.0260463	0.000374602	0.0252103	0.000760441	0.0490244	0.123623	0.0908894	0.0329301	0.00254454	-0.0366964	0.0614138	0.105015
ENSG00000197530	MIB2	-0.111452	-0.272491	0.189841	0.29594	0.112276	0.236523	-0.0137326	-0.250734	-0.276347	-0.11898	-0.0895442	-0.0198028	0.189841	0.370902
ENSG00000248333	CDK11B	0.0639506	0.0226382	0.104319	0.0114228	0.0820191	0.0131669	-0.0308226	0.0795379	-0.0382921	-0.306844	-0.172455	-0.149856	0.0294664	0.159824
ENSG00000189339	SLC35E2B	-0.0553979	0.0183012	0.104349	0.216052	0.0830988	0.0796168	-0.0495662	0.0492689	-0.0747595	-0.122683	0.0267796	0.0993282	0.100677	0.304238
ENSG00000008130	NADK	-0.143759	0.00398478	0.0323938	0.0633914	0.12623	0.00807802	-0.0865721	0.0657758	-0.0405725	-0.0954004	-0.115524	-0.0562651	0.0819338	0.237532
ENSG00000078369	GNB1	0.0250189	0.043928	-0.047453	-0.0236357	-0.0507618	-0.0677344	-0.00391037	0.0355089	0.0535514	0.0129126	0.0535514	0.0467137	-0.0236357	0.043928
ENSG00000067606	PRKCZ	-0.115915	-0.0160043	0.129767	0.102312	0.0695414	-0.0222579	-0.0420352	-0.0898637	-0.197146	-0.126754	-0.102547	-0.106085	0.0867891	0.314946
ENSG00000162585	FAAP20	-0.0214192	0.0590053	0.189744	0.0336201	0.164705	0.201882	0.0420578	-0.170739	-0.0123428	0.0703407	-0.322648	-0.00549403	0.157167	0.545262
ENSG00000157933	SKI	-0.0595637	-0.0918796	-0.0689936	-0.089002	-0.206582	-0.160627	-0.0941358	-0.128644	-0.17685	-0.210948	-0.122728	-0.0627882	-0.170102	0.0182929
ENSG00000157916	RER1	0.0317321	0.00686753	-0.0399711	0.0347551	-0.01077	0.0476019	-0.0495574	-0.0417175	-0.0377498	0.117906	0.0241651	0.0236108	0.037658	0.132983
ENSG00000157911	PEX10	-0.0216261	-0.0506483	-0.0782302	-0.0219772	0.00318187	-0.0989626	0.00233978	0.0762448	-0.142981	-0.13046	-0.0877922	-0.127921	-0.104141	0.161921
ENSG00000157881	PANK4	-0.0277253	-0.0306955	0.0534004	0.0268149	-0.109976	0.0895589	-0.0679401	-0.0172088	-0.147379	-0.325616	-0.139526	-0.102939	-0.112644	0.220249
ENSG00000157870	FAM213B	-0.084143	-0.00806405	0.155322	0.197461	0.204476	0.171086	-0.127701	-0.0021107	-0.0213434	-0.00389446	-0.0966862	-0.117548	0.136562	0.300144
ENSG00000130762	ARHGEF16	0	0	0	0	0	0	0	0	0	0	0	0.0465177	0	0
ENSG00000162591	MEGF6	-0.1829	0.113871	0.0638373	0.147788	0.128297	0.174829	-0.0410752	-0.291681	-0.509993	-0.237373	0.249634	0.236811	-0.1929	0.164864
ENSG00000158109	TPRG1L	0.10938	-0.0240998	0.0375334	0.164728	0.178251	0.148903	0.0768969	0.121135	0.173321	0.324803	0.107239	0.198792	0.165633	0.227622
ENSG00000116213	WRAP73	-0.0108667	-0.111798	-0.000351976	0.00224809	-0.0337472	-0.160482	-0.170977	-0.200478	-0.00834228	-0.236873	-0.425237	-0.21803	-0.0133971	0.218246
ENSG00000130764	LRRC47	-0.0470367	-0.0531995	0.11961	0.108874	0.0589071	-0.0183196	-0.038304	-0.00866156	-0.120827	-0.16164	-0.0790993	-0.0251628	0.00270425	0.17739
ENSG00000116198	CEP104	-0.082625	-0.123225	-0.0313241	0.047056	-0.0185519	0.0101962	0.0410126	-0.00450018	-0.0932852	0.0839902	-0.0403041	-0.0752612	0.0986212	0.197826
ENSG00000169598	DFFB	-0.0337717	-0.0337717	0.1541	0.21438	-0.0337717	0.340381	-0.0337717	-0.0337717	-0.0337717	-0.0337717	-0.0337717	-0.0337717	0.0660476	0.240424
ENSG00000198912	C1orf174	0.00505273	0.0460741	0.116795	0.0302478	0.124619	0.189926	-0.0432837	0.0446593	0.0352942	-0.312427	-0.210909	0.0740681	0.0345109	0.256403
ENSG00000131697	NPHP4	0	0	0	0	0	0	0	0	0	0	0	0	0	0.0848503
ENSG00000069424	KCNAB2	0.172495	0.15564	-0.171681	0.020738	-0.101995	-0.079107	0.0556681	0.136462	0.138024	0.588861	-0.124349	0.0929325	-0.0552772	0.0899725
ENSG00000116251	RPL22	0.158196	0.0716414	0.0678864	0.0594307	0.135468	0.0968159	0.113663	0.179377	0.137922	0.109213	0.123718	0.150964	0.0713454	0.0594307
ENSG00000158286	RNF207	-0.547422	-0.389029	0.0864815	0.202253	0.127012	-0.17468	-0.424421	-0.480036	-0.676699	-0.216724	-0.0734097	-0.346583	-0.258515	-0.138575
ENSG00000116237	ICMT	-0.00844878	0.0492213	-0.0801123	-0.071383	-0.144334	-0.140623	-0.00609553	0.0060317	-0.0300128	-0.214373	0.0105671	0.0806968	-0.141672	0.0296168
ENSG00000158292	GPR153	0.256428	0.0846414	0.280787	-0.0157929	0.0220212	0.102632	-0.106804	-0.0264209	0.0850347	0.117979	-0.10799	0.119579	0.0991405	0.120771
ENSG00000097021	ACOT7	-0.00467443	-0.0226635	0.0820374	0.0846144	0.0991894	0.0735611	-0.0662964	-0.0483556	-0.0528675	0.0577571	-0.046287	0.0510266	0.132543	0.204172
ENSG00000069812	HES2	-0.0213088	-0.26084	0.157731	0.244491	0.161393	0.299892	-0.0355404	-0.187919	-0.0951278	-0.0388266	-0.0345838	0.00295431	0.558028	0.581839
ENSG00000215788	TNFRSF25	0	0	0	0	0	0	0	0	0	0	0	0	0	0
ENSG00000171680	PLEKHG5	-0.128959	0.0524319	0.0621931	0.116373	0.291147	0.0697953	0.000737383	-0.17277	0.000253209	0.434516	0.171924	0.0233893	0.140253	0.196141
ENSG00000162408	NOL9	0.349871	0.463182	-0.627422	-0.628542	-0.601965	-0.603269	0.263894	0.338643	0.305738	0.262488	0.187621	0.214489	-0.653751	-0.443631
ENSG00000204859	ZBTB48	-0.412091	-0.193205	0.144907	0.0816255	-0.092119	0.140008	-0.321347	-0.378992	-0.412091	-0.412091	-0.399537	-0.386155	0.100829	0.330782
ENSG00000162413	KLHL21	0.206339	0.221685	-0.336941	-0.320216	-0.303723	-0.395076	0.245123	0.181571	0.161452	0.445027	0.149928	0.24139	-0.336941	-0.149496
ENSG00000116273	PHF13	-0.168765	-0.0711029	0.0128201	-0.153489	-0.159251	-0.112863	-0.199046	-0.171752	-0.0829534	-0.294672	-0.0771635	0.109301	-0.131802	0.213033
ENSG00000041988	THAP3	-0.390555	-0.320689	0.131656	0.20545	0.254474	0.127939	-0.348312	-0.195174	-0.278002	-0.394907	-0.525311	-0.357858	0.230928	0.487671
ENSG00000007923	DNAJC11	-0.026694	0.00562184	-0.0426921	-0.00735726	-0.0126097	-0.00508886	-0.0236599	-0.047999	-0.0236599	0.0580754	-0.0433784	-0.0236599	0.0293239	0.146522
ENSG00000171735	CAMTA1	0.199065	0.132254	0.0432583	0.079873	0.0831313	0.0250889	0.0551513	0.201837	0.212416	0.0351834	-0.141942	-0.141942	0.0891766	0.442749
ENSG00000049245	VAMP3	0.11262	0.129968	-0.116971	-0.118916	-0.0479488	0.0158359	0.154366	0.139854	0.179336	0.259639	0.165502	0.205968	-0.0155238	-0.0628882
ENSG00000049246	PER3	0	0	0	0	0	0	0	0	0	0	0	0	0	0
ENSG00000116288	PARK7	-0.00383159	-0.058845	0.0799314	0.107268	0.109911	0.138811	-0.0246505	0.0849127	0.0278265	-0.092254	-0.0890551	-0.065116	0.130281	0.175425
ENSG00000116285	ERRFI1	0.237316	0.20567	-0.560981	-0.62189	-0.555656	-0.501096	0.328838	0.289052	0.3442	0.587257	0.293141	0.225914	-0.554409	-0.635365
ENSG00000142599	RERE	0.0141208	0.00730323	-0.0811466	-0.0551225	-0.137515	-0.0799299	0.0443571	0.00423797	-0.0980315	-0.0505794	-0.0758441	-0.0214172	-0.044784	0.0535971
ENSG00000074800	ENO1	-0.0658314	0.000323329	0.000323329	0.000323329	0.000323329	0.000323329	-0.0658314	-0.10507	-0.10507	-0.273659	-0.162822	-0.162822	-0.0658314	0.000323329
ENSG00000142583	SLC2A5	0	0	0	0	0	0	0	0	0	0	0	0	0	0
ENSG00000180758	GPR157	-0.177867	-0.251231	0.289091	0.219	0.182835	0.0521407	-0.146345	-0.293618	-0.0462709	0.0967902	0.126715	0.132352	0.136535	0.418546
ENSG00000049239	H6PD	0.0233902	0.12897	-0.140204	-0.199485	-0.165439	-0.092506	0.0384411	0.0808758	-0.126166	-0.196921	0.264658	0.226249	-0.215768	-0.0580365
ENSG00000171621	SPSB1	0.190778	-0.0114726	0.0512693	-0.0987987	-0.246903	-0.266358	0.085037	0.0474461	0.0327317	0.272494	0.122149	0.092803	0.0488467	0.174798
ENSG00000171612	SLC25A33	-0.113361	0.0148761	-0.321725	-0.0111173	-0.127713	-0.357425	0.106133	0.0912424	0.244092	0.0517266	-0.0739581	-0.357425	-0.168938	0.152969
ENSG00000188807	TMEM201	-0.0653124	0.0270179	-0.220785	-0.275804	-0.289696	-0.354475	-0.025065	0.0251865	-0.0803039	-0.157435	-0.0866311	-0.0466786	-0.388925	-0.148633
ENSG00000171608	PIK3CD	-0.0958351	-0.215538	0.120187	0.0963109	0.109401	0.020833	-0.0125815	0.0401613	0.00593845	0.136581	0.115768	0.0840529	0.0414808	0.365227
ENSG00000171603	CLSTN1	0.002289	0.0712478	0.0544208	0.0314479	0.0276521	-0.0103773	-0.00471984	-0.0731805	-0.0995285	-0.0708343	0.0349176	0.0422612	0.0210416	0.111172
ENSG00000178585	CTNNBIP1	-0.0849047	-0.151293	0.114317	0.0438254	0.0610833	0.0767052	-0.0533945	0.116423	0.186955	0.0172531	0.199353	0.219127	0.0885246	0.54339
ENSG00000162441	LZIC	0.0273875	0.168494	-0.203288	-0.193077	-0.224353	-0.164748	0.0675387	0.146086	0.20975	-0.121061	0.0183155	0.116265	-0.193077	-0.127547
ENSG00000173614	NMNAT1	-0.0772007	0.0675123	-0.0139145	0.271435	0.0566381	0.177836	-0.0772007	0.346957	0.193754	0.144871	0.110999	0.0131071	0.36728	0.442058
ENSG00000130939	UBE4B	0.046638	0.0520466	0.0149032	0.0221098	0.017418	0.0617972	0.0607773	0.0642813	0.0411751	-0.0292231	-0.0243172	0.0408661	0.0722398	0.169342
ENSG00000054523	KIF1B	0.0820732	0.00968738	-0.00512771	-0.0517436	-0.0623989	-0.0549352	0.0318535	-0.00512771	0.0600205	0.0591749	0.111606	0.0614201	-0.0959693	-0.221897
ENSG00000142657	PGD	-0.202863	-0.278878	0.187817	0.16883	0.0934341	0.0847021	-0.259821	-0.199502	-0.100044	-0.243797	-0.265981	-0.288011	0.120928	0.312759
ENSG00000175279	APITD1	-0.191717	0.245968	0.151496	-0.189776	-0.184637	-0.161826	-0.155159	-0.162379	-0.11411	-0.124109	-0.213384	-0.129649	0.134581	0.513789
ENSG00000160049	DFFA	0.129872	0.088963	-0.0170082	-0.0199657	0.0129362	0.0015555	0.0904075	0.14859	0.170886	0.162021	0.0279794	0.098274	-0.0359898	0.0976966
ENSG00000142655	PEX14	0.0825121	-0.016501	0.2686	0.0452393	0.00329051	0.201721	0.0975162	0.0626846	0.00100185	0.163256	0.157561	0.174845	0.142385	0.333947
ENSG00000120948	TARDBP	-0.206948	-0.193751	0.111294	0.0693748	0.0387152	0.0885282	-0.184951	-0.247077	-0.1596	-0.321648	-0.211923	-0.210348	0.0966081	0.0436881
ENSG00000116649	SRM	0.115918	0.135821	-0.045364	-0.0342152	-0.0903381	-0.147166	0.0389975	0.115918	0.118848	0.208934	0.0158685	0.0567221	-0.122196	-0.00798481
ENSG00000171824	EXOSC10	-0.144749	-0.0302968	-0.00617885	0.0349338	0.0492038	0.0306235	-0.134815	-0.0483683	-0.136405	-0.22744	-0.0560465	-0.123964	-0.0504173	-0.0550201
ENSG00000198793	MTOR	0.0123673	0.0615162	0.0119213	0.0197198	0.0332215	-0.0297251	0.0910333	0.0691027	-0.0598966	-0.0292913	-0.021321	-0.0999651	-0.0587494	0.100001
ENSG00000120942	UBIAD1	0.160428	0.185021	-0.248489	-0.194234	-0.137948	-0.132729	0.103894	0.17233	0.195854	0.0624958	0.052382	0.10418	-0.249853	0.0996078
ENSG00000116661	FBXO2	0.202121	0.106231	0.148945	0.155516	0.299305	0.276348	0.212912	0.269098	0.153198	0.351373	0.370942	0.485339	0.281128	0.386241
ENSG00000132879	FBXO44	-0.32339	-0.379806	0.312095	0.155464	0.160274	0.152017	-0.219377	-0.329397	-0.166212	0.0473162	-0.0102116	-0.178516	0.302185	0.43545
ENSG00000116663	FBXO6	0.0857461	-0.230363	0.0920808	-0.0140457	-0.245866	-0.245866	0.151617	0.213052	0.125869	0.103386	-0.12159	-0.245866	0.117077	0.269968
ENSG00000116670	MAD2L2	0.0016744	-0.0332815	0.183081	0.146081	0.0341188	0.0445808	-0.0455348	-0.00941224	-0.050072	-0.132288	0.070108	-0.161426	-0.108494	0.156706
ENSG00000177674	AGTRAP	0.232359	0.165269	-0.0808407	-0.160525	-0.0871353	-0.0861607	0.232359	0.29614	0.269949	0.34374	0.16848	0.294648	-0.233329	-0.0933671
ENSG00000011021	CLCN6	-0.338448	-0.149046	0.0683193	0.0970036	-0.0190422	-0.0547965	-0.139891	-0.303732	-0.248415	-0.237096	-0.0530733	-0.163363	0.0621738	0.18885
ENSG00000116685	KIAA2013	-0.0144866	-0.0316411	0.150667	0.0874279	0.0767424	0.103354	-0.164326	-0.10077	-0.217299	0.0344213	0.0127531	-0.146405	0.150667	0.17982
ENSG00000083444	PLOD1	0.0822573	-0.0201688	0.178899	0.126519	0.222693	0.226208	0.0683478	0.00437289	-0.0253818	0.0656103	0.00760534	0.0477159	0.0948976	0.207267
ENSG00000116688	MFN2	0.0857005	0.0418812	-0.0191416	0.0337306	-0.0137029	-0.0207522	0.0987917	0.0987917	0.0883633	0.0418812	0.0575943	0.0290087	0.00943311	0.0520421
ENSG00000116691	MIIP	-0.22078	-0.180473	0.0175388	0.158909	-0.0508275	0.0884705	-0.250835	-0.031942	-0.209107	-0.0340055	-0.343996	-0.0735139	-0.0309331	0.214345
ENSG00000048707	VPS13D	0.0377461	0.0642984	-0.0984464	-0.0930275	-0.175707	-0.112236	0.107425	0.0365218	0.00845959	0.100737	0.221657	0.05312	-0.196755	-0.391961
ENSG00000162496	DHRS3	0.500132	0.431869	0.896827	0.804316	1.00114	1.04491	0.474299	0.558219	0.425673	0.349704	0.483332	0.673176	0.253925	0.336236
ENSG00000116731	PRDM2	0.133126	0.154512	-0.126425	-0.224741	-0.250954	-0.117822	0.0855003	0.0213442	0.0132592	0.0168265	0.169643	0.0814607	-0.194992	-0.301147
ENSG00000171729	TMEM51	-0.0535052	0.212898	0.358545	0.263051	0.126665	-0.136999	-0.174146	-0.344288	-0.142006	0.130679	0.208764	-0.0583404	-0.12621	0.369807
ENSG00000142634	EFHD2	0.0281437	-0.0175518	0.0361903	-0.0590736	-0.010038	-0.0604344	0.0678255	0.0313169	0.047967	0.147972	0.00787533	-0.0721351	-0.178708	0.0828062
ENSG00000132906	CASP9	-0.081347	-0.081347	0.016081	0.0722182	0.154839	0.043648	-0.081347	0.0412797	-0.081347	0.102658	-0.081347	-0.0575596	0.250265	0.276361
ENSG00000116138	DNAJC16	-0.019536	0.14687	0.141672	0.0851163	-0.00582538	0.0733003	0.00333603	0.104479	0.010366	-0.0283091	-0.00984805	0.134225	0.0931151	-0.0403652
ENSG00000116771	AGMAT	0.115785	0.168113	0.144162	0.0869028	0.116851	0.1163	0.0060379	0.422897	0.586136	0.372049	0.243351	-0.00871754	-0.219108	-0.0912693
ENSG00000197312	DDI2	-0.167902	-0.187335	0.0428743	-0.0472247	-0.0659127	-0.112787	-0.14231	-0.216192	-0.176082	-0.0171097	-0.218064	-0.365953	-0.123426	-0.464308
ENSG00000116786	PLEKHM2	0.0508878	0.00104316	0.12352	0.0946792	0.0687429	0.0383075	0.0317098	0.085369	-0.00595259	-0.0212131	-0.0360125	0.0464165	0.0222154	0.0946792
ENSG00000162458	FBLIM1	0.0251064	-0.178635	0.295667	0.290095	0.36062	0.323077	0.0471074	-0.0512058	-0.0114399	0.132005	0.124222	0.14788	0.356046	0.307418
ENSG00000233954	na	-0.0412454	-0.0412454	-0.0412454	-0.0412454	-0.0412454	-0.0412454	-0.0412454	-0.0412454	-0.0412454	0.176114	-0.0412454	-0.0412454	-0.0412454	0.290908
ENSG00000065526	SPEN	-0.0823603	-0.0405222	-0.0383082	-0.0842347	-0.140742	-0.232936	-0.0815566	-0.200931	-0.296154	-0.278634	-0.0998989	-0.160881	-0.332823	-0.323069
ENSG00000116809	ZBTB17	-0.363939	-0.372496	0.100236	0.116663	0.0854401	0.119405	-0.262934	-0.139003	-0.41266	-0.142669	-0.0397689	-0.0818239	-0.0203848	0.409289
ENSG00000142627	EPHA2	-0.0138229	-0.031008	-0.206781	-0.250906	-0.231934	-0.328623	-0.0287462	-0.113025	-0.140323	-0.125256	-0.0156923	-0.0490542	-0.233641	-0.182198
ENSG00000132881	RSG1	-0.092827	-0.253607	0.0629323	0.332459	-0.104991	0.134154	-0.403857	-0.113576	-0.113576	-0.0826056	0.107092	-0.31411	0.196334	-0.00858713
ENSG00000037637	FBXO42	-0.205083	-0.115923	-0.13335	-0.220074	-0.276912	-0.0729423	-0.0656242	-0.0226776	-0.106689	-0.109401	-0.0626721	-0.0226776	-0.125288	0.151601
ENSG00000055070	SZRD1	0.156106	0.121164	-0.0946583	-0.0821699	-0.0707419	-0.0657168	0.0582115	0.118177	0.101276	0.142711	0.0730577	0.122891	-0.116429	0.0479766
ENSG00000157191	NECAP2	0.112127	0.0802211	0.128646	0.0530066	0.0642009	0.20412	0.0308048	0.136948	0.159993	0.267838	0.0989202	0.179891	0.144296	0.308017
ENSG00000219481	NBPF1	0.0144665	-0.129609	-0.0299694	-0.0208899	-0.0169719	-0.047709	-0.144302	-0.185502	-0.11935	-0.0939981	0.00215753	-0.0865791	0.00611509	-0.0922853
ENSG00000159363	ATP13A2	0.064312	0.0245153	0.0384567	-0.0162625	-0.00507998	0.0484179	-0.00507998	0.0825147	-0.0162625	0.0725684	0.080161	0.102814	0.0285782	0.154625
ENSG00000117118	SDHB	-0.0843448	-0.0751547	-0.0249399	0.0645506	0.0443597	0.0525573	-0.019869	0.0700159	-0.042572	-0.0294511	-0.0513135	-0.131041	0.0613482	0.308022
ENSG00000117115	PADI2	0	0	0	0	0	0	0	0	0	0	0	0	0	0
ENSG00000159339	PADI4	0	0	0	0	0	0	0	0	0	0	0	0	0	0
ENSG00000179051	RCC2	-0.0152083	0.0636294	-0.0210171	0.0246587	-0.104999	-0.0857171	-0.0392867	-0.0672001	-0.0554395	-0.178241	-0.0302712	-0.0123064	-0.116078	0.000291731
ENSG00000074964	ARHGEF10L	0.198314	0.0993902	-0.0656498	-0.000490957	0.0807675	0.0520849	0.217599	-0.0277078	0.148427	0.243938	-0.00164647	0.074712	-0.0174723	0.19727
ENSG00000159423	ALDH4A1	-0.173177	0.0804072	0.0904272	-0.0188284	-0.00554403	0.315234	0.0309909	-0.0169101	0.0809484	0.104569	0.0527213	-0.14324	0.275893	0.437185
ENSG00000169991	IFFO2	-0.0288965	0.0357311	-0.0937575	-0.19128	-0.0933857	-0.102079	0.00318049	-0.0672848	-0.0501742	-0.163095	0.0363586	0.0693454	-0.249739	-0.114057
ENSG00000127481	UBR4	-0.135138	-0.0976604	-0.0325706	0.00679222	-0.035736	-0.0940756	-0.0542348	-0.170386	-0.176631	-0.0918384	-0.0586296	-0.216972	-0.135483	-0.131643
ENSG00000053372	MRTO4	0.0375055	0.0255875	-0.0633246	-0.0790722	-0.113752	-0.189601	0.00885395	0.111908	0.064386	0.0576258	-0.0971311	-0.0547982	-0.195875	0.0905069
ENSG00000127463	EMC1	0.0702373	0.140404	-0.0494456	-0.149668	-0.0499127	-0.0536127	0.0670142	0.0937348	0.00413014	-0.000644738	0.117454	0.0965626	-0.136542	-0.0978437
ENSG00000053371	AKR7A2	-0.130733	-0.00921547	0.173653	0.0498333	0.0798086	-0.0828695	-0.126103	-0.0828695	-0.0828695	-0.281939	-0.200049	0.0540328	-0.177347	0.233034
ENSG00000040487	PQLC2	-0.0337312	-0.119882	0.055899	-0.114155	-0.0441712	-0.0722213	0.022555	-0.197939	-0.208862	0.0589241	0.0047014	0.0143039	-0.158273	0.176287
ENSG00000077549	CAPZB	0.0277885	-0.0379397	-0.0437742	-0.013373	-0.0395303	0.00130601	0.0500587	0.0819782	0.0757072	0.0550277	0.0991172	0.0950871	-0.0195495	0.0424654
ENSG00000173436	MINOS1	0.0657518	0.20337	-0.117457	-0.00565114	-0.00745105	0.00930628	0.294564	0.141044	0.364613	0.282729	0.0874434	0.161226	0.106141	0.0863195
ENSG00000158747	NBL1	0.118392	0.252639	-0.0614407	-0.0177633	0.0259198	-0.0860596	0.106357	0.120335	0.0726217	0.177911	0.125381	0.156388	0.0522277	0.120688
ENSG00000162542	TMCO4	-0.0998199	0.00805036	-0.0124177	-0.0148052	0.00198052	-0.0318001	0.0517318	0.0732318	0.0382624	-0.00918844	0.0274523	-0.0103896	-0.103294	0.212511
ENSG00000169914	OTUD3	0.0290493	-0.19223	-0.275879	-0.163402	-0.287278	-0.282805	-0.137281	-0.173709	-0.0185285	0.193871	-0.0320972	-0.196591	-0.248674	-0.503611
ENSG00000162545	CAMK2N1	0.169217	0.0513409	0.210591	-0.0719416	0.188249	0.139578	0.0979695	0.00922633	0.134202	0.0890291	0.195543	0.165106	0.0246267	0.229394
ENSG00000090432	MUL1	0.0214531	0.205254	-0.0373236	-0.144285	0.0090756	-0.120632	0.0518065	0.197623	0.190678	0.175031	0.171849	0.224093	-0.147478	0.0277666
ENSG00000158825	CDA	0.244105	0.168976	0.0370416	-0.0522786	0.12661	0.271551	0.110534	0.15157	0.155146	0.135655	0.196365	0.323429	0.0655474	0.178754
ENSG00000158828	PINK1	-0.0481247	-0.141453	0.423998	0.2963	0.422336	0.481665	-0.0162098	-0.0114244	-0.00478457	0.119525	-0.0213923	0.102789	0.406458	0.522148
ENSG00000244038	DDOST	0.0182082	-0.0194389	0.0656524	0.0969666	0.0817809	0.0441067	0.0348477	-0.0291239	0.00721971	0.0318758	0.0498542	0.0409071	0.0933816	0.161295
ENSG00000117245	KIF17	0.134543	0.176316	-0.0150319	-0.0150319	-0.0150319	-0.0150319	-0.0150319	-0.0150319	0.241116	0.119625	0.0340583	0.000470628	-0.0150319	-0.0150319
ENSG00000189410	SH2D5	-0.121356	-0.0819269	-0.0761279	-0.232588	-0.339158	-0.380134	0.0600895	-0.124513	-0.0975966	0.030424	0.00608929	-0.0561316	-0.153811	-0.0336995
ENSG00000127483	HP1BP3	-0.243929	-0.142054	-0.0947122	-0.0729466	-0.157824	-0.152946	-0.182224	-0.268094	-0.268094	-0.390415	-0.148511	-0.182224	-0.141003	-0.217052
ENSG00000075151	EIF4G3	-0.0662055	-0.0585669	-0.102428	-0.0748248	-0.00235531	0.0194606	-0.0415399	-0.0589991	-0.0815877	-0.139458	0.028598	-0.039604	0.0104534	-0.347049
ENSG00000117298	ECE1	0.042503	0.0634926	0.0766177	0.0935341	0.125829	0.0407756	0.0258936	-0.122767	-0.0693857	0.0935341	0.0545563	0.0407756	0.0585536	0.10464
ENSG00000142794	NBPF3	0.108576	-0.202672	0.16311	0.217302	0.117291	0.26268	-0.216414	-0.0643605	-0.121894	-0.239186	-0.144099	-0.276671	0.015728	0.271091
ENSG00000090686	USP48	-0.0482935	0.105299	-0.105453	0.00530957	-0.0208255	-0.00560946	0.0788612	-0.0378501	0.0482576	0.0382357	0.0963535	0.0670426	0.026406	-0.364366
ENSG00000142798	HSPG2	0.0101584	-0.044624	0.255513	0.263762	0.242332	0.155991	0.0187557	-0.275522	-0.209896	0.0289132	0.0412492	0.021064	0.166421	0.113955
ENSG00000070831	CDC42	0.0057549	-0.0164341	0.0305456	0.0194437	0.0772686	0.0373748	0.0156791	0.0740583	0.0391478	-0.113827	0.0625154	0.0268829	0.028931	0.0416521
ENSG00000184677	ZBTB40	-0.496493	-0.272488	0.231816	0.251509	0.206017	0.0886421	-0.253613	-0.543015	-0.521964	-0.346427	-0.309831	-0.305848	0.140825	0.161775
ENSG00000133216	EPHB2	0.293821	0.348125	0.0545429	-0.0563062	0.0424453	-0.0342468	0.272585	0.334377	0.265977	-0.0084877	0.460615	0.461085	-0.231345	0.10251
ENSG00000004487	KDM1A	-0.111164	-0.0434136	0.13011	0.00517688	0.0757072	0.0298111	-0.144957	-0.0530484	-0.0884978	-0.262635	-0.0961897	-0.21764	0.0684636	0.106015
ENSG00000169641	LUZP1	-0.0360328	-0.0397333	0.0400148	0.0393815	-0.0976819	-0.0153427	-0.113783	-0.060041	-0.0911028	-0.0993854	-0.0453475	-0.191587	-0.03115	0.0837783
ENSG00000125944	HNRNPR	-0.0819837	-0.0591981	0.041173	0.0567154	0.0291792	-0.0219487	-0.103233	-0.134768	-0.145007	-0.376456	-0.170897	-0.216549	0.0186212	-0.178904
ENSG00000125945	ZNF436	-0.119716	-0.285039	0.176932	0.313258	0.489079	0.539698	-0.356685	-0.278563	-0.320821	-0.369977	-0.203662	-0.331905	0.26394	0.517792
ENSG00000088280	ASAP3	-0.453828	-0.304502	0.341048	0.266921	0.286587	0.345999	-0.338727	-0.336971	-0.398776	-0.559286	-0.136945	-0.184308	0.362552	0.399308
ENSG00000007968	E2F2	0.031107	-0.0154232	0.081303	0.0140785	-0.178952	-0.427082	-0.018068	0.00487208	0.0403023	-0.0724079	0.0751869	0.0950278	-0.359634	0.161984
ENSG00000117318	ID3	0.143111	0.1888	0.0907611	0.100763	0.0873313	-0.013652	0.00756782	0.220952	0.129106	0.0693541	0.117179	0.291982	-0.184795	-0.169686
ENSG00000142676	RPL11	0.0781569	0.0392627	0.0392627	0.0609585	0.0609585	0.0186385	0.0392627	0.0186385	0.0392627	-0.014914	-0.014914	-0.0444004	0.0609585	0.142193
ENSG00000011007	TCEB3	0.120952	0.0246506	-0.349414	-0.229831	-0.229831	-0.303377	0.0361247	0.0215623	0.0551476	0.111461	0.078901	0.0946347	-0.157829	-0.197525
ENSG00000057757	PITHD1	0.00549138	-0.0838671	0.113487	0.164293	0.0794839	-0.016024	-0.108385	-0.0996845	-0.0939948	-0.0113615	0.059881	0.00207607	-0.0174959	0.155571
ENSG00000011009	LYPLA2	0.0653147	0.0317441	0.204826	0.175459	0.227206	0.29827	0.0908851	0.0299935	0.154629	0.259133	-0.0450611	0.0682015	0.211814	0.357423
ENSG00000117308	GALE	-0.0174674	0.0467263	0.0135192	0.118537	-0.0155159	0.0521138	0.0156159	0.158504	0.0384856	-0.0619198	-0.0832503	0.13844	-0.141633	0.100533
ENSG00000117305	HMGCL	0.166632	0.0771984	0.0599692	0.0192086	0.0988917	0.0735961	-0.0430843	0.329591	-0.0726382	0.248599	-0.0151357	0.034461	0.0599692	0.385918
ENSG00000179163	FUCA1	0.014928	0.154982	0.15835	0.144967	0.0375392	0.154169	0.155818	0.158842	0.149264	0.293564	0.307414	0.140436	0.247718	0.18288
ENSG00000189266	PNRC2	-0.135858	-0.0347649	-0.0107667	-0.0455135	-0.189091	-0.0562863	-0.0193413	-0.0182193	-0.037788	-0.15077	-0.0626023	-0.1489	-0.142505	-0.347867
ENSG00000188529	SRSF10	-0.0279327	-0.00750344	-0.149114	-0.0697663	-0.160566	-0.147204	0.0306952	-0.0306929	-0.00498122	-0.16992	-0.0758982	-0.0679805	-0.156272	-0.488052
ENSG00000001460	STPG1	0.261019	0.269365	-0.286072	-0.135593	-0.150911	-0.176681	0.172761	0.282855	0.193269	0.21046	0.283421	0.288045	-0.102006	0.0295556
ENSG00000001461	NIPAL3	0.104675	0.0656643	-0.208781	-0.0992616	-0.121133	-0.0700197	0.094417	0.0121402	0.0437177	0.166335	0.2077	0.201975	-0.0193947	-0.0425822
ENSG00000117602	RCAN3	0.242526	0.150684	-0.166924	-0.0612573	-0.406667	-0.25275	0.182234	0.219284	0.281451	0.214414	0.220568	0.231837	-0.196388	-0.167449
ENSG00000133226	SRRM1	0.178301	0.178999	-0.206667	-0.255178	-0.222548	-0.280151	0.150645	0.0825106	-0.0583987	-0.0377658	0.0291766	0.0393104	-0.303215	-0.332618
ENSG00000169504	CLIC4	0.109673	0.0401826	-0.189966	-0.148696	-0.121594	-0.0852666	0.0325594	-0.119396	0.0437445	-0.0335452	0.176444	0.148816	0.00118438	-0.631101
ENSG00000117614	SYF2	-0.00388644	-0.0993266	0.158309	0.081117	-0.023892	0.225252	-0.086923	0.0547035	-0.0583629	-0.00473317	-0.0893122	-0.156629	-0.0374469	0.0453152
ENSG00000117616	RSRP1	-0.920771	-0.806966	0.280305	0.39271	0.354838	0.378231	-0.655991	-0.997715	-0.709976	-0.766731	-0.78701	-0.599098	0.356985	0.0999704
ENSG00000183726	TMEM50A	0.00998293	-0.00707941	0.0198736	0.0895386	0.135464	0.151353	0.0677452	0.046839	0.088791	0.0971838	0.105164	0.0655061	0.155592	0.123738
ENSG00000204178	TMEM57	0.0364721	0.0946512	0.1073	0.010145	0.04024	0.0324881	0.149326	0.136556	0.123013	0.203123	0.10268	0.034103	0.0869443	-0.00363883
ENSG00000157978	LDLRAP1	-0.0725843	-0.135313	0.0806898	0.102886	0.0902154	-0.0176901	0.0131541	-0.0510902	-0.024224	-0.112158	-0.0862379	-0.0499336	0.109009	0.297299
ENSG00000162430	SEPN1	0.104128	0.078991	0.0305964	0.0443203	-0.0165058	-0.00765032	0.0884218	0.0276971	0.00286024	0.123542	0.109175	0.0970892	-0.0148274	0.0536165
ENSG00000117640	MTFR1L	-0.082123	-0.0203694	0.0915696	0.178248	0.114061	0.272653	0.000398027	0.0759496	0.13607	0.0110554	0.273866	0.166446	0.0850713	0.345051
ENSG00000127423	AUNIP	0.0620917	-0.019051	0.00689256	0.199252	-0.133857	0.00990325	0.0611641	0.0278496	-0.261349	-0.368044	-0.303392	-0.0852244	-0.0701634	0.118237
ENSG00000182749	PAQR7	-0.015964	-0.21861	0.338822	0.252558	0.296212	0.351653	-0.111065	-0.0776292	0.0780569	0.203255	0.142348	0.0047353	0.425993	0.499133
ENSG00000117632	STMN1	-0.194414	-0.158485	-0.0169468	0.0196628	-0.00374008	0.0170802	-0.202042	-0.164058	-0.160625	-0.393619	-0.132795	-0.121646	0.0403037	0.0549941
ENSG00000158006	PAFAH2	-0.15292	0.00566109	0.0124616	0.0843243	0.14861	0.105494	-0.124881	-0.0443804	-0.12828	0.0297723	-0.292619	-0.117938	0.206487	0.478707
ENSG00000175087	PDIK1L	0.163458	0.292537	-0.150976	-0.150976	-0.150976	-0.117878	0.353612	0.189117	0.453563	-0.0646228	0.319411	0.119352	-0.150976	-0.150976
ENSG00000142684	ZNF593	-0.0178686	0.019478	0.119506	0.473928	0.223995	0.30805	-0.195611	-0.0720701	-0.065226	0.120011	-0.11416	-0.17124	0.20493	0.374355
ENSG00000142675	CNKSR1	0.0124227	-0.100833	0.131831	0.0898609	-0.050815	0.119127	-0.0452972	-0.0390682	-0.0647856	0.0464435	0.125784	-0.0149746	0.0906108	0.224279
ENSG00000130695	CEP85	-0.104675	-0.19567	0.0275592	0.0725103	0.0387403	-0.0173162	-0.19539	-0.101843	-0.236297	-0.353556	-0.260528	-0.301438	0.0144653	0.101676
ENSG00000142669	SH3BGRL3	0.151521	0.0905279	-0.0631465	-0.0327462	-0.0397681	-0.0681402	0.0787569	0.0848568	0.122535	0.235506	0.105815	0.199879	-0.0108864	0.014215
ENSG00000158062	UBXN11	-0.214087	-0.101053	0.0469844	0.0481053	-0.0329455	-0.141157	-0.258156	-0.158583	-0.254678	-0.22181	-0.101053	-0.122928	-0.27264	-0.215737
ENSG00000176092	AIM1L	0.260489	0.273144	0.229684	0.267661	0.180629	0.336043	0.256534	0.197214	0.0516968	0.362025	0.214527	0.342792	0.19224	0.42436
ENSG00000117682	DHDDS	0.133111	0.0990516	-0.152337	-0.106974	-0.192933	-0.221572	0.0424582	-0.0512297	0.116345	0.173824	0.0915928	0.000512288	-0.20502	-0.0671356
ENSG00000198830	HMGN2	-0.166412	-0.145704	0.224013	0.226107	0.131675	0.144318	-0.213746	-0.290111	-0.243583	-0.333912	-0.267381	-0.21025	0.101222	0.170202
ENSG00000117676	RPS6KA1	-0.218922	-0.0569923	0.357579	0.303425	0.266496	0.28518	-0.0968041	-0.0674211	-0.101348	-0.140389	-0.105763	-0.116733	0.230128	0.463284
ENSG00000117713	ARID1A	0.0318828	0.0262426	-0.0347163	-0.00744512	-0.101637	-0.150185	0.0154538	-0.0770258	-0.210015	-0.224748	-0.0753276	-0.0576433	-0.119387	-0.0474833
ENSG00000060642	PIGV	-0.200941	0.227507	0.111824	0.21819	0.0807137	0.293287	0.00387797	0.201678	0.192206	0.338905	0.0477035	0.0333696	0.0701679	0.440337
ENSG00000204160	ZDHHC18	0.0153047	-0.0307045	0.0728241	0.0241424	0.0371521	-0.0391252	0.0829746	0.013698	0.00649015	0.148531	-0.0289296	0.00928432	-0.0548304	0.117147
ENSG00000175793	SFN	-0.100414	-0.0222316	0.148624	0.120489	0.0294332	-0.0391666	-0.106487	-0.151593	-0.120948	-0.128521	-0.128521	-0.0281077	0.0889017	0.297835
ENSG00000142751	GPN2	0.0385359	0.0207965	0.0404611	0.0276043	0.0425025	0.041739	0.176676	0.0365869	-0.0461748	0.0425025	-0.0733278	0.0976236	0.123169	0.18451
ENSG00000198746	GPATCH3	-0.000487822	0.100613	-0.0822079	0.0292885	0.00719572	-0.217357	-0.151188	0.0755144	-0.204664	-0.000487822	-0.0351582	-0.0450184	-0.0284385	0.39571
ENSG00000090273	NUDC	-0.0802551	-0.0268005	-0.0131117	-0.032364	-0.0339709	-0.121888	-0.0864725	-0.0523974	-0.105758	-0.0864725	-0.183392	-0.156905	-0.0607389	-0.0268005
ENSG00000175707	KDF1	0.00372783	0.149957	0.128685	-0.0243078	0.108435	0.0408086	0.265016	0.211028	0.101853	-0.10143	0.129747	0.213527	0.127369	0.475659
ENSG00000253368	TRNP1	-0.214987	-0.277834	0.168279	0.192056	0.135009	0.228513	-0.181628	-0.220828	-0.245835	-0.152908	-0.123862	-0.119328	0.346122	0.437158
ENSG00000158246	FAM46B	-0.119883	0.0467123	0.0684898	0.0535027	-0.070114	0.00161312	-0.182696	-0.197397	-0.267487	-0.741376	-0.110374	-0.107642	0.0273937	0.34177
ENSG00000090020	SLC9A1	0.205295	0.128603	-0.087109	-0.000405331	0.0149227	0.0125837	0.115345	0.0785409	0.077559	0.196247	0.152785	0.274013	-0.0387198	0.0315728
ENSG00000142784	WDTC1	0.0784263	-0.08669	0.0788216	0.165231	0.197515	0.251507	0.0994023	0.020002	0.104141	0.135309	0.1368	0.0819157	0.239629	0.410571
ENSG00000186501	TMEM222	-0.107173	-0.0624331	-0.0422297	-0.0424731	-0.158841	0.00414797	-0.106845	0.0757346	-0.266107	0.0415948	-0.0672754	-0.0889933	-0.128854	0.20472
ENSG00000142765	SYTL1	-0.108661	-0.108661	-0.0356544	0.0807149	0.162304	0.107372	-0.108661	-0.108661	-0.108661	-0.108661	-0.108661	-0.108661	0.100097	0.279694
ENSG00000142733	MAP3K6	-0.190818	-0.00167385	0.0543933	0.0547771	-0.0430789	0.0249539	-0.105404	-0.0973356	-0.184004	-0.192206	-0.162024	-0.109915	-0.108149	0.0381379
ENSG00000181773	GPR3	0.160336	-0.135441	-0.449213	-0.449213	-0.449213	-0.449213	0.0502692	-0.242039	0.259333	-0.218834	-0.294886	0.211164	-0.449213	-0.449213
ENSG00000158195	WASF2	0.000173071	0.0590635	-0.101249	-0.0626941	-0.0570149	-0.0825775	0.0139416	0.0309675	0.00591695	-0.09764	0.0630972	-0.0466992	-0.063601	0.0152823
ENSG00000126705	AHDC1	-0.803385	-0.690944	0.463571	0.511065	0.384881	0.476376	-0.729799	-0.812553	-0.791028	-0.90312	-0.634138	-0.576818	0.539591	0.710926
ENSG00000126709	IFI6	-0.525489	-0.314779	0.250285	0.258852	0.189104	0.356369	-0.0498816	-0.099195	-0.201529	-0.123055	-0.252206	-0.257025	0.439116	0.449078
ENSG00000009780	FAM76A	-0.34724	-0.136819	0.260931	0.379817	0.185785	0.13781	-0.0213851	0.104997	-0.49899	0.05173	0.0656788	0.135883	0.0942789	0.264709
ENSG00000117758	STX12	0.23105	0.0405493	-0.0725394	0.000581864	-0.138914	0.0244412	0.0559763	0.214196	0.292942	0.132819	0.108262	0.128957	0.0885925	-0.0800562
ENSG00000117751	PPP1R8	-0.0484446	-0.0431426	-0.136432	-0.129452	-0.10759	-0.212587	-0.101593	0.0288946	-0.00306044	-0.148279	-0.140983	-0.170522	-0.0981319	0.0260695
ENSG00000117748	RPA2	0.0610404	0.142888	-0.233635	-0.132149	-0.163547	-0.205918	0.00306096	0.0531073	0.089453	-0.0359486	-0.0710381	0.0342284	-0.349284	-0.0555423
ENSG00000158156	XKR8	-0.264466	0.00903164	0.402743	0.634435	0.52945	0.275031	0.251002	0.232211	0.225771	0.370586	0.118254	0.0467008	0.396921	0.745541
ENSG00000158161	EYA3	-0.0135169	-0.0497556	0.161691	-0.100059	-0.0497556	-0.14815	-0.0633826	0.0693076	-0.130386	-0.130386	-0.0459266	0.00925838	-0.0696214	0.10272
ENSG00000169403	PTAFR	0	0	0	0	0	0	0	0	0	0	0	0	0	0
ENSG00000126698	DNAJC8	-0.0252225	-0.0677731	0.0392907	0.0370684	0.0472211	0.0512086	-0.0472734	-0.0677731	-0.0312665	-0.155073	-0.0843845	-0.0900649	0.107097	0.206458
ENSG00000130770	ATPIF1	-0.137654	-0.0658878	0.317867	0.318998	0.280082	0.411227	-0.08313	-0.145172	-0.1028	0.0554802	-0.176446	-0.0855137	0.307479	0.350318
ENSG00000130766	SESN2	-0.0560203	0.0104816	0.0722406	0.26736	0.0327627	0.124638	0.059049	0.209003	0.0782453	0.364571	-0.067127	-0.0114728	0.354948	0.428547
ENSG00000130772	MED18	0.0203854	-0.132081	0.269116	0.11984	0.219096	0.242105	-0.325751	-0.211748	-0.112193	-0.0902095	-0.046774	-0.181879	0.22603	0.263454
ENSG00000204138	PHACTR4	-0.0202597	-0.036589	-0.0851535	-0.0612098	-0.076659	-0.124805	0.00103495	-0.0493597	-0.0626121	-0.223694	-0.00420124	-0.0612098	-0.093008	0.00923962
ENSG00000180198	RCC1	-0.0828673	-0.0480322	0.189172	0.169865	0.0726926	0.0726926	-0.11628	-0.0853293	-0.11628	-0.359161	-0.207222	-0.323579	-0.017321	0.167295
ENSG00000180098	TRNAU1AP	-0.194438	0.056501	0.035246	-0.0282676	-0.0927729	0.0273445	-0.0508939	0.170236	0.0598014	0.0632104	0.0228473	-0.153863	0.0644334	0.399023
ENSG00000120656	TAF12	0.109935	0.05235	0.170728	0.14649	0.108455	0.208469	0.122578	0.128379	-0.003474	-0.150282	-0.113857	-0.106776	0.0769434	0.369746
ENSG00000162419	GMEB1	0.380073	0.375249	-0.254664	-0.317093	-0.356378	-0.267896	0.317104	0.311665	0.39112	0.144712	0.282309	0.31831	-0.138397	-0.162475
ENSG00000198492	YTHDF2	0.0882139	0.116462	0.00598008	-0.00649476	-0.0555005	-0.0156278	-0.0365686	0.117128	0.0448053	-0.0255909	-0.0279991	-0.00649476	-0.0944621	-0.0895239
ENSG00000159023	EPB41	-0.0672177	-0.135852	0.103947	0.160819	0.100388	0.137953	-0.309195	-0.0789534	0.0911202	-0.0117854	-0.217477	-0.266486	0.251066	0.227876
ENSG00000116350	SRSF4	-0.248263	-0.122902	0.0684417	-0.0677583	-0.0173676	-0.113359	-0.2507	-0.246714	-0.241576	-0.382937	-0.220906	-0.143315	-0.137138	0.0971251
ENSG00000116353	MECR	0.221624	0.131059	0.0551026	0.0419299	0.0636886	0.0661754	0.027666	0.110691	0.0926666	0.108379	-0.0347092	0.18066	0.0325648	0.321375
ENSG00000060656	PTPRU	0.144344	0.218402	0.280624	-0.0443019	0.119732	0.0612755	0.1642	0.192313	0.0457963	0.00424441	0.0846962	0.131181	-0.0587019	0.260983
ENSG00000162512	SDC3	-0.281685	-0.174572	0.113541	0.0757649	0.0506678	0.0807331	-0.21524	-0.262671	-0.292978	-0.459818	-0.191402	-0.158318	0.0891437	0.234316
ENSG00000134644	PUM1	0.0103329	0.0369895	0.107434	0.121969	0.0200243	0.110776	-0.0184852	0.0386269	-0.0240641	-0.0781361	-0.0452255	-0.050937	0.00672442	-0.00395675
ENSG00000060688	SNRNP40	-0.156259	-0.130784	0.038618	0.0137775	0.0180511	-0.0636143	-0.181015	-0.0376994	-0.140301	-0.306745	-0.134516	-0.264047	0.02058	0.228292
ENSG00000121766	ZCCHC17	0.0098857	-0.28793	-0.0543306	0.0303061	0.124211	0.0970757	-0.0367913	0.00814303	0.00910878	-0.0548921	-0.089974	-0.00105618	0.139507	0.229487
ENSG00000168528	SERINC2	0.102977	0.0487931	0.149612	0.105148	0.21276	0.214196	0.0347738	0.0165365	0.13762	0.354924	0.194806	0.264563	0.091719	0.205702
ENSG00000142910	TINAGL1	-0.0453269	-0.145673	0.0925125	0.184558	0.127223	0.142578	-0.0964018	-0.190101	-0.184539	0.161815	-0.10567	-0.0561442	0.189574	0.184558
ENSG00000162517	PEF1	0.0263325	0.0590783	0.132813	0.114947	0.165882	0.160179	0.0534361	0.091965	0.139011	0.148244	-0.00589053	0.111721	0.118367	0.162938
ENSG00000121753	ADGRB2	0.0244773	0.0524887	-0.233085	0.143766	-0.0452132	-0.0946585	-0.10809	0.0238235	-0.233085	-0.233085	-0.212639	-0.0422169	-0.106158	0.140438
ENSG00000134668	SPOCD1	0	0	0	0	0	0	0	0	0	0	0	0	0	0
ENSG00000184007	PTP4A2	0.0769564	0.0119942	-0.0120514	-0.000896425	0.0214981	-0.039774	0.00455575	0.0172818	0.0214981	0.000998455	0.0149389	-0.00310055	-0.00636544	-0.0669349
ENSG00000121774	KHDRBS1	-0.0369515	-0.057564	0.0458295	0.00738435	-0.0415194	-0.060988	-0.0303694	-0.0357299	0.0380053	-0.111156	-0.0130096	-0.024651	-0.0357299	-0.00345553
ENSG00000121775	TMEM39B	-0.194388	0.0194862	0.075901	-0.202298	-0.141374	-0.0594937	-0.311954	-0.0128513	-0.306082	-0.344878	-0.220872	-0.243452	-0.0438424	-0.150976
ENSG00000025800	KPNA6	0.193173	0.170991	-0.0829623	-0.124377	-0.150658	-0.123356	0.187552	0.106009	0.0876794	0.123141	0.197673	0.150493	-0.204244	-0.122282
ENSG00000084652	TXLNA	0.140193	0.196079	-0.0553132	0.0157326	-0.0464412	0.00351086	0.10592	0.100989	0.0463637	0.182189	0.201082	0.143082	-0.00962198	-0.044576
ENSG00000160050	CCDC28B	0	0	0.0125536	0	0	0	0	0	0	0	0	0	0	0.344966
ENSG00000160051	IQCC	-0.450976	-0.25069	-0.424709	-0.362947	-0.272872	-0.313714	-0.414601	-0.26903	-0.602944	-0.368546	-0.239466	-0.301496	-0.155603	-0.0675933
ENSG00000160055	TMEM234	-0.128356	-0.209701	0.130492	0.361287	0.0179288	0.136112	-0.113735	-0.311009	-0.12191	-0.185689	-0.11027	0.0170188	0.158692	0.206337
ENSG00000084623	EIF3I	0.0697884	0.0158053	0.0512736	0.0583664	0.00984776	0.0228273	0.0304489	0.0926631	0.151111	0.0583664	-0.0125668	-0.000317234	-0.000317234	0.124813
ENSG00000116478	HDAC1	-0.0782878	0.0049355	-0.0905815	-0.0260719	-0.00754448	-0.0591686	-0.133867	0.0217115	-0.0135417	-0.218733	-0.0815243	-0.132602	-0.0154208	0.0477363
ENSG00000175130	MARCKSL1	-0.0539337	-0.13352	0.406684	0.31755	0.376444	0.183605	-0.0260381	0.0293231	-0.0850688	-0.142397	-0.109837	-0.198677	0.11731	0.152373
ENSG00000225828	FAM229A	-0.179048	-0.179048	-0.0868607	-0.0533903	-0.00988941	-0.00109063	-0.0901622	-0.179048	-0.179048	-0.179048	-0.179048	-0.0713373	-0.179048	0.0533188
ENSG00000160058	BSDC1	0.168127	-0.0118905	0.233237	0.175164	0.194132	0.247365	0.0484775	-0.0613578	-0.0525049	0.0731099	0.0537628	0.0709623	0.273138	0.485527
ENSG00000176261	ZBTB8OS	-0.060693	-0.108578	-0.0791167	0.0647465	-0.00833212	0.0806317	-0.0437024	0.182277	0.103581	0.100391	0.0136733	-0.00293456	-0.0940488	0.143798
ENSG00000162521	RBBP4	-0.135671	0.0584412	-0.100509	-0.0946368	-0.127442	-0.0335912	0.0412897	0.133784	0.0536519	-0.203892	-0.0276786	0.0745734	-0.0313327	-0.0361456
ENSG00000162520	SYNC	0.00482337	-0.0517553	-0.154121	-0.0179085	-0.0279574	0.0342571	-0.0250109	-0.02207	0.0129107	-0.0450518	0.0856641	0.110149	0.20696	0.12633
ENSG00000162522	KIAA1522	-0.275338	-0.190906	0.364078	0.277228	0.193662	0.238764	-0.204572	-0.200722	-0.331193	-0.311349	-0.172281	-0.115154	0.168545	0.441126
ENSG00000116497	S100PBP	-0.501984	-0.268433	0.0568488	0.147348	-0.0672764	0.117017	-0.239613	-0.280065	-0.305163	-0.489658	-0.237395	-0.115693	0.0152103	0.0594267
ENSG00000134684	YARS	-0.0729621	-0.0639778	0.161867	0.0125238	0.108259	0.0632024	-0.0381842	-0.0050363	0.0408354	0.186977	-0.175581	-0.14397	0.0978899	0.267864
ENSG00000121900	TMEM54	-0.0353929	0.0683973	0.275665	0.222861	0.16688	0.0803652	-0.129512	0.0164149	0.0422793	-0.0383122	-0.0406649	0.0178678	0.142814	0.227464
ENSG00000116514	RNF19B	0.103353	0.0555937	0.0987584	0.0825359	-0.00378448	0.00545642	-0.099977	-0.0212701	0.0922869	0.113562	0.0350381	0.114319	0.0944127	0.257153
ENSG00000004455	AK2	-0.0194728	-0.0464707	-0.0772443	-0.0258234	-0.02703	0.00281392	-0.0429309	0.0729752	-0.0359705	-0.0980931	-0.104385	-0.068136	-0.00715567	0.116194
ENSG00000116525	TRIM62	0.151214	-0.0500166	0.307294	0.319421	0.179485	0.28787	0.0550003	-0.159307	-0.247236	0.19824	-0.376554	-0.231451	0.397029	0.466176
ENSG00000160094	ZNF362	-0.0383183	0.120504	-0.0577478	-0.0209722	0.0392891	-0.0834274	0.0274744	-0.0470211	-0.147636	-0.30447	-0.0556504	0.041728	-0.117356	0.221834
ENSG00000134686	PHC2	0.0198887	0.0652207	-0.118653	-0.209849	-0.110957	-0.145437	0.0520548	0.0797487	0.0765681	0.0359901	-0.0162808	-0.0285534	-0.298681	-0.0786596
ENSG00000121903	ZSCAN20	-0.192267	-0.192267	-0.104908	0.216884	-0.0970995	0.0857531	-0.192267	-0.192267	-0.192267	-0.192267	-0.192267	-0.192267	-0.0555787	0.131191
ENSG00000189280	GJB5	-0.218877	-0.168152	0.312583	0.215197	0.388004	0.486839	-0.234531	-0.0488665	-0.0195007	0.211833	-0.160031	0.0963499	0.544702	0.753993
ENSG00000189433	GJB4	-0.200229	-0.200229	0.0784218	0.479054	0.104461	0.417006	-0.200229	-0.200229	-0.00243344	0.0642367	-0.200229	-0.00888106	0.72549	0.732219
ENSG00000188910	GJB3	0.0780628	0.00362906	0.22881	0.233885	0.199888	0.172436	0.0530515	0.00734975	-0.0291407	0.106914	0.180584	0.19551	0.178147	0.331462
ENSG00000163866	SMIM12	-0.00676161	0.0430502	-0.0770022	-0.0347476	-0.0344467	-0.105471	0.106936	0.0535895	-0.0404303	0.0336797	0.00747909	-0.0415312	-0.0248235	0.0740723
ENSG00000197056	ZMYM1	0.0647013	0.052338	-0.100128	-0.122059	-0.0107443	-0.191979	-0.041857	-0.0114903	-0.204274	-0.129505	0.0293261	0.0213455	-0.359002	-0.957491
ENSG00000116560	SFPQ	-0.158919	-0.0859515	-0.0989591	-0.128085	-0.172181	-0.247522	-0.123622	-0.19336	-0.262547	-0.359403	-0.20564	-0.230571	-0.146456	-0.197051
ENSG00000146463	ZMYM4	-0.0676275	-0.200021	-0.144123	-0.0326655	-0.0118838	-0.0378026	-0.0833738	-0.142022	-0.115391	-0.000383216	-0.0189623	-0.0873195	-0.065039	-0.430624
ENSG00000142687	KIAA0319L	0.0841309	0.0237589	0.103037	0.101464	0.118605	0.232038	0.054719	-0.0255095	-0.0214824	0.150029	0.0766178	0.103854	0.202835	0.271448
ENSG00000020129	NCDN	0.0723674	0.116538	-0.144116	-0.00187641	0.0659896	-0.0449309	0.107865	0.144689	0.128686	0.237489	-0.0147328	0.130608	0.0359535	0.145881
ENSG00000126067	PSMB2	0.0338452	0.00577332	0.0663697	0.0599251	0.047959	0.0537294	0.0253058	0.0702825	0.0840542	0.0663697	0.0452331	0.100705	0.0622783	0.140791
ENSG00000142686	C1orf216	-0.14156	-0.309465	0.285833	0.309697	0.0979583	0.351666	-0.155335	-0.304924	-0.144777	-0.0264457	-0.0811959	-0.114437	0.277767	0.40647
ENSG00000092853	CLSPN	0.185029	0.253899	-0.215618	-0.27401	-0.411361	-0.411361	0.199233	0.0715753	-0.0611629	-0.168381	0.236305	0.181963	-0.501123	-0.809394
ENSG00000134698	AGO4	0.0955579	-0.000475693	0.00196316	-0.0177427	-0.0311062	0.0607238	-0.00224644	-0.0924709	-0.176749	-0.135629	0.220793	0.234521	-0.271999	-0.106647
ENSG00000092847	AGO1	0.00802224	0.0425741	0.0663345	-0.0273878	-0.0633878	-0.161314	0.0135121	0.0958004	0.170609	0.0675793	0.10251	0.009989	0.0397913	0.120546
ENSG00000126070	AGO3	-0.0356514	0.0473146	-0.0360882	-0.0360882	-0.0360882	-0.0360882	-0.0360882	-0.0360882	-0.0360882	-0.0360882	0.0120369	-0.0360882	-0.0360882	-0.0360882
ENSG00000116863	ADPRHL2	0.122694	0.00777951	0.127491	0.0273526	-0.0633539	-0.103302	-0.0924509	0.00460333	-0.0166186	0.120238	-0.112206	0.144604	0.0570326	0.124151
ENSG00000054116	TRAPPC3	-0.0618431	-0.0661204	0.148803	0.0413464	0.0621029	0.0206607	-0.143329	-0.030125	-0.0203063	0.0737982	-0.0446525	-0.025317	0.128729	0.291561
ENSG00000116871	MAP7D1	-0.0298768	-0.255749	0.142586	0.0973588	0.000466251	-0.0718568	0.0258484	-0.127949	-0.132385	0.0083912	-0.14953	-0.0900607	0.0315071	0.224262
ENSG00000054118	THRAP3	0.0179402	0.046324	-0.0589111	-0.0842545	-0.113764	-0.179352	0.00260471	-0.0655465	-0.0886545	-0.15261	0.0381431	-0.0306946	-0.180602	-0.155571
ENSG00000214193	SH3D21	-0.535179	-0.173053	-0.0570494	0.0244996	-0.140147	-0.270074	-0.158935	-0.359723	-0.499006	-0.0501981	-0.191571	-0.189481	-0.347132	-0.25275
ENSG00000142694	EVA1B	-0.115144	-0.244725	0.407439	0.54135	0.601633	0.10013	-0.278712	-0.6624	-0.912284	-0.491876	-0.772315	-0.397133	0.37287	0.999415
ENSG00000196182	STK40	-0.0719068	-0.0450674	0.00940676	0.12274	0.125981	0.0862149	-0.0985892	0.0271553	0.0635997	0.124621	-0.0537372	-0.0302796	-0.0464217	0.309073
ENSG00000181817	LSM10	-0.331691	-0.185802	0.0981006	0.202385	0.241471	0.148898	-0.264333	-0.160404	-0.249656	-0.269424	-0.272583	-0.329267	0.0639673	0.243457
ENSG00000116885	OSCP1	-0.259824	-0.205696	-0.253359	-0.259824	-0.0188907	0.113699	-0.259824	-0.259824	-0.259824	-0.195239	-0.259824	-0.171699	-0.220484	0.252422
ENSG00000116898	MRPS15	0.00110498	-0.0203602	0.161263	0.176034	0.109914	0.149541	-0.0399781	0.0700435	0.0797178	0.0269588	-0.0926193	-0.0146368	0.165787	0.279203
ENSG00000163874	ZC3H12A	-0.250855	0.158979	-0.0613337	-0.0823326	-0.27981	-0.205929	-0.0964346	-0.162077	0.0507402	-0.106382	-0.209433	0.000183312	-0.126376	-0.0820027
ENSG00000163875	MEAF6	-0.01562	-0.073045	0.0140573	-0.210656	-0.132228	-0.0738831	0.0162912	-0.114059	0.0935365	-0.0466111	0.0057138	0.0140573	-0.0600966	0.0891418
ENSG00000163877	SNIP1	0.103578	0.0118941	0.0292633	-0.0958811	-0.0759396	0.00592278	-0.0387999	0.145203	0.175745	-0.0854989	0.117236	0.0768564	-0.127073	0.197242
ENSG00000134697	GNL2	-0.0616051	-0.0352456	-0.163629	-0.122865	-0.097266	-0.0933918	0.000514942	0.0621802	-0.0527555	-0.0670279	0.0670065	-0.172564	-0.166916	-0.3469
ENSG00000116922	C1orf109	-0.137003	-0.259877	-0.0957017	-0.106485	0.0720532	-0.0353091	-0.282762	-0.0666576	-0.285832	-0.0785707	-0.176137	-0.336078	-0.0294337	0.329227
ENSG00000134690	CDCA8	-0.306684	-0.182484	-0.0905373	-0.0464702	-0.181742	-0.169704	-0.29508	-0.0615726	-0.165294	-0.594843	-0.430667	-0.325025	-0.243749	-0.098391
ENSG00000185090	MANEAL	-0.0250185	0.0366131	-0.0635298	-0.224599	-0.192277	-0.163543	0.127485	-0.00537615	0.115702	0.0920008	0.0555605	0.112501	-0.0732662	0.112501
ENSG00000197982	C1orf122	0.0472316	0.0582062	0.268647	0.296835	0.276351	0.388013	-0.00244016	0.065518	-0.0495466	0.282872	0.059471	0.101346	0.268215	0.436876
ENSG00000196449	YRDC	0.157545	0.110883	-0.225576	-0.273328	-0.345351	-0.35937	0.0231089	0.248883	0.264347	0.428959	0.0336335	0.0892794	-0.181295	0.0407293
ENSG00000188786	MTF1	-0.154793	-0.116241	0.0697406	0.0332098	-0.000811836	-0.058402	-0.130866	-0.2267	-0.0859519	-0.0997331	-0.193876	-0.163419	0.0272966	0.144347
ENSG00000204084	INPP5B	0.0192729	0.105807	-0.17321	-0.0505489	-0.136807	-0.0535661	-0.0231164	0.0143287	-0.0321392	-0.103514	0.179941	0.131973	-0.0962669	0.17354
ENSG00000183431	SF3A3	0.0456449	-0.0635431	0.011808	-0.00708543	-0.0249178	-0.0371902	-0.0312861	0.0973825	0.0732052	0.00453214	-0.0463339	-0.00406021	-0.0483066	-0.0249178
ENSG00000183386	FHL3	-0.180037	-0.0912089	-0.00698315	-0.0691089	0.0725663	-0.217009	-0.374208	0.107888	-0.091633	0.0183835	-0.0626234	-0.133021	0.0838659	0.279851
ENSG00000183520	UTP11L	0.0127193	0.12749	-0.0887708	-0.251859	-0.134285	-0.14346	0.148414	0.190629	0.114959	0.166903	0.0247524	0.0516894	-0.153788	-0.0105902
ENSG00000116954	RRAGC	0.133436	0.0187568	-0.0694914	-0.111461	-0.12252	0.0792854	-0.00797474	0.335879	0.3201	0.223295	0.140364	0.146802	0.0436525	0.236467
ENSG00000214114	MYCBP	-0.16295	0.0101271	-0.0859606	0.11726	-0.0271961	-0.000640743	-0.018991	0.0825171	0.00693558	0.0247863	-0.0817384	-0.137149	0.126344	0.0928148
ENSG00000158315	RHBDL2	0	0	0	0	0	0	0	0	0	0	0	0	0	0
ENSG00000174574	AKIRIN1	-0.0462878	-0.0237025	0.20369	0.151539	0.126251	0.247407	-0.038965	-0.0263537	0.0426044	0.173671	-0.0447126	-0.0501625	0.324696	0.261322
ENSG00000168653	NDUFS5	0.120232	-0.139835	0.0396602	0.047234	0.140074	0.155438	0.0100287	0.0556075	0.0908615	0.120232	-0.0725804	-0.0219587	0.0100287	0.135172
ENSG00000127603	MACF1	-0.102143	-0.100661	-0.137124	-0.125641	-0.147266	-0.163931	-0.13659	-0.184058	-0.125641	-0.0632412	0.00852147	-0.157198	-0.0920535	-0.298086
ENSG00000090621	PABPC4	0.0211605	-0.050264	0.126198	0.124293	0.104951	0.0904136	0.0119727	-0.00310673	0.0387728	0.0920778	-0.0813305	-0.102498	0.0584139	0.139951
ENSG00000084072	PPIE	-0.0185989	-0.0205755	0.180629	0.11057	0.0608798	0.0709881	0.0881283	0.18616	0.0181153	-0.119262	0.0822527	0.00851084	-0.00868873	0.328569
ENSG00000043514	TRIT1	0.0796019	-0.0217741	-0.105909	-0.116616	-0.113876	-0.186515	0.156708	0.210254	0.142208	0.165759	-0.0469925	-0.0504555	-0.173353	-0.24377
ENSG00000168389	MFSD2A	-0.142073	-0.0686792	-0.270142	-0.410977	-0.286499	-0.344374	-0.0319638	-0.022224	0.0670536	0.030931	-0.0227214	-0.059318	-0.196076	-0.124993
ENSG00000131236	CAP1	0.170787	0.161558	-0.325023	-0.312914	-0.290153	-0.344587	0.175901	0.182468	0.154333	0.209665	0.247152	0.161558	-0.249269	-0.259014
ENSG00000131238	PPT1	-0.0493646	0.0441688	0.0724817	0.0159635	0.0730672	0.0156309	-0.0375518	0.0748737	0.0159635	-0.178804	-0.0463681	-0.0744658	0.0339146	0.109884
ENSG00000117000	RLF	0.0415299	0.226759	-0.38546	-0.301667	-0.212902	-0.226228	0.0490942	0.0827569	0.144318	0.188453	0.185511	-0.000526486	-0.507572	-0.882219
ENSG00000084073	ZMPSTE24	0.0509558	-0.0218447	-0.102641	-0.12595	-0.0589338	-0.0784953	0.0769334	0.0421232	0.113018	0.0469697	0.0708462	0.0165341	-0.0058624	-0.376996
ENSG00000084070	SMAP2	0.0961356	0.0116015	-0.0471543	-0.0999134	-0.0458166	-0.105034	-0.0762528	0.026767	0.0510918	0.131225	0.101412	0.0420335	-0.0955685	0.0480236
ENSG00000187801	ZFP69B	0	0	0	0	0	0	0	0	0	0	0	0	0	0
ENSG00000187815	ZFP69	0.0483478	-0.0492202	0.112981	0.14027	-0.170935	0.266659	-0.03476	0.0322862	0.221136	-0.26658	-0.12892	-0.083284	-0.0968907	-0.143953
ENSG00000164002	EXO5	0.0104416	-0.0983242	-0.282106	-0.17355	-0.36122	-0.235825	0.0615712	0.0296943	-0.0179253	-0.195769	0.15999	0.0347699	-0.19974	-0.213641
ENSG00000117016	RIMS3	0	0	0	0	0	0	0	0	0	0	0	0	0	0
ENSG00000066136	NFYC	0.0568263	-0.0454282	-0.142865	0.0441461	-0.0195494	0.066463	-0.127045	0.0825251	0.0363187	-0.0267175	-0.0882321	0.00136065	0.130149	0.160233
ENSG00000179862	CITED4	-0.339306	-0.211007	0.680256	0.617482	0.618579	0.346116	-0.0149929	-0.419819	-0.550663	-0.272594	-0.348845	-0.274925	0.326368	0.646845
ENSG00000171793	CTPS1	0.0771588	0.0697049	-0.197069	-0.135415	-0.151439	-0.182234	0.00924201	0.0361092	0.0971877	0.0418219	0.0473085	0.129031	-0.218177	-0.0763529
ENSG00000010803	SCMH1	-0.268325	-0.197362	0.00328206	-0.0735361	-0.102369	-0.0668057	-0.157784	-0.103438	-0.238914	-0.454537	-0.200713	-0.210283	-0.159304	0.0317337
ENSG00000127124	HIVEP3	-0.059123	-0.379793	0.0190935	-0.0171825	-0.179112	-0.144852	-0.132698	-0.170213	-0.141913	-0.382049	0.0748527	0.0296417	-0.0772258	0.139735
ENSG00000198815	FOXJ3	0.00620451	0.102447	-0.240586	-0.219864	-0.155625	-0.157492	0.173376	0.042102	0.0697212	0.0490242	0.148236	0.0924302	-0.111898	-0.27665
ENSG00000127125	PPCS	-0.00712983	0.0138109	0.212395	0.117213	0.167226	0.144519	0.0546876	0.11439	0.0642241	0.00336034	-0.0714548	0.0642241	0.270921	0.4236
ENSG00000171960	PPIH	-0.140419	-0.231175	0.234779	0.212305	0.218396	0.152485	-0.142881	-0.0773592	-0.236749	-0.373538	-0.281667	-0.21604	0.0850792	0.199445
ENSG00000065978	YBX1	0.0676497	-0.0190539	0.0888261	0.14745	0.127417	0.0888261	-0.0394063	-0.05565	0.00484418	-0.0394063	-0.100239	-0.195897	0.127417	0.23179
ENSG00000117385	P3H1	-0.162613	-0.114807	-0.0364715	0.0188938	0.0826353	0.0125452	-0.152401	-0.14572	-0.116921	-0.275087	-0.317259	-0.0908924	0.1455	0.243009
ENSG00000164010	ERMAP	-0.142926	0.103979	-0.0139802	0.0265595	-0.144438	0.143509	0.0404607	-0.0135567	-0.0382483	-0.179167	0.190545	0.344678	0.11623	0.189778
ENSG00000177868	CCDC23	-0.0823735	-0.256925	0.256877	0.0739181	0.242065	0.140836	0.112373	0.00915223	-0.219515	-0.0715922	-0.056629	-0.143245	-0.0669335	0.397986
ENSG00000164011	ZNF691	-0.661946	-0.524359	0.322329	0.180006	0.114279	0.44986	-0.686485	-0.609821	-0.525045	-0.52872	-0.745245	-0.246391	0.297637	0.441613
ENSG00000117394	SLC2A1	0.0712772	0.134826	-0.154481	-0.222344	-0.0884083	-0.117825	0.18534	0.0943113	0.104145	0.0991469	0.0838633	0.178825	-0.142404	-0.0152639
ENSG00000117395	EBNA1BP2	-0.180184	-0.150306	-0.0105334	-0.0134154	0.0400558	0.0110811	-0.180184	-0.115631	-0.114196	-0.0888526	-0.223792	-0.22488	0.0640989	0.120813
ENSG00000117399	CDC20	-0.553999	-0.442216	0.189595	0.170404	0.0271172	0.0016784	-0.51852	-0.480997	-0.53115	-0.765953	-0.740916	-0.686294	0.0137869	0.113338
ENSG00000066322	ELOVL1	0.00443804	0.0266973	-0.00147984	0.00776829	0.130008	-0.00802196	0.0302729	0.0359067	0.087233	0.179906	0.00972392	0.0453565	0.0244932	0.0909508
ENSG00000159479	MED8	-0.149664	-0.0463942	-0.0713252	0.0735182	0.0115842	0.0931908	-0.0383695	0.0024065	-0.0397304	0.169681	-0.0540626	-0.0867927	0.0183674	0.207237
ENSG00000198198	SZT2	-0.108243	-0.171957	-0.210987	-0.0933897	-0.165483	-0.132212	-0.0718184	-0.247452	-0.166876	-0.339179	-0.0558346	-0.0443581	-0.0514855	-0.00279401
ENSG00000178922	HYI	-0.333758	-0.305723	0.0831865	0.1021	0.0437884	0.0177249	-0.330427	-0.443509	-0.340942	-0.49364	-0.265923	-0.214868	0.0881042	0.196383
ENSG00000142949	PTPRF	0.100791	0.137083	0.0580231	0.0569375	0.0246222	0.0273147	0.110559	0.0080664	-0.0571952	-0.0175748	0.0779649	0.120394	-0.0154816	-0.00287962
ENSG00000066135	KDM4A	-0.242933	-0.200954	0.210262	0.272968	0.353789	0.396867	-0.194874	-0.274267	-0.197369	-0.29511	-0.162133	-0.153632	0.357225	0.535748
ENSG00000126091	ST3GAL3	-0.102704	0.0342284	-0.103268	-0.187159	-0.303247	-0.128265	0.0492717	-0.0589985	-0.070027	0.0554809	0.0925146	0.148368	-0.319179	0.17477
ENSG00000117408	IPO13	-0.0988343	-0.085159	0.269648	0.221399	0.268358	0.308979	-0.0357141	0.106517	0.0658038	0.0496715	-0.158301	0.0149746	0.289623	0.195587
ENSG00000132768	DPH2	-0.0718194	0.0293373	0.0846189	0.125962	0.0805304	0.0526955	-0.0415814	-0.0804962	-0.0113647	0.0100132	-0.124721	-0.163462	0.0741826	0.284045
ENSG00000117410	ATP6V0B	-0.0269258	0.0596096	0.0742012	-0.0480986	-0.0157979	0.0765165	0.0490572	0.188901	0.138641	0.279683	-0.0136008	0.053334	-0.0259081	0.213249
ENSG00000117411	B4GALT2	-0.0885462	0.0324172	0.0568012	0.0854448	0.0914402	-0.00884059	-0.00884059	0.0312302	-0.0933927	-0.132697	0.0117171	0.139457	0.044689	0.13067
ENSG00000159214	CCDC24	-0.247522	-0.247522	0.142209	0.289818	0.13071	0.204627	-0.227936	0.039196	-0.247522	0.150474	-0.247522	-0.138595	0.15375	0.428847
ENSG00000196517	SLC6A9	0	0	0	0	0	0	0	0	0	0	0	0	0	0
ENSG00000178028	DMAP1	-0.131711	-0.00515748	0.142189	0.139849	0.138341	0.0730347	-0.108591	-0.0550656	-0.132511	-0.26403	-0.0237373	-0.106481	0.116578	0.25093
ENSG00000117419	ERI3	-0.0559692	-0.0225279	0.223202	0.244652	0.148679	0.111677	-0.0483189	0.00936668	0.110232	0.086242	-0.0197491	0.0174414	0.0761211	0.253412
ENSG00000187147	RNF220	-0.0350949	-0.0607065	0.163735	0.0977325	0.0921356	-0.0690162	-0.00864757	0.054635	-0.0508204	-0.219344	0.0253265	0.0405647	-0.0280104	0.220199
ENSG00000126106	TMEM53	0	0	0	0	0	0	0	0	0	0	0	0	0	0.221815
ENSG00000142945	KIF2C	-0.250398	-0.178501	0.00695416	-0.00997246	-0.15863	-0.104832	-0.278213	-0.190371	-0.307693	-0.6814	-0.270707	-0.309432	-0.164643	-0.0149037
ENSG00000142937	RPS8	-0.0286416	-0.0352087	0.0858985	0.0767755	0.0664568	0.0767755	-0.0286416	-0.010462	-0.00144412	-0.0495515	-0.116174	-0.0883644	0.0767755	0.184754
ENSG00000173846	PLK3	-0.274578	-0.174862	-0.0078564	-0.0822385	0.00573239	-0.161929	-0.232639	-0.349633	-0.262454	-0.136972	-0.313077	-0.0461352	-0.172383	0.120404
ENSG00000222009	BTBD19	0	0	0	0	0	0	0	0	0	0.372301	0	0	0	0
ENSG00000070785	EIF2B3	-0.035192	0.0150674	-0.197214	-0.220326	-0.0803563	0.00580506	-0.00977967	0.189051	-0.0237435	0.0654329	0.0445	-0.145328	-0.100772	0.0730836
ENSG00000126107	HECTD3	-0.10038	-0.0741007	0.191843	0.122707	0.21778	0.167964	-0.108754	-0.0474122	-0.143824	0.0109285	-0.0669368	-0.112264	0.122707	0.23445
ENSG00000126088	UROD	0.00496485	-0.0559499	0.225887	0.274018	0.360357	0.336815	-0.0251152	0.0461899	-0.0547637	0.0761196	-0.0821414	0.0487245	0.28443	0.225887
ENSG00000132773	TOE1	-0.11207	0.103524	-0.189336	0.00291392	-0.155038	-0.158112	-0.0966036	0.322749	0.00333043	0.00581532	-0.0263111	-0.136807	-0.175505	0.0415118
ENSG00000132781	MUTYH	0.0247049	0.123655	0.0475927	0.1586	0.0682391	0.0160773	-0.476281	0.249798	0.021276	-0.24533	-0.233236	-0.434604	-0.0921293	0.329101
ENSG00000132763	MMACHC	-0.146673	-0.445145	0.1267	0.0764779	0.0526043	0.1267	-0.402561	-0.174481	0.0487366	-0.249735	-0.272249	-0.156122	0.0291216	0.504256
ENSG00000117450	PRDX1	-0.0573344	-0.0443763	0.0620699	0.0746981	0.085968	0.085968	-0.0727032	0.0102411	0.0417175	0.111732	-0.131395	-0.0867741	0.0746981	0.0746981
ENSG00000117448	AKR1A1	-0.0763439	0.0471631	0.0258287	0.0836379	0.1575	0.103067	0.031408	-0.0607129	0.00649331	-0.174397	-0.246712	-0.0285821	0.0376856	0.21584
ENSG00000132780	NASP	-0.223333	-0.139574	0.0144681	-0.0264981	-0.0171575	-0.049123	-0.21159	-0.200196	-0.261541	-0.479107	-0.244932	-0.20914	-0.177765	-0.25721
ENSG00000159592	GPBP1L1	-0.0450131	-0.0700912	0.17714	0.164868	0.203554	0.168936	-0.00321318	-0.0677158	0.0720644	0.0916155	-0.049293	0.039602	0.139527	0.149064
ENSG00000159596	TMEM69	0.242944	0.0655328	-0.204073	0.0289463	-0.101128	0.0567183	-0.047387	0.216659	0.238852	0.15315	0.134233	0.0567183	-0.0545277	0.184864
ENSG00000197429	IPP	0.104088	0.194056	-0.199396	-0.194732	-0.208653	-0.372721	0.105872	0.144882	0.0358138	0.0667758	0.279974	0.327273	-0.315021	-0.42156
ENSG00000086015	MAST2	0.0536058	0.0916645	0.0352567	0.0197232	-0.0751982	-0.0670828	0.039896	0.0555865	0.0411884	-0.0832894	-0.00784765	0.0289974	-0.125219	0.0269292
ENSG00000117461	PIK3R3	-0.390652	-0.390652	0.0184987	-0.166334	0.131337	0.175595	-0.260678	-0.214083	-0.344833	-0.390652	-0.249802	-0.306551	0.237668	0.357747
ENSG00000117472	TSPAN1	0	0	0	0	0	0	0	0	0.0377688	0.199361	0	0	0	0
ENSG00000085998	POMGNT1	0.0792208	0.000666437	0.0644134	0.0949597	0.102763	0.118966	-0.00295982	0.0363125	0.0479461	0.259935	0.141035	0.104101	0.0634712	0.14758
ENSG00000085999	RAD54L	-0.32385	-0.0589517	-0.0443615	-0.00473327	-0.113071	-0.107729	-0.293442	-0.352905	-0.284677	-0.501878	-0.405127	-0.283399	-0.380894	-0.076605
ENSG00000132128	LRRC41	-0.0239201	-0.0728277	0.170838	0.147176	0.125791	0.198028	-0.0820562	-0.0115576	-0.0755243	-0.025286	-0.0994284	-0.048488	0.0672266	0.279642
ENSG00000173660	UQCRH	0.0383481	-0.0670358	-0.00763801	0.0284233	0.0868628	0.0795879	0.158422	0.18459	-0.00763801	0.172446	-0.0168267	0.00496103	-0.0232608	0.189879
ENSG00000117481	NSUN4	0.31345	0.242085	0.0475221	0.0670386	0.0589023	0.0166359	-0.0113209	0.134417	0.172106	0.0100434	0.114443	-0.0245189	0.069467	0.226464
ENSG00000117480	FAAH	-0.0931	0.0341121	0.0529175	-0.142787	0.0468807	-0.324706	0.00346859	-0.131408	-0.154621	-0.000631579	-0.0301782	0.112809	-0.164686	0.0827642
ENSG00000079277	MKNK1	-0.0236286	0.102415	-0.075619	0.118826	0.00627376	-0.246585	-0.152759	-0.0885036	-0.118825	-0.0314374	-0.0199906	0.0350335	0.0995728	0.0956998
ENSG00000142961	MOB3C	-0.154755	-0.154755	0.44862	0.156275	0.327764	0.266948	-0.154755	-0.154755	-0.154755	-0.154755	-0.154755	-0.145804	0.138033	0.485828
ENSG00000123472	ATPAF1	-0.000985257	-0.0112154	0.0731262	0.116995	0.0375483	-0.0070672	0.0845984	0.0396508	0.109765	-0.0123964	-0.0431295	-0.0295739	0.0734787	0.26266
ENSG00000159658	EFCAB14	0.158457	0.105065	-0.0440838	-0.0446931	-0.0944482	-0.0323156	0.127653	0.0126537	0.0288326	0.171894	0.214694	0.157825	-0.0137268	-0.240067
ENSG00000142973	CYP4B1	0.115463	-0.0831897	-0.0831897	-0.0831897	-0.0831897	-0.0775791	-0.0831897	-0.0831897	0.158438	-0.0798699	-0.0831897	0.21446	0.21243	0.476286
ENSG00000162366	PDZK1IP1	0	0	0	0	0	0	0	0	0	0.213442	0	0	0	0
ENSG00000123473	STIL	0.0671234	0.120695	-0.427309	-0.495544	-0.464436	-0.547197	0.136519	0.0725591	0.073595	-0.143667	0.133393	0.0857409	-0.558382	-0.782632
ENSG00000162368	CMPK1	0.193632	0.0712143	-0.0172855	-0.043893	0.0199791	-0.0451096	0.138318	0.0722631	0.184845	-0.00110158	0.188562	0.159477	0.00507678	-0.358449
ENSG00000185104	FAF1	0.00515727	0.149461	-0.0683392	-0.125839	-0.143941	-0.154554	0.066144	0.186376	0.18496	-0.0720857	0.0522865	0.105171	-0.122544	0.0491734
ENSG00000123080	CDKN2C	-0.379164	-0.230522	-0.0929046	-0.142433	-0.257924	-0.17763	-0.563594	-0.221684	-0.30811	-0.850121	-0.287179	-0.136596	-0.206411	0.135046
ENSG00000123091	RNF11	0.192757	-0.00502697	-0.111593	-0.0858366	-0.0107523	0.00403822	0.140206	0.0227409	0.147777	0.148734	0.177449	0.132475	0.192757	0.00403822
ENSG00000085832	EPS15	0.299074	0.190272	-0.216851	-0.146209	-0.190905	-0.182161	0.282822	0.153125	0.192524	0.256388	0.335159	0.24098	-0.202725	-0.671692
ENSG00000117859	OSBPL9	0.0410796	0.0711043	-0.117366	-0.0669659	-0.0757143	0.0818995	0.0996731	0.0692277	0.0963319	0.141372	0.176459	0.142404	-0.0550311	-0.481793
ENSG00000078618	NRD1	-0.00362552	-0.0388949	-0.170013	-0.1393	-0.215191	-0.150903	0.0278537	0.0278537	-0.014005	-0.0156625	0.017338	-0.0173214	-0.0842814	-0.245214
ENSG00000169213	RAB3B	-0.00686601	0.0816714	-0.207009	-0.121292	-0.193801	-0.349913	-0.121602	0.0287726	0.0424847	-0.126523	-0.025865	-0.127698	-0.350648	-0.282361
ENSG00000198841	KTI12	0.087296	0.174398	-0.045136	0.0120243	-0.0228638	0.00320737	-0.0113759	0.185861	0.051976	0.0666828	0.18829	0.03881	0.132943	0.234243
ENSG00000134717	BTF3L4	0.17954	0.108807	-0.0238171	-0.194155	-0.121724	-0.121336	0.0181651	0.16953	-0.0215671	-0.165155	0.00566813	0.0194881	-0.000204023	0.0341014
ENSG00000117862	TXNDC12	-0.156494	-0.143339	0.188997	0.244362	0.23085	0.286197	-0.0703793	0.0714945	0.118882	-0.0310056	-0.00702627	-0.197413	0.140915	0.279571
ENSG00000157077	ZFYVE9	0.131398	0.0835985	0.0244626	0.064733	0.0782656	0.018634	0.054338	0.0553351	0.0278635	0.107629	0.163644	0.181114	0.06807	0.057679
ENSG00000154222	CC2D1B	-0.0959834	0.015189	0.0570305	-0.0590072	-0.0715257	-0.00596056	-0.0316906	0.104325	-0.0684063	0.00581267	0.0386643	0.0723713	-0.0438023	0.228664
ENSG00000085840	ORC1	0.124351	0.0526775	-0.0311458	-0.134141	-0.0762367	-0.260117	0.0762715	0.0526775	0.0373575	-0.232546	0.0686885	-0.0528391	-0.0525355	0.024601
ENSG00000134748	PRPF38A	-0.263174	-0.145973	0.196977	0.0465017	0.0541673	0.128115	-0.136163	-0.227276	-0.151178	-0.288383	-0.355693	-0.310439	0.22395	0.0890544
ENSG00000134744	ZCCHC11	-0.260602	-0.063314	-0.130665	-0.127875	-0.136869	-0.112527	-0.134048	-0.255462	-0.325783	-0.511349	-0.109862	-0.145753	-0.0855647	-0.570019
ENSG00000162377	COA7	-0.0578595	-0.0274317	-0.00889714	-0.0301506	-0.072696	-0.131483	0.0374683	0.0951364	-0.00692395	-0.124389	-0.189147	-0.149233	0.0444195	-0.0657214
ENSG00000162378	ZYG11B	0.147575	0.081327	-0.00866328	-0.103266	-0.16395	-0.13148	0.0685922	0.00873227	0.106446	0.0386884	0.0668208	0.0338663	-0.194773	-0.277261
ENSG00000121310	ECHDC2	-0.28637	0.0327956	-0.0926097	0.00986721	-0.104437	-0.174197	-0.161676	-0.342858	-0.395538	-0.2528	-0.10658	-0.093735	-0.0168172	0.0531428
ENSG00000116171	SCP2	0.124879	-0.0495931	0.0916763	0.0461979	0.0821203	0.15847	0.00245444	0.109206	0.0300358	-0.0533749	0.0767378	0.159305	0.12284	-0.180868
ENSG00000157184	CPT2	0.0609561	0.0942506	0.129598	0.0727459	0.0574507	-0.111907	0.0578635	0.262526	0.14861	-0.00626549	0.162065	-0.0152181	0.00092477	0.175363
ENSG00000162384	C1orf123	-0.102137	-0.0670168	0.123754	-0.00707212	0.253038	0.233515	-0.0167062	-0.0450728	-0.0126021	-0.29005	-0.125665	-0.0502092	0.00897841	0.198167
ENSG00000162385	MAGOH	0.0356862	-0.0570604	-0.0523763	-0.0430936	-0.110651	-0.10028	-0.0837898	-0.105509	-0.111249	-0.0206801	-0.21562	-0.153339	-0.0536006	0.0266482
ENSG00000157193	LRP8	-0.265259	-0.0729584	-0.122957	-0.154253	-0.202904	-0.202505	-0.0777214	-0.15761	-0.299748	-0.31182	-0.109782	-0.15474	-0.197159	-0.348561
ENSG00000058804	NDC1	-0.0667629	0.00196996	-0.122156	-0.0950703	-0.203305	-0.208653	-0.00677145	0.0276968	0.0132795	-0.303895	-0.0550583	-0.172163	-0.235469	-0.438183
ENSG00000058799	YIPF1	0.106761	-0.00107349	-0.127945	-0.0872513	0.0852947	0.0762256	0.144841	0.259335	0.157533	0.172993	0.0921522	0.136181	0.143512	0.219056
ENSG00000081870	HSPB11	-0.23105	-0.0798547	0.074287	-0.019711	-0.0241477	0.196338	-0.169451	0.00472097	-0.135846	-0.187981	-0.264334	-0.0584956	-0.00940435	0.0627507
ENSG00000116212	LRRC42	-0.00650668	-0.0183263	-0.0166224	-0.0576074	0.103845	-0.045236	0.0215566	-0.0460079	-0.00209939	0.0492556	-0.102259	-0.0728836	0.0251333	0.162882
ENSG00000116209	TMEM59	0.135585	0.012449	0.0748643	-0.033885	0.0838633	0.164635	0.0825204	0.0458421	0.160916	0.125912	0.199631	0.195156	0.236441	0.192582
ENSG00000116205	TCEANC2	-0.0250048	-0.0715226	-0.0715226	-0.0650574	0.159596	0.192136	-0.0715226	-0.0688944	-0.00063037	-0.0715226	0.0305697	-0.0715226	0.130478	0.0566833
ENSG00000116221	MRPL37	0.0045903	-0.0455986	0.0237633	0.0463485	-0.00437777	0.00838699	-0.0713791	0.0131796	-0.0482892	-0.000159119	-0.102023	-0.138979	0.0192475	0.112899
ENSG00000157216	SSBP3	0.0486458	0.129725	-0.0832586	-0.0832586	-0.0832586	0.0104016	-0.0421378	0.281893	0.202315	-0.0179418	0.100037	-0.0832586	0.0913026	-0.0395955
ENSG00000162390	ACOT11	0	0	0	0	0	0	0	0	0	0	0	0	0	0
ENSG00000162396	PARS2	-0.156612	-0.201951	0.294443	0.404538	0.385198	0.473396	-0.320429	-0.193115	-0.0643427	0.050148	-0.297196	-0.308574	-0.0924351	0.412885
ENSG00000116133	DHCR24	-0.152685	-0.0747821	-0.0839262	-0.0483914	-0.162363	-0.135289	-0.170795	-0.170795	-0.170795	-0.280753	-0.121097	-0.0995288	-0.0198383	0.0124553
ENSG00000162402	USP24	-0.123056	-0.0534756	-0.0625922	-0.110728	-0.0922812	-0.0446833	-0.113223	-0.173816	-0.113745	-0.183083	-0.020831	-0.190098	-0.0915505	-0.533318
ENSG00000162407	PPAP2B	-0.00930241	0.255536	-0.53002	-0.537074	-0.305844	-0.496299	0.235297	0.13219	-0.0950184	-0.241772	0.17842	0.307633	-0.482281	-0.215291
ENSG00000162600	OMA1	-0.0663923	-0.0272903	0.20005	0.0282666	0.131126	0.075365	0.146758	0.136971	0.158085	-0.222444	-0.13717	-0.186303	0.0488756	-0.382169
ENSG00000184292	TACSTD2	0.0551553	-0.0949904	0.502095	0.407314	0.414128	0.358998	0.161702	-0.0205809	-0.0527474	0.154107	0.036172	0.158816	0.229191	0.493304
ENSG00000162601	MYSM1	-0.088866	0.0736948	-0.298992	-0.240319	-0.216119	-0.236638	0.071105	-0.24835	-0.139798	-0.0685077	-0.0242673	0.0379976	-0.268111	-1.04337
ENSG00000177606	JUN	-0.12332	-0.164777	-0.00638354	-0.025938	-0.0378398	-0.012638	-0.0954268	-0.124277	-0.205702	0.0421233	-0.189527	-0.137856	0.00881772	0.00732872
ENSG00000134709	HOOK1	0	0	0	0	0	0	0	0	0	0	0	0	0	0
ENSG00000162599	NFIA	0.0625931	0.0709087	-0.00818317	-0.127115	-0.0606842	-0.0881565	0.0857371	0.13395	0.0814411	-0.39315	-0.0850153	0.0473166	0.052302	-0.268279
ENSG00000162604	TM2D1	0.155513	0.0416067	0.0632654	-0.24573	-0.0152282	-0.108818	0.128596	0.0950252	-0.0487129	0.294943	0.0999323	0.105413	0.0441788	0.177811
ENSG00000132849	INADL	0.267357	0.311235	0.114286	0.199394	0.088532	0.0985761	0.177954	0.174905	0.211088	0.318579	0.428416	0.474158	0.0291694	-0.226565
ENSG00000132854	KANK4	0	0	0	0	0	0	0	0	0	0	0	0	0	0
ENSG00000162607	USP1	0.017391	0.166126	-0.436188	-0.363574	-0.389599	-0.395158	0.139201	0.0673387	0.0700801	-0.185486	0.132556	0.0474834	-0.359602	-0.966729
ENSG00000116641	DOCK7	0.213056	0.186146	-0.306101	-0.292443	-0.355991	-0.250515	0.0903985	0.199664	0.200628	0.241392	0.332162	0.23734	-0.375008	-0.950626
ENSG00000125703	ATG4C	-0.00800784	0.00139192	-0.066919	0.065733	-0.0758502	0.242532	0.250172	0.383741	0.205965	-0.368761	0.216188	0.0651086	0.0184905	-0.560724
ENSG00000088035	ALG6	-0.0317309	0.0330737	-0.12889	-0.00543276	0.0225462	-0.174267	0.123721	0.348702	0.0688759	-0.0346816	-0.0208932	0.158262	-0.158155	-0.194645
ENSG00000142856	ITGB3BP	-0.262482	-0.0350975	-0.0577428	-0.0214559	-0.196473	0.129038	-0.129499	-0.0545039	-0.107314	-0.275659	-0.257852	-0.076958	-0.00265347	-0.0367869
ENSG00000079739	PGM1	0.125277	0.0627265	0.160827	0.211588	0.192512	0.273489	0.059971	0.117301	0.0915481	0.156601	0.229453	0.283036	0.323446	0.223257
ENSG00000185483	ROR1	0.175695	0.184764	-0.250164	-0.174185	-0.300154	-0.242578	0.114314	0.094535	0.0200638	-0.148724	0.295843	0.140243	-0.161185	-0.650723
ENSG00000162437	RAVER2	0.0792044	-0.0479281	0.130376	0.155297	0.00333601	-0.00740059	-0.0278619	0.0531278	0.231574	0.260562	3.10953e-05	-0.123783	0.0458932	-0.263127
ENSG00000162434	JAK1	0.10542	0.00670473	-0.0383703	-0.048138	-0.0849559	-0.0898389	0.061126	0.089728	0.0249113	0.152718	0.179106	0.108742	-0.0543243	-0.167834
ENSG00000162433	AK4	0.305985	0.224347	-0.14844	-0.206657	-0.336057	-0.241042	0.113058	0.365672	0.292849	0.357333	0.230296	0.225471	-0.216492	-0.506521
ENSG00000116675	DNAJC6	-0.0253137	-0.20353	-0.228864	-0.0383415	-0.27933	-0.147958	-0.280455	-0.208769	-0.20576	-0.170224	-0.0618398	-0.00996101	0.0930937	-0.269232
ENSG00000213625	LEPROT	0.0630184	-0.000477408	-0.143756	-0.145252	-0.143756	0.00510356	-0.00130026	-0.0660497	-0.0837759	-0.0181209	0.084647	0.0535428	-0.0289605	-0.150237
ENSG00000116678	LEPR	0.217884	-0.0114171	-0.0546565	0.162963	0.0924523	0.206906	-0.0133038	-0.0324746	0.0362332	-0.0133038	0.0529689	-0.0720976	0.167591	-0.456351
ENSG00000198160	MIER1	0.121367	-0.0229581	-0.191192	-0.172273	-0.177445	-0.176391	-0.0473089	-0.0982121	0.0398414	-0.224341	-0.0485677	-0.139936	-0.168321	-0.716238
ENSG00000116704	SLC35D1	0.0504923	0.0637624	-0.107313	-0.0509813	-0.0370983	-0.0207641	0.0649015	0.0552347	-0.0198452	0.202185	0.0377694	0.153025	-0.0282342	-0.212537
ENSG00000142864	SERBP1	0.000973461	-0.00310328	-0.0974034	-0.103367	-0.0610699	-0.139626	-0.0404201	-0.0474693	0.01789	-0.251346	-0.123677	-0.176069	-0.0673467	-0.282675
ENSG00000116717	GADD45A	0.252737	0.241431	-0.32764	-0.272373	-0.310094	-0.296975	0.193573	0.124751	0.153391	0.314556	0.14805	0.138878	-0.253459	-0.270729
ENSG00000172380	GNG12	0.082693	0.0167387	-0.158583	-0.0892431	-0.099242	-0.0918821	0.0256129	0.0217449	0.0577172	-0.022127	0.0795296	0.0127989	-0.0669224	-0.48284
ENSG00000116729	WLS	0.299048	0.145723	-0.164929	0.00831234	-0.183427	-0.0746254	0.277734	0.349998	0.192069	0.466364	0.136875	0.198978	-0.00649634	0.0636882
ENSG00000024526	DEPDC1	-0.375228	-0.215637	-0.0602528	-0.205908	-0.182764	-0.163424	-0.224341	-0.189302	-0.324467	-0.519343	-0.328149	-0.409351	-0.247142	-0.821458
ENSG00000066557	LRRC40	-0.00389761	0.0394744	-0.0724068	-0.126842	-0.374213	-0.128264	-0.0874881	-0.128264	-0.0605974	-0.146503	-0.0250121	0.0143585	-0.247277	-0.744774
ENSG00000116754	SRSF11	-0.127883	-0.126814	-0.091181	-0.00706591	-0.036574	-0.0609447	-0.0081189	-0.312573	-0.211906	-0.36691	-0.124064	-0.207255	-0.118089	-0.607465
ENSG00000118454	ANKRD13C	0.119351	-0.0294123	-0.0422799	-0.193831	-0.190828	-0.0251453	0.118167	-0.0647365	-0.0251453	-0.072304	0.122965	0.0673473	-0.133122	-0.365192
ENSG00000197568	HHLA3	0.0378749	0.0360625	-0.415559	-0.0786273	0.122724	0.239988	-0.47177	0.141736	-0.0230784	-0.030995	-0.0677879	-0.0317433	0.13191	0.0697694
ENSG00000116761	CTH	0.416811	0.128939	-0.398033	-0.55894	-0.4899	-0.292397	0.253214	0.354422	0.289224	0.693559	0.0359109	0.0352912	0.100011	-0.1963
ENSG00000132485	ZRANB2	-0.0911216	-0.176042	0.0275331	0.0665745	0.143958	0.0639262	-0.256408	-0.219622	-0.122663	-0.165056	-0.171667	-0.19215	0.0556763	-0.589292
ENSG00000254685	FPGT	-0.0850526	-0.0503533	0.220323	0.234058	-0.0295329	0.108037	-0.222768	-0.0780555	-0.207969	-0.251931	-0.112441	-0.0867581	0.173355	-0.383981
ENSG00000162623	TYW3	-0.0952724	-0.108534	-0.00333929	-0.00126057	0.20207	0.110642	-0.142206	-0.0371862	-0.0495317	-0.0454118	-0.12193	-0.207519	0.0629727	-0.217876
ENSG00000116791	CRYZ	0.0120498	-0.198906	0.535358	0.426368	0.546821	0.604788	-0.0522908	0.0690969	0.246319	0.0504503	-0.246393	0.0964795	0.45523	0.134839
ENSG00000137968	SLC44A5	0	0	0	0	0	0	0	0	0	0	0	0	0	0
ENSG00000117054	ACADM	0.119505	-0.0221264	-0.231791	-0.152197	-0.129373	-0.164279	0.160756	0.0548385	0.125006	0.0725533	0.00579576	-0.0172251	-0.0120559	-0.615324
ENSG00000137955	RABGGTB	0.0374819	0.0811169	-0.260214	-0.246745	-0.197988	-0.233125	0.127105	-0.0947564	-0.0306942	0.0934674	0.0852471	-0.0695241	-0.209313	-0.546625
ENSG00000117069	ST6GALNAC5	0	0	0	0	0	0	0	0	0	0	0	0	0	0
ENSG00000142892	PIGK	0.121605	-0.0674905	0.0280513	0.0212776	0.077805	0.0287859	-0.0497816	-0.00798299	0.0168126	-0.144501	0.14834	0.0123449	-0.0814067	-0.249032
ENSG00000036549	ZZZ3	-0.0738448	0.0463553	-0.0633406	-0.040275	0.00613772	-0.058367	-0.074952	0.0407185	-0.0330957	-0.050111	0.0944597	-0.0548131	-0.0841808	-0.492325
ENSG00000077254	USP33	-0.0898862	-0.0567247	-0.11324	-0.121305	-0.150775	-0.107323	0.0556622	-0.074378	-0.0393157	-0.0445413	0.123396	0.0487831	0.0406912	-0.298825
ENSG00000180488	FAM73A	0.272867	0.236944	-0.405677	-0.29804	-0.262038	-0.201116	0.262896	0.242539	0.296619	0.358091	0.426962	0.167743	-0.397045	-0.977832
ENSG00000162614	NEXN	-0.189328	-0.180138	-0.336538	-0.294995	-0.12905	-0.129952	-0.222132	-0.301842	-0.288261	-0.426546	-0.0545559	-0.117569	-0.139072	-1.0232
ENSG00000162613	FUBP1	-0.0801102	-0.0308965	-0.0400772	-0.0620358	-0.0880567	-0.103019	-0.125922	-0.0989071	-0.138828	-0.312223	-0.0897696	-0.198652	-0.117692	-0.21719
ENSG00000162616	DNAJB4	-0.0988183	-0.249835	-0.0822141	-0.122894	-0.0592191	-0.0133915	-0.199736	-0.292772	-0.219594	-0.413551	-0.102708	-0.210606	0.195542	-0.473479
ENSG00000122420	PTGFR	0	0	0	0	0	0	0	0	0	0	0	0	0	0
ENSG00000137959	IFI44L	0	0	0	0	0	0	0	0	0	0	0	0	0	0
ENSG00000137965	IFI44	0	0	0	0	0	0	0	0	0	0	0	0	0	0
ENSG00000117114	ADGRL2	0.262869	-0.0169604	-0.0169604	-0.0169604	-0.0169604	-0.0169604	0.160997	0.141386	0.0760536	0.135314	0.173075	-0.0169604	-0.0169604	-0.0169604
ENSG00000142875	PRKACB	0.152768	0.109361	-0.340166	-0.228638	-0.301684	-0.194437	0.101892	0.06481	0.067249	-0.00919403	0.323416	0.14506	-0.164222	-0.733033
ENSG00000117133	RPF1	-0.0250006	-0.107711	-0.0690815	-0.096474	-0.0877	-0.196398	-0.0589043	0.133884	0.138344	0.0153287	-0.0303549	-0.0419056	-0.00306606	-0.123735
ENSG00000174021	GNG5	0.0761642	0.0407519	-0.138488	-0.0838033	-0.125385	-0.0621941	-0.0307059	0.0937703	0.107224	0.116876	-0.0175461	0.0230172	-0.0734717	-0.00380041
ENSG00000117151	CTBS	0.15891	0.110556	-0.0394205	-0.128834	-0.0340886	0.0835791	0.165381	0.364411	0.174648	0.256537	0.0824415	0.151264	0.170108	0.00907417
ENSG00000117155	SSX2IP	0.115441	0.0170209	-0.226235	-0.220673	-0.170803	-0.261541	0.00225945	0.0988474	-0.00906326	-0.137968	0.143761	0.121334	-0.306774	-0.646226
ENSG00000097096	SYDE2	0.293734	0.265406	-0.364392	-0.46622	-0.434992	-0.464506	0.24273	0.229508	0.107104	0.221963	0.483574	0.267512	-0.177849	-0.628369
ENSG00000162642	C1orf52	0.282064	0.0463793	-0.00526529	0.0611461	-0.0840773	0.0759107	-0.0639923	-0.153421	0.160438	-0.0862478	0.166506	0.0315489	0.255619	-0.0279685
ENSG00000142867	BCL10	0.181146	0.206043	-0.212666	-0.234165	-0.134031	-0.186171	0.173914	0.0949773	0.362665	0.138237	0.101736	0.186307	-0.248638	-0.293786
ENSG00000153904	DDAH1	0.25858	0.179632	-0.387008	-0.247448	-0.298356	-0.298356	0.207182	0.174331	0.220218	0.151727	0.253373	0.198944	-0.164717	-0.456433
ENSG00000142871	CYR61	0.194963	0.267157	-0.41742	-0.357901	-0.357901	-0.396795	0.267157	0.194963	0.0908532	0.0645549	0.343082	0.267157	-0.41742	-0.3751
ENSG00000117174	ZNHIT6	0.158236	0.0248521	-0.189346	-0.153291	-0.0629262	-0.171794	-0.00346691	0.118377	0.00157213	0.0590547	-0.0893501	-0.053346	-0.0128413	-0.48819
ENSG00000122417	ODF2L	-0.166962	0.116431	-0.3529	-0.224847	-0.0205287	-0.159751	0.0548577	-0.239988	-0.254708	-0.129965	-0.0375101	0.103194	-0.2861	-1.05517
ENSG00000137975	CLCA2	0	0	0	0	0	0	0	0	0	0	0	0	0	0
ENSG00000097033	SH3GLB1	0.159436	0.0602006	-0.0253367	-0.00416976	0.0300406	0.0264442	0.103844	0.0483295	0.164431	0.240351	0.204159	0.11354	0.052135	-0.387651
ENSG00000183291	na	0.0623994	0.0675014	-0.0576097	-0.0524262	-0.0717909	-0.0424139	0.0691422	0.031322	0.127452	0.0943642	0.0594035	0.101103	0.130268	0.031322
ENSG00000153936	HS2ST1	0.229545	0.302333	-0.207949	-0.16065	-0.143921	-0.207029	0.269117	0.219297	0.166248	0.0781476	0.214952	0.11944	-0.272907	-0.649431
ENSG00000143013	LMO4	-0.127794	0.0380527	0.281233	0.0442097	0.303096	0.232074	-0.118104	-0.0588216	0.0515781	-0.168227	-0.21503	-0.114379	0.282249	0.275137
ENSG00000065243	PKN2	0.12067	0.0320357	-0.222638	-0.224843	-0.195272	-0.123604	0.0277213	-0.0446453	-0.0615906	-0.14311	0.140283	0.0131151	-0.251104	-0.836644
ENSG00000137947	GTF2B	0.0131472	-0.0699438	-0.20967	-0.416517	-0.0249535	-0.0192187	-0.0252824	-0.105709	0.100907	-0.137274	-0.241632	-0.0835791	-0.109565	0.0131472
ENSG00000137944	CCBL2	-0.181887	0.0307178	-0.310153	-0.0547421	-0.126336	-0.0603363	-0.0817827	-0.101701	-0.0862699	-0.217602	-0.0687181	0.080144	0.0713755	-0.20559
ENSG00000213516	RBMXL1	0.0979722	0.105466	-0.269398	-0.234815	-0.0874236	-0.280215	0.0462933	0.203471	0.108864	-0.353125	0.0168663	0.0382778	-0.289596	-0.276795
ENSG00000117226	GBP3	0.293793	0.246158	-0.34254	-0.312337	-0.210887	-0.273506	0.0998556	0.221879	0.290644	0.551768	0.484671	0.406661	-0.245463	-0.71412
ENSG00000117228	GBP1	0.308343	0.087584	-0.142127	-0.142127	-0.142127	-0.142127	0.21351	-0.0754501	-0.0416915	0.671818	0.0405242	0.128838	-0.142127	-0.142127
ENSG00000171488	LRRC8C	0.151709	0.20529	-0.680504	-0.596447	-0.547067	-0.793733	0.267719	0.172603	0.159152	0.0924988	0.204319	0.195986	-0.752994	-1.01057
ENSG00000171492	LRRC8D	0.280617	0.204322	-0.150104	-0.10562	-0.117163	-0.0033609	0.0855012	0.16248	0.291739	0.305289	0.24782	0.272414	-0.0180072	-0.280104
ENSG00000162664	ZNF326	0.0128472	-0.0223697	-0.0738602	-0.186662	-0.0557364	-0.0937198	-0.0853129	-0.195321	-0.0369539	-0.383237	-0.0902644	-0.127501	-0.130188	-0.589946
ENSG00000122482	ZNF644	0.0607451	0.0712159	-0.161078	-0.236175	-0.182775	-0.116273	-0.00929413	0.0554114	0.00260142	0.0186704	0.144693	0.0539903	-0.0665852	-0.858399
ENSG00000097046	CDC7	-0.149597	0.0394993	-0.224011	-0.125424	-0.108166	-0.00137014	-0.163486	-0.0318724	-0.193028	-0.349232	-0.273443	-0.137386	-0.116369	-0.56571
ENSG00000069702	TGFBR3	0.11266	0.282624	-0.161715	-0.116758	-0.0835038	-0.14094	0.0320843	0.119735	-0.0780657	-0.240708	0.0140735	-0.0650756	-0.0609532	-0.19117
ENSG00000172031	EPHX4	-0.0121131	0.162529	-0.278771	-0.278771	-0.278771	-0.278771	-0.0614117	0.37776	0.12587	0.68057	-0.0576828	-0.141111	-0.278771	0.0715478
ENSG00000122484	RPAP2	-0.142833	-0.0956933	-0.200972	-0.147525	0.0145047	-0.056151	0.0300176	-0.299298	-0.183218	-0.222992	-0.102165	-0.202154	-0.271279	-0.328578
ENSG00000174842	GLMN	-0.0773043	-0.111587	-0.210595	-0.123602	-0.133587	0.0299386	-0.212323	0.096353	-0.0931456	-0.0517654	-0.178883	-0.0223113	-0.152757	-0.396364
ENSG00000067208	EVI5	0.495002	0.30454	-0.450759	-0.413961	-0.255346	-0.362023	0.434761	0.165765	0.415387	0.505708	0.562316	0.45824	-0.428548	-0.820754
ENSG00000122406	RPL5	-0.03185	0.00426401	0.0738624	0.120367	0.0947891	0.110839	-0.00403998	0.0347729	0.0738624	0.0738624	-0.0705351	-0.0858182	0.0828803	0.044002
ENSG00000154511	FAM69A	0.22614	0.0300323	-0.0165818	0.178003	0.0515472	0.261228	0.278507	0.101501	-0.108896	0.247202	0.31874	0.087309	0.173656	-0.406655
ENSG00000143033	MTF2	-0.0469016	-0.00801547	-0.0401686	0.0418867	-0.0556494	0.0125131	-0.139097	-0.147415	0.0496814	-0.0239858	-0.195876	-0.185816	0.122386	-0.322831
ENSG00000122483	CCDC18	-0.584699	-0.42616	-0.337471	-0.339263	-0.0386843	-0.283215	-0.361147	-0.633045	-0.567274	-0.899365	-0.311808	-0.382374	-0.651643	-1.17502
ENSG00000117500	TMED5	0.197796	-0.0225121	0.0522251	-0.0447611	0.00626401	0.0129218	0.0448049	-0.086351	0.155406	0.111165	0.0969489	0.0735966	0.0512211	-0.675937
ENSG00000117505	DR1	0.105393	-0.0231719	-0.0497483	-0.086499	-0.110121	-0.137205	-0.0276354	-0.0478343	0.0217338	-0.150543	0.0119162	-0.100546	-0.102865	-0.176265
ENSG00000137942	FNBP1L	-0.0301378	-0.00808002	0.154118	0.12632	0.0619294	0.131535	-0.103158	-0.092017	-0.121761	0.0545498	0.0456334	0.0867595	0.185522	-0.501981
ENSG00000137936	BCAR3	-0.0483452	-0.0341434	-0.146838	-0.283238	-0.207494	-0.195391	-0.061981	-0.0723218	-0.114055	-0.343277	0.0156148	-0.0453017	-0.185322	-0.091903
ENSG00000067334	DNTTIP2	0.0220606	0.0957172	-0.337274	-0.364333	-0.120078	-0.187714	0.0217411	0.132608	0.127792	0.164438	0.0267488	0.0165133	-0.348698	-0.803142
ENSG00000023909	GCLM	0.153386	0.0133052	0.033693	0.0451457	-0.0607052	-0.0752193	0.012562	-0.0526332	0.0367372	0.27521	0.0476292	-0.0653926	-0.0489573	-0.274426
ENSG00000137962	ARHGAP29	0.0551913	0.0857163	-0.248483	-0.231335	-0.261121	-0.227168	0.058354	-0.0440195	0.0154911	0.160284	0.191466	0.106772	-0.326445	-0.977622
ENSG00000117528	ABCD3	0.043525	0.00673869	-0.0998073	-0.0148983	-0.0740641	-0.0430808	0.032167	0.0528796	0.00763862	0.00043259	0.0491754	0.0882697	-0.0794301	-0.604115
ENSG00000117525	F3	0.116007	0.0756404	-0.248695	-0.220805	-0.239572	-0.231156	0.0948308	-0.0730581	-0.0730581	0.174631	0.116007	0.116007	-0.126646	-0.259014
ENSG00000143036	SLC44A3	0	0	0	0	0	0	0	0	0	0	0	0	0	0
ENSG00000117519	CNN3	-0.00648519	-0.05199	-0.160269	-0.151374	-0.0654572	-0.134065	-0.0744396	-0.0654572	-0.00648519	-0.113516	0.0331526	-0.0178084	-0.0569622	-0.107832
ENSG00000152078	TMEM56	0.132079	-0.250001	-0.242813	0.0649264	-0.0779055	-0.250001	-0.201876	-0.250001	-0.250001	-0.250001	-0.21782	-0.250001	-0.250001	-0.250001
ENSG00000188641	DPYD	0.0184972	0.0613622	0.103551	-0.0678834	-0.00900414	-0.0782036	0.0851417	0.0558099	-0.112509	-0.358752	0.113238	0.190938	0.0148282	-0.11717
ENSG00000162627	SNX7	-0.228807	-0.17521	0.0196118	-0.00717098	0.0771614	0.0635884	-0.0957167	-0.0499761	0.0111396	-0.183018	-0.0957167	-0.0779808	0.0576855	0.107177
ENSG00000156869	FRRS1	0.161888	0.182407	0.0612802	0.0507358	-0.0305794	-0.00728585	0.027773	0.288858	0.203599	-0.228375	0.190389	0.0514548	-0.228375	-0.228375
ENSG00000162688	AGL	0.131992	0.227837	-0.11006	-0.214308	-0.195973	-0.0653619	0.1345	0.109766	0.144277	0.207816	0.162658	0.106371	-0.122128	-0.702829
ENSG00000117620	SLC35A3	0.130177	-0.0494846	-0.208406	-0.208406	-0.208406	-0.208406	0.00263674	-0.137514	0.0126823	-0.051413	0.166989	0.133287	-0.208406	-0.208406
ENSG00000156876	SASS6	-0.0908679	0.105589	-0.0289782	-0.0852102	-0.0741708	-0.143446	0.0372142	-0.0776136	0.0963138	-0.301415	0.00613263	0.0176029	-0.0765428	-0.609424
ENSG00000122435	TRMT13	-0.20289	-0.283411	0.028237	-0.00812733	0.0496644	0.0817819	-0.397265	-0.18334	-0.299872	-0.215101	-0.057091	-0.176853	0.00369425	-0.720691
ENSG00000137992	DBT	0.13566	0.0365345	0.0236266	0.0417516	0.166093	0.0995651	-0.00493672	-0.0492861	0.118791	0.166093	0.154275	-0.0720825	0.161023	-0.329404
ENSG00000137996	RTCA	0.112468	0.0320845	-0.0590593	-0.0301427	0.0725637	-0.0236609	-0.00791235	0.127843	0.0409824	0.295629	0.0640412	0.0603784	-0.0803716	-0.047652
ENSG00000079335	CDC14A	-0.0384472	0.105146	-0.31119	-0.203999	-0.567715	-0.237116	-0.262437	-0.0104837	-0.185802	-0.12192	0.0904926	-0.0426016	-0.0313546	-0.226986
ENSG00000162694	EXTL2	-0.0180876	-0.0892199	-0.0445171	0.0191166	0.0662473	0.0349518	-0.0333704	0.0244575	-0.0414238	-0.248843	-0.00328855	0.0659519	-0.102573	-0.224779
ENSG00000162695	SLC30A7	0.335847	0.315262	-0.297678	-0.310351	-0.234729	-0.223763	0.259846	0.306288	0.275684	0.383802	0.460859	0.329765	-0.318015	-0.57
ENSG00000117543	DPH5	-0.110194	-0.232078	0.233827	0.210405	0.233128	0.338011	-0.019114	0.156881	-0.0255192	-0.118384	-0.227512	-0.226172	0.227395	0.387338
ENSG00000170989	S1PR1	0.126561	0.0395577	-0.196244	-0.221269	-0.253023	-0.311506	0.100188	0.148812	0.117648	-0.106182	-0.0240624	-0.0251025	-0.277936	-0.123579
ENSG00000185946	RNPC3	0	0	0	0	0	0	0	0	0	0	0	0	0	0
ENSG00000198890	PRMT6	0.0390321	0.0220923	-0.000712453	0.0167338	-0.0147125	-0.0592193	-0.0296877	0.00794395	0.0178701	-0.202457	-0.00966451	-0.0982492	0.144831	0.267318
ENSG00000162631	NTNG1	0	0	0	0	0	0	0	0	0.000436857	0	0.0172637	0	0	0
ENSG00000085491	SLC25A24	0.0677096	0.0058037	-0.108555	-0.033653	-0.0297615	-0.0902548	0.0799679	-0.00328183	0.0464473	-0.00328183	0.0815728	0.0684977	-0.0672836	-0.463508
ENSG00000162636	FAM102B	-0.113491	-0.113491	-0.113491	-0.113491	-0.113491	-0.113491	-0.113491	-0.113491	-0.113491	-0.113491	-0.113491	-0.113491	-0.113491	-0.113491
ENSG00000134186	PRPF38B	-0.299665	-0.181326	-0.0847226	-0.11794	-0.037634	-0.0258576	-0.229792	-0.345041	-0.144746	-0.367965	-0.317793	-0.192001	-0.0314399	-0.44957
ENSG00000116266	STXBP3	0.0926809	-0.17797	-0.111897	-0.123446	0.084346	-0.0421693	-0.0556606	0.00421469	-0.0440058	0.101308	-0.0108922	0.137764	-0.0187156	-0.641256
ENSG00000121957	GPSM2	-0.272255	-0.169395	-0.111589	-0.0483625	-0.032103	-0.115576	-0.31542	-0.1152	-0.223057	-0.49539	-0.210202	-0.30062	0.0966387	-0.178997
ENSG00000121940	CLCC1	0.0624445	0.0892009	-0.220001	-0.134171	-0.215195	-0.129178	0.0500899	-9.91837e-06	0.066261	-0.0785931	0.0530326	0.114734	-0.0308982	-0.103266
ENSG00000085433	WDR47	-0.0993104	-0.341738	0.185659	-0.0647095	0.109663	-0.0810426	-0.231002	-0.115693	-0.0889003	0.135613	0.0920644	-0.0607159	-0.0171625	-0.182087
ENSG00000197780	TAF13	0.332866	0.105054	-0.219742	-0.235599	-0.114994	-0.121577	0.304292	0.263048	0.327264	0.558669	0.355517	0.287294	0.102065	-0.210044
ENSG00000215717	TMEM167B	0.1543	0.0316181	-0.193059	-0.166627	-0.0786135	-0.0162433	0.228933	0.143766	0.218228	0.335732	0.135558	0.169185	-0.091692	-0.27484
ENSG00000031698	SARS	-0.0428182	-0.0357799	-0.0062248	0.0204035	0.0805266	0.0675255	-0.0495695	0.0140492	-0.0113533	0.116656	-0.041241	0.0271726	0.129036	0.23912
ENSG00000143126	CELSR2	-0.156401	-0.077053	0.236723	0.14089	0.0588076	0.0356176	-0.196462	-0.124467	-0.202409	-0.0878066	-0.167531	-0.145731	0.189271	0.341979
ENSG00000134222	PSRC1	-0.775668	-0.468529	0.0634694	0.176468	0.164562	-0.0805049	-0.644746	-0.455625	-0.449216	-0.876398	-0.872021	-0.855213	-0.230464	0.0456404
ENSG00000134243	SORT1	-0.0762476	-0.0717452	0.0335951	0.0207935	-0.041457	-0.085563	-0.154208	-0.208994	-0.10859	0.0269332	-0.062815	-0.0785469	0.0905514	0.00203762
ENSG00000143106	PSMA5	-0.138582	-0.120935	0.185386	0.0894337	0.178718	0.142033	-0.0650588	0.0789731	-0.0257698	0.00982823	-0.133195	-0.151067	0.134263	0.185386
ENSG00000174151	CYB561D1	0.116745	0.070437	-0.0872981	-0.160641	-0.128213	-0.171623	0.22192	0.395753	-0.10489	0.0850066	0.0637505	0.172406	-0.220672	0.162696
ENSG00000065135	GNAI3	0.0307795	0.050251	-0.0313405	-0.0526382	-0.0120363	-0.0862525	-0.0137218	0.0657601	0.119059	0.0278396	0.0523849	-0.0258406	-0.0350503	-0.206235
ENSG00000116337	AMPD2	-0.0301671	-0.175083	0.154781	0.0652148	0.263478	0.213791	-0.152574	-0.0498613	-0.024995	0.0582768	-0.0745401	-0.0104503	0.180708	0.278317
ENSG00000168765	GSTM4	0	0	0	0	0.0426997	0.172976	0	0	0	0	0	0	0.0794582	0
ENSG00000184371	CSF1	0.00299904	-0.0914332	0.041385	0.0746341	0.21889	0.136524	0.150392	0.179686	0.103838	-0.0271495	-0.00260516	0.0215611	0.109539	0.129912
ENSG00000168710	AHCYL1	-0.0488615	0.0741153	0.0485	0.114522	0.120618	0.041387	-0.00135725	-0.017718	0.00377173	-0.100771	0.0046681	-0.0359231	0.0266229	0.0436393
ENSG00000143093	STRIP1	0.0146221	-0.0586064	0.134279	0.211025	0.132108	0.197223	0.046643	-0.00662762	-0.015636	-0.024945	0.0810407	0.112593	0.212715	0.213327
ENSG00000162775	RBM15	0.215257	0.317784	-0.370452	-0.600238	-0.37724	-0.427598	0.245371	0.0771229	0.0375967	0.0131118	0.0385665	-0.0688219	-0.681493	-0.553211
ENSG00000168679	SLC16A4	0.538961	0.223629	0.050199	0.18256	0.401841	0.466858	0.483789	0.459465	0.504522	1.00907	0.603327	0.556399	0.54539	0.424894
ENSG00000134248	LAMTOR5	0.158667	-0.00389599	0.0379438	0.13625	0.0463429	0.196271	0.0445002	0.121087	0.0810776	0.143749	0.113134	0.104551	0.115196	0.158003
ENSG00000121931	LRIF1	-0.208534	-0.311319	0.29348	0.296589	0.165985	0.230939	-0.214438	0.0155949	-0.0921836	-0.218085	-0.099313	-0.191439	0.19161	-0.0354325
ENSG00000134255	CEPT1	-0.096645	-0.056898	-0.0658027	-0.0175485	-0.0492136	0.0212834	0.160375	-0.0359265	0.056518	-0.0623344	0.0391686	0.206783	0.091628	-0.0814671
ENSG00000156171	DRAM2	0.0137245	0.263606	0.403788	0.382041	0.324168	0.351139	0.146797	0.378642	0.358757	0.259897	0.201	0.277267	0.243518	0.245866
ENSG00000162777	DENND2D	-0.318032	-0.39408	0.271195	0.105403	0.429048	0.268716	-0.146923	-0.252412	-0.0855428	-0.360282	-0.119196	-0.248107	0.274914	0.4936
ENSG00000064886	CHI3L2	0	0	0	0	0	0	0	0	0	0	0	0	0	0
ENSG00000116459	ATP5F1	-0.0754318	-0.0788092	-0.0343438	-0.00734718	-0.0158292	0.0475037	-0.11304	-0.059425	-0.0423663	-0.0225288	-0.143955	-0.185416	0.119331	0.00913086
ENSG00000116455	WDR77	-0.062577	-0.0080205	0.0021623	-0.1215	0.0569859	-0.148288	0.0886591	0.119451	0.0679293	0.0871203	-0.245577	0.0021623	-0.0400046	0.0995304
ENSG00000116473	RAP1A	0.0727369	0.0196312	-0.0837829	-0.0653698	0.0148303	0.045651	0.0561925	0.132171	0.0712943	-0.0697548	0.0499457	0.033284	0.033284	-0.0552816
ENSG00000197852	FAM212B	0	0	0	0	0	0	0	0	0	0	0	0	0	0.240933
ENSG00000064703	DDX20	-0.0521333	0.105086	-0.20203	-0.149208	-0.101324	-0.0970458	0.00400327	0.181397	0.116427	-0.140031	-0.0521333	-0.0953184	-0.102455	-0.0424953
ENSG00000143079	CTTNBP2NL	-0.122565	-0.0977244	0.0520422	0.0747456	0.0463295	0.110926	-0.0468118	-0.234532	-0.107379	-0.0307066	0.0488811	-0.0422219	0.0930994	-0.171391
ENSG00000116489	CAPZA1	0.0189701	-0.0251975	-0.0496783	-0.112418	-0.0406037	-0.0406037	-0.00690338	0.0410153	0.117919	0.0153668	0.0496368	0.0189701	-0.0893758	-0.496773
ENSG00000007341	ST7L	-0.0179407	0.0581531	-0.291004	-0.204132	-0.259446	-0.148707	0.0759024	-0.212529	-0.20814	-0.0908257	-0.199828	-0.0301945	-0.221524	-0.091341
ENSG00000155363	MOV10	-0.157932	-0.0674341	0.0462462	0.120654	-0.0580963	-0.0349144	-0.157248	-0.126467	-0.135713	-0.236917	-0.280315	-0.0438694	-0.0830971	-5.59254e-05
ENSG00000155366	RHOC	0.0084002	-0.0408635	-0.0373733	-0.0665167	-0.0152447	-0.00665616	0.0053459	0.00280578	0.0163169	0.140109	0.0666815	0.126357	-0.0408635	0.0666815
ENSG00000155380	SLC16A1	0.165347	0.179043	-0.0981411	-0.0751975	-0.0225804	-0.0884197	0.152419	0.124107	0.152419	0.135249	0.13123	0.202537	0.000751149	-0.214189
ENSG00000198799	LRIG2	-0.193168	-0.0421966	-0.22674	-0.383204	-0.332381	-0.379884	-0.0727626	-0.171085	0.0842183	0.147456	0.0672666	0.0487696	-0.383204	-0.383204
ENSG00000081026	MAGI3	-0.0622395	-0.0354593	-0.19179	-0.298721	-0.339074	-0.356499	-0.00128245	-0.232375	-0.191385	-0.389043	0.140623	-0.0553536	-0.345886	-0.39818
ENSG00000116793	PHTF1	-0.000729747	-0.0428245	-0.0388681	0.0186687	0.174756	0.0523586	-0.0188112	-0.297936	0.047757	0.0438486	0.037208	-0.0376348	0.115999	0.109198
ENSG00000081019	RSBN1	0.197425	0.0651981	0.208451	0.158667	-0.084578	0.00619445	0.0452565	0.0206894	0.0452565	-0.177315	0.198655	0.175321	0.122116	0.192844
ENSG00000134242	PTPN22	0	0	0	0	0	0	0	0	0	0	0	0	0	0
ENSG00000134262	AP4B1	-0.180589	-0.174955	-0.00571877	-0.0361401	-0.228171	-0.206176	-0.0757423	-0.0361401	-0.0349471	0.0335807	-0.170054	0.00486103	-0.0527619	-0.11608
ENSG00000118655	DCLRE1B	0.036979	0.14134	-0.00616134	-0.0399361	-0.0517976	-0.187546	0.0837054	0.178458	0.120041	-0.144323	0.0848027	0.0248645	-0.16275	-0.108389
ENSG00000163349	HIPK1	0.0651872	0.0241219	0.000813781	-0.0328461	-0.104956	-0.0691963	0.0470715	-0.0849243	-0.0571661	-0.257142	0.0105984	-0.0106618	-0.00376849	-0.135193
ENSG00000197323	TRIM33	0.0137871	-0.0937534	-0.169664	-0.131444	-0.161352	-0.135022	-0.0460338	-0.044643	-0.116467	-0.10969	-0.0359624	-0.138413	-0.159418	-0.513514
ENSG00000116752	BCAS2	-0.0408602	0.0203793	-0.0304876	0.0642957	0.00501058	-0.0740356	-0.0431547	0.0034443	0.0257046	0.014784	-0.0169723	-0.107095	0.124307	-0.245348
ENSG00000175984	DENND2C	0.247344	0.378197	-0.228082	-0.228082	-0.228082	-0.228082	0.256723	0.163854	0.138411	0.284165	0.208037	0.458405	-0.228082	-0.228082
ENSG00000213281	NRAS	0.135315	-0.00457237	-0.157876	-0.152976	-0.211857	-0.208509	0.0587178	0.0390793	0.155065	0.071942	0.0689813	-0.0198863	-0.133642	-0.478336
ENSG00000009307	CSDE1	0.0553371	0.00822963	-0.0460029	-0.0351301	-0.0280334	-0.00994241	0.0129063	0.0129063	0.059092	0.0360328	0.059092	-0.00994241	0.0360328	-0.335713
ENSG00000052723	SIKE1	0.162761	0.102011	-0.158197	-0.127648	-0.152177	-0.155263	0.109817	-0.046249	-0.0455277	-0.091891	0.238287	0.113658	-0.30539	-0.735283
ENSG00000134198	TSPAN2	-0.299428	-0.312385	0.0144752	0.120199	0.0264871	-0.0359291	-0.500554	-0.398512	-0.133792	-0.682826	-0.218299	-0.405664	0.0694737	-0.191851
ENSG00000173218	VANGL1	-0.11247	-0.0452601	0.0603926	-0.0130828	-0.129393	-0.165272	-0.0816157	-0.091564	-0.125324	-0.43329	0.0189374	-0.0231984	-0.138935	0.00258672
ENSG00000163393	SLC22A15	0.0702861	0.0288819	-0.00238793	-0.0978337	0.0896284	0.140019	-0.0517949	-0.0770266	0.0243705	-0.170996	0.039149	0.09363	0.0649454	-0.175776
ENSG00000163399	ATP1A1	-0.0984086	-0.0632019	0.0770285	0.0770285	0.00891271	0.0566514	-0.0666317	-0.0322761	-0.0293945	-0.00595205	-0.0705583	-0.0705583	0.0566514	0.106829
ENSG00000116815	CD58	-0.291988	-0.00764959	0.0863934	0.0232124	-0.0110861	-0.0979658	0.0783102	0.104	0.235522	0.253665	0.118775	-0.0233533	-0.00112195	-0.44008
ENSG00000143061	IGSF3	0.100223	0.238417	0.143319	0.125421	-0.0780818	-0.0547942	0.0965347	0.208544	0.015757	0.359795	0.157779	0.156276	0.0170559	0.191671
ENSG00000134247	PTGFRN	0.269874	0.281463	0.159268	-0.000222935	-0.000222935	0.00753449	0.199975	0.134865	0.115729	0.169235	0.196435	0.22235	-0.0124591	-0.00774377
ENSG00000116830	TTF2	-0.0566628	0.129686	-0.113522	-0.18013	-0.192298	-0.259768	0.0737286	-0.082245	-0.104359	-0.285963	-0.0580898	-0.0740871	-0.309932	-0.338262
ENSG00000198162	MAN1A2	0.224269	0.18742	-0.267774	-0.249918	-0.235983	-0.280118	0.187064	0.0764424	0.0553275	0.0835798	0.303237	0.214158	-0.286483	-0.7584
ENSG00000196505	GDAP2	0.187228	0.0220018	-0.203385	-0.244759	-0.0764499	-0.235544	0.0975942	0.344476	0.160633	0.0600889	0.274821	0.0706726	-0.150416	-0.145861
ENSG00000065183	WDR3	0.0888925	0.0200167	-0.0483481	-0.112144	-0.0437822	-0.00707918	0.10473	0.0759808	0.0498038	0.172984	0.0660606	-0.0570509	0.107521	-0.17325
ENSG00000116874	WARS2	0.0973543	0.122641	-0.0857509	-0.150199	-0.0948522	0.0632813	0.018922	0.113507	0.141396	-0.0474443	0.0682747	0.0774535	0.100743	-0.18756
ENSG00000203857	HSD3B1	1.01913	0.152948	-0.0565903	0.0201817	-0.171071	-0.128014	0.649867	0.586742	1.01282	1.57648	1.03105	1.12639	-0.14469	-0.282471
ENSG00000143067	ZNF697	0	0	0	0	0	0	0.00130356	0	0	0	0	0	0	0
ENSG00000092621	PHGDH	-0.207367	-0.334827	0.403008	0.46363	0.300245	0.402585	-0.252415	-0.134679	-0.0431429	-0.0289987	-0.469977	-0.395619	0.294218	0.589826
ENSG00000134250	NOTCH2	-0.0246672	0.0492362	-0.164768	-0.1396	-0.191602	-0.176657	0.00514361	-0.0557715	-0.0678524	0.0644573	0.0686223	0.0357308	-0.189563	-0.241878
ENSG00000188610	FAM72B	-0.0609467	-0.0609467	-0.0569518	-0.0609467	-0.0609467	-0.0609467	-0.0609467	-0.0609467	-0.0609467	-0.0609467	-0.0609467	-0.0609467	-0.0609467	-0.0609467
ENSG00000178104	PDE4DIP	0	0	0	0	0	0	0	0	0	0	0.0180247	0	0	0
ENSG00000265972	TXNIP	0.229085	0.25053	-0.211793	-0.264226	-0.140077	-0.0462008	0.401768	0.352806	0.245241	0.143555	0.30458	0.248768	-0.356528	-0.262762
ENSG00000121851	POLR3GL	-0.284368	-0.223892	-0.103484	0.219528	0.19691	0.147419	-0.18149	-0.210962	0.183402	-0.131295	-0.119609	0.0689495	0.276758	0.312541
ENSG00000271601	LIX1L	0.0934972	0.0311976	-0.233082	-0.259924	-0.122191	-0.205936	0.207836	0.0953101	0.0311976	-0.223056	-0.0402225	0.111436	-0.216518	-0.12562
ENSG00000265241	RBM8A	-0.0995613	-0.0829359	-0.0150636	-0.0645217	-0.0242885	-0.0513166	-0.107189	-0.0764218	-0.108817	-0.203227	-0.148365	-0.112343	-0.0623881	0.0490633
ENSG00000131779	PEX11B	-0.0620974	-0.162289	0.237855	0.214452	0.134531	0.277418	-0.258435	-0.0340143	-0.0799613	0.0563879	0.0407671	0.0745861	0.260827	0.270142
ENSG00000143127	ITGA10	0	0	0	0	0	0	0	0	0	0	0	0	0	0
ENSG00000131788	PIAS3	-0.166216	-0.148229	0.0666322	-0.0293878	0.0721865	0.0399836	-0.157225	-0.0844657	-0.296146	-0.122677	-0.153076	-0.06703	-0.00479791	0.176177
ENSG00000186364	NUDT17	0.216765	0.153215	0.204047	0.564037	0.126825	0.469476	0.0621282	0.585756	0.0870413	0.212266	0.390178	0.490359	0.236244	0.591453
ENSG00000186141	POLR3C	0.01748	-0.0120589	-0.376826	-0.159147	-0.187552	-0.238746	-0.0293319	-0.0395811	0.0267689	0.0716967	-0.0225441	-0.146264	-0.201852	-0.115598
ENSG00000265491	RNF115	-0.00604806	0.0268328	-0.147891	-0.114894	-0.108978	-0.045296	-0.0111192	-0.0343985	0.0395919	-0.0185792	0.0171864	0.0647726	-0.0126916	0.19371
ENSG00000131791	PRKAB2	-0.18456	-0.0959284	-0.0504098	-0.126139	-0.0850837	0.120199	0.105795	-0.137103	-0.00689786	-0.0920997	-0.144542	-0.0555087	0.102029	-0.200204
ENSG00000131778	CHD1L	-0.0401326	-0.00715829	-0.180367	-0.114925	-0.115408	-0.0532582	-0.0377895	0.0212918	0.00312661	0.0786294	-0.0316734	-0.0128137	-0.0922335	-0.0211669
ENSG00000116128	BCL9	-0.0820365	0.106291	0.0197572	-0.131432	-0.157368	-0.106545	0.37009	0.0392436	0.175409	-0.0530485	0.0586645	-0.0248676	-0.0954393	0.0696485
ENSG00000265107	GJA5	0.344453	0.265331	-0.0512011	-0.119407	0.0114558	0.0960189	0.315717	0.217444	0.199328	0.422397	0.527671	0.61995	0.118397	0.0508133
ENSG00000266338	NBPF15	-0.0385672	-0.00243431	-0.278911	-0.200318	-0.155978	-0.214161	0.0556698	-0.218162	-0.144905	0.150205	0.00449478	0.0360271	-0.214161	-0.269841
ENSG00000184678	HIST2H2BE	0	0	0	0	0	0	0	0	0	0.28092	0	0	0.0125536	0.0766867
ENSG00000178096	BOLA1	0.00175846	0.0416608	0.302095	0.321972	0.187801	0.38681	0.0297277	0.409682	-0.166941	-0.367713	-0.174051	0.13241	0.118132	0.583496
ENSG00000143368	SF3B4	0.140124	0.136931	-0.12307	-0.0915008	-0.15321	-0.197134	0.0545912	0.0969792	0.0518722	-0.00896287	0.151439	0.101071	-0.168545	-0.0529026
ENSG00000014914	MTMR11	-0.0232266	-0.0232266	0.181078	-0.0232266	0.184691	0.0796398	-0.0232266	-0.0232266	-0.0232266	-0.0232266	-0.0232266	-0.0232266	-0.0232266	0.0944832
ENSG00000264522	OTUD7B	0.0234701	-0.00720856	0.0224395	0.0278478	0.046789	0.028279	-0.0296293	-0.106983	-0.063881	-0.0831587	0.00305751	0.0744434	0.0578568	0.2056
ENSG00000136631	VPS45	-0.0202518	-0.106715	0.0392744	0.16897	0.198167	0.0846512	-0.0557231	-0.0798666	-0.050279	-0.217242	-0.0230376	0.0153703	0.0509468	-0.0219704
ENSG00000143401	ANP32E	-0.183732	-0.217494	0.0709178	-0.0252966	-0.0487781	0.00140239	-0.218293	-0.340709	-0.179205	-0.694118	-0.317809	-0.476343	-0.0103409	-0.553808
ENSG00000117362	APH1A	-0.108845	0.00201925	0.052675	-0.0269706	0.00101441	-0.0119903	-0.101223	-0.0931789	-0.103407	-0.140391	-0.0656454	-0.129026	-0.0394539	0.148673
ENSG00000159208	CIART	0	0	0	0	0	0	0	0	0	0	0	0	0	0
ENSG00000266472	MRPS21	-0.0937645	-0.140393	0.110562	0.224063	0.225711	0.286792	-0.0594889	-0.0382842	-0.13355	-0.0577549	-0.197862	-0.0728044	0.165469	0.304391
ENSG00000117360	PRPF3	-0.145755	-0.187896	0.157665	0.137586	0.00230002	0.0627513	-0.0740297	-0.275554	-0.161816	-0.0825823	-0.152453	-0.177892	0.124042	0.115839
ENSG00000163125	RPRD2	0.100391	0.0655991	-0.0604676	0.0120257	-0.0467838	-0.0582065	0.0678283	0.0734063	-0.107101	-0.161091	0.011059	0.00272076	-0.0316176	-0.0691776
ENSG00000143374	TARS2	-0.0130238	-0.00953612	0.117431	0.121338	0.00619254	0.0798367	0.0734763	0.0258457	0.123133	0.0169617	-0.0118507	-0.000161841	0.0706357	0.213682
ENSG00000143369	ECM1	0.335397	0.095393	-0.215211	-0.072152	-0.00651572	0.0937197	0.0771528	0.0314394	0.110533	0.449839	0.336099	0.521977	0.342568	0.117343
ENSG00000143382	ADAMTSL4	0.183776	0.0810308	0.0164295	0.179509	0.114082	0.339365	0.0974755	-0.0751134	0.0325091	0.30785	0.29795	0.331404	0.301749	0.127769
ENSG00000143384	MCL1	-0.184734	-0.114047	-0.0802117	-0.0991417	-0.14417	-0.122734	-0.104688	-0.140567	-0.133788	-0.1825	-0.0756927	-0.10064	-0.0476034	-0.158297
ENSG00000143420	ENSA	-0.0873203	-0.144482	0.144286	0.179089	0.19023	0.133818	-0.0858901	0.0185624	-0.076983	-0.253336	-0.0919319	-0.120985	0.215596	0.305317
ENSG00000143457	GOLPH3L	-0.114223	-0.127379	0.127174	0.33647	0.201846	0.14944	-0.0295333	-0.0402394	0.155752	-0.096125	-0.033715	-0.0840114	0.181288	0.146377
ENSG00000143387	CTSK	-0.00723891	-0.00723891	-0.00723891	-0.00723891	-0.00723891	-0.00723891	-0.00723891	-0.00723891	-0.00723891	-0.00723891	-0.00723891	-0.00723891	-0.00723891	-0.00723891
ENSG00000143437	ARNT	0.0482079	0.0690985	0.07042	0.0187776	0.00942451	0.0828738	-0.00984539	-0.107997	-0.122246	-0.330597	0.120695	0.030731	0.00680306	0.142384
ENSG00000143379	SETDB1	-0.0178924	-0.022109	0.095822	0.0784019	0.123083	0.110579	0.0333254	0.0186487	-0.228117	0.0789249	0.0924978	-0.069061	0.20184	0.335082
ENSG00000143418	CERS2	-0.0407693	-0.0536954	-0.024737	-0.0354349	0.00893794	-0.0260752	-0.0547485	0.0221952	0.0206459	0.0569478	0.00719944	-0.0327257	-0.0407693	0.0826109
ENSG00000143409	FAM63A	-0.0321158	-0.264483	0.193487	0.37315	0.208189	0.272291	-0.089239	0.10967	-0.261854	0.115592	-0.264483	-0.025225	0.0765247	0.185988
ENSG00000143363	PRUNE	-0.271527	-0.337425	0.244151	0.0527719	0.215365	0.357034	-0.426248	0.0103242	-0.240845	-0.829665	-0.290757	0.0366974	0.219369	0.619999
ENSG00000143443	C1orf56	-0.0458466	-0.0458466	-0.0458466	-0.0458466	-0.0458466	-0.0458466	-0.0458466	-0.0458466	-0.0458466	-0.0458466	-0.0458466	-0.0458466	-0.0458466	-0.0171064
ENSG00000213190	MLLT11	0.212151	-0.0752307	0.330776	0.390203	0.446982	0.617563	-0.116029	0.305495	0.198291	0.148544	-0.0906485	0.191631	0.270163	0.620426
ENSG00000197622	CDC42SE1	-0.168635	-0.111708	-0.0288102	-0.0609632	0.0703625	0.0668658	-0.0494901	-0.17623	-0.112358	-0.0244105	-0.128011	-0.0182286	0.0740439	0.0942836
ENSG00000143458	GABPB2	0.127812	0.183198	-0.167826	-0.117314	-0.153581	-0.120536	0.245058	0.303493	0.132521	-0.0125721	0.00892668	0.192963	-0.123774	-0.112928
ENSG00000163155	LYSMD1	-0.125277	-0.104452	0.235563	0.179936	0.10813	0.0333398	-0.00867135	-0.547965	-0.328422	0.155228	-0.0208258	-0.0513214	0.37783	0.631088
ENSG00000163156	SCNM1	0.17799	-0.332856	-0.0142547	-0.099333	0.0456733	-0.012278	0.118242	0.0444867	-0.150464	-0.139423	-0.147174	0.0565141	-0.0707581	0.16658
ENSG00000163159	VPS72	0.114475	0.0872608	0.151116	0.212206	0.25378	0.206864	-0.156243	0.0718641	0.102301	-0.019814	0.0122638	-0.0431168	0.195871	0.419178
ENSG00000143398	PIP5K1A	-0.0285508	0.0136222	-0.111664	-0.167496	-0.163187	-0.12306	-0.0449634	-0.0350637	-0.0637763	0.0143311	0.0136222	0.0190466	-0.0846906	-0.0290692
ENSG00000159352	PSMD4	-0.00127691	-0.0699222	0.0656511	0.118568	0.0783047	0.0640822	-0.043196	0.066926	0.0533566	-0.0375537	-0.102375	-0.0965273	0.0257942	0.174367
ENSG00000143373	ZNF687	0.0780375	0.121478	0.0418088	0.0514368	0.0650053	0.0390779	-0.00746298	0.176584	0.0433034	0.117988	-0.0299482	0.165467	-0.107848	0.148777
ENSG00000143393	PI4KB	0.0158878	0.0429916	0.020327	-0.0117578	0.0286076	0.0560627	0.00439783	0.0472412	0.0770633	0.192446	0.0286076	-0.0325198	0.00789685	0.139022
ENSG00000143390	RFX5	-0.394799	-0.399188	0.432074	0.444169	0.457217	0.552167	-0.334926	-0.325701	-0.229405	-0.198292	-0.439988	-0.248531	0.548663	0.472588
ENSG00000143416	SELENBP1	0	0	0	0	0	0	0	0	0	0	0	0	0	0
ENSG00000159377	PSMB4	-0.0685186	-0.0745504	0.106634	0.145902	0.149832	0.127749	-0.0606996	-0.0256466	-0.00859638	-0.00859638	-0.0942977	0.00220266	0.0960386	0.207343
ENSG00000143442	POGZ	-0.164487	-0.000509976	-0.0678618	-0.152887	-0.121364	-0.153487	-0.108943	-0.187842	-0.140438	-0.198316	-0.0822449	-0.0129438	-0.18183	-0.199899
ENSG00000143375	CGN	-0.104897	-0.0356093	0.55929	0.406226	0.403729	0.4782	-0.144242	-0.41457	-0.0439727	-0.215918	-0.338523	-0.104897	0.512549	0.756032
ENSG00000143367	TUFT1	0.246338	0.246338	-0.285826	-0.294681	-0.359795	-0.21389	0.279276	0.206999	0.161513	0.209352	0.299279	0.407984	-0.203357	-0.163514
ENSG00000143376	SNX27	0.401194	0.258402	0.182867	0.177557	0.110868	-0.0448532	0.313568	0.294077	0.197018	0.186671	0.0995729	0.0168516	0.0546671	0.125075
ENSG00000143436	MRPL9	-0.141959	-0.0451421	0.0708922	0.0489431	0.169137	-0.0106606	-0.0451421	-0.0592781	0.0471596	-0.020546	-0.122607	-0.219411	-0.0145897	0.115597
ENSG00000182134	TDRKH	0.0395272	0.101952	0.161061	0.231421	0.0910597	0.304624	0.0113315	0.0899205	0.172294	0.0715597	0.0095341	0.142972	0.371378	0.51591
ENSG00000159445	THEM4	-0.0941605	0.168892	-0.211094	-0.152766	-0.426697	-0.160999	0.0380541	0.155223	0.277693	-0.0973711	0.0922398	-0.0680318	-0.147932	-0.131683
ENSG00000197747	S100A10	0.0834406	0.142909	-0.226107	-0.226107	-0.207796	-0.167056	-0.000514721	0.0834406	0.03797	-0.0833954	0.109739	0.142909	-0.055607	-0.055607
ENSG00000163191	S100A11	0.0142202	0.0142202	-0.113949	-0.066383	-0.066383	0.0142202	-0.0310354	-0.0310354	-0.0310354	-0.066383	0.0790845	0.0142202	0.0142202	0.144604
ENSG00000203786	KPRP	0.763945	0.307225	-1.12917	-0.733237	-0.646761	-0.542334	0.384132	0.235605	0.285402	1.32716	0.454355	0.534096	-0.535913	-0.392993
ENSG00000163207	IVL	0.719215	0.511905	-0.188175	-0.298302	-0.2157	-0.188951	0.617331	0.583257	0.634642	1.07693	0.66386	0.714111	-0.234514	-0.163117
ENSG00000159516	SPRR2G	1.16509	0.199804	0.15356	0.754723	0.451649	0.800966	0.704929	0.630743	1.02221	2.29905	0.838751	1.01044	1.50488	0.674139
ENSG00000203783	PRR9	0.777623	0.36235	-0.830681	-0.641492	-0.730055	-0.193228	0.736035	0.696078	1.07024	1.94086	0.807289	0.865392	0.685922	0.122214
ENSG00000197956	S100A6	-0.0357436	-0.0798562	0.0612468	-0.0357436	0.0220079	0.0612468	-0.0798562	-0.0798562	-0.0798562	-0.0798562	-0.0798562	-0.0798562	0.0220079	0.0612468
ENSG00000196154	S100A4	-0.383052	-0.10012	0.0115566	-0.1971	-0.067319	0.158952	-0.205288	-0.037935	-0.155133	-0.951847	-0.573293	-0.509574	-0.0261355	0.600115
ENSG00000188015	S100A3	0.101812	-0.506386	-0.302397	-0.401009	-0.0390359	-0.288411	-0.142894	-0.0636891	0.011816	-0.26236	-0.399109	-0.066133	-0.393882	-0.0396126
ENSG00000196754	S100A2	0.0280792	0.0777989	-0.142681	-0.0343837	-0.0601415	-0.0101389	0.157037	0.19971	0.125515	-0.111216	-0.0101389	0.0628593	0.104384	0.208014
ENSG00000188643	S100A16	0.0514588	0.0514588	-0.168172	-0.248695	-0.107046	-0.149946	0.0371693	0.152998	0.0137275	0.0439519	0.0439519	0.0439519	-0.156022	0.0371693
ENSG00000189334	S100A14	0.168308	0.128795	0.715238	0.251261	0.557154	0.601542	0.249935	0.0891916	0.4709	0.14167	0.149989	0.260148	0.494674	0.824159
ENSG00000189171	S100A13	-0.0342343	0.0152473	-0.0263582	-0.114783	-0.0218659	-0.0201734	0.137371	0.162562	0.137818	0.0743214	0.0563005	0.167578	-0.217143	-0.0754258
ENSG00000160679	CHTOP	-0.0394436	0.09968	-0.0774749	-0.036265	-0.0451701	-0.0742182	0.0215401	-0.0614122	-0.128227	-0.119265	-0.0483074	0.0078014	-0.0815333	0.0417103
ENSG00000143553	SNAPIN	-0.201763	0.0162201	0.0664407	0.171964	0.0729643	0.134978	-0.262988	0.220951	-0.0304381	-0.0207405	-0.0529041	-0.139373	0.119433	0.44942
ENSG00000143621	ILF2	-0.08542	-0.0598589	0.0289068	0.0757878	0.0503934	0.0757878	-0.124988	-0.08542	-0.0939653	-0.243924	-0.193407	-0.193407	0.00660594	0.0464668
ENSG00000143624	INTS3	0.0359112	-0.0338726	0.0406407	0.0303853	0.0273615	0.116744	0.0812613	0.0666336	-0.0277912	-0.114933	-0.0353919	-0.148396	0.0569784	0.19364
ENSG00000143554	SLC27A3	-0.218465	-0.0575091	0.0139016	0.162386	0.201048	0.142977	-0.00634616	-0.218465	-0.218465	-0.218465	-0.218465	-0.0344598	-0.11498	0.0777721
ENSG00000143614	GATAD2B	-0.0663783	-0.00907477	0.0232896	0.0894386	0.0413268	0.0658309	-0.0768773	-0.0918078	-0.109659	-0.0441529	-0.0877031	-0.1462	-0.0116735	0.233868
ENSG00000198837	DENND4B	-0.0978175	-0.129871	0.0185397	0.119574	-0.041052	-0.0738627	-0.0728554	-0.159214	-0.189633	-0.344437	-0.139217	-0.136417	-0.0890199	-0.0108512
ENSG00000160741	CRTC2	-0.0219301	-0.144031	0.0362417	0.0913467	0.116985	0.0504772	-0.115619	-0.154437	-0.384103	-0.206638	-0.125512	-0.0932484	-0.00266847	0.218551
ENSG00000143570	SLC39A1	-0.0583728	-0.0661823	0.161536	0.117536	0.204561	0.0656412	-0.0158777	-0.0309601	-0.471556	-0.658657	-0.0228753	0.048806	0.107253	0.227466
ENSG00000143578	CREB3L4	0.0642342	-0.0791112	0.0682984	0.186251	0.0247621	-0.0680409	0.0452416	-0.0676042	-0.229418	-0.231385	-0.231385	-0.231385	-0.085413	0.224165
ENSG00000143543	JTB	-0.204478	-0.149956	0.184669	0.172219	0.113798	0.165381	-0.18906	-0.0976974	-0.200944	-0.089723	-0.22861	-0.180955	0.092164	0.358811
ENSG00000143545	RAB13	-0.139537	-0.13081	0.353754	0.306194	0.291729	0.257804	0.0225194	0.100742	0.037921	0.167189	0.00301133	0.0425985	0.31712	0.309245
ENSG00000177954	RPS27	0.049406	-0.0019567	-0.0788209	0.049406	0.0338033	0.0403704	0.00584302	0.0675679	0.0286896	-0.0110484	0.05855	0.05855	0.05855	0.105054
ENSG00000143549	TPM3	-0.00478979	-0.00478979	0.0378356	0.0343176	0.0389978	0.0343176	-0.00478979	0.0306563	-0.0285478	-0.0701685	0.0280252	0.00149868	0.0663043	0.0877708
ENSG00000143612	C1orf43	-0.00151607	-0.0977808	0.033592	0.00862265	0.0249804	0.00103719	-0.0805071	-0.000525571	0.045369	0.0070411	-0.11104	-0.126444	0.0911756	0.21861
ENSG00000143569	UBAP2L	-0.0770424	-0.0409743	0.0170221	0.0343867	0.0273049	0.0126496	-0.0618613	-0.056159	-0.0206083	-0.216282	-0.131914	-0.11095	-0.0218317	0.0280339
ENSG00000143575	HAX1	-0.0972113	-0.191366	0.0601334	-0.00497724	0.00973919	0.112357	-0.0510361	-0.0485447	0.0107146	-0.0494306	-0.0718178	-0.130563	0.0543217	0.210433
ENSG00000143515	ATP8B2	0.283524	-0.129857	-0.0435977	-0.0255003	0.156993	0.169047	0.040426	-0.0570032	0.0864889	0.18785	-0.0304787	0.0656003	0.0670518	0.281348
ENSG00000160712	IL6R	0.152274	0	0	0	0	0	0	0	0	0.0474324	0	0	0	0
ENSG00000160714	UBE2Q1	0.00199189	-0.028032	0.00579661	0.0588804	0.172975	0.123899	-0.0303107	0.0807294	-0.0777696	0.0146878	0.00989298	0.084208	0.159168	0.262973
ENSG00000160710	ADAR	-0.0185002	-0.0115096	0.0239891	0.0192252	-0.019566	0.00729447	-0.0305862	-0.0178443	-0.026839	-0.0423788	-0.0139034	-0.0368382	-0.0325648	0.0272523
ENSG00000163344	PMVK	-0.0828629	-0.167471	0.244698	0.22314	0.230818	0.160837	-0.298872	-0.0363565	-0.141217	-0.285951	-0.209477	-0.00367377	0.162424	0.409528
ENSG00000163346	PBXIP1	0.0588347	-0.172109	0.503134	0.454354	0.601234	0.787883	0.133315	0.143955	0.155301	0.443673	0.200059	0.230223	0.612885	0.804358
ENSG00000163348	PYGO2	-0.219396	-0.189757	0.214869	0.212526	0.0429863	0.224178	-0.195796	-0.151427	-0.14599	-0.132688	-0.0982546	-0.064679	0.118447	0.311762
ENSG00000160691	SHC1	-0.113758	-0.0423076	-0.0195211	0.00630224	0.0324605	0.0907369	-0.0358788	-0.0475594	-0.0505877	-0.0737831	-0.0965368	-0.0410072	0.0854386	0.211103
ENSG00000173207	CKS1B	-0.211316	-0.13109	0.185123	0.134938	0.126581	0.104534	-0.382651	-0.2616	-0.22686	-0.546054	-0.219485	-0.0940655	0.195399	0.119781
ENSG00000160688	FLAD1	-0.0267248	-0.0280232	0.192607	0.1741	0.238376	0.258031	0.0653643	-0.0861447	0.0301386	-0.0401355	-0.115047	-0.100592	0.106822	0.287797
ENSG00000160685	ZBTB7B	-0.595879	-0.563314	0.196755	0.203713	0.207761	0.350074	-0.617865	-0.607424	-0.738582	-0.663805	-0.431898	-0.443927	0.264276	0.539476
ENSG00000143537	ADAM15	-0.196317	-0.176772	0.181079	0.222548	0.220483	0.183349	-0.14935	-0.119886	-0.136634	-0.134413	-0.202051	-0.192085	0.146655	0.331782
ENSG00000243364	EFNA4	-0.29948	-0.144206	0.770993	0.567434	0.770993	0.470978	-0.269743	-0.175926	-0.224218	-0.777999	-0.651558	-0.395721	0.665916	0.755671
ENSG00000143590	EFNA3	0	0	0	0	0	0	0	0	0	0	0	0	0	0
ENSG00000169242	EFNA1	0.03778	-0.263127	0.121508	-0.0185692	0.124327	0.342536	-0.0177752	0.0634712	-0.248398	-0.0940757	0.102941	0.240814	0.0641307	0.0118286
ENSG00000169241	SLC50A1	0.0764129	-0.098451	0.421755	0.404322	0.374934	0.525278	0.0693551	0.103621	0.0508933	0.170623	0.100903	0.18292	0.472019	0.514707
ENSG00000179085	DPM3	0.294484	0.0498103	0.366462	0.91415	0.604318	0.702787	-0.112378	-0.0372656	-0.209042	0.269576	-0.0234082	0.506175	0.536608	0.864563
ENSG00000185499	MUC1	0.0768453	0.152792	0.177108	0.153872	0.161679	0.191139	0.169192	0.0142922	-0.134914	-0.0344299	0.325799	0.452498	0.316325	0.338689
ENSG00000169231	THBS3	-0.0483855	0.209177	-0.0483855	0.20518	0.0527422	0.280539	-0.0483855	0.184499	-0.0483855	-0.0483855	-0.0483855	0.180066	0.351519	0.280539
ENSG00000173171	MTX1	-0.0258736	0.229978	0.288582	0.416786	0.171985	0.246257	0.239712	0.133526	0.148157	0.00173654	0.104834	0.231741	0.304905	0.554524
ENSG00000177628	GBA	0.0351732	0.00408261	0.232133	0.308175	0.32558	0.236727	0.0429148	0.196027	0.1116	0.218988	0.21664	0.211948	0.263174	0.410682
ENSG00000160767	FAM189B	0.0397554	-0.10355	0.310494	0.398006	0.493303	0.365264	0.0125712	-0.038514	0.166613	0.187321	-0.07208	-0.0939088	0.282082	0.498457
ENSG00000116521	SCAMP3	-0.0692725	-0.0686448	0.0461221	0.0726827	-0.0171626	0.0718773	-0.0234675	-0.101632	-0.055589	-0.0322343	-0.169648	-0.018565	0.0229762	0.1475
ENSG00000176444	CLK2	-0.585549	-0.302088	0.101836	0.192291	0.183034	0.151882	-0.356173	-0.402188	-0.46942	-0.383592	-0.360978	-0.229565	0.139681	0.0303075
ENSG00000143630	HCN3	-0.0470586	-0.0470586	-0.0232713	0.154205	-0.0470586	-0.0470586	-0.0470586	-0.0470586	-0.0470586	-0.0470586	-0.0470586	-0.0470586	-0.0470586	-0.0274724
ENSG00000160752	FDPS	-0.231099	-0.22936	0.0904792	0.0795066	0.085799	0.0662088	-0.195842	-0.0922016	-0.21774	-0.406806	-0.269789	-0.169214	0.0678704	0.255936
ENSG00000160753	RUSC1	-0.0901825	0.0023013	0.210125	0.166624	0.0741406	0.160319	0.01423	-0.0891004	-0.06615	0.0158774	-0.0781588	-0.0584657	0.0069046	0.292184
ENSG00000116539	ASH1L	-0.0264914	0.0167854	-0.163128	-0.2026	-0.16267	-0.156355	-0.0318636	-0.0836952	-0.224416	-0.239593	0.0416474	-0.163379	-0.242166	-0.763543
ENSG00000125459	MSTO1	-0.219196	-0.138149	-0.21974	-0.012146	-0.0753519	-0.261852	-0.094448	-0.0460888	-0.25694	-0.347538	-0.177894	-0.107387	0.0285278	0.0907323
ENSG00000163374	YY1AP1	-0.261658	0.00347924	-0.088977	-0.0986137	-0.163887	-0.159711	-0.162552	0.015933	-0.100325	-0.198143	-0.102802	-0.191171	-0.103078	0.114705
ENSG00000132676	DAP3	0.123597	0.0962625	-0.0511698	-0.0201204	0.00532083	-0.0886337	0.0616652	0.131286	0.0731101	0.0259569	0.0760081	0.0400441	-0.00513518	0.112803
ENSG00000116580	GON4L	-0.130877	-0.0667799	0.00593793	0.0444444	0.0474361	0.00593793	-0.17809	-0.0519641	-0.228322	-0.19395	-0.0731865	-0.071289	0.0649414	0.0108573
ENSG00000143622	RIT1	0.125111	0.128207	-0.126835	0.0642105	0.068479	0.0933729	0.158596	0.135462	0.100506	0.226026	-0.019781	0.14292	0.0526973	-0.0862693
ENSG00000132680	KIAA0907	-0.422466	-0.348795	-0.0248365	0.120378	-0.0530247	-0.02036	-0.321357	-0.377389	-0.316494	-0.509152	-0.293044	-0.317494	-0.0617133	-0.128658
ENSG00000116584	ARHGEF2	-0.0751378	-0.178353	0.204305	0.1808	0.176889	0.167634	-0.0847605	-0.0504392	-0.0111433	0.188642	-0.1609	-0.127257	0.227503	0.255164
ENSG00000163479	SSR2	-0.0375127	-0.0574478	0.136148	0.140249	0.174691	0.172988	-0.0289716	0.0287412	0.020179	0.0572993	-0.0664433	-0.0416105	0.142896	0.292694
ENSG00000160803	UBQLN4	-0.0568154	-0.0387657	0.285779	0.189817	0.261075	0.155319	-0.0758016	-0.0673424	-0.187707	-0.000228289	-0.0555513	-0.144722	0.0424828	0.244866
ENSG00000116586	LAMTOR2	-0.0503713	-0.0799202	0.13604	0.113797	0.319344	0.321896	-0.0607256	0.0281844	-0.0402844	-0.0462253	-0.154526	0.141751	0.172592	0.336741
ENSG00000132698	RAB25	0.432702	0.151864	0.686317	0.439657	0.497336	0.662652	0.340724	0.499477	0.424328	0.786174	0.326906	0.321962	0.506816	0.655061
ENSG00000160789	LMNA	-0.251004	-0.205609	0.162649	0.148719	0.0473924	0.105177	-0.202804	-0.169717	-0.268015	-0.378524	-0.27661	-0.205609	0.105177	0.238743
ENSG00000160785	SLC25A44	-0.0434693	-0.0137727	-0.116695	0.0441565	-0.0178894	0.0034776	-0.202249	-0.0400159	-0.0391734	-0.0319442	-0.139621	-0.136139	-0.0492814	0.159917
ENSG00000160783	PMF1	0.0133131	-0.153978	0.135613	0.0430666	0.158137	-0.0116416	-0.118001	-0.0521317	-0.443093	-0.176829	-0.179761	-0.0313643	-0.0871525	0.335772
ENSG00000160781	PAQR6	0	0	0	0	0	0	0	0	0	0	0	0	0	0
ENSG00000198952	SMG5	-0.152866	-0.121528	0.0784274	0.0410359	0.0451871	0.0375829	-0.143345	-0.212597	-0.27303	-0.136465	-0.165121	-0.190595	0.0506497	0.156883
ENSG00000163472	TMEM79	-0.192044	-0.192044	0.103576	0.0578406	0.147102	-0.192044	-0.115357	-0.192044	-0.0208873	-0.192044	-0.192044	-0.192044	0.127231	0.376828
ENSG00000198715	GLMP	0.214243	-0.0605118	0.0528015	0.195505	0.0500107	0.209121	0.022939	0.0135933	-0.14215	-0.0190655	0.0814089	0.0890425	-0.114799	0.252865
ENSG00000163468	CCT3	0.0353862	-0.0395805	0.0264038	0.00694125	0.0105712	0.0231344	-0.00961642	0.0553015	0.0144978	-0.0473671	-0.113321	-0.152187	-0.00250032	0.0751774
ENSG00000116604	MEF2D	0.16029	0.255156	-0.0260402	0.0151249	-0.0242232	-0.0501788	0.106742	0.178165	0.109836	0.254137	0.237002	0.198034	0.0580176	0.120227
ENSG00000183856	IQGAP3	-0.530317	-0.239206	0.012742	-0.0368728	-0.146045	-0.128594	-0.37485	-0.496784	-0.59623	-0.821566	-0.420665	-0.307824	-0.228481	-0.191851
ENSG00000163382	APOA1BP	-0.0527928	-0.0953008	0.114366	0.160706	0.174662	0.202922	-0.0945592	0.0362235	0.0752166	0.0660351	0.013178	0.016287	0.0940172	0.299272
ENSG00000160818	GPATCH4	-0.138089	-0.162223	-0.10132	-0.00758958	0.0748471	-0.166864	-0.204434	-0.144796	-0.156389	-0.157371	-0.158122	-0.354396	-0.0670294	-0.0469983
ENSG00000143320	CRABP2	0.415739	0.677245	-0.209308	-0.209308	-0.209308	-0.209308	0.436105	0.388124	0.638523	-0.209308	0.531273	0.441401	-0.209308	-0.209308
ENSG00000143319	ISG20L2	-0.126604	-0.22031	0.0346985	0.0214272	0.046977	0.0126548	-0.154868	-0.0238672	-0.0517652	-0.0946005	-0.192323	-0.321933	-0.0314276	0.238258
ENSG00000143303	RRNAD1	0.0557591	-0.046657	-0.0421391	-0.215999	-0.129954	-0.107577	-0.108123	0.00691487	0.0787846	-0.0330618	0.10067	0.190567	-0.286179	0.168085
ENSG00000143314	MRPL24	-0.0148874	-0.0210981	0.0450471	0.0320992	0.0997785	0.0119734	-0.0483778	0.131542	-0.0114954	-0.0672272	-0.0932297	0.064809	0.0233474	0.118563
ENSG00000143321	HDGF	-0.349443	-0.357526	0.316522	0.230864	0.217145	0.131429	-0.392597	-0.303695	-0.275314	-0.43879	-0.360959	-0.391316	0.153761	0.33844
ENSG00000143294	PRCC	-0.0318425	0.0208031	0.0796232	0.102904	0.10874	0.0908015	-0.0769972	-0.0490423	-0.0551134	0.00596675	-0.0201205	0.132527	0.10874	0.291237
ENSG00000027869	SH2D2A	0	0	0	0	0	0	0	0	0	0	0	0	0	0
ENSG00000187800	PEAR1	-0.231939	-0.0607486	-0.0258917	-0.0906248	0.0243902	-0.148724	-0.348569	-0.223409	-0.157127	-0.11704	-0.179458	-0.222995	-0.320314	-0.0274433
ENSG00000132694	ARHGEF11	0.0261597	0.156949	-0.243802	-0.234101	-0.239482	-0.219137	0.131535	0.110221	-0.0340215	-0.0257596	0.0650064	0.0650064	-0.300527	-0.0715932
ENSG00000117036	ETV3	0.115244	0.0923482	-0.0694887	-0.0896019	-0.0274544	-0.0952025	0.0214179	-0.0366044	0.022681	-0.0384753	0.0521341	0.0758243	-0.0708625	-0.0818531
ENSG00000183853	KIRREL	-0.107055	-0.0354444	-0.14711	-0.178875	-0.143739	-0.215064	-0.0705056	-0.0694475	-0.184483	-0.420506	-0.0752475	-0.116646	-0.218199	0.00229739
ENSG00000163565	IFI16	0.113717	0.144847	-0.0282547	0.03891	0.0199246	0.105506	-0.0473606	0.157827	0.119902	0.0466698	-0.0398338	0.012578	-0.124295	-0.473229
ENSG00000162706	CADM3	-0.117856	-0.4103	-0.281822	0.0454207	-0.0711962	-0.0764501	-0.0676107	-0.109955	-0.072357	0.258733	-0.268776	0.0521662	0.575847	0.48261
ENSG00000213088	ACKR1	0	0	0	0	0	0	0	0	0	0	0	0	0	0
ENSG00000158716	DUSP23	-0.300444	-0.416877	0.180296	0.163673	0.14413	0.1174	-0.26148	-0.317749	-0.387221	-0.560464	-0.39712	-0.256093	0.20277	0.220553
ENSG00000158710	TAGLN2	-0.0280143	-0.0139433	0.0143835	0.0396444	0.0143835	0.0284422	-0.0280143	0.00142547	-0.0560138	-0.158662	0.00142547	0.0284422	0.0396444	0.069001
ENSG00000085552	IGSF9	0	0	0	0	0.00470514	0	0	0	0	0	0	0	0	0
ENSG00000162723	SLAMF9	0.586784	0.558292	0.133075	0.0305098	-0.0552891	-0.17467	0.228569	0.438782	0.575889	0.899314	0.503551	0.524493	0.0899287	-0.229314
ENSG00000143315	PIGM	0.0909827	-0.0300806	-0.0300806	-0.0852386	-0.311349	-0.148671	0.101765	0.145653	0.185485	-0.0361106	0.0567498	0.100326	-0.227374	-0.2423
ENSG00000162729	IGSF8	0.0308071	-0.0474542	0.328282	0.19805	0.271252	0.0844374	0.104286	0.0997746	0.0529435	0.104932	-0.0359479	0.100973	0.0862467	0.355843
ENSG00000162734	PEA15	0.157094	0.0979791	-0.117914	-0.0133646	-0.0571034	-0.070176	0.0385099	0.00486369	0.083616	0.157094	0.167872	0.089689	0.0116464	0.0191532
ENSG00000132716	DCAF8	-0.286088	-0.113235	0.00547807	0.0274667	0.128176	-0.00329952	0.0266522	-0.21207	-0.0716017	-0.240857	0.0274667	-0.014911	-0.0169836	0.180673
ENSG00000162735	PEX19	0.0720348	0.155281	-0.0915755	-0.10151	-0.132723	-0.063256	0.0333059	-0.0656493	0.216222	0.218695	0.181908	0.165447	-0.117768	-0.0466861
ENSG00000162736	NCSTN	0.0590475	-0.0109444	-0.0266001	-0.0782381	0.0256134	0.038748	0.0205453	-0.070416	-0.105498	-0.094621	0.0378813	-0.00699738	0.00901283	0.00901283
ENSG00000122218	COPA	0.0830533	0.0765107	-0.0710514	-0.0521135	-0.0204999	-0.0468446	0.0579302	0.0661791	0.068205	0.120823	0.146182	0.0528092	0.0348946	-0.0388934
ENSG00000026751	SLAMF7	0	0	0	0	0	0	0	0	0	0.336591	0	0	0	0
ENSG00000158769	F11R	0.271319	0.303289	0.127521	0.0968869	0.164722	0.2053	0.30221	0.212881	0.102908	0.10535	0.35506	0.419851	0.026276	0.224205
ENSG00000215845	TSTD1	0.17801	0.18002	0.0228137	0.11447	-0.169391	-0.147016	0.0833433	0.244601	-0.03279	-0.243162	0.117792	0.154876	-0.0687405	-0.0601533
ENSG00000158773	USF1	-0.295507	-0.29476	0.223679	0.364225	0.314844	0.264325	-0.198587	-0.202019	-0.337468	-0.310916	-0.312055	-0.217955	0.298787	0.38313
ENSG00000143217	PVRL4	0.257196	-0.140676	0.162146	0.16847	0.258675	0.355424	0.0952132	-0.116376	-0.0626984	0.369717	0.174006	0.429805	0.365246	0.382279
ENSG00000158793	NIT1	0.0643048	-0.142238	0.243928	0.161182	0.304826	0.365246	-0.0160315	0.218998	0.149933	0.110594	-0.00580981	0.182028	0.377044	0.412671
ENSG00000143256	PFDN2	-0.0715021	0.145767	0.0326614	-0.13575	0.050785	-0.0369065	-0.0255107	0.0230578	0.173912	0.0811172	-0.0868912	-0.00958182	-0.110407	-0.00592052
ENSG00000158796	DEDD	-0.337491	-0.0290819	0.0286214	0.0773926	0.212765	0.0688685	-0.0138755	-0.196972	-0.245259	-0.314078	-0.0891989	0.00399569	0.0471459	0.225041
ENSG00000143222	UFC1	0.0439295	-0.11375	0.142393	0.203216	0.179326	0.210209	-0.0141668	0.129165	0.0770501	0.0162349	-0.00638466	-0.0319977	0.151121	0.333929
ENSG00000143258	USP21	-0.429665	-0.27665	0.217245	0.21431	0.309458	0.346909	-0.354781	-0.293499	-0.281867	-0.297516	-0.52749	-0.302286	0.089317	0.189279
ENSG00000143224	PPOX	-0.179051	-0.0638458	0.0583945	0.0817309	0.194507	0.0725278	-0.300176	-0.0945867	-0.102377	-0.154694	-0.186179	-0.46484	-0.00708815	0.267943
ENSG00000158850	B4GALT3	-0.00656809	-0.0423426	0.155918	0.185192	0.222306	0.14771	-0.146384	-0.10772	-0.020037	0.0735456	0.052559	0.0578392	0.0623533	0.241395
ENSG00000158864	NDUFS2	-0.114184	-0.0989269	0.157654	0.130812	0.0983646	0.157654	-0.0395188	0.0434684	-0.0571269	-0.0789352	-0.129081	-0.0479843	0.197049	0.232114
ENSG00000158882	TOMM40L	-0.135242	-0.349976	0.159453	0.196907	0.199375	0.228709	-0.123253	-0.0901269	-0.169508	-0.26368	-0.246965	-0.0184035	0.142987	0.368401
ENSG00000143252	SDHC	0.0788734	-0.0302717	0.0288024	0.0721993	0.0801774	0.123889	0.0707721	0.117455	0.198692	0.10877	0.0394823	0.0810469	0.0575478	0.313847
ENSG00000081721	DUSP12	-0.0392073	0.112683	-0.0176143	-0.0863624	0.0100681	0.0181212	0.0207632	-0.037283	-0.134973	0.0338288	-0.168902	-0.0671207	-0.10915	0.0791946
ENSG00000118217	ATF6	0.228712	0.126749	-0.0921405	-0.128356	-0.024717	-0.0257271	0.0685581	0.207526	0.136017	0.252112	0.152506	0.127379	-0.0597677	-0.0337093
ENSG00000239887	C1orf226	0	0	0	0	0	0	0	0	0	0	0	0	0	0
ENSG00000152332	UHMK1	0.265762	0.188585	-0.294247	-0.237132	-0.289893	-0.280378	0.239543	0.127449	0.145501	0.177948	0.297841	0.143122	-0.314593	-0.741825
ENSG00000117143	UAP1	0.00367063	0.0100056	-0.178271	-0.180767	-0.109634	-0.209884	0.00751351	0.113088	0.0491298	0.189812	0.0461704	-0.0376988	-0.11777	-0.582735
ENSG00000132196	HSD17B7	-0.370195	-0.272141	0.201339	0.204544	0.300375	0.138104	-0.308132	-0.0547583	0.0199017	-0.441633	-0.116475	-0.191759	0.186189	0.643818
ENSG00000143228	NUF2	-0.388901	-0.285557	-0.258708	-0.393017	-0.333058	-0.394661	-0.252235	-0.325207	-0.321283	-0.716881	-0.38503	-0.431879	-0.32572	-0.703468
ENSG00000143198	MGST3	0.200661	0.311901	0.0976219	0.0463487	0.182801	0.173598	0.214496	0.270999	0.122488	0.192752	0.222065	0.357808	0.185263	0.383738
ENSG00000143149	ALDH9A1	0.0324372	-0.0427972	-0.0303347	-0.0409587	-0.0263804	-0.0409587	0.0421911	0.140944	0.0648857	0.11725	0.101313	0.0445202	0.0611215	0.0624765
ENSG00000143183	TMCO1	0.046106	0.0133863	-0.134179	-0.104827	-0.0887586	-0.104827	0.0927206	0.154309	0.115349	0.137758	0.159925	0.0400962	0.0833832	0.111193
ENSG00000143179	UCK2	0.147972	0.169417	-0.104421	-0.134682	-0.110191	-0.209137	0.087354	0.0917889	0.0119748	-0.0503983	0.00958277	0.0279517	-0.239621	-0.0720439
ENSG00000143157	POGK	-0.0242508	0.0406094	-0.155096	-0.187313	-0.137564	-0.196118	0.0411466	0.0254281	-0.0348236	-0.118602	0.0468846	0.126255	-0.102103	-0.119837
ENSG00000152382	TADA1	-0.194244	0.0692332	-0.11127	-0.235587	-0.0332788	-0.191905	0.162196	0.311518	0.130265	0.0967112	0.141432	-0.129261	-0.200173	-0.159019
ENSG00000143190	POU2F1	-0.00245799	0.095042	-0.233383	-0.260363	-0.282574	-0.302449	0.0589	-0.132953	-0.0856477	-0.164731	0.11656	-0.112587	-0.47889	-0.758
ENSG00000143162	CREG1	0.115892	0.0139312	0.0358213	0.0443899	0.00639253	-0.00224888	0.0845707	0.173926	0.155915	0.451346	0.0915432	0.1612	0.143983	0.241111
ENSG00000197965	MPZL1	0.12228	0.0919727	0.0632968	0.0554513	0.0479963	0.0479963	0.134408	0.0692932	0.0606046	0.190469	0.158286	0.19168	0.0562777	0.0276986
ENSG00000143158	MPC2	-0.0976898	-0.154749	0.262055	0.254868	0.145209	0.282246	-0.181572	-0.0815177	-0.0932762	0.00878153	-0.240461	-0.0819711	0.336199	0.351778
ENSG00000143164	DCAF6	0.0609494	0.00459961	0.0515862	0.0173985	0.0417136	0.163706	0.0182395	-0.0289971	0.0679111	-0.0742213	0.0110454	0.030699	0.212062	-0.00360667
ENSG00000143147	GPR161	-0.0878133	-0.0674504	0.363497	0.200636	0.191325	0.131806	-0.0975322	-0.0953849	-0.128261	-0.122294	0.0300718	0.0436524	0.225487	0.36125
ENSG00000143155	TIPRL	-0.00879064	-0.0710233	0.0580944	0.0768456	-0.0122765	0.029353	0.0172169	-0.0476475	-0.0495702	-0.252252	-0.0752877	0.0040984	0.135689	-0.00306605
ENSG00000213064	SFT2D2	0.581082	0.566888	-0.700561	-0.784186	-0.883374	-0.936555	0.546902	0.288445	0.226343	0.338094	0.634918	0.522919	-0.976289	-0.946244
ENSG00000143153	ATP1B1	0.0977409	0.0901838	-0.0701751	-0.178319	-0.0247159	-0.0452197	0.117498	0.112681	0.00899453	-0.0576668	0.340151	0.284077	-0.0178195	-0.0231071
ENSG00000143156	NME7	0.0336045	-0.100347	0.108781	-0.0136708	0.095642	0.0986231	-0.0425873	0.150233	0.12269	-0.113708	-0.211118	-0.0570832	0.282721	-0.0766825
ENSG00000117475	BLZF1	0.221079	0.0296235	-0.231161	-0.312403	-0.183997	-0.163389	0.195825	0.175128	0.113417	0.116978	0.181146	0.178363	-0.265121	-0.858572
ENSG00000117479	SLC19A2	0.143507	0.255039	-0.594514	-0.614999	-0.713862	-0.668644	0.181589	0.0671776	0.035315	-0.207883	0.26612	0.316103	-0.633616	-0.73683
ENSG00000171806	METTL18	0.334741	0.144705	-0.179885	-0.136798	-0.0393126	-0.226771	-0.0536687	0.198268	0.357203	-0.0756949	0.152547	-0.347218	-0.00347689	-0.207942
ENSG00000000460	C1orf112	-0.113786	-0.0127844	-0.0951366	-0.0618388	-0.0448578	-0.236159	-0.0675511	0.0873503	-0.0572067	-0.399728	-0.0828212	-0.309538	-0.276741	0.120718
ENSG00000000457	SCYL3	-0.0240484	-0.0240484	0.0567387	0.0143252	-0.0240484	0.013005	-0.0240484	-0.0240484	-0.0240484	0.0770792	0.0916236	-0.0240484	-0.0240484	-0.0240484
ENSG00000075945	KIFAP3	-0.0319428	-0.0190543	-0.120595	-0.110284	-0.0700029	0.0128333	0.0767514	0.173001	0.0846826	-0.0785672	0.114598	0.0193375	0.00638587	-0.456743
ENSG00000120370	GORAB	-0.0206866	-0.048885	-0.413438	-0.337969	-0.164991	-0.221889	-0.293229	-0.308908	0.0543539	-0.154451	-0.149393	0.00319997	-0.170809	-0.802624
ENSG00000117523	PRRC2C	-0.0597288	-0.0423594	-0.0678747	-0.0991067	-0.0207144	-0.122444	-0.018521	-0.182655	-0.238931	-0.142411	-0.0569602	-0.169743	-0.243828	-0.627484
ENSG00000117533	VAMP4	-0.0849168	-0.394369	0.264557	-0.0589117	-0.275656	0.0332896	-0.235227	-0.263537	-0.277645	-0.428696	-0.0723609	-0.0416222	0.00512356	-0.25754
ENSG00000010165	METTL13	-0.114915	-0.11252	0.116132	0.1513	0.202998	0.245662	0.0116359	-0.0058394	-0.0479396	-0.148778	-0.250504	-0.175885	0.200612	0.263691
ENSG00000135845	PIGC	-0.00749836	0.0516835	0.0383248	0.152844	0.091374	0.0508356	-0.067757	0.110422	-0.0805801	-0.068109	0.18699	-0.00827084	0.192012	0.0924571
ENSG00000094975	SUCO	0.131199	0.225745	-0.348144	-0.331241	-0.332676	-0.290608	0.143728	0.0700352	0.0707239	0.105355	0.260733	0.172722	-0.335745	-0.936247
ENSG00000117592	PRDX6	0.0213747	-0.0241593	-0.0301773	0.00776736	-0.0127615	0.0674407	0.00776736	0.0308652	0.0521536	0.0738356	-0.00794335	-0.00794335	0.126636	0.0841612
ENSG00000076321	KLHL20	0.114801	-0.169526	-0.0352192	0.0355171	0.179235	0.134869	0.114431	-0.0906993	-0.0173634	-0.235394	-0.0715387	-0.117659	0.236567	-0.061609
ENSG00000120334	CENPL	0.0705387	0.0912214	-0.142158	-0.228423	-0.348539	-0.39248	0.0228388	0.150563	0.156145	-0.195218	0.120436	-0.00280168	-0.152892	-0.237917
ENSG00000117593	DARS2	-0.100007	-0.0344555	0.0773169	0.0120572	0.0650812	0.031616	-0.052649	0.00137291	0.049716	-0.0675427	-0.0267876	-0.128591	-0.0188495	-0.0842946
ENSG00000135870	RC3H1	0.367573	0.273601	-0.29318	-0.218138	-0.281872	-0.347758	0.25829	0.0944813	0.118915	0.260576	0.372137	0.209237	-0.341602	-0.676605
ENSG00000152061	RABGAP1L	0	0	0	0	0	0	0.0231473	0	0	0	0.136047	0	0	0
ENSG00000116161	CACYBP	-0.0296283	0.00795553	0.0522967	0.0207519	0.0664246	0.0350779	-0.0447339	0.0824885	0.0741051	-0.119699	-0.075121	-0.147737	0.0567694	0.0350779
ENSG00000120333	MRPS14	-0.1117	-0.0119023	0.0876655	0.17655	0.27869	0.133121	-0.0799367	-0.241537	-0.136282	-0.0441072	-0.00798303	-0.0445303	0.256703	0.116359
ENSG00000235750	KIAA0040	0.371376	0.237666	-0.241263	-0.210959	-0.236487	-0.146338	0.326024	0.171769	0.227542	0.237138	0.446815	0.497028	0.0417448	0.029705
ENSG00000143207	RFWD2	-0.0330809	0.159939	-0.113439	-0.100582	-0.087767	-0.105909	0.0122051	0.0411033	0.142113	-0.0798084	0.0850529	0.0135885	0.0652274	0.105728
ENSG00000075391	RASAL2	0.181252	0.25005	-0.287521	-0.278242	-0.297087	-0.306561	0.212288	0.0327605	0.0866996	0.163877	0.322137	0.260338	-0.286761	-0.707264
ENSG00000116191	RALGPS2	-0.0511711	0.0483619	0.140017	-0.00880839	0.00948912	0.109284	0.0536259	-0.185816	-0.0674746	-0.280768	-0.0784818	-0.145985	-0.144641	-0.506103
ENSG00000116199	FAM20B	0.141393	0.269503	-0.154756	-0.199918	-0.182627	-0.265146	0.243639	0.128015	0.164039	0.181501	0.278783	0.270152	-0.285201	-0.33544
ENSG00000186283	TOR3A	-0.0553793	0.0568608	0.18108	0.108248	0.126635	0.0379846	-0.0872507	-0.0186971	-0.0775147	-0.294371	-0.133393	-0.107887	0.058523	0.310697
ENSG00000143322	ABL2	0.294748	0.323975	-0.767779	-0.685066	-0.818702	-0.741669	0.325785	0.188656	0.208184	0.513442	0.343686	0.217951	-0.65321	-0.72151
ENSG00000057252	SOAT1	0.144339	0.0818191	-0.333449	-0.40506	-0.206161	-0.227342	0.102791	0.0866473	0.0419936	0.244796	0.177851	0.126385	-0.230508	-0.344264
ENSG00000169905	TOR1AIP2	0.294093	0.276826	-0.0606784	-0.0200361	-0.110653	-0.0316349	0.210606	0.232952	0.210606	0.294093	0.141007	0.193172	-0.184405	-0.204225
ENSG00000143337	TOR1AIP1	0.221462	0.0860779	-0.0844994	-0.197129	-0.126844	-0.153758	0.140827	0.168105	0.171785	0.300057	0.229757	0.111739	-0.202921	-0.307708
ENSG00000135837	CEP350	-0.0895026	-0.0411281	-0.221332	-0.302214	-0.271518	-0.18021	0.0246609	-0.0719587	-0.221832	-0.223147	0.104776	-0.065924	-0.38757	-1.07455
ENSG00000116260	QSOX1	0.173248	0.150594	-0.0763389	-0.132524	-0.0763389	-0.0763389	0.137962	0.0590242	0.00885587	0.137962	0.161785	0.222371	-0.0332336	-0.046708
ENSG00000121454	LHX4	0	0	0	0.195278	0	0	0	0	0	0	0	0	0.0441805	0
ENSG00000230124	ACBD6	-0.0757425	-0.120619	0.211157	0.167186	0.109831	0.0701583	-0.0825716	-0.093571	-0.23346	-0.251536	-0.258267	-0.154364	0.0570748	0.247745
ENSG00000143324	XPR1	0.132651	0.152452	-0.131677	-0.165678	-0.19889	-0.116615	0.15313	0.110077	-0.0180261	0.0550448	0.207499	0.0991102	-0.170358	-0.330477
ENSG00000135823	STX6	0.194475	0.110472	0.0876834	0.0660946	0.0927412	0.183619	0.0681932	0.104332	0.138949	0.138949	0.127255	0.107766	0.22978	0.0873541
ENSG00000153029	MR1	0.504992	0.0971613	0.0286702	0.12812	0.143794	0.249653	0.255828	0.251155	0.234775	0.116296	0.315514	0.32749	0.318493	0.441785
ENSG00000162783	IER5	0.049897	-0.0148788	0.0136769	-0.0797385	-0.197875	-0.155343	0.0187755	-0.0405007	-0.227944	-0.259954	-0.102168	-0.0797385	-0.0830258	0.0823261
ENSG00000135821	GLUL	-0.251404	-0.183193	-0.133644	-0.0993431	-0.0912299	-0.088381	-0.176984	-0.105515	-0.122501	-0.343877	-0.0638425	-0.0813998	-0.0984513	0.020819
ENSG00000135828	RNASEL	0	0	0	0.0606496	0	0	0	0	0	0	0	0	0	0
ENSG00000135829	DHX9	-0.0206377	0.0234406	0.040119	0.0234406	-0.0836544	-0.0515905	-0.0338122	-0.0145554	-0.035222	-0.120436	-0.0970972	-0.127654	-0.0858109	-0.306768
ENSG00000135862	LAMC1	0.135593	0.131232	-0.150994	-0.156292	-0.122707	-0.160295	0.15491	0.0726986	-0.018857	0.0413428	0.20526	0.131232	-0.160295	-0.254536
ENSG00000058085	LAMC2	0.311402	0.311402	0.0676292	-0.149656	0.0858092	0.0369368	0.349887	0.228521	0.0522819	0.349887	0.454825	0.421656	-0.12017	-0.12017
ENSG00000157064	NMNAT2	0.352102	0.169281	-0.256929	-0.155402	-0.127297	-0.0848168	0.118047	0.125533	0.19873	0.302001	0.147732	0.0601173	-0.00732152	0.0641166
ENSG00000116698	SMG7	-0.0247683	0.0209011	-0.02381	-0.0365662	-0.00260395	-0.0748192	0.0332895	-0.0522464	-0.115483	-0.0139524	0.00208755	-0.0505968	-0.0734832	-0.0307416
ENSG00000116701	NCF2	0.0649636	-0.109384	-0.119975	-0.219768	-0.0167075	-0.0283161	0.152928	-0.207649	0.177215	0.0890282	0.373285	0.327041	0.0840597	0.2124
ENSG00000162704	ARPC5	0.0557626	0.0230018	-0.0616655	-0.102532	-0.0400066	-0.0204117	0.042749	0.0987362	0.0380813	-0.00755173	0.100701	0.13031	0.00471136	0.00747011
ENSG00000143344	RGL1	0.0209842	-0.250429	-0.148632	-0.11634	-0.205418	-0.190415	-0.183236	-0.13885	-0.0257289	-0.0103142	-0.177838	-0.196889	0.117063	0.0151841
ENSG00000198860	TSEN15	-0.122024	-0.090074	0.118382	0.0874982	0.00587103	0.0153799	-0.0310081	-0.0249552	0.203239	-0.171537	-0.14262	-0.0936059	0.0325838	0.0656223
ENSG00000116667	C1orf21	0.246682	0.26217	-0.25273	-0.168973	-0.219048	-0.0991886	0.294739	0.316766	0.194131	0.146926	0.362941	0.392625	-0.126792	-0.158033
ENSG00000116406	EDEM3	0.231124	0.0535605	-0.0882369	-0.13749	0.0413632	-0.0742841	0.098424	0.0563855	0.0259898	-0.0629733	0.178309	-0.118105	-0.00264361	-0.520982
ENSG00000121481	RNF2	0.1611	0.0884955	-0.0623432	-0.108073	-0.228149	-0.242568	-0.0850576	0.108429	-0.0326127	-0.183607	0.105424	0.0370941	-0.0418411	-0.213574
ENSG00000121486	TRMT1L	-0.174962	-0.0672952	0.0824257	0.21694	0.354138	0.123813	-0.12433	-0.0523087	-0.0840586	-0.105226	-0.10129	-0.13411	0.278424	-0.152038
ENSG00000116679	IVNS1ABP	-0.0183054	0.118016	-0.286598	-0.223307	-0.142348	-0.161618	0.0834669	-0.00723732	-0.0295872	-0.153853	0.155845	0.172758	-0.142348	-0.448685
ENSG00000047410	TPR	-0.123679	-0.0337047	-0.36538	-0.361395	-0.204276	-0.200397	-0.0823714	-0.200397	-0.256355	-0.208596	-0.0313798	-0.11391	-0.466374	-1.29968
ENSG00000157181	C1orf27	0.0331404	0.175531	-0.083347	-0.0745266	-0.0202641	-0.116986	0.14144	0.0521955	-0.0231526	0.306623	0.24864	0.123612	-0.0777593	-0.824114
ENSG00000073756	PTGS2	0.976038	0.709396	-1.28655	-1.02231	-0.85144	-1.02883	0.617236	0.684664	0.845196	1.90854	1.10577	0.954335	-0.936712	-1.73246
ENSG00000116711	PLA2G4A	0.0809974	-0.071673	0.138109	0.165026	0.285578	0.233879	-0.0569758	0.325955	-0.0983508	0.22613	0.184059	0.221193	0.215628	-0.299161
ENSG00000116741	RGS2	0.326378	0.256031	-0.0512995	-0.337384	0.172009	-0.124494	0.616228	0.558548	0.617243	0.693852	0.113008	0.376759	-0.30619	-0.190501
ENSG00000116750	UCHL5	-0.00137506	0.046879	-0.0748469	0.0393235	0.0588236	0.0310675	0.0776496	0.159782	0.0852203	-0.0890511	-0.0877038	-0.0590651	-0.0900863	-0.519051
ENSG00000116747	TROVE2	0.238976	0.0424929	-0.177936	-0.187695	-0.227691	-0.269828	0.124114	0.0436824	0.114281	0.0926539	0.253746	0.102684	-0.255748	-0.840093
ENSG00000023572	GLRX2	0.0934353	0.159402	0.109545	0.112305	0.115189	-0.0581089	-0.0868913	0.133017	0.307426	0.0621598	0.0127232	-0.0989071	0.296822	0.266111
ENSG00000134371	CDC73	0.23637	0.0251185	-0.10774	-0.0771037	-0.0840817	-0.0476455	0.013836	0.0708924	0.016286	-0.0771037	0.202438	0.0553529	-0.0333196	-0.427136
ENSG00000162687	KCNT2	0.567464	-0.00563937	-0.265364	0.194737	0.418411	0.392871	0.204812	-0.029749	-0.0150443	-0.130721	0.683897	0.56801	0.650291	-0.640059
ENSG00000000971	CFH	-0.0407602	-0.0188986	-0.196455	-0.118082	0.183114	0.091267	0.0762056	-0.111891	-0.0757627	-0.0042153	0.225139	0.303194	0.220954	-0.349856
ENSG00000066279	ASPM	-0.413559	-0.128437	-0.262727	-0.276071	-0.373481	-0.31163	-0.17427	-0.319399	-0.396751	-0.735464	-0.243287	-0.3098	-0.60306	-1.13504
ENSG00000177888	ZBTB41	0.0506151	0.0314374	-0.0280586	-0.0657449	0.0511617	0.153615	0.00437116	0.0582057	0.176721	-0.139395	0.303646	0.101836	-0.0428627	-0.568881
ENSG00000213047	DENND1B	-0.0238217	-0.0238217	-0.0238217	-0.0238217	-0.0238217	-0.0238217	-0.0238217	-0.0238217	0.022696	-0.0238217	0.152747	0.0506451	-0.0238217	-0.0238217
ENSG00000203724	C1orf53	0.223975	-0.678659	0.4031	0.401206	0.171419	0.0777005	0.120288	-0.0202366	-0.178638	-0.573194	-0.313247	-0.466522	0.118514	0.639097
ENSG00000151414	NEK7	0.252901	0.0631029	-0.309668	-0.261346	-0.218848	-0.122727	0.0531542	-0.0883919	-0.0229698	0.120495	0.298595	0.228633	-0.0103574	-0.72665
ENSG00000162702	ZNF281	0.0342712	-0.000590086	-0.243577	-0.35248	-0.183269	-0.212444	0.0242172	0.0138941	-0.0203701	0.0310569	0.0994594	0.0687407	-0.162797	-0.566301
ENSG00000118193	KIF14	-0.269828	-0.140747	-0.302991	-0.367301	-0.397461	-0.312539	-0.226523	-0.283144	-0.33525	-0.53692	-0.16774	-0.287881	-0.610043	-1.16128
ENSG00000118197	DDX59	0.121231	0.190918	-0.303942	-0.250311	-0.191581	-0.0242235	0.0637221	0.0210952	0.0459377	-0.00709319	-0.0882578	0.240264	-0.280296	-0.24285
ENSG00000118200	CAMSAP2	0.124405	0.0434717	-0.306551	-0.216704	-0.189773	-0.247163	0.185584	0.00456736	0.0264898	0.155039	0.219059	0.0451631	-0.304372	-0.741781
ENSG00000163362	C1orf106	0.0529231	0.267425	0.0327154	0.11001	0.0188331	-0.0359626	0.258369	0.202422	-0.0359626	-0.0359626	0.287495	0.136133	0.144195	0.566808
ENSG00000116857	TMEM9	0.00853882	0.0363458	0.288131	0.368089	0.184835	0.32124	0.115139	0.0608159	-0.0185027	0.0743902	-0.0324925	0.0359496	0.227624	0.297462
ENSG00000118194	TNNT2	-0.139853	-0.139853	-0.139853	-0.139853	-0.139853	-0.139853	-0.139853	-0.139853	-0.139853	-0.139853	-0.139853	-0.139853	0.0731307	0.235543
ENSG00000159166	LAD1	0.379911	0.0718882	0.296937	0.309061	0.23547	0.262789	0.335227	0.172557	0.0585365	0.359775	0.157451	0.216529	0.200138	0.554032
ENSG00000174307	PHLDA3	-0.033591	-0.0460381	0.184334	0.194172	0.0206232	0.121249	0.041692	-0.00619081	-0.181085	0.138194	-0.0208273	0.0563624	0.217177	0.311808
ENSG00000159176	CSRP1	0.128947	0.138405	-0.237297	-0.237297	-0.248525	-0.257559	0.0451092	0.158821	0.0764877	0.0994924	0.174539	0.179821	-0.135376	-0.117292
ENSG00000134369	NAV1	-0.177611	-0.0939256	-0.137315	-0.183621	-0.156842	-0.236225	-0.127633	-0.0880515	-0.193477	-0.231017	-0.0265125	-0.103053	-0.158151	-0.0335138
ENSG00000198700	IPO9	-0.0330892	0.0845304	-0.0777323	-0.0791798	-0.0924269	-0.157789	-0.0163655	0.0141395	-0.099821	-0.245938	-0.0528291	-0.0496775	-0.102618	-0.150977
ENSG00000198892	SHISA4	0.0828609	-0.0995876	-0.00648647	0.206857	0.290626	0.407029	-0.0088858	-0.00472992	0.0618154	0.168639	0.263198	0.130389	0.305068	0.536574
ENSG00000134375	TIMM17A	0.014547	0.00374006	-0.0607598	-0.0507252	0.000900226	-0.0231856	-0.00986217	0.0780641	0.0221222	0.127941	0.0687282	0.0246379	0.0801987	0.0348487
ENSG00000176393	RNPEP	-0.0550224	-0.0212626	-0.00273165	0.0203668	-0.0601062	0.0203668	-0.0198005	-0.0300743	-0.0279805	-0.127893	-0.0658757	-0.017408	-0.0601062	0.159876
ENSG00000163435	ELF3	0	0	0	0	0	0	0	0	0	0	0	0	0	0
ENSG00000143862	ARL8A	-0.0275208	-0.159302	0.154894	0.00352764	0.115335	-0.0211855	-0.183001	-0.178939	0.0189597	0.0285496	-0.0626736	-0.106755	-0.00547123	0.0725704
ENSG00000077152	UBE2T	-0.0204663	0.125517	-0.0702088	-0.0723186	-0.116716	-0.183922	0.0349432	0.0788172	-0.0538235	-0.268672	-0.0667826	0.133171	-0.159471	-0.132332
ENSG00000117139	KDM5B	-0.0564992	-0.0308487	0.00991844	0.0243161	0.0365466	0.159885	-0.0450948	-0.0746677	-0.0187526	0.123421	0.190929	0.0523874	0.226141	0.203589
ENSG00000183155	RABIF	0.108852	-0.0458991	0.104121	0.215701	0.147312	0.227328	0.0169962	0.0960541	0.244723	0.143298	0.142953	0.100767	0.102822	0.161465
ENSG00000117153	KLHL12	0.0226214	-0.05187	0.133121	-0.0850831	0.0687517	0.0824289	-0.035228	0.088279	-0.0210248	-0.126076	0.0242678	-0.104395	-0.0888364	0.0457771
ENSG00000159346	ADIPOR1	0.096484	0.0510611	-0.101641	0.0377832	0.0535408	0.0549708	0.0434296	0.0832607	0.0498654	0.20326	0.163587	0.0832607	0.165869	0.154413
ENSG00000159348	CYB5R1	0.0375766	0.200769	-0.214368	-0.0352402	-0.0298837	0.0938045	0.0626104	0.0585905	0.0566773	0.345286	0.211462	0.205813	0.132609	0.178292
ENSG00000163444	TMEM183A	-0.221868	-0.112952	0.0435733	-0.0284595	-0.0316333	-0.0612495	-0.21442	-0.11584	-0.136607	-0.403367	-0.149978	-0.198008	0.0579381	0.224466
ENSG00000159388	BTG2	-0.0403748	-0.335799	0.286103	0.370519	0.124221	0.401215	-0.184115	-0.192894	-0.121616	0.0123348	-0.116997	-0.0387285	0.544762	0.444977
ENSG00000058668	ATP2B4	0.0956883	0.0380476	-0.0249355	0.0156693	0.16722	0.0107368	0.122718	0.0885147	0.120768	0.35205	0.293911	0.232684	-0.0140433	-0.149398
ENSG00000182004	SNRPE	-0.255156	-0.243694	0.136672	0.201844	0.161439	0.0492648	-0.0824845	0.0110545	0.134912	-0.275642	-0.30447	0.0285273	0.123391	0.00859695
ENSG00000143842	SOX13	-0.272254	-0.182196	-0.0194203	0.0591425	-0.199141	-0.202023	-0.14662	-0.0488104	-0.194648	-0.360068	-0.0607312	-0.135158	-0.118416	-0.0478894
ENSG00000143845	ETNK2	-0.244706	-0.306362	0.443093	0.355469	0.349455	0.344479	-0.273442	-0.311876	-0.0941087	-0.35297	-0.0318874	-0.099896	0.497091	0.600082
ENSG00000170498	KISS1	0.00966132	0.306839	-0.189047	-0.215027	-0.262056	-0.22708	0.123633	0.172846	0.0318141	0.173822	0.163666	0.369762	0.0439244	0.113973
ENSG00000143850	PLEKHA6	-0.262021	-0.171068	0.127397	0.198348	0.141683	0.177602	-0.152637	-0.217239	-0.343213	-0.456859	-0.177318	0.00719725	0.129876	0.212347
ENSG00000158615	PPP1R15B	0.157196	0.158306	-0.273924	-0.332279	-0.320024	-0.382895	0.0315421	0.0908754	0.00346317	0.0290421	0.125141	0.0559321	-0.314485	-0.23951
ENSG00000198625	MDM4	0.201756	0.336735	-0.488714	-0.397546	-0.785346	-0.642268	0.347491	0.0718083	-0.0277674	0.0237412	0.252257	0.358458	-0.535383	-0.54562
ENSG00000163531	NFASC	0.251182	-0.0548643	-0.0548643	-0.0155242	-0.0548643	-0.0352782	0.0953858	-0.0548643	-0.0234136	0.288218	0.267705	0.400686	0.20011	0.123743
ENSG00000174529	TMEM81	-0.021685	-0.021685	-0.021685	0.00976572	-0.021685	-0.021685	-0.00123878	-0.021685	-0.021685	-0.021685	-0.021685	-0.021685	-0.021685	-0.021685
ENSG00000117222	RBBP5	0.0220384	-0.169998	0.10316	0.0941827	0.0502356	0.12261	-0.0753446	-0.136349	-0.00709485	-0.146457	0.0245582	-0.0100802	0.130499	0.256288
ENSG00000133059	DSTYK	0.0661311	-0.0105206	0.0986667	0.0814141	0.128529	0.0388025	-0.0496509	-0.0314037	-0.0639429	0.117502	-0.055627	0.0641029	0.187133	0.210259
ENSG00000133069	TMCC2	0.174221	-0.0171269	0.237847	0.280523	0.265205	0.0677233	-0.0171269	-0.0171269	0.0771262	0.231024	0.0623313	0.0702325	0.433343	0.446938
ENSG00000117266	CDK18	0.449309	0.350574	0.0891197	0.197674	0.14489	0.195872	0.376024	0.19062	0.258389	0.5411	0.600092	0.602461	0.364382	0.236842
ENSG00000158711	ELK4	0.287319	0.265123	-0.183205	-0.247553	-0.142176	-0.260484	0.203094	0.140376	0.137949	0.105739	0.223257	0.119957	-0.454252	-0.895906
ENSG00000158715	SLC45A3	0.152131	-0.0564405	0.212072	0.0323813	0.0629236	0.0180652	0.0265385	0.465321	0.0464463	0.137832	0.0492009	-0.408961	0.236571	-0.148205
ENSG00000069275	NUCKS1	-0.0714546	0.00962616	-0.0417293	-0.0613688	-0.125898	-0.114654	-0.0652116	-0.116915	-0.134962	-0.444527	-0.0168698	-0.118654	-0.132977	-0.571063
ENSG00000117280	RAB29	0.205215	0.169507	0.112412	0.0764616	0.193609	0.126664	-0.000911879	-0.109751	0.0914712	0.300801	-0.0786586	-0.00947854	-0.0680279	0.217217
ENSG00000133065	SLC41A1	0.0135621	0.021526	-0.170697	-0.152395	-0.121356	-0.161073	0.0451495	0.0925	0.0784991	0.0585274	0.0950971	0.020337	-0.183826	-0.0528362
ENSG00000266094	RASSF5	0.219157	0.0951365	-0.0375458	-0.00792959	-0.0979375	-0.0515797	0.161121	0.249554	0.199589	0.312776	0.249554	0.268837	0.101775	0.301459
ENSG00000143486	EIF2D	-0.013505	-0.121921	0.0829193	0.241113	0.278487	0.281986	0.0210329	-0.073389	-0.134695	-0.0838593	-0.0815267	-0.0805219	0.219962	0.38939
ENSG00000143479	DYRK3	-0.371292	-0.286428	-0.0808767	-0.151784	-0.0972275	-0.137599	-0.0815173	-0.0830938	0.135299	0.0114095	-0.395376	-0.246337	-0.0544633	0.128515
ENSG00000162889	MAPKAPK2	-0.0703455	-0.0849558	-0.0450549	-0.0172951	0.0177301	0.0265294	-0.0250938	-0.0191887	-0.00061421	-0.0963382	0.0373214	0.0759468	-0.0736521	0.12551
ENSG00000182795	C1orf116	0.50234	0.186412	0.356067	0.309143	0.372937	0.339758	0.435696	0.434429	0.46933	0.981299	0.634184	0.600168	0.207258	0.413575
ENSG00000180667	YOD1	0.297294	0.3229	-0.303842	-0.245751	-0.204915	-0.349168	0.272445	0.204174	0.355398	0.385382	0.225788	0.0577196	-0.312964	-0.844948
ENSG00000123836	PFKFB2	0.267372	0.257376	-0.147936	-0.180304	-0.194913	-0.269763	0.158016	0.231001	0.138275	0.329924	0.284342	-0.0556763	-0.166863	-0.209392
ENSG00000123843	C4BPB	-0.407695	-0.192092	-0.407695	-0.0797356	-0.419611	-0.181416	-0.428832	-0.398545	-0.396964	0.0428213	-0.473012	-0.459607	0.404787	0.29123
ENSG00000196352	CD55	0.00464705	-0.1106	-0.220287	-0.139606	-0.148064	-0.125107	-0.0349897	0.0396523	0.0937672	0.27423	0.0300055	0.0904679	0.00701289	-0.0103497
ENSG00000117335	CD46	0.057149	0.0226393	-0.0127267	0.046493	0.0600826	0.173363	0.0842348	-0.0515658	-0.0113618	0.183751	0.222843	0.124222	0.161734	-0.431351
ENSG00000076356	PLXNA2	0.0579619	0.10432	-0.421105	-0.424282	-0.353205	-0.537673	0.125027	0.064557	0.0551326	0.0709233	0.130317	0.0670098	-0.328508	-0.32214
ENSG00000196878	LAMB3	0.270676	0.228278	-0.0629512	-0.166752	0.0330617	-0.0196453	0.325293	0.164092	0.0700381	0.485002	0.356769	0.426783	-0.0629512	-0.189378
ENSG00000123689	G0S2	-0.043096	-0.043096	0.518177	0.200967	0.183317	0.40859	-0.043096	-0.043096	-0.043096	-0.043096	-0.043096	-0.043096	0.0652459	0.500278
ENSG00000162757	C1orf74	-0.203604	-0.110713	-0.147601	-0.0107559	-0.0372947	0.110766	-0.224846	-0.016769	-0.222458	-0.345536	0.237172	0.160302	0.0289972	0.227959
ENSG00000117595	IRF6	0.147733	0.0534413	0.538676	0.47464	0.485525	0.464556	0.201067	-0.0728312	0.216234	0.183513	0.253732	0.311689	0.507034	0.592058
ENSG00000117597	DIEXF	0.0623269	-0.0282565	-0.248582	-0.190068	-0.116101	-0.147636	0.0951042	0.00731383	0.00877509	-0.0233546	-0.043269	-0.137152	-0.103689	-0.24136
ENSG00000082497	SERTAD4	0.0185278	-0.148381	-0.226186	-0.226186	-0.226186	-0.226186	-0.226186	-0.226186	-0.226186	-0.226186	-0.0702658	-0.0118355	-0.0302697	-0.0822763
ENSG00000054392	HHAT	0.195553	0.0270404	-0.0786746	-0.0270211	0.0696501	-0.0447435	0.0242554	0.0783679	0.128614	-0.061545	0.241703	0.0654528	0.0514703	0.128614
ENSG00000117625	RCOR3	-0.185157	-0.150231	-0.0979607	-0.0651413	-0.202561	-0.0570559	0.109253	-0.291107	-0.185157	-0.329273	0.0513559	-0.0195376	-0.145553	-0.197351
ENSG00000170385	SLC30A1	0.247456	0.00985537	-0.233519	-0.196495	-0.213003	-0.158814	0.0927446	-0.0361165	0.0705289	0.163621	0.102574	0.2201	-0.038764	-0.469471
ENSG00000117650	NEK2	-0.470286	-0.470952	-0.0952356	0.0307669	-0.0722196	-0.074234	-0.674583	-0.549506	-0.433849	-0.894929	-0.404393	-0.638532	-0.245404	-0.374789
ENSG00000123684	LPGAT1	0.277353	0.281838	-0.207795	-0.307367	-0.311699	-0.289681	0.262469	0.132673	0.150117	0.175783	0.354051	0.229878	-0.253329	-0.643161
ENSG00000143493	INTS7	0.0160954	0.117792	-0.101563	-0.070659	-0.176271	-0.167476	0.096905	0.182345	-0.0587121	-0.0612565	0.119168	0.120471	-0.0754217	-0.222116
ENSG00000143476	DTL	0.0892028	0.198241	-0.141593	-0.246329	-0.257368	-0.332246	0.122519	0.204181	0.0497873	-0.117224	0.155006	0.0902292	-0.161114	-0.36966
ENSG00000066027	PPP2R5A	0.0443494	-0.0204475	0.0359883	-0.00133671	-0.00534711	0.0619743	-0.0548865	0.0725762	0.0454632	0.0562526	-0.00686083	-0.0816653	-0.0177788	-0.0380671
ENSG00000065600	TMEM206	-0.0519397	0.00732488	-0.0504056	-0.0644693	0.10848	0.0625858	-0.0409247	0.0106871	0.0965931	0.217884	-0.165776	-0.0336242	0.0298965	0.0963048
ENSG00000117691	NENF	0.0638592	0.258471	-0.039161	0.115372	0.0232795	0.145876	0.0187216	0.0927558	0.0797951	0.176832	0.0682475	0.0956204	0.0927558	0.260885
ENSG00000162772	ATF3	0.483828	0.365791	-0.730528	-0.587118	-0.989105	-0.471788	0.45018	0.627419	0.689256	0.810026	0.258871	0.0941552	-0.636229	-0.543819
ENSG00000117697	NSL1	0.0936912	-0.0698307	0.0511186	0.0124205	-0.205643	0.0946709	-0.0161836	0.0905566	0.0111369	-0.464267	0.0380355	-0.193067	0.0853871	0.286627
ENSG00000203705	TATDN3	0.255006	0.198422	0.0555845	0.167477	0.132066	0.107066	0.18199	0.374422	0.562562	0.151469	0.152635	0.239881	0.0758499	0.0362282
ENSG00000162769	FLVCR1	-0.0961056	-0.00422131	0.000584648	0.114518	-0.103612	-0.229173	0.0794375	0.0636279	0.189856	0.0315544	-0.0125255	-0.0700412	-0.212291	-0.206966
ENSG00000174606	ANGEL2	-0.0271823	-0.0244506	-0.108421	-0.173824	-0.253871	-0.118426	-0.120638	0.0447599	-0.110066	-0.0602963	-0.096045	0.0648997	-0.159745	-0.230113
ENSG00000136643	RPS6KC1	-0.00271565	0.100908	-0.0792249	-0.0437492	0.00868662	-0.0657862	0.0637705	0.27906	0.0365019	-0.0854841	0.246736	0.14796	-0.0131321	-0.296908
ENSG00000143499	SMYD2	-0.0786722	-0.0578547	0.0575013	0.0238048	-0.0542199	0.0349269	-0.0871639	-0.00483567	-0.0509352	-0.1493	-0.0144968	-0.0547714	0.0201435	0.0128004
ENSG00000152104	PTPN14	-0.0473794	0.0665658	-0.0607674	-0.145614	-0.302369	-0.212783	0.00946164	-0.0723993	-0.128655	-0.130525	0.133683	0.000568676	-0.208882	-0.0449957
ENSG00000117724	CENPF	-0.422605	-0.211143	-0.198809	-0.343631	-0.270438	-0.28367	-0.297797	-0.35791	-0.510052	-0.820084	-0.312126	-0.456736	-0.521787	-1.29757
ENSG00000136636	KCTD3	-0.0317554	-0.0815968	-0.0376124	-0.0989548	-0.113888	-0.10128	-0.0376124	-0.0829062	-0.160962	-0.36475	-0.0541035	-0.0519974	-0.189777	-0.532382
ENSG00000092978	GPATCH2	-0.238958	-0.00925841	-0.234924	-0.264894	-0.264894	-0.0942443	-0.00925841	0.12218	0.0174379	-0.0696159	0.0513247	0.145887	-0.264894	-0.264894
ENSG00000067533	RRP15	0.181149	0.108245	-0.221018	-0.142189	-0.0586905	-0.209922	0.162063	0.130941	0.128502	-0.0770349	0.111609	0.0108411	-0.0297908	-0.3615
ENSG00000092969	TGFB2	0.394094	0.208627	-0.223801	-0.196652	-0.217527	-0.203551	0.200167	0.150987	0.20488	0.485727	0.520769	0.460867	-0.122336	-0.47283
ENSG00000143353	LYPLAL1	0.190575	0.186767	0.020486	-0.117706	0.16378	0.157975	0.0402216	0.479502	0.168462	0.280206	-0.0267676	0.465491	0.0989727	0.260174
ENSG00000136628	EPRS	-0.0422973	0.00788392	-0.104708	-0.0816056	-0.0916168	-0.0662639	0.0380621	-0.00486355	0.00216431	0.0700773	-0.029044	-0.0662639	-0.0594255	-0.666249
ENSG00000162813	BPNT1	0.101209	0.0760017	0.0183844	-0.109044	0.0582293	-0.0414217	-0.0551861	0.0285066	0.148913	-0.0893427	0.00694705	-0.115114	0.00384389	-0.0264728
ENSG00000067704	IARS2	-0.00938068	0.0213206	-0.0225041	-0.0352691	-0.0492068	-0.0243194	0.0232747	0.0575626	0.033545	-0.0195383	0.0655602	-0.0123678	-0.0292686	-0.167235
ENSG00000118873	RAB3GAP2	-0.0799744	-0.0651237	-0.0942821	0.000889238	-0.0308396	0.082023	-0.107101	-0.0673544	-0.169663	-0.0239962	0.0352089	-0.0659176	-0.0552253	-0.566781
ENSG00000117791	MARC2	-0.157789	-0.244634	-0.296216	0.291689	-0.068654	-0.104868	-0.146641	-0.228218	-0.296216	-0.296216	-0.198788	-0.19144	0.0749515	-0.274331
ENSG00000186205	MARC1	-0.0375393	0.0547739	0.407352	0.340872	0.528232	0.290355	-0.00937704	0.0217279	0.093592	0.0366968	-0.0264472	0.023121	0.299356	0.433442
ENSG00000143507	DUSP10	0.240149	0.17329	-0.306378	-0.306378	-0.306378	-0.306378	0.18466	0.242746	0.238206	0.314755	0.294395	-0.00168887	-0.306378	-0.132247
ENSG00000143498	TAF1A	-0.130913	-0.328957	-0.109904	-0.326799	-0.0762421	0.195181	-0.16883	-0.113472	-0.237593	-0.47915	-0.234006	-0.349474	-0.0849325	-0.487056
ENSG00000154305	MIA3	-0.0125384	-0.0587644	-0.159563	-0.177765	-0.0349488	-0.100197	-0.125652	-0.0583273	-0.13962	-0.224995	0.0104415	-0.0915299	-0.0265088	-0.661856
ENSG00000186063	AIDA	-0.0464728	-0.101565	-0.170663	-0.194051	-0.0707382	-0.122324	0.0887026	0.179062	0.0349876	0.0555316	0.151618	0.193044	0.028884	-0.232012
ENSG00000162819	BROX	0.181507	0.101457	-0.126972	-0.0890632	-0.178062	-0.132962	0.131317	0.123828	0.224149	0.0841117	0.0931165	0.107743	-0.156758	-0.663464
ENSG00000162909	CAPN2	-0.0129746	-0.0100833	-0.164415	-0.153714	-0.161533	-0.142268	-0.00570604	0.0154239	-0.0584547	-0.112659	0.00402163	-0.017587	-0.164415	-0.126649
ENSG00000143514	TP53BP2	0.119817	0.0333477	-0.100515	-0.114594	-0.0810556	-0.112273	-0.0597074	-0.0656252	0.000998376	0.0305074	0.149845	0.097192	0.038177	-0.06589
ENSG00000143756	FBXO28	0.14116	0.0603431	-0.180187	-0.0935531	-0.246365	-0.20648	0.0556844	0.0763315	0.110888	-0.0128003	0.0315426	0.00919627	-0.0813542	-0.353207
ENSG00000143753	DEGS1	0.0750985	0.0658816	-0.102544	-0.177043	-0.154422	-0.149694	0.0733905	0.0209503	0.0260915	0.0831544	0.0831544	0.115486	-0.150788	-0.119369
ENSG00000143748	NVL	0.0813554	0.0297703	-0.196169	-0.104629	-0.0558106	-0.125515	-0.0353724	0.0925076	-0.0431636	0.0737787	0.0198611	-0.101154	-0.0299742	-0.0421709
ENSG00000143771	CNIH4	0.0228385	0.0344956	-0.0302379	-0.0103378	0.0768513	0.0751865	-0.0611457	0.0392227	0.0451667	0.105562	0.0490066	0.076082	-0.0194634	-0.0072263
ENSG00000162923	WDR26	0.153944	0.149789	-0.184915	-0.0934373	-0.168085	-0.092133	0.1814	0.0714475	0.147233	0.199966	0.293528	0.174898	-0.128926	-0.349713
ENSG00000143815	LBR	-0.119359	-0.133872	0.02649	-0.00165014	-0.141465	-0.151718	-0.198917	-0.234711	-0.132162	-0.419528	-0.157694	-0.250243	-0.130268	-0.341181
ENSG00000154380	ENAH	0.000388339	-0.0705209	-0.0146973	0.000388339	-0.0620097	-0.0665694	-0.0620097	-0.184454	-0.135173	-0.250564	0.00302747	-0.112657	0.054139	-0.439369
ENSG00000143742	SRP9	-0.0787676	-0.127515	0.119811	0.116019	0.104113	0.1534	-0.0522623	-0.0867945	0.0463112	-0.303655	-0.0469429	-0.0810493	0.112019	-0.170492
ENSG00000143819	EPHX1	0.0223965	0.0345589	0.0581917	0.0323831	0.0916965	-0.0270159	-0.0543297	0.0352391	0.0361177	0.069392	-0.0714002	-0.0510056	-0.150799	0.0260923
ENSG00000196187	TMEM63A	-0.0114362	0.0413061	0.00948067	-0.0518393	-0.0656451	-0.0495523	-0.00322528	0.0328746	-0.132154	0.0928103	-0.0542474	0.0888714	-0.094918	-0.0518393
ENSG00000143811	PYCR2	0.0429622	0.0999912	0.0586419	0.0592949	0.0526409	-0.00444861	0.10426	0.0871942	-0.00962173	0.11731	-0.0829074	0.0299714	-0.0829074	0.121059
ENSG00000143751	SDE2	0.268558	0.12458	-0.377159	-0.273588	-0.440369	-0.382236	0.211507	0.158003	0.141372	0.116939	0.255408	0.128856	-0.308562	-0.334671
ENSG00000163041	H3F3A	-0.386792	0.00347055	-0.30673	0.0593818	-0.146412	0.151996	-0.202787	0.15902	0.0721253	0.197898	-0.0777947	-0.201592	0.18882	0.450017
ENSG00000182827	ACBD3	0.303511	0.0966158	0.0294982	0.0356768	0.0474955	0.0528149	0.0796534	0.0419066	0.0664333	0.0876403	0.209948	0.12085	0.0840786	-0.439296
ENSG00000183814	LIN9	-0.0264155	-0.2716	-0.238421	-0.205503	-0.105935	-0.265853	-0.163551	-0.16656	-0.179805	-0.343668	0.00110511	-0.14929	-0.427905	-0.732627
ENSG00000143799	PARP1	-0.0404334	0.00132168	-0.0277958	-0.0190856	-0.089738	-0.121685	-0.0801034	-0.0190856	-0.0703464	-0.227826	-0.0685779	-0.0685779	-0.0781573	-0.0190856
ENSG00000143772	ITPKB	0.0332347	-0.0472647	0.20492	0.195201	0.112283	0.16876	-0.0153866	0.113755	-0.10078	-0.0467206	-0.0549193	0.117509	0.166528	0.23601
ENSG00000143801	PSEN2	-0.0359529	-0.0999072	-0.195454	-0.116157	0.00194611	-0.0382052	-0.0573588	0.0538381	-0.133909	0.291194	0.101501	0.00234786	-0.0235114	0.138845
ENSG00000163050	ADCK3	-0.0186539	-0.0534337	0.0174585	-0.0534337	-0.0534337	-0.0534337	-0.0534337	-0.0534337	-0.0534337	-0.0534337	-0.0534337	-0.0534337	-0.0186539	-0.0432886
ENSG00000143776	CDC42BPA	-0.00245053	0.0498648	-0.188454	-0.225706	-0.237637	-0.186405	0.0295796	-0.0455338	-0.0338899	0.0354299	0.121941	0.0295796	-0.225158	-0.583001
ENSG00000181450	ZNF678	0.215111	0.139658	-0.147061	-0.147061	0.00521364	-0.147061	0.130339	0.0213676	-0.00539265	0.150589	0.139121	0.0572441	-0.147061	-0.147061
ENSG00000143740	SNAP47	-0.0391605	0.0260593	0.177391	0.182262	0.128407	0.0277868	0.0494562	0.131027	0.0489523	-0.0941883	-0.0503806	0.00659079	0.229098	0.45912
ENSG00000081692	JMJD4	0.0418811	-0.0915592	-0.098146	0.0240633	-0.0289444	0.0598678	0.13678	0.298682	0.134051	0.0767978	0.0890879	0.196654	0.0777352	0.278376
ENSG00000143816	WNT9A	0.139269	0.0542115	0.16314	0.0229041	0.341041	-0.0369406	0.00213265	0.19914	0.171381	0.740462	-0.0287261	0.341444	0.141451	-0.0258704
ENSG00000143761	ARF1	0.0507394	-0.0637839	0.0576666	0.0718699	0.034932	0.0507394	-0.0432507	-0.0432507	-0.00505943	0.0507394	-0.0122469	-0.0255658	0.00152796	0.0179971
ENSG00000143793	C1orf35	-0.160675	-0.180914	0.254005	0.286254	0.365118	0.288163	-0.277574	-0.245072	-0.433583	-0.218976	-0.332858	-0.23646	0.128076	0.512972
ENSG00000162910	MRPL55	-0.00406282	-0.033561	0.218432	0.248933	0.235839	0.220201	0.00015366	0.156449	-0.196259	0.0168281	0.00595368	-0.0445656	0.355318	0.391118
ENSG00000143774	GUK1	0.0386414	0.103192	0.0717959	0.00215134	0.0489839	0.0403499	0.128971	0.0957961	-0.0298504	0.023491	-0.00194527	0.105173	-0.0326509	0.144436
ENSG00000198835	GJC2	-0.00419695	-0.00419695	0.406584	-0.00419695	0.242468	0.0978953	-0.00419695	-0.00419695	-0.00419695	-0.00419695	-0.00419695	-0.00419695	0.00702579	0.652955
ENSG00000181873	IBA57	0.382577	0.386831	-0.659422	-0.548209	-0.835138	-0.675819	0.289265	0.274346	0.141088	0.0112683	0.160972	0.206242	-0.670621	-0.406063
ENSG00000154370	TRIM11	-0.0985787	-0.147427	0.118858	0.0473385	-0.0495752	-0.0382442	-0.245931	-0.263545	-0.196786	-0.238237	-0.290546	-0.226593	0.220598	0.235986
ENSG00000181218	HIST3H2A	0.237183	-0.104568	0.2227	0.56216	0.508598	0.320417	0.284576	0.0206513	0.283096	0.833942	0.115032	0.0203388	0.342678	0.48068
ENSG00000168159	RNF187	0.176966	0.0541724	0.158748	0.163665	0.116437	0.131505	0.0713207	0.150941	0.107765	0.233833	0.13596	0.167951	0.161848	0.345967
ENSG00000116574	RHOU	0	0	0	0	0	0	0	0	0	0	0	0	0	0
ENSG00000168118	RAB4A	0.106098	-0.0151978	-0.0479983	-0.0714219	0.0330686	0.00235304	0.0254184	0.12171	0.0829043	0.241025	0.0786634	0.112474	0.142824	0.192754
ENSG00000154429	CCSAP	0.0197493	0.0808321	-0.0758305	-0.063387	-0.12519	-0.205996	0.0627971	0.0135373	-0.0741871	-0.334569	-0.050532	-0.0490447	-0.179002	-0.654388
ENSG00000069248	NUP133	0.0193217	0.13423	-0.0830733	-0.0601309	-0.0737481	-0.0642597	0.043494	0.0891265	-0.0324544	-0.124525	0.125811	0.00764441	-0.188857	-0.41467
ENSG00000135776	ABCB10	0.0685408	0.0235511	0.0258079	0.0183355	-0.12689	-0.11555	0.0111198	-0.07676	-0.0187793	-0.252779	0.055489	0.047075	-0.0151568	-0.226861
ENSG00000135801	TAF5L	0.0978298	0.116242	-0.189593	-0.145824	-0.19596	-0.170053	0.06083	0.158496	0.0310438	0.204924	0.0181028	0.179095	-0.176066	-0.176066
ENSG00000135763	URB2	-0.124351	0.0742632	-0.10468	-0.207073	-0.176797	-0.213291	-0.139366	-0.0378424	-0.202851	-0.216737	-0.121697	-0.0916143	-0.0654823	0.0210788
ENSG00000143641	GALNT2	0.0630884	0.108825	0.0721789	0.036667	0.0529893	0.0351148	0.0879097	0.0413728	-0.0487691	-0.08726	0.0950802	0.0646699	0.0646699	0.136857
ENSG00000135775	COG2	-0.0183518	0.0472978	-0.219189	-0.121048	-0.127291	-0.0377359	-0.0317758	0.0667023	-0.0547452	0.055232	0.0972213	0.148149	-0.0293451	0.0304101
ENSG00000119280	C1orf198	0.209943	0.236804	-0.194802	-0.0709977	-0.130719	-0.165806	0.0959652	0.0979033	0.0730405	0.192779	0.192779	0.261462	-0.150693	-0.160058
ENSG00000143643	TTC13	-0.114176	-0.230333	0.106958	0.065654	0.0608381	-0.0240237	-0.135725	-0.12492	-0.116714	-0.197963	-0.106678	-0.133811	0.0354185	-0.101507
ENSG00000173409	ARV1	-0.0973944	-0.192917	0.265445	0.143674	0.307708	0.13314	-0.22464	-0.0393719	-0.0666751	-0.00209626	-0.195959	-0.290856	0.210145	0.131565
ENSG00000182118	FAM89A	-0.123162	0.0439954	0.0569525	0.191862	0.0155851	-0.0673279	0.128425	0.0448746	0.306917	0.123236	0.0412645	-0.420451	0.188774	0.543627
ENSG00000143633	C1orf131	-0.144158	-0.23064	0.217623	0.0217193	0.112632	-0.0401809	-0.152102	0.0321592	-0.23201	-0.412505	-0.714767	-0.223409	0.251707	0.158076
ENSG00000116906	GNPAT	-0.1129	-0.0369845	-0.120398	-0.0849321	-0.0641023	-0.0596229	-0.0691426	0.083192	0.0506786	-0.0743393	0.0500461	0.144018	-0.0770219	-0.0760192
ENSG00000116903	EXOC8	0.319854	0.241376	-0.229505	-0.277645	-0.389165	-0.254842	0.243375	0.153202	0.103443	0.130914	0.115849	0.23485	-0.364502	-0.525661
ENSG00000010072	SPRTN	0.0619886	-0.0174978	-0.0708492	-0.0663141	-0.163593	-0.164929	0.0289074	0.0032011	-0.087029	-0.0514304	0.109119	-0.0628794	-0.0256445	-0.129576
ENSG00000135766	EGLN1	0.151921	0.114058	0.111322	0.00290888	0.13187	-0.0299646	0.139038	0.00724064	0.0876099	0.0920103	-0.0372521	-0.0236371	0.0432975	0.00120257
ENSG00000116918	TSNAX	0.150383	-0.0695805	-0.118637	-0.0456498	-0.0846438	-0.0744532	-0.0263256	-0.00194363	-0.122435	-0.137925	-0.0157864	-0.0804156	-0.0687654	-0.418028
ENSG00000116991	SIPA1L2	0.00351442	0.180413	-0.181029	-0.030779	-0.068088	-0.106562	-0.00893318	-0.02573	-0.0553714	-0.175419	-0.00935	-0.0767096	-0.12892	0.00900637
ENSG00000212916	MAP10	-0.0220778	-0.0220778	0.0352213	-0.0220778	-0.0220778	-0.0220778	-0.0220778	0.260839	-0.0220778	-0.0220778	0.0332799	-0.0220778	-0.0220778	-0.0220778
ENSG00000135778	NTPCR	-0.0926045	-0.0806035	0.0612544	0.0907326	0.113027	0.13614	-0.0962686	0.042211	-0.0197273	-0.0617007	-0.0197273	0.0644709	0.14948	0.341184
ENSG00000135749	PCNXL2	0.0526648	0.153342	-0.299893	-0.344593	-0.246237	-0.399884	0.0868087	-0.0120579	-0.112409	0.0526648	0.190464	0.102723	-0.177845	-0.148132
ENSG00000143674	na	-0.0199214	0.0380882	0.165478	0.0654	0.097797	-0.042216	0.0343926	0.0360678	0.00169328	0.120282	0.0244352	-0.107657	-0.0271581	-0.173938
ENSG00000135750	KCNK1	0.263085	0.266953	0.108987	0.0937645	0.115308	0.191993	0.29575	0.118391	0.123671	0.683436	0.156238	0.227394	0.161315	0.152257
ENSG00000183780	SLC35F3	-0.208842	0.0662458	0.282456	0.0608692	0.164567	0.182276	-0.0691413	-0.064696	-0.289911	0.089129	0.0533843	-0.00379903	0.194485	0.429771
ENSG00000168275	COA6	-0.0511856	-0.0523212	-0.0327235	-0.0320436	0.108738	0.0597558	-0.00504698	0.042446	0.0577895	-0.141479	-0.190344	-0.0528218	0.0413244	0.098662
ENSG00000059588	TARBP1	-0.102595	0.0482937	-0.156431	-0.280986	-0.262918	-0.295886	0.16018	-0.0557279	-0.0431641	-0.137554	0.0559712	0.0731354	-0.291927	-0.379306
ENSG00000168264	IRF2BP2	0.118277	0.0760883	-0.00753686	-0.0463898	-0.00134058	-0.0651597	0.102322	0.0189331	0.0271499	-0.0794568	0.0326438	0.0402969	-0.102578	-0.0269257
ENSG00000173726	TOMM20	0.0362541	0.116891	-0.0600122	-0.0802795	-0.0686846	-0.0402707	0.111874	0.0766242	0.105283	0.141671	0.0809851	0.0647001	-0.149781	-0.331512
ENSG00000054267	ARID4B	-0.163996	-0.119008	-0.0113443	-0.0335907	0.0466842	0.0882907	-0.123863	-0.295843	-0.309678	-0.249425	-0.155058	-0.128795	-0.006341	-0.72293
ENSG00000152904	GGPS1	0.129687	-0.0534193	0.0778031	0.00735277	0.13967	0.104653	0.0384354	0.078163	0.0038025	0.123394	0.00943048	0.0747008	0.0937473	0.000208894
ENSG00000116957	TBCE	-0.175865	-0.159979	-0.182962	-0.0702522	-0.0551668	-0.0174865	-0.0495897	0.104775	-0.0203868	-0.16646	-0.106797	-0.14117	-0.0219338	0.10221
ENSG00000162885	B3GALNT2	0.0803782	0.0986043	-0.0697505	-0.11842	-0.172266	-0.217871	0.00431174	0.0999245	0.0405264	-0.00470691	0.0428275	-0.274991	-0.0891512	-0.197989
ENSG00000168243	GNG4	-0.193475	0.252867	-0.361112	-0.141095	-0.359418	-0.337237	0.0567435	0.0717394	0.153697	-0.307529	0.210742	0.128228	-0.160934	0.268405
ENSG00000143669	LYST	-0.151864	-0.135759	-0.151864	-0.0404041	-0.0396594	-0.124483	-0.151864	-0.109164	-0.151864	-0.151864	-0.0029634	-0.151864	-0.151864	-0.151864
ENSG00000077585	GPR137B	0.199168	0.236623	-0.23289	-0.0877573	0.0471553	0.172222	0.07223	0.024329	0.308749	0.252714	0.259459	0.156866	0.0111928	0.075872
ENSG00000116977	LGALS8	0.00591694	0.0977625	-0.147785	-0.0567917	0.0177922	-0.0429883	0.0573086	-0.00105202	0.0398365	0.158552	0.0740156	-0.0793532	-0.0657333	-0.58525
ENSG00000119285	HEATR1	0.0191921	0.046544	-0.222146	-0.198614	-0.182263	-0.249969	0.036664	0.0354886	0.0306812	-0.00267825	0.0128786	-0.0671913	-0.231481	-0.582511
ENSG00000116984	MTR	0.224414	0.273798	-0.25662	-0.263899	-0.264712	-0.313937	0.277152	0.134074	0.0965081	-0.0151213	0.276759	0.136219	-0.339244	-0.640507
ENSG00000155816	FMN2	0.306508	0.347126	-0.496529	-0.505483	-0.316454	-0.356826	0.240972	0.29476	0.306508	0.295091	0.364203	0.318827	-0.300694	-0.642295
ENSG00000182901	RGS7	0.0345888	0.246406	-0.129002	-0.194828	0.130338	0.137337	-0.0901618	0.0438824	0.333057	-0.0560062	0.3209	-0.118138	-0.265294	0.113309
ENSG00000091483	FH	-0.0443084	-0.0862637	0.0231179	0.126419	0.0994365	0.0513206	-0.127644	0.151081	-0.0684778	-0.122429	-0.03062	-0.139895	0.01381	0.167442
ENSG00000203668	CHML	0.0436379	0.229779	-0.657152	-0.6531	-0.717669	-0.612904	0.215676	0.10654	0.165382	-0.0837044	0.226478	0.156066	-0.576196	-1.35516
ENSG00000054277	OPN3	0.0467456	-0.020117	0.162851	0.22645	0.190967	0.214255	-0.0607303	-0.00402087	0.047139	-0.170322	0.129649	0.338583	0.224809	0.261527
ENSG00000174371	EXO1	0.140961	0.281326	-0.196863	-0.117251	-0.199556	-0.29277	0.0981359	0.201495	0.0871268	-0.0708304	0.112837	0.189429	-0.262	-0.473158
ENSG00000180287	PLD5	-0.0367583	-0.0502592	0.38278	0.295379	0.288941	0.282496	-0.025335	-0.179587	-0.212486	-0.30071	0.110438	0.0158643	0.305434	0.313839
ENSG00000143702	CEP170	-0.121692	0.025339	-0.27103	-0.188234	-0.101948	-0.172917	-0.0842627	-0.157193	-0.159672	-0.0714974	0.0702184	-0.177727	-0.247794	-0.875692
ENSG00000054282	SDCCAG8	0.0163656	0.0730047	-0.231138	-0.0529181	-0.110742	0.0289712	0.14306	0.094245	-0.0357367	-0.0456043	0.15063	0.0472744	-0.0971329	-0.0856755
ENSG00000117020	AKT3	0.0362731	0.0501535	-0.137958	-0.131001	-0.163769	-0.0838904	0.0583859	-0.0217755	-0.0302939	0.00126007	0.188284	0.128634	-0.150623	-0.628092
ENSG00000179456	ZBTB18	-0.203147	-0.127928	0.0796825	0.0181708	-0.0641833	0.0288389	-0.27479	-0.394528	-0.432073	-0.3839	-0.295488	-0.213939	0.0875418	-0.165704
ENSG00000035687	ADSS	0.0382196	0.00481502	-0.0513058	-0.167157	-0.092247	-0.026789	-0.000343552	-0.0832962	-0.0889385	-0.148118	-0.0450824	-0.107311	-0.0318045	-0.274263
ENSG00000121644	DESI2	0.0124877	0.0232872	-0.129277	-0.115073	-0.145539	-0.0939591	0.0613566	0.0124877	0.0564436	0.0068867	0.0337881	0.0149231	-0.0625471	-0.248935
ENSG00000203667	COX20	0.145655	0.0713776	-0.262504	-0.239933	-0.29473	-0.174754	0.146136	0.15088	0.195381	-0.0369182	-0.00511439	0.0221397	-0.0746576	-0.00595925
ENSG00000153187	HNRNPU	-0.0647331	0.0188203	-0.0731936	-0.0793105	-0.122644	-0.136496	0.000535765	-0.090852	-0.101479	-0.179359	-0.0851217	-0.122644	-0.114597	-0.235498
ENSG00000203666	EFCAB2	-0.27907	-0.438428	0.13369	0.105252	0.211988	0.147806	-0.298962	-0.232814	-0.0966518	-0.388622	-0.186982	-0.533016	0.0490035	0.0825763
ENSG00000185420	SMYD3	-0.00753874	0.123871	-0.0107632	0.0384048	-0.00267132	-0.0961285	0.160854	0.149319	0.141215	-0.00713723	0.065572	0.152929	0.0091416	0.159272
ENSG00000162851	TFB2M	0.195097	0.171339	-0.0289499	-0.0485851	-0.015819	0.0183888	0.129543	0.271214	0.195097	0.236736	0.113581	0.108742	-0.0391337	-0.116598
ENSG00000162852	CNST	0.287295	0.169045	-0.26565	-0.193055	-0.0851079	-0.0479731	0.151857	0.159336	0.161588	0.446554	0.226064	0.252056	0.0589876	-0.212256
ENSG00000143653	SCCPDH	0.143153	0.162204	0.0407637	0.0635644	0.0383447	0.144614	0.0152771	0.172634	0.065252	0.154965	0.232405	0.109894	0.25673	0.236373
ENSG00000153207	AHCTF1	-0.0431118	0.0125831	-0.326438	-0.306292	-0.101246	-0.362701	0.0175478	-0.100173	-0.0938853	-0.190796	-0.0320251	-0.153544	-0.362701	-0.81094
ENSG00000188295	ZNF669	0	0	0	0	0	0	0	0	0	0.0167151	0	0	0	0
ENSG00000162714	ZNF496	-0.0527998	-0.0456611	-0.100612	-0.155732	-0.110137	-0.205102	-0.0456611	0.0180981	-0.106208	-0.379358	-0.0774999	0.0859207	-0.224339	0.0443439
ENSG00000162711	NLRP3	0.257682	0.175734	-0.0143716	-0.0988204	-0.227193	-0.385539	0.0947165	0.306657	0.481827	0.282021	0.345686	0.131239	-0.11201	-0.106888
ENSG00000175137	SH3BP5L	0.13598	0.144389	-0.316944	-0.255172	-0.174949	-0.212251	0.113412	0.0617429	0.0770893	0.329103	0.166809	0.209554	-0.170613	-0.127042
ENSG00000171161	ZNF672	-0.0528367	-0.0387013	0.0353686	0.1796	0.114958	0.0403625	-0.0785817	-0.179502	-0.208679	-0.011089	-0.0306273	-0.17124	0.202353	0.358811
ENSG00000171163	ZNF692	-0.550742	-0.595845	0.230414	0.241067	0.26315	0.217596	-0.360039	-0.631077	-0.497856	-0.230375	-0.375436	-0.419941	-0.0056427	0.118038
ENSG00000185220	PGBD2	-0.0526147	0.0293927	-0.183475	-0.143134	0.0249047	-0.0710193	0.00468572	-0.224227	-0.332042	-0.330863	-0.0710193	-0.135241	0.0907326	-0.0526147
ENSG00000015171	ZMYND11	0.0398891	0.068778	-0.0618621	-0.000776477	0.0331031	-0.061268	0.00589477	-0.0512609	-0.0543719	-0.124743	0.0562214	-0.0441916	0.043263	-0.32992
ENSG00000107929	LARP4B	-0.0138575	-0.0594719	0.0468322	-0.0415291	-0.0219868	-0.0894635	-0.00812413	-0.127881	-0.110454	-0.0317013	-0.0120348	-0.0354073	-0.0527432	0.025094
ENSG00000107937	GTPBP4	0.0990204	0.0741811	-0.258464	-0.18941	-0.158185	-0.210306	0.0886764	0.122441	0.167616	0.270571	0.0775809	-0.014556	-0.144372	-0.265403
ENSG00000067064	IDI1	-0.08157	-0.13964	0.0697618	0.071181	-0.0589477	0.098612	-0.155223	-0.10386	-0.0412519	-0.179591	-0.0276513	0.0013071	0.171877	-0.115915
ENSG00000047056	WDR37	0.17971	0.197336	-0.23721	-0.32612	-0.297611	-0.254399	0.204187	0.129898	0.110546	0.314972	0.226953	0.227923	-0.206339	-0.165037
ENSG00000067057	PFKP	0.14174	0.0956082	-0.0219723	-0.0359312	-0.0219723	-0.0722533	0.0897722	0.0586737	0.0586737	0.0486051	0.0586737	0.0304517	-0.145846	-0.132262
ENSG00000107959	PITRM1	0.0767425	-0.0113232	-0.0233358	-0.0574659	-0.0214096	-0.0244874	0.075318	0.0691585	0.111597	0.140324	0.0056034	-0.0336175	-0.0851805	0.00115022
ENSG00000067082	KLF6	-0.0317244	0.047046	-0.169672	-0.229415	-0.166402	-0.196037	0.0932123	-0.00564915	0.00243888	0.187235	0.105952	0.0229701	-0.199002	-0.317835
ENSG00000187134	AKR1C1	0	0	0	0	0	0	0	0	0	0	0	0	0	0
ENSG00000151632	AKR1C2	0	0	0	0	0	0	0	0	0	0	0	0	0	0
ENSG00000196139	AKR1C3	0	0	0	0	0	0	0	0	0	0	0	0	0	0
ENSG00000173848	NET1	0.137886	0.0735708	-0.145738	-0.315487	-0.10822	-0.154968	-0.0855144	0.124268	0.0991889	0.00942236	0.115146	0.159097	-0.17832	-0.308502
ENSG00000196372	ASB13	-0.112566	0.0381678	-0.0810805	-0.00349223	0.0140888	0.00180786	-0.298105	-0.186503	0.00789316	-0.260889	-0.0384924	-0.34492	-0.0473891	0.0309022
ENSG00000108021	FAM208B	0.0475978	0.0306506	-0.123244	-0.21074	-0.142257	-0.143281	0.0705269	-0.0165796	0.0196351	0.0185756	0.0572352	-0.0432833	-0.231275	-0.762756
ENSG00000057608	GDI2	-0.0204844	-0.0331855	-0.0471164	-0.0204844	-0.0430681	-0.0355524	-0.00626115	0.0693007	0.0984264	0.0159541	-0.0501366	-0.0546789	-0.00154728	-0.0523284
ENSG00000134461	ANKRD16	-0.364685	-0.0255388	0.0173956	0.146264	-0.115816	-0.162684	-0.364685	0.0142762	-0.150334	-0.107777	-0.273941	-0.364685	-0.1458	0.42298
ENSG00000134452	FBXO18	-0.116929	0.010153	0.0671827	0.0581839	0.00676078	0.0808983	-0.0416939	0.0519396	0.00322867	0.0681306	-0.0671112	0.0119014	0.022804	0.129949
ENSG00000134453	RBM17	-0.0677916	-0.110866	0.00272617	0.00857583	-0.0785208	-0.0175723	-0.164422	-0.104026	-0.203577	-0.135457	-0.126081	-0.259367	0.00433495	0.041964
ENSG00000170525	PFKFB3	0.115094	0.0868886	-0.265615	-0.124273	-0.188449	-0.324432	0.105998	0.232414	0.204652	0.337998	0.0410862	0.0198624	-0.230219	0.0723822
ENSG00000151657	KIN	-0.32248	-0.386245	0.116027	-0.0508541	-0.114948	0.0294023	0.0166857	-0.183608	-0.190479	-0.187588	-0.129278	0.0423452	-0.0491372	-0.104783
ENSG00000165629	ATP5C1	-0.0407297	-0.0841454	0.081775	0.126614	0.0627177	0.157425	-0.0498075	0.0672512	0.0701725	0.0184047	-0.0774569	-0.0615852	0.190291	0.173241
ENSG00000165632	TAF3	-0.0580561	-0.192347	-0.281116	-0.329345	-0.288649	-0.264035	-0.132906	-0.0150345	-0.211397	-0.126428	-0.0793846	-0.231761	-0.154861	0.0118761
ENSG00000107485	GATA3	0.0283431	-0.0624829	0.178001	0.321018	0.284025	0.314044	0.107403	-0.107899	-0.151441	-0.0795933	0.107403	0.115685	0.397063	0.389419
ENSG00000148429	USP6NL	0.0967842	0.16036	-0.257289	-0.160974	-0.155226	-0.0673548	0.0596662	0.00426762	0.213995	0.0145328	0.0914297	-0.0631907	-0.100695	-0.0612934
ENSG00000134463	ECHDC3	0.109734	0.048362	0.40033	0.32278	0.23246	0.193585	0.0715988	0.0649696	0.135241	0.111591	0.00771932	0.233427	0.138733	0.329551
ENSG00000148426	PROSER2	-0.0204716	0.0124058	0.184362	0.208636	0.099354	0.0832363	0.0774309	0.00132694	-0.0204716	-0.00935844	0.0619657	0.0351973	0.00937657	0.19085
ENSG00000151461	UPF2	0.00482706	-0.0824884	0.0102255	-0.114103	0.0419044	0.0569454	-0.141211	-0.0838259	-0.11522	-0.088815	-0.0835056	-0.140303	-0.0318655	-0.781222
ENSG00000181192	DHTKD1	-0.123213	0.011253	0.00480755	0.0542758	-0.0754971	-0.0561828	-0.0141561	-0.103572	-0.117134	-0.188553	-0.0199167	-0.0868198	-0.160666	0.0124143
ENSG00000065665	SEC61A2	0.06396	0.120765	-0.183592	-0.184826	-0.149766	-0.262915	0.112556	0.023853	-0.0251275	0.271005	0.0671726	0.0111917	-0.170182	-0.200777
ENSG00000151465	CDC123	0.0200261	0.0410382	-0.0442791	-0.0411486	0.00522802	0.0284619	0.0474888	0.200237	0.156651	0.0488767	0.0116066	-0.00729864	0.0383195	0.0676388
ENSG00000165609	NUDT5	-0.101956	-0.178376	0.062041	0.0453907	0.0331652	0.0359259	-0.0659557	0.0676116	-0.0157955	-0.0579846	-0.0806707	-0.0395821	0.0914664	0.10471
ENSG00000123240	OPTN	0.065257	0.0513673	-0.00714904	-0.0291044	0.0576323	0.0763381	0.0319776	0.107629	0.178064	0.413194	0.224558	0.260682	0.101856	0.0585674
ENSG00000065328	MCM10	-0.0023598	0.0737577	-0.163421	-0.176234	-0.343236	-0.231023	0.0667387	0.0732875	-0.0405029	-0.256281	0.035783	-0.0754068	-0.134192	-0.37015
ENSG00000107537	PHYH	0.134292	0.143623	0.255162	0.314571	0.215019	0.263673	0.0658691	0.204736	0.323658	0.170644	0.192523	0.40288	0.148008	0.241153
ENSG00000086475	SEPHS1	-0.127996	-0.143805	0.162644	0.173338	0.148441	0.170614	-0.131028	0.0516056	-0.151986	-0.224294	-0.20613	-0.226046	0.0560692	0.187915
ENSG00000165626	BEND7	-0.309242	-0.241056	-0.0633474	-0.0941891	-0.232338	-0.239818	-0.374553	-0.217647	-0.433144	-0.341397	-0.198439	-0.0568645	-0.190368	-0.0525615
ENSG00000165630	PRPF18	-0.11063	-0.00438568	-0.338378	-0.367737	-0.225804	-0.294338	0.116302	-0.0403984	0.0956727	-0.130132	0.3187	-0.336964	-0.173988	-0.50113
ENSG00000151474	FRMD4A	-0.0775493	0.0103378	-0.321867	-0.203884	-0.340289	-0.274161	0.0144453	0.0838588	0.120795	-0.140868	-0.0171956	-0.0518532	-0.0976896	-0.178696
ENSG00000065809	FAM107B	0.029866	-0.168887	-0.31353	-0.0576037	-0.0536119	-0.0709641	-0.0383247	-0.0340596	0.050891	0.341831	-0.180312	-0.123541	-0.0864208	-0.207767
ENSG00000187522	HSPA14	-0.161728	-0.0862655	-0.205466	-0.0561532	-0.0771253	-0.0966955	0.0971095	0.0930486	-0.00760664	-0.196528	-0.117827	-0.001988	0.0468432	-0.165143
ENSG00000152455	SUV39H2	-0.0394331	0.0147126	-0.0950286	-0.142541	-0.248505	-0.078623	-0.10356	0.0894061	-0.178912	-0.392815	-0.0178742	-0.0844443	-0.193956	-0.319631
ENSG00000152457	DCLRE1C	0.0979409	0.133929	-0.256741	-0.174556	-0.419732	-0.397055	0.0604364	0.283041	0.187115	-0.258654	0.159823	0.143318	-0.140741	-0.451183
ENSG00000152463	OLAH	0	0	0	0	0	0	0	0	0	0	0	0	0	0
ENSG00000152464	RPP38	-0.13058	-0.199257	-0.140004	0.140117	0.186286	0.0203158	-0.0820752	-0.120565	-0.0868177	-0.0687764	-0.169345	-0.0527815	0.276286	0.197351
ENSG00000152465	NMT2	-0.13632	-0.1648	0.22326	0.298268	0.0692741	0.198593	-0.0359884	0.0715687	-0.00366299	-0.145971	-0.0940986	-0.0712948	0.0190304	0.136655
ENSG00000148468	FAM171A1	0.0729197	-0.0222872	0.0957945	0.158183	0.168718	-0.0349461	0.0296442	0.0892441	0.0892441	0.0560669	-0.0199939	-0.0308037	0.0417236	0.170129
ENSG00000148481	FAM188A	0.162572	0.0636496	-0.238226	-0.223625	-0.0774982	0.0275539	0.0225793	0.118524	0.211885	0.229787	0.102322	0.018963	-0.0338223	-0.197492
ENSG00000165983	PTER	0.0904062	0.0148664	-0.0148402	-0.0504166	-0.0191422	-0.212351	0.0481536	0.0346061	0.00339884	0.233551	0.0196893	0.104066	0.00263609	-0.725677
ENSG00000148484	RSU1	0.04391	-0.00482305	-0.0684911	-0.137619	-0.117584	-0.0713995	0.0507237	0.065142	0.063662	-0.0280563	0.0376369	0.00958285	0.109354	0.0596358
ENSG00000026025	VIM	-0.279192	-0.268936	-0.0719449	0.0235995	-0.00977275	-0.00593815	-0.256372	-0.141726	-0.182015	-0.170553	-0.253103	-0.322449	-0.0622172	-0.0251117
ENSG00000165996	HACD1	-0.257786	0.0769578	-0.0456239	0.0441873	0.0313835	-0.0511503	-0.0979312	-0.0166808	-0.0411725	-0.109324	-0.10188	-0.0113688	0.0450494	0.195842
ENSG00000136738	STAM	0.155653	0.033709	-0.158838	-0.165142	-0.106821	-0.132171	0.0660674	0.104017	0.216807	0.138448	0.209056	0.118774	-0.208018	-0.228299
ENSG00000241058	NSUN6	-0.237597	-0.304369	0.231696	0.104514	-0.074652	-0.0237438	0.0994001	-0.0852787	0.271809	-0.267958	-0.199392	-0.0862255	-0.255544	0.0260821
ENSG00000165997	ARL5B	0.297021	0.221821	-0.262463	-0.361719	-0.17621	-0.327543	0.2337	0.0278952	0.146931	-0.0919638	0.159598	-0.0294431	-0.197838	-0.799997
ENSG00000120594	PLXDC2	0.127372	0.225263	-0.0652233	-0.249116	0.059805	-0.03094	0.274764	0.158928	0.119526	-0.113446	0.452248	0.306681	-0.110172	-0.0638342
ENSG00000078114	NEBL	0	0	0	0	0	0	0	0	0	0	0	0	0	0
ENSG00000204682	CASC10	-0.0802177	-0.0802177	0.205356	0.201467	0.331219	0.276117	-0.0802177	-0.0802177	-0.0390969	-0.0802177	-0.0802177	-0.0802177	0.423241	0.484451
ENSG00000078403	MLLT10	-0.0728465	-0.0133135	-0.0182833	-0.0554267	-0.0224701	-0.0178667	-0.0451979	-0.0995526	-0.0801393	-0.104333	0.055419	-0.144114	-0.132053	-0.323071
ENSG00000136770	DNAJC1	-0.0404105	-0.110683	0.153836	0.182377	0.305873	0.379841	-0.236741	-0.0355183	-0.221642	0.0882186	-0.109802	-0.0247772	0.237888	0.424372
ENSG00000148444	COMMD3	0.198935	0.0597899	0.242644	0.205631	0.194704	0.128445	0.0351819	0.119631	0.00124338	-0.00650783	0.0373078	-0.125792	0.154534	0.664928
ENSG00000168283	BMI1	0.0880672	0.0243442	-0.202322	-0.0685288	0.0593295	0.00238354	0.0355951	-0.0102888	0.0665583	-0.229724	0.0130834	-0.0111691	0.00692671	-0.491766
ENSG00000150867	PIP4K2A	0.0945269	0.169368	-0.189713	-0.0189118	-0.0315835	-0.188502	0.136792	0.0382103	0.0552158	0.143623	0.0430681	0.128655	-0.155092	0.0151899
ENSG00000148450	MSRB2	-0.00184265	0.0256309	0.350786	0.272436	0.249459	0.361292	-0.0591123	0.0724848	0.0957053	0.102539	-0.0494732	0.189288	0.437693	0.446653
ENSG00000165312	OTUD1	0.364461	0.0810848	-0.0729824	0.0337441	-0.063878	0.237826	0.244333	0.119448	0.0523053	0.100291	0.222123	0.296236	-0.0691334	0.159173
ENSG00000120549	KIAA1217	0.207236	-0.0135487	0.00304735	-0.00251196	-0.0484267	0.0257779	-0.00775333	-0.0129836	0.0528569	0.253913	0.118511	0.0828482	0.175026	0.0882763
ENSG00000107863	ARHGAP21	-0.122349	-0.000410168	-0.170424	-0.184306	-0.0539562	-0.105552	-0.0279353	-0.168131	-0.14122	-0.0641508	0.0414092	-0.0383298	-0.180898	-0.664079
ENSG00000185875	THNSL1	0.146418	0.0844257	0.0926207	-0.0190217	0.0683303	-0.108095	0.141295	0.0296259	0.27437	0.084987	-0.100871	0.131416	0.12365	-0.424918
ENSG00000148459	PDSS1	-0.0533335	0.00930423	-0.0306065	-0.113397	-0.0734847	-0.275078	-0.0930931	0.0145759	-0.0101908	0.112977	0.0174066	-0.175158	-0.00796497	-0.0324438
ENSG00000136754	ABI1	0.187453	0.00757763	-0.0554106	-0.0724047	-0.0301566	0.00857572	0.16015	0.0150791	0.178017	0.0885868	0.154844	0.100695	-0.0104565	-0.0987041
ENSG00000107890	ANKRD26	-0.0413138	0.031496	-0.278162	-0.278831	-0.245733	-0.141957	0.0086161	-0.193679	-0.162802	-0.066208	-0.049447	-0.0771131	-0.477354	-0.966503
ENSG00000136758	YME1L1	0.0571053	0.0250101	-0.0791677	-0.105821	-0.123226	-0.0906154	0.0190759	0.0273467	0.0500016	0.110835	0.0522244	-0.0108725	-0.015633	-0.323431
ENSG00000120539	MASTL	0.0412417	0.119591	-0.28915	-0.348498	-0.33378	-0.347922	0.0746442	0.0658488	-0.152332	-0.0721034	0.0798377	-0.0634934	-0.4911	-0.597575
ENSG00000107897	ACBD5	0.303924	0.168022	0.00723221	-0.0512433	0.158812	-0.00842143	0.0452099	0.0169566	0.0928604	0.0390634	0.286269	0.198533	0.0229674	-0.451889
ENSG00000099246	RAB18	0.131897	0.00689577	-0.0897984	-0.0766882	-0.0157737	0.0338188	0.0023681	-0.0746857	0.243413	0.0432698	0.0870299	0.0566057	0.0108815	-0.405151
ENSG00000150054	MPP7	-0.0310723	-0.232898	-0.333228	-0.0214151	-0.288267	-0.260394	-0.259872	-0.112276	-0.128949	-0.431551	-0.048163	-0.391113	-0.0133363	-0.431551
ENSG00000095787	WAC	-0.0296118	-0.0786898	-0.0219164	-0.0312238	-0.0110726	0.0172309	-0.104381	-0.0464526	-0.0378524	-0.0515558	-0.123393	-0.0625492	-0.013909	-0.258979
ENSG00000095739	BAMBI	-0.234099	-0.251498	0.00261024	0.118848	0.075471	-0.158478	-0.234099	-0.0603142	0.0181269	-0.138338	-0.0676984	0.136525	0.235126	0.361196
ENSG00000197321	SVIL	0.0471164	0.0829187	0.0779268	-0.0419305	-0.0262923	0.00377735	0.124827	-0.0647924	0.0688108	-0.0858666	0.118088	0.0175016	-0.107327	-0.037606
ENSG00000165757	KIAA1462	0.464061	0.281381	0.245836	0.0550593	0.204928	0.354105	0.245279	0.324048	0.34339	0.285425	0.762054	0.630059	0.326722	0.379463
ENSG00000107951	MTPAP	-0.00144573	0.169462	-0.189362	-0.0672566	-0.199737	-0.283705	0.174397	0.0961074	0.0198776	0.053058	0.127767	0.0449346	-0.0969865	-0.388362
ENSG00000183621	ZNF438	-0.106334	0.112781	-0.132993	-0.214041	-0.0273118	-0.236111	-0.0353308	0.00039957	-0.223863	-0.120662	-0.0343332	-0.314327	0.0283643	-0.218318
ENSG00000148516	ZEB1	-0.0535128	-0.0759335	-0.369303	-0.430541	-0.252718	-0.336234	-0.136651	-0.244772	-0.081248	-0.0344736	0.0614309	-0.098603	-0.34646	-1.27541
ENSG00000165322	ARHGAP12	-0.140419	-0.0202491	-0.0780277	-0.146939	0.00803889	-0.145083	-0.0663659	-0.128214	-0.0933156	-0.341735	-0.0469312	-0.138364	-0.117053	-0.626415
ENSG00000170759	KIF5B	-0.00931259	0.00472735	-0.1572	-0.208908	-0.182585	-0.159091	-0.0253255	-0.118203	-0.0729903	-0.104982	0.0202234	-0.0928433	-0.269932	-0.970407
ENSG00000120616	EPC1	0.188885	0.28767	-0.269083	-0.196164	-0.200689	-0.413212	0.155499	0.303487	0.379236	-0.0281442	0.165355	0.109478	-0.256828	-0.111932
ENSG00000150093	ITGB1	0.046853	0.073107	-0.11843	-0.163636	-0.0761033	-0.0826704	0.073107	-0.104238	-0.0970133	-0.0670678	0.12658	0.0572044	-0.0761033	-0.563777
ENSG00000099250	NRP1	-0.0863537	-0.0250233	-0.326263	-0.406186	-0.240461	-0.312988	-0.0756162	-0.0146138	-0.0573327	-0.233066	-0.110352	-0.119525	-0.42037	-0.37308
ENSG00000148498	PARD3	-0.117871	-0.137048	-0.175609	-0.0932759	-0.192172	-0.110638	-0.0988049	-0.114709	-0.163507	-0.227872	-0.146051	-0.177912	0.127968	0.110103
ENSG00000108094	CUL2	-0.00794987	0.094389	-0.184484	-0.128044	-0.196864	-0.0816212	0.0927998	0.0459007	0.15742	0.0407584	0.0339567	-0.00262475	-0.126599	-0.630488
ENSG00000095794	CREM	0.274203	-0.180068	0.090908	0.267547	0.150613	0.247969	0.154576	0.247969	0.126317	0.0931913	-0.0494199	-0.136846	0.109729	0.219143
ENSG00000108100	CCNY	0.190338	0.167112	-0.224545	-0.184537	-0.158819	-0.119329	0.12524	0.135616	0.14128	-0.0654392	0.0711004	0.0295074	-0.131119	-0.00948904
ENSG00000177283	FZD8	0	0	0	0	0	0	0	0	0	0	0	0	0	0
ENSG00000198105	ZNF248	-0.039097	-0.039097	0.0143038	0.12662	0.169661	0.350634	-0.039097	-0.039097	-0.039097	-0.039097	-0.039097	-0.039097	0.00672264	-0.039097
ENSG00000175395	ZNF25	0.0986363	0.1953	-0.314095	-0.314095	-0.0817281	-0.245417	0.285404	0.332535	-0.0490109	0.122782	0.320778	0.216161	-0.258737	-0.314095
ENSG00000189180	ZNF33A	-0.191904	-0.265999	0.0155251	0.0528262	0.247742	0.0714273	-0.410423	-0.326314	-0.265999	-0.0339766	-0.0587332	0.0195244	0.0809408	-0.580609
ENSG00000075407	ZNF37A	-0.111395	-0.135815	-0.253484	-0.100294	-0.205071	-0.19644	-0.0981995	-0.0906001	-0.178902	0.0802189	0.00966148	-0.260862	-0.126871	-0.732529
ENSG00000196693	ZNF33B	-0.308468	0.000782642	-0.0793986	-0.0714948	-0.0578735	-0.187241	-0.13218	-0.250663	-0.0729117	-0.0369301	-0.198001	-0.20643	-0.0690462	-0.509031
ENSG00000165733	BMS1	0.102829	-0.0133498	-0.0879525	-0.0666812	-0.0748884	-0.0348908	-0.0164222	0.0172261	0.0477868	0.0312013	0.00914244	-0.0819138	-0.0118082	-0.342489
ENSG00000169826	CSGALNACT2	0.233947	0.205924	-0.579929	-0.461039	-0.37011	-0.521784	0.215291	0.0512448	0.0141466	0.310393	0.238129	0.183682	-0.373986	-0.765421
ENSG00000169813	HNRNPF	-0.061793	-0.0144168	0.0830686	0.0757087	-0.0114185	-0.0592104	-0.00936902	-0.0362718	-0.0893016	-0.2519	-0.139078	-0.124577	-0.0734171	-0.0440986
ENSG00000196793	ZNF239	-0.563614	-0.215705	-0.258338	-0.269703	-0.214261	-0.213081	-0.336698	-0.248449	-0.321952	-0.116726	-0.20592	-0.20151	-0.220411	-0.420278
ENSG00000198298	ZNF485	0.130683	-0.25401	-0.209566	-0.311966	-0.124307	-0.3799	-0.131685	0.139443	-0.34591	0.0927032	-0.462938	-0.00980167	0.0827701	-0.256074
ENSG00000169740	ZNF32	-0.187488	-0.303727	0.295557	0.22455	0.378302	0.194056	-0.26907	-0.175495	-0.275826	-0.214095	-0.378512	-0.246538	0.344377	0.250582
ENSG00000165512	ZNF22	-0.0544836	0.0781594	-0.0762022	-0.14016	-0.174389	-0.0687201	0.0577825	-0.00569525	0.00330873	-0.113864	0.0781594	-0.0439139	-0.0461618	-0.145701
ENSG00000165406	MARCH8	0.189801	0.0641327	0.0445786	-0.0158177	0.0583866	-0.0283843	0.0765738	0.0452567	0.00680467	0.217835	0.071316	0.228481	0.0243519	0.145051
ENSG00000172661	FAM21C	-0.220945	-0.260356	0.139571	0.0285155	0.0762362	0.16545	-0.181507	-0.151769	0.02256	-0.00629717	-0.18454	-0.085766	0.138336	0.0124341
ENSG00000265190	ANXA8	0.0553432	0.0219266	-0.253939	-0.16116	-0.227494	-0.21793	0.0360304	0.058813	-0.0122114	-0.0140575	0.207167	0.114548	-0.00385469	-0.0252556
ENSG00000265763	ZNF488	-0.462176	-0.454988	0.383054	0.705172	0.216326	0.0380175	-0.462176	-0.462176	-0.462176	-0.462176	-0.462176	-0.462176	0.0954847	0.483793
ENSG00000107643	MAPK8	0.107635	0.172021	-0.198295	-0.238779	-0.128345	-0.217801	0.0534667	0.121052	0.222733	0.0652821	0.195859	0.212201	-0.113157	-0.295959
ENSG00000128805	ARHGAP22	0.0882038	-0.152132	-0.148517	-0.415287	-0.403227	-0.415287	-0.0392928	-0.123564	-0.0369639	0.376671	-0.127811	-0.0425664	-0.187566	0.206818
ENSG00000225830	ERCC6	-0.185365	-0.115006	-0.103475	-0.0965355	-0.0133293	-0.106595	-0.187963	-0.154747	-0.252572	-0.318672	-0.119942	-0.289457	0.0851071	-0.00994695
ENSG00000227345	PARG	0.010276	0.133156	0.0456911	0.0349178	0.163589	0.194441	-0.00449311	-0.0986866	-0.108302	-0.186177	0.0610103	0.033714	0.231851	-0.130794
ENSG00000204152	TIMM23B	-0.179693	0.197133	-0.348121	-0.192201	-0.348121	-0.143816	0.0822437	-0.0263312	-0.153679	0.503944	0.0569982	0.0815111	-0.348121	-0.30638
ENSG00000266412	NCOA4	0.0959287	0.103147	-0.0868514	-0.107642	-0.0636014	-0.0532499	0.0494023	0.0783231	0.0905719	0.0805279	0.092363	0.074757	-0.0420601	-0.168375
ENSG00000265354	TIMM23	-0.0271017	-0.0398905	-0.157782	-0.0590713	-0.0933835	-0.0398905	-0.0617191	-0.0498353	-0.0146163	0.0336096	-0.146956	-0.152697	-0.123502	0.0623953
ENSG00000204149	AGAP6	-0.211218	-0.11379	-0.0247891	-0.211218	-0.0900829	-0.211218	-0.211218	-0.211218	-0.211218	-0.127815	-0.136751	-0.195113	-0.211218	-0.160395
ENSG00000099290	FAM21A	-0.0258907	-0.180606	0.19308	0.192302	0.227766	0.192747	-0.13978	-0.0428718	0.0124425	0.251281	-0.0846944	0.0229889	0.151396	0.256315
ENSG00000198964	SGMS1	0.238161	0.0789743	0.0235997	0.032024	0.0249917	0.0720696	0.23932	0.0704273	0.153273	0.208073	0.204798	0.375422	0.142184	-0.123489
ENSG00000177613	CSTF2T	0.0258111	-0.0776599	-0.0733652	-0.187399	-0.155197	-0.113481	-0.149673	0.0556518	-0.0794471	-0.211112	-0.0892032	-0.159048	-0.0181766	-0.140268
ENSG00000107984	DKK1	-0.299034	-0.251329	0.00648553	-0.0154181	-0.00121477	0.0548701	-0.231492	-0.263128	-0.319812	-0.480048	-0.128495	-0.144442	0.177274	0.0903763
ENSG00000122952	ZWINT	-0.164924	-0.104246	-0.143758	-0.190758	-0.203218	-0.18181	-0.178127	-0.145415	-0.240539	-0.564394	-0.223731	-0.213771	-0.145415	0.000612013
ENSG00000151151	IPMK	0.0795444	-0.0161007	-0.0161007	0.00768668	-0.0161007	-0.0161007	-0.0161007	-0.0161007	0.131888	-0.0161007	0.141648	-0.0161007	-0.0161007	-0.0161007
ENSG00000122873	CISD1	0.0350048	-0.123942	0.0323789	-0.0641949	0.118173	0.025515	0.082269	0.223356	0.182136	-0.0641949	-0.212099	-0.112875	0.121071	0.142566
ENSG00000072401	UBE2D1	0.0451393	-0.213201	0.208421	0.374024	0.140966	0.192691	-0.0610731	-0.254215	-0.117955	-0.239999	-0.0475955	-0.178271	0.183388	0.234308
ENSG00000108064	TFAM	0.108449	0.110985	-0.0189222	-0.138181	-0.142022	-0.152784	0.0339394	0.0977441	0.104462	-0.117155	-0.00517591	-0.0599976	-0.126022	-0.419257
ENSG00000122870	BICC1	-0.0961592	-0.0282982	0.0537595	0.0872909	0.0890423	0.126784	-0.104138	-0.0817853	-0.0606055	-0.199832	0.130295	-0.0418955	0.205712	-0.129548
ENSG00000108091	CCDC6	0.214858	0.166053	-0.0472081	-0.0316747	-0.089579	-0.0463623	0.181433	0.027053	0.0921631	0.26247	0.222681	0.0663643	-0.0754076	-0.23785
ENSG00000170312	CDK1	-0.125948	0.0353679	-0.16985	-0.187266	-0.201536	-0.201536	-0.0772018	-0.0353335	-0.0674762	-0.388693	-0.054809	-0.0630065	-0.277693	-0.65643
ENSG00000072422	RHOBTB1	-0.263451	-0.132671	0.0920864	0.036507	0.0765448	0.156639	-0.25033	-0.128598	-0.111114	-0.198376	-0.160043	-0.0622263	0.236283	0.0551019
ENSG00000150347	ARID5B	0.283261	0.196975	-0.396115	-0.349878	-0.325914	-0.169297	0.101756	0.0853259	0.235989	0.0676387	0.148937	0.116481	-0.117653	-0.276618
ENSG00000182010	RTKN2	-0.52594	-0.463724	-0.340863	-0.285476	-0.381255	-0.274853	-0.483864	-0.610094	-0.685115	-0.799469	-0.559089	-0.79615	-0.326227	-0.625803
ENSG00000138311	ZNF365	-0.256757	-0.334562	-0.293441	-0.298252	-0.265884	-0.334562	-0.18859	-0.173606	-0.334562	-0.262961	-0.146075	-0.334562	-0.0111047	0.234886
ENSG00000181915	ADO	0.0464747	0.0235385	0.103337	0.0809108	0.147627	0.0885302	-0.0418586	0.0488458	-0.0272958	0.0446687	-0.0703331	-0.0599192	0.0801217	0.175831
ENSG00000148572	NRBF2	0.309832	-0.176195	-0.103347	0.0871924	0.253171	0.234641	0.050013	0.0696443	0.261744	0.274351	0.144798	0.107361	0.339001	0.259666
ENSG00000171988	JMJD1C	0.227195	0.270496	-0.646863	-0.554627	-0.514913	-0.502005	0.238034	0.191593	0.200212	0.289635	0.23008	0.179291	-0.671828	-1.21934
ENSG00000165476	REEP3	0.330455	0.132666	-0.0718856	-0.11294	-0.0455009	-0.057658	0.16	-0.0255588	0.128776	0.0973321	0.247936	0.189333	-0.130835	-0.577725
ENSG00000096717	SIRT1	-0.0693749	-0.156501	-0.0282074	-0.118315	-0.137052	-0.106329	-0.200396	-0.0584945	0.0187395	-0.00383244	0.0150441	-0.043557	-0.120877	-0.478594
ENSG00000148634	HERC4	-0.14227	-0.0461225	-0.012547	-0.011552	0.0249572	0.0487245	-0.0386521	-0.138373	-0.119418	-0.159918	-0.0221105	0.0170649	-0.0423917	-0.405299
ENSG00000138347	MYPN	-0.199206	-0.0495921	0.163751	0.05463	0.0844707	0.163751	-0.201884	-0.141578	-0.352697	-0.606033	-0.0442072	-0.133191	-0.0288271	0.0261393
ENSG00000096746	HNRNPH3	-0.133209	-0.158186	-0.0231892	0.0212663	0.038835	0.00102406	-0.147184	-0.149938	-0.146129	-0.325941	-0.222864	-0.210287	-0.0127032	-0.300666
ENSG00000108187	PBLD	0	0	0	0	0	0	0	0	0	0	0	0	0	0
ENSG00000204130	RUFY2	0.0229312	-0.0976053	-0.337492	-0.382511	-0.422782	-0.301601	0.123276	-0.0849102	-0.062866	-0.0341472	0.0840792	0.00252371	-0.39503	-0.910653
ENSG00000138346	DNA2	-0.0752196	-0.0703647	-0.320125	-0.239099	-0.23966	-0.289265	-0.0345296	0.0440428	-0.0191508	-0.394834	0.0177844	-0.0331535	-0.4241	-0.55741
ENSG00000122912	SLC25A16	0.202663	-0.0172001	-0.411082	-0.34773	-0.411082	-0.311263	0.331791	-0.0961545	0.311204	0.166633	0.230847	0.0145193	-0.171297	-0.0387816
ENSG00000060339	CCAR1	-0.248493	-0.185416	-0.0633586	-0.076583	-0.0214317	-0.0180806	-0.220062	-0.313768	-0.223174	-0.352705	-0.21371	-0.29289	-0.0111933	-0.748465
ENSG00000107625	DDX50	-0.0191153	-0.0272209	-0.112578	0.0131008	0.0472343	0.019325	-0.0567009	0.14166	0.0509639	-0.0330486	-0.0212869	0.0477917	-0.0106074	-0.150504
ENSG00000165732	DDX21	-0.0439966	0.0295962	-0.174029	-0.191103	-0.221218	-0.253591	-0.0512179	-0.0487844	0.000973117	-0.0463107	-0.0677209	-0.232394	-0.215641	-0.800724
ENSG00000198954	KIF1BP	-0.0625037	-0.0239622	0.0328876	0.0895861	0.0628117	0.0648695	-0.00683696	0.0157464	0.0157464	0.0355005	0.0874054	-0.0124361	0.0524994	0.156712
ENSG00000122862	SRGN	-0.0735928	-0.149465	-0.242332	-0.125411	-0.0447929	-0.0273359	-0.143277	-0.0922211	-0.0592403	-0.0339122	-0.0387258	-0.173379	-0.0188217	-0.0638288
ENSG00000122958	VPS26A	0.0729974	0.0176646	-0.0767815	-0.154132	-0.0494521	-0.0193021	0.0548541	-0.0290466	0.0979136	-0.00448351	0.0828367	0.0286539	-0.0822641	-0.682096
ENSG00000156502	SUPV3L1	0.0629299	0.0135274	-0.171979	0.00369493	-0.0315539	-0.173226	0.0860463	-0.070118	0.15266	0.222308	0.00678149	0.0739188	0.0265018	0.0132364
ENSG00000156515	HK1	0.139097	0.0273655	-0.00853727	-0.00433215	-0.00642881	-0.0309318	0.0273655	0.11942	0.153759	0.241396	0.0713437	0.0462444	-0.0525453	0.0171601
ENSG00000171224	C10orf35	0.413244	-0.280965	0.47644	0.128227	0.139838	0.318614	0.126142	0.236701	0.272585	0.427398	0.188463	-0.0383209	0.203291	0.400399
ENSG00000099284	H2AFY2	-0.0496798	-0.0650639	0.0429368	-0.0248131	0.0386374	0.0687089	-0.133029	-0.0953146	-0.10213	-0.407025	-0.0388514	-0.20952	-0.0484155	0.12443
ENSG00000042286	AIFM2	-0.146157	-0.0313584	-0.0807577	-0.0695984	-0.0719488	-0.067549	-0.0962868	-0.0962868	-0.0943547	0.143894	-0.356261	-0.185736	-0.0626355	0.111375
ENSG00000156521	TYSND1	-0.190171	-0.0778263	0.479284	0.288146	0.247342	0.190964	-0.013631	-0.0423068	-0.193991	-0.100622	-0.381232	-0.252763	0.127592	0.418075
ENSG00000079332	SAR1A	0.0618442	0.0302049	-0.112338	-0.10175	-0.0423601	0.0224962	0.0184787	0.0769054	0.0636258	0.118843	0.0760487	0.109831	0.0816659	-0.0778482
ENSG00000180817	PPA1	0.0895273	-0.03924	0.0253478	0.0392096	0.0397705	-0.0115319	0.00809604	0.0756273	0.0846564	0.0535544	-0.0975223	-0.0546987	0.0177344	0.0227596
ENSG00000172731	LRRC20	0.08143	0.0459267	-0.0423779	0.158547	0.0514594	0.0289877	-0.135357	0.129453	0.103074	0.00516494	-0.0851171	0.0208481	-0.0679863	0.0806511
ENSG00000148730	EIF4EBP2	0.17137	0.201472	-0.168302	-0.21852	-0.127769	-0.102742	0.165203	0.131791	0.198719	0.178784	0.206343	0.239505	-0.130939	-0.116879
ENSG00000138316	ADAMTS14	0	0	0	0	0	0	0	0	0	0	0	0	0	0
ENSG00000166224	SGPL1	0.195318	0.252581	-0.104317	-0.133364	-0.163055	-0.204172	0.218508	0.220415	0.228753	0.215109	0.231823	0.361277	-0.166015	0.0305105
ENSG00000166228	PCBD1	-0.172012	-0.155215	0.222079	0.187835	0.239071	0.323016	-0.0455475	0.0701519	0.149409	0.207415	-0.358033	-0.393239	0.147532	0.290839
ENSG00000107731	UNC5B	0	0	0	0	0	0	0	0	0	0	0	0	0	0
ENSG00000198246	SLC29A3	-0.272692	-0.0141376	0.134047	-0.0703132	0.0260901	0.170117	-0.326591	0.0101367	-0.118365	0.061755	-0.613249	-0.0614692	0.102505	0.233957
ENSG00000107738	C10orf54	-0.0922788	-0.155966	0.516405	0.604932	0.522341	0.615716	-0.199563	-0.115547	-0.0987442	-0.222718	-0.0505399	0.254846	0.340659	0.579952
ENSG00000197746	PSAP	0.171114	0.171114	-0.133081	-0.115396	0.0135615	0.056235	0.171114	0.0736307	0.0465563	0.155064	0.221375	0.284733	-0.00323352	-0.0806161
ENSG00000122863	CHST3	0.0338234	0.0131588	0.0711357	0.102215	0.175031	0.116167	0.0118101	-0.0267241	-0.0451026	0.0962828	0.129447	0.106502	0.109337	0.196916
ENSG00000166295	ANAPC16	-0.0302317	-0.056176	0.213627	0.134281	0.127742	0.212987	-0.0193335	-0.00235045	0.0657582	-0.0498265	0.0889078	0.030297	0.225283	0.342485
ENSG00000138303	ASCC1	0.0577003	0.0417819	0.0926039	0.0353624	0.114354	0.210445	0.0859184	0.0649722	0.24037	0.094958	0.0953674	-0.0088528	0.125873	0.276113
ENSG00000168209	DDIT4	-0.977544	-0.890858	1.00764	0.889572	0.887466	0.94081	-1.04024	-1.02965	-0.671189	-0.986095	-0.967	-1.04694	0.750932	0.973734
ENSG00000148719	DNAJB12	-0.117566	-0.122693	0.0721021	0.000684538	0.079676	0.0728255	-0.0894723	-0.0860655	-0.133445	-0.131552	-0.22767	-0.11946	0.0614686	0.288323
ENSG00000107745	MICU1	0.0693764	0.00897088	0.134174	0.157018	0.0797069	0.0960203	0.0118401	0.0952149	0.108937	0.0823225	0.0392444	0.164396	0.187941	0.349406
ENSG00000156026	MCU	0.0483603	0.0507752	-0.0270668	0.205917	0.0278039	0.163364	0.0165873	0.0976118	0.0976118	-0.0638924	0.0439463	0.129123	0.188109	0.140112
ENSG00000122884	P4HA1	0.324856	0.329591	-0.173993	-0.303737	-0.176941	-0.136808	0.376853	0.312489	0.41359	0.296426	0.34686	0.270918	-0.136164	-0.294048
ENSG00000166321	NUDT13	0	0	0	0	0	0	0	0	0	0	0	0	0	0.134657
ENSG00000122882	ECD	0.0782038	0.0284951	-0.0360778	0.000951886	-0.0412164	-0.0433176	0.0643839	0.155719	0.163345	0.0607865	0.0504132	-0.013834	-0.079975	-0.0528171
ENSG00000138286	FAM149B1	0.0197651	0.10613	0.107422	0.133046	0.133046	0.162017	0.128348	0.158439	0.18106	0.0867307	0.14479	0.157239	0.243198	0.134318
ENSG00000213551	DNAJC9	0.00866708	0.00561837	-0.204191	-0.143847	-0.156232	-0.149521	0.0809433	0.187599	0.000631647	-0.167616	-0.0303487	-0.0314678	-0.207259	-0.115711
ENSG00000182180	MRPS16	0.0403669	0.0457826	0.0385203	0.0891771	0.00218632	-0.0192425	0.0163816	0.0841761	0.0722969	0.0475498	0.0127826	0.0392743	0.0127826	0.158017
ENSG00000138279	ANXA7	-0.0254795	-0.0293283	0.0536104	0.0729707	-0.014667	-0.0339766	-0.0476739	0.0520159	0.0536104	0.0860835	-0.0209051	-0.0583606	0.0141373	0.0702408
ENSG00000107758	PPP3CB	0.0867363	0.147178	-0.174415	-0.198114	-0.295974	-0.260751	0.0899385	0.198275	0.136424	-0.242715	0.206216	0.0406376	-0.201912	-0.217614
ENSG00000166348	USP54	-0.188567	-0.14791	-0.0665004	0.0290016	0.127495	0.00160076	-0.237657	-0.0072771	-0.237657	-0.237657	-0.237657	-0.237657	-0.017943	-0.159182
ENSG00000166317	SYNPO2L	1.31048	0.729651	-0.727406	-0.461292	-0.677698	-0.446387	0.798934	0.827381	1.0739	1.76932	0.967805	1.13907	0.0143551	-0.159633
ENSG00000176986	SEC24C	0.010346	-0.0183851	0.0608577	0.0337189	0.0877315	0.100726	0.010346	-0.0649856	0.0311226	0.0510861	0.00847728	0.0764737	0.0617963	0.073909
ENSG00000196968	FUT11	0.104745	0.248974	-0.0178777	0.0177	0.0933057	0.0324396	0.0650884	-0.00772105	0.140711	-0.108482	0.307678	0.190368	-0.0894163	0.160511
ENSG00000172586	CHCHD1	-0.0700418	0.0477683	0.071301	0.159718	0.163876	0.217966	-0.0401123	0.0782765	0.0308553	-0.187416	-0.182023	0.0629971	0.226259	0.220749
ENSG00000214655	ZSWIM8	-0.0395561	-0.0403424	0.0117256	0.0356954	0.164156	-0.079798	-0.0440642	-0.304903	-0.134079	0.0094265	0.00317054	-0.0163114	0.063589	0.150125
ENSG00000148660	CAMK2G	-0.254162	-0.152376	0.278636	0.187148	0.319032	0.311281	0.0127001	-0.113454	-0.0382912	-0.111319	-0.131065	-0.188104	0.234887	0.359515
ENSG00000122861	PLAU	-0.14646	-0.167203	-0.0362615	0.0189599	0.28581	0.209509	0.00474824	-0.0049152	0.0913737	0.329095	-0.233181	-0.410898	0.138472	0.505634
ENSG00000035403	VCL	0.0126109	-0.0227179	-0.210299	-0.200557	-0.205839	-0.242692	-0.0417348	-0.0796142	-0.058431	-0.0881857	0.0522737	0.00649385	-0.13994	-0.190109
ENSG00000185009	AP3M1	0.0572933	0.0050209	0.0107433	0.0483018	-0.0193695	0.0121145	-0.00368916	-0.0621264	0.0753588	0.124496	0.0961469	-0.0193695	-0.0380095	-0.370237
ENSG00000156110	ADK	0.172972	0.122701	0.148621	0.142525	0.056766	0.105245	0.0766444	0.114552	0.191931	0.0899062	0.107736	0.0549518	0.155406	0.0459832
ENSG00000156650	KAT6B	-0.0620561	-0.169465	0.0798665	0.146406	0.133135	0.0517467	0.1031	0.101545	0.0334505	-0.0449072	-0.0432574	-0.075696	0.108928	-0.40785
ENSG00000156671	SAMD8	0.178629	0.188143	-0.0563177	-0.112753	-0.133013	-0.131622	0.153914	0.0152515	0.216368	0.255727	0.194566	0.139121	-0.215816	-0.619707
ENSG00000165637	VDAC2	0.0487878	0.123906	-0.0362049	-0.0263488	-0.00391557	0.0215853	0.193571	0.213386	0.178604	0.234392	0.104917	0.148463	0.0237224	0.136255
ENSG00000165644	COMTD1	-0.0270764	-0.111515	0.355674	0.336345	0.126942	0.466171	-0.00346277	-0.352452	-0.469853	0.0545516	-0.461659	-0.172897	0.221593	0.584651
ENSG00000165655	ZNF503	0.000812296	-0.110754	0.488243	0.392633	0.218047	0.135303	-0.22764	-0.208053	-0.22764	-0.22764	0.0132935	0.150592	-0.0649747	0.597584
ENSG00000156113	KCNMA1	-0.026351	-0.0245524	-0.430304	-0.430304	-0.430304	-0.430304	0.133417	0.153241	0.102935	-0.430304	0.0378895	-0.061396	-0.430304	-0.313418
ENSG00000151208	DLG5	-0.119732	-0.107108	0.00853952	0.0315235	-0.0590372	-0.0547089	-0.133416	-0.223196	-0.219166	-0.287307	-0.0925642	-0.114706	-0.0143823	0.136464
ENSG00000148606	POLR3A	0.134528	0.0463099	0.028298	0.12521	0.00965658	0.0620254	0.0800046	0.157164	0.0575994	0.125551	0.0943339	-0.132773	0.116745	0.231407
ENSG00000138326	RPS24	0.0292607	-0.0936114	0.0397347	-0.023176	0.0801306	0.0337491	-0.059505	-0.000579409	0.0154051	-0.0936114	-0.0913297	-0.087864	0.0716357	0.107249
ENSG00000108175	ZMIZ1	0.0305508	-0.0803835	-0.0553644	-0.111012	-0.074441	-0.201523	-0.0154655	-0.0513138	-0.182118	-0.313711	-0.217777	-0.20318	-0.181749	0.0988854
ENSG00000108179	PPIF	0.158595	0.161494	0.0118909	0.00661293	-0.0591131	-0.15557	0.0772502	0.1983	0.205065	0.335407	-0.0181325	-0.0690576	-0.195811	-0.0549029
ENSG00000165424	ZCCHC24	0.0162579	-0.273397	0.0435717	0.130498	0.349735	0.0900521	-0.135763	-0.222398	0.0250042	0.0426244	-0.0615312	-0.0237085	0.0981863	0.4914
ENSG00000133678	TMEM254	0.184677	0.122295	-0.0968156	0.105116	0.0127117	0.247593	0.156452	-0.0273098	0.125663	0.117411	0.0481148	0.169787	0.180183	0.374658
ENSG00000122359	ANXA11	0.0576618	0.0349697	0.157177	0.163984	0.087442	0.148405	-0.00821934	0.0443782	-0.000823892	0.0307677	0.0797048	0.121415	0.0827932	0.208342
ENSG00000122378	FAM213A	-0.153571	-0.284717	0.0920019	0.179636	0.0731181	0.100587	-0.363542	-0.214942	-0.316079	-0.270542	-0.168779	-0.347796	0.201802	0.401512
ENSG00000108219	TSPAN14	0.0668332	0.11654	-0.0144373	-0.0821842	0.0040336	-0.0522826	0.0534561	0.0281383	0.0172573	-0.0484069	0.119231	0.136675	-0.0690482	0.0888118
ENSG00000165678	GHITM	0.0404805	-0.0288745	-0.077379	-0.0189843	0.0404805	0.052728	0.0117101	0.0404805	0.073216	0.17173	-0.012946	-0.00708184	0.076801	0.0365406
ENSG00000107771	CCSER2	0.0716051	-0.00617886	-0.171084	-0.140854	-0.140854	-0.106083	0.10303	-0.014835	0.0789736	0.196746	0.185764	0.0428127	-0.205803	-0.620585
ENSG00000062650	WAPAL	0.0409334	0.0816027	-0.0945394	-0.138624	-0.119155	-0.108291	0.0919784	-0.0411693	0.100339	0.108526	0.0932716	0.0164456	-0.111679	-0.446134
ENSG00000107779	BMPR1A	0.0967225	0.121143	0.0422286	-0.113676	-0.00213724	-0.102881	0.144941	0.0666843	0.00768711	-0.0952672	0.170082	0.182248	-0.0717045	-0.317579
ENSG00000173267	SNCG	0	0	0	0	0	0	0	0	0	0	0	0	0	0
ENSG00000148671	ADIRF	-0.0517502	-0.0645068	-0.0814856	0.336688	0.00681699	0.115327	-0.0789441	0.232059	0.252419	0.303596	-0.198767	-0.250324	0.282984	0.413249
ENSG00000148672	GLUD1	-0.0368112	-0.0196703	-0.0302361	0.00415219	-0.0694508	-0.0255882	-0.0596326	-0.0390807	0.0135844	-0.04459	0.00616454	-0.0338028	-0.00703864	0.0794171
ENSG00000122376	FAM35A	-0.166161	-0.0658753	-0.271107	-0.211573	-0.159002	-0.162582	-0.0925994	0.0515766	-0.12273	-0.123617	-0.0325345	-0.224005	-0.172791	-0.550036
ENSG00000107789	MINPP1	0.114676	0.101941	0.0276431	0.0402525	0.17194	0.149207	-0.0105388	0.192912	0.0750395	0.245564	0.092925	0.183911	0.0939082	-0.00374284
ENSG00000198682	PAPSS2	0.37253	0.0897555	-0.0799872	0.0760142	0.103818	0.114968	0.207294	0.257004	0.246793	0.326064	0.140698	0.287423	0.164179	-0.114645
ENSG00000138138	ATAD1	0.116697	0.00248454	-0.0582348	-0.0337074	0.0525941	0.016298	-0.0630116	-0.0152872	0.0714275	0.00971959	0.091347	-0.0441063	0.0275704	-0.234895
ENSG00000171862	PTEN	0.0956444	0.249764	0.143057	0.0523873	0.19055	0.176531	0.0399657	0.0861786	0.116241	0.0276911	0.0675551	0.00842604	0.180752	0.0453234
ENSG00000138134	STAMBPL1	-0.286629	-0.194131	-0.0165293	-0.0651319	0.0632329	-0.136644	-0.116499	-0.0808303	-0.151171	-0.329311	-0.418822	-0.260851	0.0884922	0.0469232
ENSG00000107796	ACTA2	0.172523	0.178432	-0.407518	0.0462606	-0.0987244	-0.153311	0.244914	0.272477	0.247618	0.170156	0.226097	0.291492	-0.0178339	0.0709155
ENSG00000026103	FAS	0.143232	0.118171	-0.310597	-0.214798	-0.236565	-0.212342	0.142289	0.0992794	0.144128	0.3409	0.205258	0.177991	-0.21684	-0.655887
ENSG00000107798	LIPA	0.337486	0.123301	-0.0948626	0.0366662	0.0441819	0.123301	0.207579	0.170682	0.186203	0.404187	0.273662	0.247701	0.245366	0.0478305
ENSG00000119922	IFIT2	0.133973	0	0	0	0	0	0.192528	0.00646516	0.143284	0.238385	0	0.457969	0	0
ENSG00000119917	IFIT3	0.234811	0.0821957	0.0070568	-0.0257943	0.0251225	0.245401	0.194618	0.303811	0.455695	0.514116	-0.0930053	-0.0735583	-0.258406	-0.209008
ENSG00000185745	IFIT1	0	0	0	0	0.103486	0	0	0	0	0	0	0	0	0
ENSG00000152778	IFIT5	0.190238	0.127683	-0.0177409	-0.0320064	-0.0861371	0.0344499	-0.00764961	0.0846926	-0.0225811	-0.130003	0.0239592	0.115792	0.0550129	-0.494568
ENSG00000152779	SLC16A12	-0.0130694	-0.0130694	0.112588	0.213947	0.191235	0.325514	-0.0130694	-0.0130694	-0.0130694	-0.0130694	-0.0130694	-0.0130694	-0.0130694	-0.0130694
ENSG00000152782	PANK1	0	0	0	0	0	0.0645847	0	0	0	0	0	0	0	0
ENSG00000138182	KIF20B	-0.3579	-0.117092	-0.152109	-0.293082	-0.0724742	-0.131994	-0.153471	-0.302422	-0.30291	-0.727449	-0.146675	-0.242414	-0.546235	-1.17001
ENSG00000148680	HTR7	0	0	0	0	0	0	0	0	0	0	0	0	0	0
ENSG00000148688	RPP30	0.0081581	0.0191964	-0.0439413	-0.13615	-0.100541	0.0165294	0.0772439	0.129311	0.0894061	0.0331769	0.0643205	0.176013	0.00586944	0.0487162
ENSG00000148677	ANKRD1	0.132917	0.0284063	-0.835191	-0.644515	-0.582223	-0.541414	0.108134	0.118846	0.354393	0.772063	0.41416	0.335203	-0.136877	-0.551191
ENSG00000180628	PCGF5	0.188107	0.104546	-0.0329231	-0.101322	-0.169482	-0.192747	0.0477289	0.03009	0.103047	0.0440784	0.204049	-0.0428872	-0.213912	-0.767596
ENSG00000165338	HECTD2	0	0	0	0	0	0	0	0	0	0	0	0	0	0
ENSG00000119938	PPP1R3C	0.330673	0.261338	-0.752576	-0.656599	-0.453109	-0.422354	0.285041	0.454248	0.641004	0.803825	0.59051	0.456093	-0.588562	-0.545234
ENSG00000107854	TNKS2	0.0323197	0.0202921	-0.0434104	-0.065106	-0.0704835	-0.0317929	-0.0116315	-0.0343541	0.0668781	0.0286138	0.105943	0.0562888	-0.10109	-0.610732
ENSG00000095564	BTAF1	0.00538228	0.00792962	-0.05923	-0.148577	-0.104984	-0.145625	-0.00249904	-0.0872151	-0.0973264	-0.0757019	0.108564	-0.0794711	-0.187147	-0.71629
ENSG00000198060	MARCH5	0.246442	0.165307	-0.0801129	-0.0164424	-0.0425493	-0.000508488	0.142708	0.104033	0.224445	0.253976	0.224849	0.151807	-0.0372398	-0.0149129
ENSG00000119912	IDE	0.0609094	0.174012	-0.0550966	-0.158566	-0.161811	-0.172415	0.095226	0.036702	0.0464201	0.0703896	0.150726	0.0845199	-0.179704	-0.676227
ENSG00000138160	KIF11	-0.0852585	0.143585	-0.193052	-0.241949	-0.359161	-0.331069	-0.103585	-0.00155062	-0.0513207	-0.431207	0.0277889	-0.00247069	-0.452094	-1.10887
ENSG00000138190	EXOC6	-0.0205525	-0.0205525	-0.0205525	-0.0205525	-0.0205525	-0.0205525	-0.0205525	-0.0205525	-0.0205525	0.347047	-0.0205525	-0.0205525	-0.0205525	-0.0205525
ENSG00000138119	MYOF	0.0455319	0.0059002	-0.203985	-0.139088	-0.0298944	-0.0490154	0.0013371	-0.0106624	-0.0145346	0.0832285	0.0416165	-0.0315516	-0.0983004	-0.218543
ENSG00000138180	CEP55	-0.260212	-0.174289	-0.0590131	-0.125686	-0.121375	-0.162403	-0.278979	-0.403396	-0.26404	-0.487856	-0.320429	-0.33347	-0.173076	-0.597134
ENSG00000148690	FRA10AC1	-0.130077	0.123264	-0.208223	-0.15216	-0.0573126	0.0127412	0.116722	0.138059	0.161263	-0.0143367	0.0669551	-0.0425122	-0.0253499	-0.326091
ENSG00000176273	SLC35G1	-0.0071797	0.0116388	-0.0071797	-0.0071797	-0.0071797	-0.0071797	-0.0071797	-0.0071797	0.0926396	-0.0071797	-0.0071797	-0.0071797	-0.0071797	-0.0071797
ENSG00000138193	PLCE1	0.174269	0.267145	0.300153	0.0718121	0.0723393	0.036746	0.160814	0.124368	0.175982	0.00409877	0.227384	0.152933	-0.220224	-0.510505
ENSG00000173145	NOC3L	-0.136418	-0.134218	-0.182642	-0.174193	-0.22805	-0.10925	-0.0948702	-0.00264139	-0.0427236	-0.0788869	-0.143579	-0.0569695	-0.0409181	-0.524706
ENSG00000108239	TBC1D12	-0.204776	0.0791104	-0.00178493	-0.00874165	-0.133926	0.0671767	-0.0795208	-0.0517196	-0.0898281	-0.247527	-0.143681	-0.0497223	0.131578	-0.0380223
ENSG00000119969	HELLS	0.110544	0.313029	-0.441444	-0.530637	-0.462129	-0.39768	0.187491	0.068739	0.0408228	-0.169636	0.194905	0.216147	-0.456066	-0.908596
ENSG00000107438	PDLIM1	0.125096	0.0945057	0.0846077	0.063624	0.0445887	0.101832	0.0406072	0.0507764	0.0406072	0.0507764	0.0740164	0.0686422	0.160141	0.194204
ENSG00000059573	ALDH18A1	0.140738	0.105307	-0.0607593	0.029189	0.0215814	0.0138968	0.11547	0.207263	0.202226	0.172001	0.0990239	0.104536	0.0800032	0.0374145
ENSG00000119977	TCTN3	-0.0190152	0.0295359	0.0259952	0.0103664	0.0455984	0.00277888	-0.101734	0.0600114	-0.0364954	0.0729608	0.115019	-0.0180443	0.0491408	0.00416974
ENSG00000107443	CCNJ	-0.0710866	-0.129898	-0.223033	-0.227197	-0.137501	-0.0343499	-0.263085	-0.0581429	0.237652	-0.149752	-0.0323219	-0.121943	-0.0581429	-0.65234
ENSG00000177853	ZNF518A	-0.115322	0.139407	-0.43848	-0.459197	-0.386082	-0.225467	0.0831503	-0.0672495	0.0479593	-0.0558772	0.279004	0.0789295	-0.48749	-0.936802
ENSG00000077147	TM9SF3	0.165314	0.11796	-0.140166	-0.142281	-0.0949543	-0.0778325	0.17233	0.0679721	0.16784	0.128241	0.213667	0.136373	-0.0819294	-0.558341
ENSG00000196233	LCOR	0.190035	0.158915	-0.240827	-0.233236	-0.416938	-0.33685	0.147101	0.107237	0.0642342	0.221144	0.270697	-0.0431046	-0.503845	-0.73522
ENSG00000213390	ARHGAP19	-0.0788394	-0.108855	-0.0295907	-0.0712357	-0.23195	-0.299656	-0.154204	-0.0344382	-0.14786	-0.311393	-0.254708	-0.163726	-0.284358	0.0540565
ENSG00000181274	FRAT2	0.134879	-0.0596332	0.687571	0.690517	0.373787	0.398695	-0.159453	0.0448522	-0.159453	-0.159453	-0.159453	-0.159453	0.768071	0.888526
ENSG00000052749	RRP12	0.0175866	0.0795361	0.070747	-0.0465265	-0.036557	-0.0699612	0.0442462	0.131325	0.161096	0.33228	-0.0451462	0.0178775	-0.0329477	-0.0610122
ENSG00000171314	PGAM1	0.113809	0.141426	0.128602	0.0412931	0.0606437	0.220474	0.138764	0.331781	0.0752377	0.141426	-0.0278092	0.0380954	-0.03789	0.290786
ENSG00000171311	EXOSC1	-0.050997	0.0244107	0.05566	0.168937	0.0615581	0.202173	-0.227991	0.0884424	0.0543223	0.0559603	-0.191006	0.0153536	0.0403008	0.233545
ENSG00000171307	ZDHHC16	-0.103571	-0.127158	0.281461	0.269831	0.2598	0.224358	-0.166372	0.041603	0.073942	0.0515443	-0.13919	-0.13919	0.277223	0.332134
ENSG00000155229	MMS19	-0.073308	-0.0315879	0.10596	0.188183	0.188804	0.219863	-0.0266128	-0.00670011	-0.0360613	-0.0779242	-0.0332051	-0.0365585	0.120052	0.262773
ENSG00000165886	UBTD1	-0.0199898	-0.124142	0.446717	0.32128	0.357006	0.451916	0.0249781	-0.204307	-0.0249661	0.203675	-0.12099	-0.027743	0.366662	0.613378
ENSG00000165887	ANKRD2	-0.261107	-0.33149	0.577905	0.521638	0.486034	0.394925	-0.575279	-0.495101	-0.284194	-0.151256	-0.374435	-0.0611456	0.45545	0.748391
ENSG00000171160	MORN4	0.290239	0.258716	0.250439	0.39822	0.252488	0.50915	0.0784307	0.260539	0.183932	0.524776	0.172315	0.335717	0.301153	0.407855
ENSG00000155252	PI4K2A	-0.0147251	0.0580157	-0.0257703	-0.0805679	0.0258533	0.117131	-0.0215877	0.0673985	0.100617	0.0253926	-0.0306128	0.0983479	0.202868	0.296548
ENSG00000119986	AVPI1	-0.00316686	-0.0522029	0.566414	0.439091	0.475625	0.472402	-0.0125581	-0.000256781	-0.0332707	-0.0579321	-0.024641	-0.0739669	0.223709	0.492727
ENSG00000155254	MARVELD1	0.113687	0.175562	0.315628	0.159742	0.346991	0.286803	0.0965359	0.0494077	-0.0216121	0.206672	0.247691	0.282953	0.135452	0.266779
ENSG00000155256	ZFYVE27	-0.0673035	-0.0156659	0.0818152	0.113665	0.138259	0.156791	-0.0602895	-0.0868469	-0.045106	0.273359	0.0253051	0.0297674	0.15877	0.361917
ENSG00000166024	R3HCC1L	-0.000365336	0.211597	-0.315278	-0.164373	-0.234629	-0.0919618	0.0160245	0.111821	0.0573427	0.337173	0.138307	-0.0564058	-0.100319	-0.298928
ENSG00000119943	PYROXD2	-0.06412	-0.06412	0.0192828	0.12108	0.0535898	-0.06412	-0.06412	-0.06412	-0.06412	-0.06412	-0.06412	-0.06412	-0.00419449	0.190854
ENSG00000107521	HPS1	-0.0283071	0.00258824	0.0899234	0.0942773	0.111273	0.262531	0.0702454	-0.0246096	-0.107716	0.102299	0.0779813	0.111273	0.0795424	0.257729
ENSG00000119946	CNNM1	0.12649	0.239168	-0.330176	-0.27484	-0.315977	-0.331479	-0.100361	0.0799577	-0.00362024	0.0561884	-0.0418248	0.0415027	-0.331479	-0.242594
ENSG00000120053	GOT1	-0.0682508	-0.210434	0.0208739	0.0798873	-0.00214768	-0.0189826	-0.132633	-0.020553	-0.0587893	0.101233	-0.061679	-0.0496969	0.0556957	0.243251
ENSG00000155287	SLC25A28	-0.208036	0.152635	0.0199968	-0.0489462	0.0505918	0.00410902	0.0190603	-0.0878026	-0.160635	-0.0281524	-0.119638	0.171005	-0.105588	-0.0285459
ENSG00000198018	ENTPD7	0.32441	0.214891	-0.385235	-0.306948	-0.455756	-0.550522	0.338535	0.228418	0.116446	0.633653	0.422875	0.112876	-0.205333	-0.306948
ENSG00000014919	COX15	-0.0693887	-0.0437163	0.0397024	0.0750725	-0.0240678	0.149129	-0.0108958	0.0992185	0.064818	0.0582027	0.00481574	0.107425	0.0514056	0.0816724
ENSG00000119929	CUTC	0.0846165	0.128053	-0.113251	0.0128195	0.122329	-0.151224	-0.153833	0.135243	-0.0594047	0.00407695	-0.161462	-0.20928	-0.22313	-0.0834292
ENSG00000023839	ABCC2	0	0	0	0	0	0	0	0	0	0	0	0	0	0
ENSG00000107554	DNMBP	0.054591	0.0205546	-0.260282	-0.243519	-0.282298	-0.283068	0.0461801	-0.0273348	-0.00263237	0.100873	0.0602964	0.0517624	-0.238455	-0.209793
ENSG00000107566	ERLIN1	-0.0352275	0.135311	-0.0923593	-0.107735	-0.0953087	-0.0914116	0.117948	0.0517825	0.0157446	-0.124805	0.0331947	0.0945214	-0.0404279	-0.157055
ENSG00000213341	CHUK	0.0127064	0.128097	-0.170465	-0.0759046	-0.238857	-0.127412	0.07421	0.0631871	-0.0257255	0.0564934	0.0244989	0.0927479	-0.0576801	-0.572756
ENSG00000095485	CWF19L1	0.0442256	0.00434005	-0.0911064	0.00317673	-0.146846	-0.104006	0.0106828	0.0872472	0.0508189	0.0185492	-0.0317795	0.0480134	-0.129981	0.0269719
ENSG00000196072	BLOC1S2	0.182955	0.0355921	-0.200623	-0.222142	-0.192349	-0.114846	0.152593	0.279761	0.105466	0.178406	0.0335602	0.0434733	-0.0717617	-0.113056
ENSG00000099194	SCD	-0.254018	-0.127297	0.0652445	-0.0154656	-0.0380622	0.0319345	-0.258456	-0.231092	-0.231092	-0.638864	-0.245889	-0.287005	0.0965407	0.130317
ENSG00000166136	NDUFB8	-0.0990193	-0.364793	0.0256373	-0.0306129	-0.0717665	-0.031787	-0.0210428	-0.0135278	0.0804063	-0.0771451	-0.140632	-0.0267065	-0.187146	0.0703937
ENSG00000166135	HIF1AN	0.0790196	0.0116857	0.0790196	0.060261	0.0119088	0.104811	0.13038	0.0767994	0.0612287	0.184617	0.149448	0.173027	0.116208	0.20256
ENSG00000119906	FAM178A	-0.176331	-0.0962217	-0.211131	-0.17408	-0.163759	-0.184177	-0.232276	-0.318333	-0.322854	-0.179844	-0.0864252	-0.121805	-0.252274	-0.836145
ENSG00000055950	MRPL43	-0.0376791	-0.0525986	-0.067981	0.147032	0.00131585	0.116522	-0.160422	-0.086368	-0.0589827	0.143961	-0.166085	-0.137652	0.0939601	0.257957
ENSG00000107815	C10orf2	0.145993	0.090725	0.121892	0.0672932	0.100447	-0.131068	-0.0165345	0.108398	-0.118887	-0.0663199	-0.282354	-0.282966	0.0499503	0.111219
ENSG00000107816	LZTS2	-0.133345	-0.214364	0.393931	0.398619	0.402144	0.370041	-0.200874	-0.265718	-0.392437	-0.314616	-0.478617	-0.298011	0.387868	0.490602
ENSG00000107819	SFXN3	-0.0253107	-0.00704203	-0.00812606	0.0312063	0.144798	0.0465771	-0.0673016	0.0271512	-0.0560294	0.0899673	0.14139	0.133916	0.0111165	0.18935
ENSG00000166167	BTRC	-0.0015028	-0.139639	0.0749418	0.188921	0.172215	0.0448322	-0.0459149	0.0719117	0.094657	-0.0167119	-0.0527918	-0.0889017	0.147017	0.154481
ENSG00000166169	POLL	0.0331007	-0.0557037	0.196889	0.182803	0.00669763	0.173987	-0.107154	-0.0510822	0.0307594	0.0734552	-0.144782	-0.325605	0.0708663	0.226061
ENSG00000166171	DPCD	0.0701472	-0.110748	0.327285	0.248942	0.136534	0.269843	0.140572	0.201412	0.230944	0.134342	-0.0846953	-0.153489	0.143327	0.467029
ENSG00000107829	FBXW4	-0.0177779	0.0795436	-0.0758155	-0.019045	0.0828813	0.120642	-0.0154297	0.0868378	-0.10663	-0.0371971	0.165719	0.0720712	-0.018421	0.100908
ENSG00000107833	NPM3	0.132382	0.08172	0.130271	0.0910361	0.0877483	-0.000943126	0.136964	0.14953	0.0866283	0.0345918	0.0292853	0.0257043	-0.0792756	0.146714
ENSG00000198408	MGEA5	0.0120304	0.023839	-0.0689516	-0.0616626	-0.124596	-0.0449281	0.0405711	-0.100031	-0.0639388	0.102348	0.0656348	0.0209419	-0.110779	-0.504068
ENSG00000120029	C10orf76	-0.0534481	0.0760463	-0.0878529	-0.0529054	-0.0495712	-0.02208	-0.0488289	0.0534704	0.0343441	0.203278	0.0247875	-0.0317867	0.0313709	0.0661299
ENSG00000166189	HPS6	0.0154974	0.0900456	0.240177	0.229191	0.0900456	0.158694	-0.0291908	0.0108167	-0.0820443	-0.0705407	-0.0649414	0.058049	0.0872819	0.325813
ENSG00000198728	LDB1	-0.195033	-0.140537	0.233287	0.173655	0.160269	0.299698	-0.0537043	-0.369411	-0.17807	-0.289912	-0.123324	-0.233365	0.19599	0.360975
ENSG00000148840	PPRC1	-0.0439307	-0.0140412	-0.107939	-0.0932394	-0.193767	-0.179098	0.0132777	-0.140235	-0.124501	-0.152544	-0.150674	-0.0983024	-0.175999	-0.099844
ENSG00000166197	NOLC1	-0.0701288	0.000167802	-0.0252169	-0.00853935	-0.0383762	-0.0717483	0.000167802	-0.0102039	-0.0363316	-0.0872234	-0.160224	-0.160224	-0.0346956	-0.202027
ENSG00000107862	GBF1	0.0296607	0.0124409	-0.0456887	-0.0651308	-0.0413186	-0.036438	0.0168232	-0.00480287	-0.000490295	-0.0283703	0.0396596	0.058636	-0.036438	-0.00380613
ENSG00000077150	NFKB2	0.115394	-0.0558717	0.170008	0.171934	0.101084	0.188034	0.130119	-0.00552018	-0.00673395	0.765987	0.0289079	-0.00414922	0.240139	0.233733
ENSG00000107872	FBXL15	-0.294051	-0.204363	0.516721	0.603514	0.548026	0.0488646	-0.455724	-0.455724	-0.415286	-0.0767623	-0.12724	-0.118408	0.146382	0.706538
ENSG00000107874	CUEDC2	-0.0458401	-0.175338	0.0312542	0.135717	0.219782	0.147526	-0.158388	-0.0276351	-0.0464902	-0.0953407	-0.0868435	0.00577718	0.108323	0.222789
ENSG00000138111	TMEM180	-0.23234	0.0221678	0.200759	0.242393	0.0334576	0.0831665	-0.0516811	-0.162422	0.028577	-0.109119	-0.227717	-0.0652765	-0.161058	0.325892
ENSG00000138107	ACTR1A	-0.0329404	-0.0506198	0.132504	0.158586	0.0839159	0.138539	-0.0527938	0.0433645	0.0485367	0.0414915	-0.0200795	-0.0381949	0.112377	0.252248
ENSG00000107882	SUFU	-0.173921	-0.261745	0.239876	0.221013	0.161511	0.3524	-0.0278697	-0.112042	-0.245628	-0.259913	-0.182713	-0.136561	0.377811	0.627694
ENSG00000171206	TRIM8	-0.0556706	-0.0632747	0.0365551	0.078453	0.213155	0.139946	-0.092244	-0.148899	0.0049341	0.0945492	0.0301003	-0.0857742	0.114403	0.347833
ENSG00000138175	ARL3	-0.263553	-0.0686974	0.219168	0.3362	0.129998	0.205383	-0.236618	0.0218353	-0.0987376	-0.185862	-0.0704624	-0.158198	0.295383	0.33212
ENSG00000156398	SFXN2	-0.153663	-0.0234771	-0.418747	-0.418747	-0.322222	-0.418747	-0.18638	-0.172681	0.0143977	-0.418747	-0.319673	-0.155668	-0.33796	-0.0276187
ENSG00000166272	WBP1L	-0.0523521	-0.0100998	0.116831	0.211449	0.195837	0.220126	-0.0195937	0.0229259	-0.0604269	0.0311581	0.0690286	0.216243	0.237556	0.304267
ENSG00000166275	C10orf32	0.091246	-0.141443	0.20382	-0.159787	-0.020241	0.232754	0.22578	0.0503628	0.107201	-0.155385	-0.067552	0.156513	0.276458	0.001007
ENSG00000076685	NT5C2	0.0835362	0.0849305	-0.075716	-0.175034	-0.134317	-0.234693	-0.0537855	-0.0190278	-0.00742869	0.208639	0.141675	0.0129729	-0.133001	-0.159635
ENSG00000156374	PCGF6	0.0919725	0.0755595	-0.146097	-0.0659842	-0.324906	-0.187915	0.238872	0.323981	0.118624	-0.0165366	0.0554701	0.115166	-0.117961	-0.158497
ENSG00000148835	TAF5	-0.329274	-0.248166	0.237733	0.177196	-0.091164	0.0616352	-0.379716	-0.277634	-0.0397354	-0.801131	-0.291807	-0.303559	-0.0579534	0.0894369
ENSG00000173915	USMG5	0.0222827	-0.0841391	-0.127611	-0.101401	-0.0257782	0.0696699	-0.0595974	0.168844	0.161985	0.179464	-0.0583844	0.0642945	0.128285	0.0470014
ENSG00000148843	PDCD11	0.0421009	-0.032997	0.10382	0.0680198	0.0675235	0.00989395	-0.0121355	0.0690721	0.0776822	0.111459	-0.102871	-0.172043	0.0391361	0.076813
ENSG00000138172	CALHM2	-0.186944	-0.385755	0.826272	0.796301	0.66454	0.719641	-0.578897	-0.386911	-0.405378	-0.262446	-0.359286	-0.483894	0.631314	0.9045
ENSG00000107954	NEURL1	-0.160091	-0.160091	-0.160091	-0.160091	-0.160091	-0.11835	-0.160091	-0.160091	-0.160091	-0.160091	-0.160091	-0.160091	-0.160091	0.212891
ENSG00000107957	SH3PXD2A	-0.179515	-0.198873	0.193052	0.0843418	0.179325	0.120221	-0.143855	-0.339663	-0.23805	-0.0151626	-0.16769	-0.157752	0.0243819	0.0940358
ENSG00000107960	OBFC1	0.0673311	-0.108426	0.279614	0.225513	0.284879	0.366849	0.170905	0.105269	0.24692	0.0778497	-0.00279919	0.17998	0.375132	0.328423
ENSG00000065613	SLK	0.109856	0.137715	-0.138084	-0.186242	-0.124029	-0.131895	0.192542	0.0148177	0.144409	0.0210033	0.23525	0.0774419	-0.223506	-0.843458
ENSG00000065618	COL17A1	0.440362	0.290378	0.0584064	0.0329274	0.178467	0.315504	0.459876	0.202338	0.256585	0.580921	0.70132	0.693892	0.311293	0.143795
ENSG00000156384	SFR1	-0.271024	0.00717204	-0.160781	-0.556943	-0.486832	-0.362905	-0.146685	-0.0225829	0.0262717	-0.0377137	0.0884145	0.0266734	-0.416533	-0.31619
ENSG00000148834	GSTO1	0.3425	0.217758	-0.237208	-0.250937	-0.22127	-0.200747	0.271547	0.446235	0.373332	0.566341	0.30021	0.335925	-0.292586	-0.189564
ENSG00000065621	GSTO2	0	0	0	0	0	0	0	0	0	0	0	0	0	0
ENSG00000148841	ITPRIP	0.132403	0.281945	-0.41647	-0.530811	-0.429497	-0.608598	0.139563	0.243545	0.158172	0.344349	0.0363988	-0.06651	-0.743447	-0.273986
ENSG00000108039	XPNPEP1	0.108894	0.122947	-0.112034	-0.0213126	-0.0566474	-0.00779861	0.122947	0.282874	0.220581	0.134528	0.193095	0.134955	-0.0728038	0.119961
ENSG00000148700	ADD3	-0.117611	-0.116083	0.129479	0.188072	0.175559	0.221207	-0.126575	-0.106031	-0.0811447	-0.259761	-0.0595688	-0.247226	0.156699	-0.173343
ENSG00000119950	MXI1	0	0	0	0	0	0.237033	0	0	0	0.0218841	0	0	0.100436	0.349252
ENSG00000119953	SMNDC1	0.0973221	0.000212784	-0.0524095	-0.0294319	-0.00668695	-0.137283	0.135194	0.0947892	0.210005	-0.160118	0.104534	-0.0762576	-0.0412577	-0.00668695
ENSG00000138166	DUSP5	0.0778304	0.097942	-0.525523	-0.591136	-0.529205	-0.60336	0.119503	0.0756335	0.115887	0.370155	0.0771719	0.0686178	-0.446607	-0.433473
ENSG00000108055	SMC3	-0.0434674	0.0526565	-0.307133	-0.349005	-0.211014	-0.271388	-0.0377884	-0.0335531	0.00559493	-0.15891	0.0306391	0.0467837	-0.412439	-1.12053
ENSG00000150593	PDCD4	0.049146	-0.0958336	0.141527	0.170142	0.362561	0.381381	-0.078878	-0.136847	0.184243	0.0539813	-0.0815505	-0.20262	0.232211	0.0307891
ENSG00000214413	BBIP1	0.0245612	0.112276	-0.0832373	-0.0382199	0.200581	-0.122116	-0.0502418	0.0295639	0.0267915	0.0883265	0.0667881	-0.046144	0.0101065	-0.15322
ENSG00000108061	SHOC2	0.179302	0.080483	-0.257059	-0.137943	-0.168195	-0.0934224	0.146707	0.152818	0.156954	0.115651	0.207469	0.205619	-0.0717156	-0.726827
ENSG00000119927	GPAM	0.0728277	0.229731	0.111683	0.0205216	0.0212479	0.0598135	0.208872	0.159321	0.0259998	0.118683	0.297028	0.270684	-0.0422107	-0.488435
ENSG00000197142	ACSL5	0	0	0	0	0	0	0	0	0	0	0	0	0	0
ENSG00000023041	ZDHHC6	-0.118732	-0.02752	0.0743051	0.0190829	0.123533	0.0497021	-0.0452658	-0.00935497	-0.118732	-0.42127	-0.0185617	-0.130317	0.0515975	0.0420805
ENSG00000151532	VTI1A	-0.00651114	-0.0672592	0.0751874	0.0373203	-0.00107559	0.122316	-0.0352867	0.0545541	0.187302	-0.0299089	0.0229289	0.0295994	0.0383748	0.137515
ENSG00000148737	TCF7L2	0.158793	0.0052686	0.0211713	0.0560267	0.0271727	0.0440649	0.192218	0.116809	0.159763	-0.255793	0.136686	-0.0685179	0.0483755	0.0115034
ENSG00000165806	CASP7	-0.0192513	-0.0798208	0.180863	-0.0111881	0.18137	0.165214	-0.102672	0.0917154	-0.125132	-0.166228	0.0426592	-0.0171101	0.113302	0.326746
ENSG00000198924	DCLRE1A	-0.104561	0.0330496	-0.1177	-0.21987	-0.0927222	-0.246902	-0.200088	0.017366	-0.257531	-0.297406	-0.21543	-0.26808	-0.293707	-0.588697
ENSG00000196865	NHLRC2	0.194761	0.211501	-0.303455	-0.323803	-0.484533	-0.423081	0.158946	-0.0423195	0.0931066	-0.103529	0.155304	0.0441793	-0.621115	-0.99475
ENSG00000165813	CCDC186	-0.15209	-0.0342026	-0.0700504	-0.187047	-0.126578	0.0471009	0.0540673	-0.147433	-0.120802	-0.24637	0.111667	-0.085089	-0.0873751	-0.801447
ENSG00000169129	AFAP1L2	0.0784377	0.0838682	0.481382	0.409205	0.482557	0.557185	0.200521	-0.0392759	0.209214	0.358735	-0.0860263	0.221179	0.136047	0.435763
ENSG00000099204	ABLIM1	0.191245	0.133664	0.0373151	0.0859313	0.0121261	0.0594433	0.13521	0.208369	0.250423	0.44975	0.18943	-0.0239886	0.14453	0.0475872
ENSG00000151553	FAM160B1	0.21761	0.116053	-0.406563	-0.309157	-0.301925	-0.241476	0.106185	0.114826	0.100586	0.13444	0.279639	0.124885	-0.260217	-0.791492
ENSG00000165832	TRUB1	0.151014	-0.023004	-0.0913631	-0.0440799	-0.137841	-0.145847	0.0256926	-0.0413208	0.126924	-0.246443	-0.0818801	-0.0196932	0.0851245	-0.227006
ENSG00000151892	GFRA1	0	0	0	0.0118781	0	0	0	0	0	0	0	0	0	0
ENSG00000203837	PNLIPRP3	0	0	0	0	0	0	0	0	0	0	0	0	0	0
ENSG00000165868	HSPA12A	0	0	0	0.166262	0.0125536	0	0	0	0.128801	0.167541	0.0474324	0.0753315	0.0237874	0.0474324
ENSG00000187164	SHTN1	-0.0823579	-0.0436994	-0.0104621	-0.151325	-0.12646	-0.201517	0.018859	-0.174606	-0.101156	0.139726	0.176653	0.0144703	-0.103156	-0.362095
ENSG00000165650	PDZD8	0.102499	0.0836723	-0.286557	-0.279036	-0.357003	-0.30584	0.110071	0.0966481	0.0894304	0.106617	0.0805159	-0.0234554	-0.301843	-0.749664
ENSG00000107560	RAB11FIP2	0.121076	0.107033	-0.248707	-0.0322912	-0.059887	-0.182414	-0.0202242	-0.0312386	-0.00911379	0.0591305	0.0745672	0.00672575	-0.117172	-0.92357
ENSG00000165669	FAM204A	0.0858536	0.0084322	-0.0738625	-0.072365	-0.0558099	-0.0159716	0.0589502	0.0957941	0.0724684	0.0497148	-0.0465409	-0.0283487	-0.0447234	-0.100409
ENSG00000151893	CACUL1	0.0292368	-0.0662009	0.0131803	-0.0476269	-0.0104126	0.0171181	0.0679049	0.0494859	0.0679049	0.0894265	0.0969868	-0.00832504	0.0249601	-0.139553
ENSG00000188613	NANOS1	-0.245628	-0.308251	0.559019	0.576117	0.19621	0.153348	-0.336049	-0.532667	-0.0951343	-0.159205	-0.0882289	-0.440947	0.343465	0.450432
ENSG00000107581	EIF3A	-0.0586484	-0.0805977	-0.0532648	-0.0805977	-0.0329607	-0.0480435	-0.0847285	-0.205719	-0.146961	-0.146961	-0.0736736	-0.118932	-0.0532648	-0.698653
ENSG00000119979	FAM45A	-0.0980023	-0.0886893	0.0648169	-0.0633997	0.041823	0.10973	-0.166052	0.177944	0.0693379	0.118305	-0.0320482	0.0994927	0.0808785	-0.199269
ENSG00000183605	SFXN4	-0.176534	-0.0198142	-0.0620075	-0.136144	0.0240643	-0.0172013	-0.0287776	0.206468	0.12357	0.0924226	-0.1146	-0.0508169	-0.183517	-0.0299508
ENSG00000165672	PRDX3	-0.0949756	-0.0982286	0.073469	0.0711825	0.0600744	0.126447	-0.0613173	0.00512976	0.0492852	-0.0703568	-0.0934286	-0.116524	0.0711825	0.0214875
ENSG00000198873	GRK5	0.0796189	-0.020817	-0.020817	-0.020817	-0.020817	-0.020817	0.107389	-0.020817	0.0383932	0.0790023	-0.020817	0.00364787	-0.020817	0.170051
ENSG00000148908	RGS10	0.197626	-0.0946506	0.340122	0.108794	0.194063	0.249446	0.0434848	-0.0443487	-0.0165746	0.040504	-0.194247	-0.00939755	0.313173	0.438107
ENSG00000151923	TIAL1	-0.0112856	-0.0410414	0.0267291	0.0716731	0.061505	-0.00329392	0.0448394	-0.0821984	-0.0260688	-0.0782146	-0.0112856	0.0164964	-0.0567565	-0.0795494
ENSG00000151929	BAG3	-0.0463007	-0.0452288	0.0924165	0.117009	0.0139874	0.0943565	-0.0163785	-0.153678	-0.0731006	-0.190046	-0.112457	-0.0533199	0.0466155	0.162081
ENSG00000198825	INPP5F	-0.0538928	-0.0334963	-0.176812	-0.0645303	-0.176018	-0.202509	-0.045072	-0.0783082	-0.0437972	-0.308767	-0.0611285	-0.048914	-0.148361	-0.308767
ENSG00000197771	MCMBP	-0.0337941	0.0533646	-0.0414739	0.0254926	-0.11344	-0.141855	-0.0249924	0.0811791	-0.0262766	-0.136709	0.0148773	-0.054719	-0.0864126	-0.134268
ENSG00000107651	SEC23IP	0.123557	0.0520936	-0.114617	-0.0579796	-0.0985352	-0.0217362	0.0986809	0.0686747	0.0837062	0.131554	0.105704	0.0213841	-0.0139507	-0.385488
ENSG00000203805	PPAPDC1A	0	0	0	0	0	0	0	0	0	0	0	0	0	0
ENSG00000120008	WDR11	0.0669084	0.0659077	-0.141024	-0.0921488	0.00345142	-0.0235644	-0.00376404	0.0220775	0.104869	0.0745066	0.064814	0.0851546	-0.0733945	-0.314009
ENSG00000107669	ATE1	0.0946764	-0.0229883	-0.224905	-0.16931	-0.270959	-0.106435	0.0777752	0.0420781	0.115066	0.033204	-0.0225471	-0.0146361	-0.222586	-0.401994
ENSG00000107672	NSMCE4A	-0.230332	0.00867583	0.0614316	-0.0478498	-0.0175608	-0.0489332	-0.120212	0.0259263	-0.0484969	-0.259829	-0.0117971	-0.0750711	-0.182766	0.0443156
ENSG00000138162	TACC2	0.0612472	-0.0518224	-0.246988	-0.219253	-0.263792	-0.128671	-0.240906	-0.16158	-0.0296751	0.0825024	-0.0849736	-0.11621	-0.118267	0.140499
ENSG00000107679	PLEKHA1	0.28293	0.176869	-0.0928295	-0.0782073	-0.0656759	-0.0588023	0.116098	0.0565268	0.127621	0.0696133	0.287133	0.260466	-0.0503078	-0.362717
ENSG00000166033	HTRA1	0.052933	0.141545	0.0809587	0.0191051	0.14544	0.1314	0.1314	0.052933	-0.0121606	-0.0121606	0.278728	0.365338	0.0512183	0.17007
ENSG00000213185	FAM24B	-0.0942768	-0.0942768	-0.0942768	-0.0942768	-0.0942768	-0.0942768	-0.0942768	-0.0942768	-0.0942768	-0.0942768	-0.0942768	-0.0942768	-0.0942768	-0.0942768
ENSG00000119965	C10orf88	0.0888681	0.0389956	0.0140959	-0.0506496	0.0660392	0.161555	-0.130734	0.294768	0.0113898	0.255799	-0.0994129	0.11699	0.0787928	-0.141122
ENSG00000095574	IKZF5	0.106051	-0.115779	-0.0856244	-0.171819	-0.241096	-0.189122	-0.000722981	-0.0622577	0.0670553	-0.0492912	0.0302003	-0.179467	-0.193498	-0.575084
ENSG00000196177	ACADSB	0.0891989	0.0339624	0.105736	-0.0260972	0.10036	0.0412996	-0.0105224	-0.16744	0.0652375	0.131256	0.0356132	-0.122606	0.0566003	-0.178585
ENSG00000154473	BUB3	0.0550283	0.0775631	-0.239952	-0.23699	-0.235105	-0.240974	0.0531206	0.0121609	0.00544238	-0.0398502	0.0799405	0.00929205	-0.222116	-0.348078
ENSG00000182022	CHST15	0.12118	0.0126295	0.0110626	0.049738	0.0910208	0.102457	0.0260826	0.00619719	0.105464	0.301855	0.228772	0.223371	0.107745	0.230686
ENSG00000065154	OAT	0.0527924	-0.0225152	0.0757197	0.113605	0.131742	0.118084	0.0113848	-0.0225152	0.0832453	0.0914532	-0.0386056	-0.0206181	0.172031	0.142665
ENSG00000189319	FAM53B	-0.218958	-0.13074	0.150131	-0.0576147	0.0764795	0.130386	-0.120626	-0.112362	-0.143563	-0.255669	-0.144156	-0.0264729	0.0263512	0.196502
ENSG00000203791	METTL10	-0.102041	-0.0546083	0.118337	-0.102041	-0.102041	-0.102041	0.0509995	-0.102041	0.152418	-0.00778757	0.0165517	-0.102041	-0.102041	-0.102041
ENSG00000165660	FAM175B	-0.0145161	-0.0106229	-0.140193	-0.0898622	-0.0670702	0.018884	0.0336013	-0.000663526	-0.00618932	0.0962129	0.180995	-0.00303165	-0.0964564	-0.416836
ENSG00000019995	ZRANB1	-0.114244	-0.0204893	-0.174685	-0.0895547	-0.180008	-0.162696	-0.100325	-0.140086	0.00243011	-0.103582	-0.0930135	-0.0721227	0.00465112	-0.138234
ENSG00000175029	CTBP2	-0.106291	-0.0330836	0.0275385	0.0228501	0.00477415	-0.0514201	-0.00901552	-0.0763606	-0.036533	-0.183431	-0.117404	-0.0942095	0.0518451	0.162075
ENSG00000107938	EDRF1	-0.351402	-0.16426	-0.0785411	-0.105536	-0.0289444	0.101669	-0.501025	-0.480374	-0.457104	-0.302553	-0.498617	-0.150209	-0.00483501	-0.35867
ENSG00000188690	UROS	0.013502	-0.0578311	-0.0335633	0.0362825	-0.00677921	0.0799521	-0.0685382	0.0168597	0.0901475	0.1932	-0.0271849	0.0615088	0.102696	0.261319
ENSG00000107949	BCCIP	-0.00561804	-0.0775365	-0.0122854	0.0130728	-0.0365758	-0.00152902	-0.159463	-0.0436673	0.112109	0.060726	-0.0446848	-0.139884	0.0859016	-0.173499
ENSG00000089876	DHX32	0.0867642	0.106847	-0.0327744	-0.167752	-0.0452963	-0.0109597	-0.0364503	0.0858115	0.0733198	-0.0182279	0.0623021	-0.0617068	-0.130315	-0.0103403
ENSG00000203780	FANK1	0	0	0	0	0	0	0	0	0	0	0	0	0	0
ENSG00000148848	ADAM12	0	0	0	0	0	0	0	0	0	0	0	0	0	0
ENSG00000150760	DOCK1	-0.0223998	0.0504438	-0.168754	-0.155379	-0.168227	-0.214609	0.00198994	0.0212953	-0.056137	-0.157052	0.0327729	0.0239581	-0.155379	-0.389767
ENSG00000132334	PTPRE	0.356809	0.366187	-0.298597	-0.298597	-0.298597	-0.298597	0.423689	0.243639	0.472061	0.838227	0.473283	0.0905885	-0.298597	-0.298597
ENSG00000148773	MKI67	-0.281634	-0.186246	-0.131636	-0.192821	-0.274497	-0.318627	-0.28868	-0.30231	-0.363334	-0.565688	-0.285963	-0.381077	-0.407182	-0.834401
ENSG00000170430	MGMT	-0.0958469	0.0982898	0.178839	0.0920553	0.0773762	0.217891	-0.0249581	0.199079	-0.0561624	-0.247111	-0.0879805	0.044755	0.142434	0.349458
ENSG00000108010	GLRX3	0.116146	-0.0666399	0.112386	0.0846156	-0.032183	0.0399829	0.0559307	0.151235	0.154296	0.152714	0.0534879	-0.0537472	0.0670983	0.116987
ENSG00000175470	PPP2R2D	-0.0759814	-0.107538	0.0388626	-0.0601004	0.0151584	-0.0932393	0.0169517	-0.0254185	-0.121081	-0.170512	-0.137634	-0.052299	-0.0149599	0.220963
ENSG00000176171	BNIP3	0.328972	0.203663	-0.187856	-0.185879	-0.088673	-0.0161892	0.259516	0.442557	0.18407	0.326348	0.256213	0.302015	-0.106012	0.0639779
ENSG00000165752	STK32C	0.41599	0.156182	0.100424	-0.0731138	-0.113307	-0.0786203	-0.0497189	0.0800571	0.41955	0.495271	0.0295094	-0.059135	0.196144	0.263141
ENSG00000171813	PWWP2B	-0.159781	-0.0631513	0.694314	0.669237	0.626508	0.545157	-0.278142	-0.414103	-0.333247	-0.20965	-0.471808	-0.316261	0.59257	0.732272
ENSG00000068383	INPP5A	0.238708	0.16128	-0.044895	-0.0383045	-0.0409369	0.0319499	0.159911	0.0869472	0.14723	0.286802	0.0367545	0.109067	0.136903	0.309475
ENSG00000151651	ADAM8	0	0	0	0	0	0	0	0	0	0	0	0	0	0
ENSG00000198546	ZNF511	0.0275369	0.0233452	-0.0347653	0.376672	0.0246719	0.0808949	-0.0311023	0.117619	-0.0397284	0.112982	-0.22093	-0.0565364	-0.255254	0.578028
ENSG00000130640	TUBGCP2	-0.0111711	-0.0670369	-0.0292575	-0.056057	0.0164557	0.0203802	0.057265	-0.00388785	-0.0631396	-0.0297747	-0.15493	-0.022483	0.00118705	0.195672
ENSG00000148803	FUOM	0.132864	0.00124914	0.0394756	-0.158332	-0.0959565	-0.128219	-0.05435	0.118759	-0.0507239	0.137442	-0.118807	0.0992607	0.056062	0.279191
ENSG00000127884	ECHS1	-0.000304241	0.00592564	0.0411999	-0.0216826	0.0304523	0.0774645	0.0168339	0.0963664	0.0940599	0.165619	-0.0544584	0.00781183	0.108908	0.185603
ENSG00000148824	MTG1	0	0	0	0	0	0	0	0	0	0	0	0	0	0
ENSG00000177951	BET1L	0.0444406	-0.0108027	0.0949082	0.17911	0.133549	0.137738	0.0275564	-0.107222	0.0699066	0.0883253	-0.0248508	-0.0143716	0.158819	0.145298
ENSG00000177963	RIC8A	-0.0387201	0.0134649	-0.0193472	-0.00655796	-0.0484144	-0.00279143	-0.0345667	-0.00655796	-0.020337	-0.04748	-0.0484144	-0.0179796	0.000980948	0.0929804
ENSG00000142082	SIRT3	0.0530992	-0.0429579	0.291557	0.251302	0.182347	0.212884	0.0448819	-0.0107353	-0.157973	-0.254194	-0.156812	-0.00116099	0.182013	0.465726
ENSG00000185627	PSMD13	-0.022944	-0.0564844	-0.0371658	0.0026419	0.0205464	-0.0324567	-0.0446143	0.0313318	0.0145433	0.072999	-0.0648173	-0.123296	6.14245e-05	0.0852167
ENSG00000142102	ATHL1	-0.166432	-0.097286	-0.128663	-0.0673578	0.140916	-0.0175313	-0.166432	-0.166432	-0.166432	0.00199655	-0.166432	-0.166432	-0.166432	-0.166432
ENSG00000185201	IFITM2	-0.03754	-0.00474027	-0.146351	0.0400944	0.0577887	0.061271	-0.183784	0.0119402	-0.0531323	-0.097195	-0.0892258	-0.0993231	0.0987217	0.158716
ENSG00000142089	IFITM3	-0.021823	-0.0922876	-0.160764	-0.0892098	0.0696029	-0.116455	-0.124291	0.0801914	-0.0348793	-0.0496989	0.0185285	-0.0976002	-0.0596127	0.0446927
ENSG00000182272	B4GALNT4	-0.573124	-0.352269	-0.056361	-0.0749278	0.055154	-0.0113191	-0.279917	-0.505011	-0.631096	-0.344783	-0.360999	-0.332974	-0.128624	0.313632
ENSG00000184363	PKP3	-0.0532024	-0.0602311	0.426101	0.312756	0.154932	0.160538	-0.0115644	-0.0511991	-0.106916	0.0116742	-0.0205822	0.0757716	0.220233	0.381531
ENSG00000185187	SIGIRR	0.0740361	-0.0922583	0.347243	0.0438683	0.0830378	0.19245	-0.186511	-0.186511	-0.0369369	0.321662	-0.00855408	0.119535	-0.0411514	0.326408
ENSG00000185101	ANO9	0	0	0	0	0	0	0	0	0	0	0	0	0	0
ENSG00000174915	PTDSS2	0.0795301	-0.0970595	0.171998	0.0406498	0.0672816	0.0668706	-0.0509829	-0.035017	0.193264	0.349117	0.0587976	-0.043402	0.141199	0.363896
ENSG00000023191	RNH1	0.0136428	0.0239423	0.0771382	0.0966028	0.0828616	0.0883494	-0.0455703	-0.0207665	-0.0443325	-0.0932431	-0.00587544	0.0959576	0.0862614	0.152826
ENSG00000174775	HRAS	-0.0856138	-0.169417	0.170351	0.129395	0.107338	0.0642094	-0.198066	-0.0606874	-0.0697559	0.117501	-0.108233	0.0286438	0.0530895	0.258552
ENSG00000185522	LMNTD2	0	0	0	0	0	0	0	0	0	0	0	0	0	0
ENSG00000099849	RASSF7	-0.189677	-0.129169	0.338593	0.245577	0.212335	0.304032	-0.213683	-0.329442	-0.313181	-0.0967606	-0.203083	-0.091635	0.161425	0.357704
ENSG00000070047	PHRF1	-0.153915	-0.0528691	-0.0274877	-0.085075	-0.133824	-0.0912077	-0.0977047	-0.165844	-0.235616	-0.173441	-0.161107	-0.182505	-0.152468	0.0764101
ENSG00000185507	IRF7	0.0715615	0.0400588	0.0427826	0.0342613	0.109622	-0.0178995	0.303591	0.136597	0.240011	-0.0198668	-0.0198668	-0.0198668	-0.0198668	0.120103
ENSG00000177042	TMEM80	0	0	0	0	0	0	0	0	0	0	0	0	0	0.144793
ENSG00000177030	DEAF1	-0.0481507	0.0767178	0.0132512	0.0727327	0.0132512	-0.0248769	-0.070593	-0.186854	-0.0702685	0.0637333	-0.10822	-0.115905	0.0227679	0.167421
ENSG00000177106	EPS8L2	-0.233212	-0.207867	0.24298	0.269647	0.186337	0.213657	-0.201591	-0.375542	-0.328018	-0.183873	-0.29244	-0.223658	0.224566	0.367458
ENSG00000177156	TALDO1	-0.047419	-0.0102182	0.0976414	0.0593923	0.0630387	0.0181631	-0.0402697	0.0373413	-0.0154345	-0.155739	-0.0922147	-0.0301763	-0.0264588	0.218708
ENSG00000177225	PDDC1	-0.151571	-0.162723	0.198481	0.111506	0.0523829	0.0680744	-0.239386	-0.206419	-0.358623	-0.174065	-0.167233	-0.101144	0.0241885	0.192989
ENSG00000177542	SLC25A22	0.0954529	0.197966	-0.108926	-0.194017	-0.0750438	-0.0279277	0.211698	0.0278647	-0.0420184	0.0245897	0.0550416	0.102109	-0.225976	0.0595172
ENSG00000177595	PIDD1	-0.291101	-0.218833	0.266007	0.320458	0.168833	0.195474	-0.297153	-0.348894	-0.715634	-0.20108	-0.368928	-0.437105	0.0485933	0.329751
ENSG00000177600	RPLP2	-0.0474191	0.0189266	-0.0421615	-0.111478	-0.117915	-0.0735897	-0.00625563	0.0624942	0.0189266	0.0773674	-0.0474191	-0.00625563	-0.14963	0.0253797
ENSG00000177666	PNPLA2	-0.0241452	-0.0776437	0.190792	0.172993	0.144606	0.247712	-0.107196	-0.154595	-0.113531	0.0928079	-0.0496883	-0.0812067	0.172098	0.262071
ENSG00000177697	CD151	0.00696653	0.0661809	0.10434	0.0619546	0.151737	0.116081	0.0345149	0.0136234	0.0098685	-0.00518162	0.0802865	0.116081	0.070607	0.120306
ENSG00000177700	POLR2L	0.0203199	0.036018	0.137927	0.152977	0.0876975	0.137927	-0.0905349	-0.0992197	-0.00857783	0.110546	-0.0745621	-0.00857783	0.116476	0.209289
ENSG00000214063	TSPAN4	-0.0509204	0.0198606	-0.0566372	-0.0709229	-0.118419	-0.0684105	-0.0225655	-0.0512889	-0.101099	-0.189101	-0.0137036	0.115678	-0.142471	0.0901291
ENSG00000177830	CHID1	0.111488	0.161058	-0.03099	0.0230265	0.0256638	-0.0606659	0.138355	0.126133	0.180732	0.196982	0.0989979	0.222141	0.0917009	0.0619406
ENSG00000183020	AP2A2	0.0702373	0.0685742	0.194714	0.19935	0.130946	0.0361966	0.00944774	0.0342713	0.0719019	-0.0519716	0.00745771	-0.0573176	0.0776284	0.267926
ENSG00000078902	TOLLIP	-0.0731673	-0.0276836	0.103033	0.0457036	0.0246303	0.119119	-0.0881681	-0.0691973	0.0851326	0.02874	-0.0391924	0.0120886	0.175511	0.270576
ENSG00000182208	MOB2	0.0895588	-0.106183	0.137766	0.118038	-0.0907904	0.17632	-0.171182	-0.0896252	-0.0100275	-0.102763	-0.260252	-0.167139	0.192993	0.252263
ENSG00000184545	DUSP8	-0.0358715	-0.0358715	0.176247	-0.0358715	-0.0178469	-0.0358715	-0.0358715	-0.0358715	-0.0358715	-0.0358715	-0.0358715	-0.0358715	0.0755881	0.102555
ENSG00000117984	CTSD	0.00480697	-0.0993928	0.146805	0.0984894	0.113273	0.144385	-0.15136	-0.251798	-0.19683	0.0176086	-0.0266765	0.0580711	0.0327639	0.364905
ENSG00000149043	SYT8	-0.61846	-0.61846	0.540156	0.257796	0.444746	0.525364	-0.61846	-0.61846	-0.61846	-0.61846	-0.61846	-0.61846	0.230653	1.00963
ENSG00000130598	TNNI2	-0.642739	-0.642739	0.179468	-0.15359	-0.282143	-0.267935	-0.642739	-0.642739	-0.642739	-0.642739	-0.642739	-0.642739	0.0349226	0.67998
ENSG00000214026	MRPL23	-0.252677	-0.160128	0.218958	0.145699	0.0241132	0.0102349	-0.39269	0.00948221	0.0460927	-0.119979	-0.301246	-0.273438	-0.0363304	0.289709
ENSG00000167244	IGF2	0	0	0	0	0	0	0	0	0	0	0	0	0	0
ENSG00000110651	CD81	0.0755413	0.0146278	0.0746705	0.072512	0.053777	0.0528902	-0.0408544	0.0380336	0.0655698	0.172745	0.00900294	0.0877722	-0.0243652	0.135151
ENSG00000184281	TSSC4	-0.18906	-0.0724773	0.0152901	-0.0216342	0.1013	-0.115733	-0.186441	-0.017828	0.00617738	0.0463262	-0.150495	-0.139398	0.144325	0.188348
ENSG00000129757	CDKN1C	0	0	0	0	0	0	0	0	0	0	0	0	0	0
ENSG00000110628	SLC22A18	-0.0752079	-0.0752079	-0.0752079	-0.0752079	-0.0752079	-0.0752079	0.109992	-0.0752079	0.058765	-0.0752079	0.052998	0.0136779	-0.0752079	0.195121
ENSG00000181649	PHLDA2	-0.02381	-0.0410981	0.0531172	0.0648256	-0.0735167	-0.173697	-0.150673	-0.332921	-0.243677	0.0841078	-0.317887	-0.16766	0.135656	0.31397
ENSG00000205531	NAP1L4	0.000987305	0.0119885	0.0540031	0.0215532	-0.0383215	-0.0427849	-0.00536557	0.00391294	-0.00808092	-0.0833594	-0.0463218	0.0244716	-0.0105657	0.104584
ENSG00000110619	CARS	0.0034527	-0.0693285	0.121825	0.129673	0.119785	0.109945	-0.0714809	0.0264967	0.0763008	0.291075	-0.229232	-0.135703	0.141068	0.442113
ENSG00000021762	OSBPL5	0.015937	-0.0265936	-0.00763921	0.030958	0.027138	0.0740835	0.0919338	0.0574503	0.00494205	0.0647028	-0.00464943	0.0428646	0.0317065	0.232274
ENSG00000005801	ZNF195	0.061911	-0.010555	-0.210157	-0.219259	-0.214416	-0.115159	0.0263161	-0.150281	-0.334144	0.0485726	0.0869791	0.0360258	-0.166288	-0.65958
ENSG00000110713	NUP98	-0.0514343	0.0149652	-0.120817	-0.140364	-0.162456	-0.169909	-0.0639521	-0.0416914	-0.0130895	-0.0808305	-0.0227265	-0.0808305	-0.0902514	-0.100064
ENSG00000148985	PGAP2	-0.154283	-0.0530136	0.190674	0.0257628	-0.153833	0.0438123	-0.0897124	0.0746161	0.260938	-0.056356	-0.0107253	-0.0282282	0.245786	0.252141
ENSG00000177105	RHOG	-0.0776323	-0.118647	0.0865236	0.107081	0.0663121	0.148545	-0.0893785	-0.042542	-0.011846	0.0694641	-0.0356976	-0.104751	-0.035218	0.0784312
ENSG00000167323	STIM1	0.24166	0.152096	0.109563	0.117484	0.175748	0.112583	0.0369496	0.176768	0.173506	0.302064	0.147076	0.186784	0.135471	0.326084
ENSG00000167325	RRM1	0.0593086	0.1238	-0.210045	-0.230528	-0.30562	-0.36112	0.0373218	0.0889971	0.00486917	-0.190462	0.0413196	0.0322593	-0.332033	-0.425402
ENSG00000132109	TRIM21	0.0621193	-0.16409	0.230333	0.267746	0.464477	0.161053	-0.119348	-0.0246429	0.0420246	0.0100418	-0.337096	-0.111572	0.367103	0.365642
ENSG00000167333	TRIM68	0.0786657	-0.0767726	-0.0194085	0.0674914	-0.0421307	-0.0194085	-0.0695467	-0.0271933	-0.0602573	-0.0774518	-0.283458	0.00238848	0.0832407	0.355531
ENSG00000132256	TRIM5	0.0496191	-0.0829403	0.0456071	0.0141554	-0.0262277	0.100653	-0.0773079	-0.00376922	0.0166702	-0.0975202	-0.0959716	-0.0529907	0.161594	0.263815
ENSG00000132274	TRIM22	0.012267	-0.0937022	0.0873739	0.180919	0.0219362	0.202316	-0.110121	-0.183318	-0.0915624	0.0768824	0.0457327	-0.107827	0.183653	-0.0661915
ENSG00000051009	FAM160A2	-0.138448	0.0725395	-0.152325	-0.0524741	0.0112193	-0.109245	-0.00593073	-0.275862	-0.198316	0.0255354	0.106469	0.0624044	-0.0711275	0.0927331
ENSG00000170955	PRKCDBP	-0.237542	-0.251677	0.416242	0.395058	0.179753	0.391094	-0.206925	-0.347668	-0.364101	-0.214554	-0.162038	-0.0189088	0.494725	0.635257
ENSG00000166311	SMPD1	0.107704	0.0815622	-0.237783	-0.275513	-0.314118	-0.208574	0.0920076	0.0969734	0.0829062	0.232368	0.169104	0.351074	-0.0626065	-0.013373
ENSG00000166313	APBB1	-0.157102	-0.0376992	0.274552	0.283148	0.277811	0.156115	-0.296045	-0.0140969	-0.179279	0.0273355	-0.161546	0.0131142	0.0793109	0.292119
ENSG00000110171	TRIM3	0.0526287	-0.117662	0.156921	0.103921	-0.0637729	-0.0224973	-0.14802	-0.07006	-0.32146	0.163765	-0.0262722	-0.0790385	-0.193122	0.145237
ENSG00000132254	ARFIP2	-0.0728215	-0.100782	0.201099	0.262059	0.0518219	0.182792	-0.0975116	-0.106088	-0.138201	-0.0266658	-0.162974	-0.0921423	0.191928	0.262059
ENSG00000132286	TIMM10B	-0.012291	-0.0659433	-0.17041	-0.114751	-0.152558	-0.182911	-0.014978	-0.0914174	0.0102946	0.274045	-0.0927238	0.136105	0.0956824	0.128413
ENSG00000132275	RRP8	0.0355037	-0.205801	-0.117857	-0.0635327	-0.133751	-0.021704	-0.300724	-0.0940119	-0.128132	-0.0657253	-0.100039	-0.162058	0.121937	0.171009
ENSG00000166333	ILK	-0.0704292	-0.0216965	-0.0717506	-0.0775834	-0.0479602	-0.0568017	-0.0584713	-0.00365127	-0.00226473	-0.145183	-0.0239982	-0.00930403	-0.00226473	0.139371
ENSG00000166337	TAF10	-0.0298794	-0.0689664	0.296815	0.174192	0.149592	0.114978	-0.0824984	-0.0362076	0.00190485	-0.0153959	-0.0859603	-0.0418033	0.226558	0.450789
ENSG00000166340	TPP1	-0.0778667	0.0043215	-0.0760201	-0.134237	0.0154716	-0.145923	-0.0627649	0.142346	-0.0366237	-0.0668516	0.017329	-0.018526	-0.0610063	0.00834736
ENSG00000158042	MRPL17	-0.0558377	-0.0415849	0.165446	0.128727	0.122367	0.115072	-0.0933959	0.0114373	-0.00204873	-0.224323	-0.0859829	-0.108649	0.118041	0.210636
ENSG00000149054	ZNF215	0.0981621	0.178635	0.00681559	-0.0897094	-0.0897094	-0.0897094	0.0765522	0.210885	-0.0897094	-0.0897094	0.0146102	-0.0897094	-0.0897094	0.0511406
ENSG00000182261	NLRP10	0.587974	0.0835532	-0.404983	-0.404983	-0.404983	-0.404983	-0.0254213	-0.226376	-0.146615	0.561245	0.141544	0.233314	-0.212454	-0.404983
ENSG00000175390	EIF3F	-0.0424101	-0.0244532	-0.0305864	0.0603436	0.0180436	0.00306207	0.0125764	0.150021	0.19183	0.211117	0.00805868	0.00695714	0.0360769	0.219205
ENSG00000166436	TRIM66	-0.000657488	-0.000657488	-0.000657488	-0.000657488	-0.000657488	-0.000657488	-0.000657488	-0.000657488	-0.000657488	-0.000657488	-0.000657488	-0.000657488	-0.000657488	-0.000657488
ENSG00000166441	RPL27A	0.0130346	-0.0548306	0.0765317	0.0606028	0.133646	0.0998601	-0.0583581	0.0185858	0.0998601	0.0287936	-0.0728523	0.000981062	0.135261	0.235822
ENSG00000166444	ST5	-0.193556	0.0855006	0.0181524	-0.0840195	0.00662611	0.088314	-0.085705	-0.00839086	-0.185687	-0.130419	0.128152	0.091279	-0.0445493	0.386261
ENSG00000166452	AKIP1	-0.114169	0.0388893	0.0306528	0.0765432	0.0723363	0.204011	-0.114169	-0.0597654	-0.0543549	0.0671024	-0.159398	-0.113711	0.155175	0.339285
ENSG00000175348	TMEM9B	0.24644	0.146656	-0.0429947	0.0223252	-0.0548517	0.0147528	0.0602621	0.0846112	0.24931	0.200972	0.267378	0.319362	0.12215	0.178414
ENSG00000184014	DENND5A	0.01738	-0.0311319	-0.109601	0.0201958	-0.121567	-0.150751	-0.0641576	-0.0685432	-0.0426685	-0.151175	-0.00248068	-0.103768	-0.0512274	-0.0237717
ENSG00000166471	TMEM41B	0.198056	0.137326	0.0306704	-0.117779	-0.158446	-0.0536426	0.130507	-0.102367	0.0281132	-0.0961113	0.277444	0.102255	-0.136999	-0.247931
ENSG00000205339	IPO7	0.0706801	0.073809	-0.0600802	-0.100663	-0.148072	-0.121244	0.00248708	-0.016699	0.045083	0.0305183	0.0830565	-0.0750897	-0.224093	-0.778124
ENSG00000166478	ZNF143	0.0124577	-0.141828	0.0708184	0.0655798	0.14582	0.00462474	-0.2233	0.058977	-0.0746431	0.114816	-0.192376	-0.0903353	0.044741	-0.201927
ENSG00000166483	WEE1	0.0197382	0.0664238	-0.147981	-0.17398	-0.410617	-0.425544	-0.0382525	-0.164795	-0.203024	-0.508266	-0.0940205	-0.0229603	-0.260865	-0.107931
ENSG00000133789	SWAP70	-0.0216973	-0.0229465	-0.0872679	0.0072805	-0.0559918	-0.0165542	-0.0567883	-0.0682415	-0.0495151	-0.0328009	-0.0553842	0.0266029	-0.000788206	-0.233641
ENSG00000133812	SBF2	0.0120591	0.0918741	-0.173901	-0.0770157	-0.106711	-0.18953	-0.00501189	-0.0717585	0.0139098	-0.181509	0.137712	0.0002744	-0.119166	-0.477997
ENSG00000148926	ADM	-0.0221755	-0.0221755	0.211335	0.241131	0.2501	0.142292	-0.186638	-0.114143	-0.171689	0.128782	-0.128251	-0.0508721	0.169208	0.211335
ENSG00000133805	AMPD3	0.439463	0.291072	0.0296428	-0.133702	-0.133702	-0.0606953	0.132957	0.169685	0.256029	0.767892	0.455703	0.103331	-0.133702	0.104158
ENSG00000110315	RNF141	0.275416	0.155011	-0.320801	-0.230249	-0.266975	-0.237359	0.134686	0.135839	0.175278	0.221397	0.286409	0.273865	-0.167327	-0.464426
ENSG00000198730	CTR9	0.00700725	-0.0819164	-0.140032	-0.0951004	0.0456804	-0.0263466	-0.100775	-0.0228754	0.0402502	0.0682868	0.0121649	-0.0327207	0.0204652	-0.486164
ENSG00000110321	EIF4G2	-0.00703179	0.0428766	-0.118696	-0.088354	-0.135315	-0.106869	-0.0298821	0.0142938	0.0688784	0.0489524	0.0489524	-0.0333295	-0.0721381	-0.277032
ENSG00000236287	ZBED5	-0.114182	-0.138613	0.0247885	-0.086125	-0.0765384	-0.164961	-0.0389644	-0.163566	-0.025373	-0.264232	-0.062423	-0.172706	-0.0710369	-0.678858
ENSG00000110328	GALNT18	0.392718	0.52585	0.163202	0.125575	0.0754272	0.103014	0.234641	0.512221	0.372646	0.40025	0.0475541	0.0951817	0.102336	0.153458
ENSG00000170242	USP47	0.0594596	0.0853333	-0.128726	-0.137275	-0.137838	-0.108225	0.0455127	0.0146211	-0.0227415	0.158663	0.138464	0.150744	-0.136903	-0.670696
ENSG00000050165	DKK3	0.119298	-0.211993	0.166551	-0.054322	0.263785	0.174672	-0.438404	-0.173136	-0.234645	-0.268389	-0.223879	-0.0793561	0.329639	0.73032
ENSG00000133816	MICAL2	0.0671316	0.123385	-0.115503	-0.105425	-0.079687	-0.178149	0.00603061	0.0881554	0.133658	0.208846	0.186087	0.105534	-0.0693948	0.00561162
ENSG00000197702	PARVA	0.13881	0.121031	-0.0979696	-0.0595323	-0.130704	-0.0867603	0.0699553	0.0602283	0.208439	0.204884	0.288557	0.211596	-0.0166261	-0.0916669
ENSG00000187079	TEAD1	0.0201785	0.0846481	-0.152213	-0.16057	-0.253899	-0.16057	0.0279962	-0.119788	-0.069153	-0.0946997	0.194212	0.0927179	-0.237582	-0.829001
ENSG00000133794	ARNTL	-0.351734	-0.405993	0.142808	0.120414	0.111375	0.0925411	-0.306817	-0.220131	-0.0916105	-0.558836	-0.29997	-0.652015	0.256236	0.122334
ENSG00000148925	BTBD10	0.152791	-0.0511924	-0.0518052	-0.0181064	-0.027611	-0.0608289	0.0560977	0.0225933	0.0397888	0.132205	-0.0124209	0.0671645	0.00536874	-0.122217
ENSG00000197601	FAR1	0.144797	0.137087	-0.158134	-0.259746	-0.134371	-0.113934	0.0414281	-0.0839592	0.0420154	-0.0206535	0.167818	0.0370487	-0.251662	-0.995357
ENSG00000133818	RRAS2	0.0586028	-0.0943162	0.203499	0.0591759	0.117476	0.0534899	-0.0738307	-0.107155	-0.119838	-0.0417413	0.00186705	-0.183548	0.134313	0.115566
ENSG00000129083	COPB1	0.0903815	0.0241544	-0.137126	-0.0988605	-0.0741392	-0.0893299	0.0745955	0.0596148	0.111537	0.207778	0.170215	0.120269	-0.0564598	-0.618925
ENSG00000129084	PSMA1	0.11895	0.228686	-0.0980636	-0.0284922	0.0870825	-0.0396303	0.0720102	0.25556	0.183186	0.242251	0.0913954	0.046711	-0.0125765	-0.0204017
ENSG00000186104	CYP2R1	-0.196692	-0.437783	0.142911	0.051774	0.24591	-0.157022	-0.142723	-0.487688	-0.00609201	-0.439563	-0.056812	-0.211061	-0.0872098	-0.113536
ENSG00000188487	INSC	0	0	0	0	0	0	0	0.27802	0.171679	0	0	0	0	0
ENSG00000110696	C11orf58	-0.0344652	-0.0976836	0.00321049	0.00427532	0.0125973	0.0143148	-0.158913	-0.103683	-0.0430721	0.00280301	-0.0553111	-0.133626	0.0842168	-0.132305
ENSG00000166689	PLEKHA7	-0.201113	-0.110605	0.229271	0.209839	0.181892	0.309466	-0.240375	-0.296327	-0.245961	-0.355447	-0.0810063	-0.0173447	0.238287	0.458736
ENSG00000110700	RPS13	0.0142939	0.0461983	0.0287413	0.0670201	0.0670201	0.0505116	0.0736851	0.162913	0.238788	0.187236	0.0210034	0.0670201	0.0287413	0.105498
ENSG00000011405	PIK3C2A	0.130734	0.0988212	-0.172037	-0.13627	-0.120166	-0.145524	0.0793807	-0.11033	0.0100299	0.148306	0.249491	0.0825644	-0.318648	-1.07011
ENSG00000070081	NUCB2	0.0280679	0.0260349	-0.0953258	0.0172753	0.265392	0.168079	-0.10966	-0.0654698	0.035547	0.114586	0.0897086	0.035547	0.158197	-0.1961
ENSG00000188211	NCR3LG1	0.0213815	-0.0130557	-0.568128	-0.464619	-0.733029	-0.610913	0.0183229	-0.120284	-0.181543	0.092063	-0.206628	-0.169433	-0.533583	-0.527757
ENSG00000129158	SERGEF	-0.142472	-0.257451	0.0237764	-0.0556883	0.225254	0.0192469	-0.209673	-0.0369834	-0.00548985	-0.0374749	-0.169786	-0.0604759	0.206402	0.365717
ENSG00000166788	SAAL1	-0.195302	-0.116895	-0.0822706	-0.106044	-0.0627864	-0.226185	-0.18624	-0.0353919	0.0333707	-0.0663751	-0.133721	-0.322844	-0.14089	-0.0439509
ENSG00000173432	SAA1	0.334453	-0.211359	0.169492	0.0436152	-0.211359	-0.211359	-0.211359	-0.211359	0.544891	1.57083	0.641683	0.396613	-0.078088	-0.197167
ENSG00000110756	HPS5	0.0233028	0.0788576	-0.196822	-0.247469	-0.124376	-0.149352	0.0103628	0.0309843	0.0822946	0.162285	0.151314	0.202833	-0.00304195	-0.216739
ENSG00000110768	GTF2H1	-0.0252093	-0.08011	-0.0601449	0.0411971	0.0296049	-0.0392052	-0.0746933	0.00339013	-0.0134842	-0.0217306	0.0235924	0.04038	0.061102	-0.0686825
ENSG00000134333	LDHA	0.0992985	0.131917	-0.127864	-0.121513	-0.194528	-0.242295	0.0992985	0.259197	0.205324	0.182268	0.144077	0.0992985	-0.200628	-0.151609
ENSG00000074319	TSG101	0.082735	0.0281386	-0.0339072	-0.064131	0.0183115	0.0163019	0.060341	0.133915	0.17448	0.110295	0.144957	0.0931816	0.225999	0.288154
ENSG00000151116	UEVLD	-0.0400031	-0.145561	-0.000132148	-0.0835469	-0.0436733	-0.00860278	-0.105344	-0.139393	0.134533	-0.00516391	0.118198	0.088255	0.0886227	-0.650938
ENSG00000179119	SPTY2D1	0.160935	0.0966716	-0.161292	-0.129516	-0.162936	-0.129096	0.0297102	0.168364	-0.00554517	0.118833	0.143326	0.105571	-0.0106533	-0.315998
ENSG00000177054	ZDHHC13	0.00258199	0.130078	0.0932181	0.0116346	0.0116346	-0.136352	0.0377881	0.198014	0.114397	0.259495	0.0893001	0.120804	-0.00125368	-0.0941701
ENSG00000129173	E2F8	0.0534335	0.0450383	-0.231795	-0.143385	-0.197388	-0.329633	0.0573493	0.0433109	-0.146034	-0.105344	0.0501201	0.0194625	-0.170899	-0.345576
ENSG00000166833	NAV2	-0.0878049	0.0268389	-0.180145	-0.234614	-0.243442	-0.279916	-0.0404056	-0.227815	-0.256577	-0.204661	0.0821291	-0.0138243	-0.368949	-0.369506
ENSG00000109854	HTATIP2	0.11486	-0.0494929	0.436258	0.394321	0.522712	0.542359	-0.081444	0.0248111	0.0796588	0.374625	0.0996651	0.05467	0.357262	0.523115
ENSG00000185238	PRMT3	0.0219108	0.0841816	-0.0584696	0.0142656	-0.0547673	-0.045308	-0.00924285	0.135026	0.0467879	0.126479	0.0949071	-0.132172	-0.0871449	-0.283774
ENSG00000183161	FANCF	-0.115177	0.0232962	0.173496	0.31095	0.0869977	0.16075	-0.0660171	0.0766041	0.104383	-0.275558	-0.0195645	-0.0572133	0.194437	0.294061
ENSG00000198168	SVIP	0.161522	-0.0138395	0.0603407	0.239951	-0.0846025	0.00387608	-0.00231566	0.0208526	0.122986	0.0136495	-0.0823354	-0.0633564	0.175788	-0.147383
ENSG00000109881	CCDC34	-0.209333	-0.51516	0.305193	0.148232	0.24809	0.212469	-0.369489	-0.264864	-0.277557	-0.342182	-0.427284	-0.468868	0.15714	0.205627
ENSG00000205213	LGR4	0.152499	0.114405	-0.0729069	-0.174172	-0.154952	-0.293974	0.0464634	-0.000518338	0.124348	0.203333	0.140194	0.0604983	-0.166042	-0.299214
ENSG00000148943	LIN7C	0.424498	0.252664	-0.152317	-0.194502	-0.184899	-0.288224	0.229066	0.0259027	0.206492	0.0289189	0.123327	0.110101	-0.250088	-0.732622
ENSG00000176697	BDNF	0.230604	0.0159731	0.0971768	0.0911783	0.120967	0.182266	0.0508605	0.0195641	0.153608	0.257865	0.262808	0.257014	0.196871	-0.00382849
ENSG00000121621	KIF18A	-0.372538	-0.256803	-0.255287	-0.337878	-0.103349	-0.161378	-0.349268	-0.320091	-0.256094	-0.587274	-0.365089	-0.327662	-0.285959	-1.11342
ENSG00000169519	METTL15	0.0775363	-0.0366899	0.211591	0.0193509	0.177162	0.0743941	0.0610826	-0.00613426	0.132285	-0.0656745	-0.0179477	0.147583	0.0709601	-0.119075
ENSG00000152219	ARL14EP	-0.0309807	-0.144927	0.1678	-0.0455249	-0.0455249	-0.00943496	-0.121479	0.0302995	0.116951	0.164551	-0.0130388	-0.128084	0.0462014	-0.157996
ENSG00000170946	DNAJC24	0.203394	0.293148	-0.0620527	0.0651163	0.00418771	-0.0624895	0.26537	-0.0188264	-0.00713186	-0.0584946	0.252438	0.0317636	0.0263962	-0.0624895
ENSG00000148950	IMMP1L	0.0609318	0.114373	0.228865	0.253828	0.0579335	0.115035	0.0131958	0.0702256	0.622358	-0.0225824	0.207171	0.00655222	0.115507	0.218789
ENSG00000049449	RCN1	0.104171	-0.0760443	0.145403	0.155595	0.159835	0.105005	-0.0519964	-0.00256714	0.157667	0.12793	0.0353996	0.0468242	0.11458	0.0978519
ENSG00000149100	EIF3M	0.00884794	0.0123412	-0.0535418	-0.00764531	-0.0700693	-0.0590026	-0.0272466	0.101504	0.130675	0.174787	-0.046445	0.0123412	0.0430301	-0.00867027
ENSG00000135378	PRRG4	0.284368	0.218234	0.232729	0.153232	-0.111767	0.249233	0.0564995	0.054809	0.301318	0.0466586	0.293366	0.4661	-0.0416258	-0.390877
ENSG00000060749	QSER1	0.0708566	0.221939	-0.150623	-0.209028	-0.365811	-0.433835	0.152513	0.0483828	0.120336	0.0069681	0.163752	-0.0617066	-0.40082	-0.743696
ENSG00000121690	DEPDC7	0.294428	0.13652	-0.220441	-0.0372301	-0.176112	-0.143455	0.176138	0.342854	0.272487	0.0201282	0.0169781	0.25027	-0.249559	-0.195591
ENSG00000176148	TCP11L1	0.15453	0.0921184	-0.364293	-0.26864	-0.294594	-0.213084	0.0864618	-0.0107069	-0.0200895	0.00601001	0.2147	0.181857	-0.224223	-0.114225
ENSG00000176102	CSTF3	-0.0252324	-0.0358285	0.0692915	0.0307912	0.109126	0.116291	-0.142699	-0.00154858	0.0272071	-0.199717	-0.132361	-0.255346	-0.049242	-0.117062
ENSG00000110422	HIPK3	0.214903	0.170276	-0.0974319	-0.0928573	-0.0660795	-0.155431	0.166937	0.0339904	0.0621916	0.123349	0.17678	0.0977784	-0.094727	-0.537599
ENSG00000110427	KIAA1549L	0.148919	0.31376	-0.303361	-0.463052	-0.403667	-0.516533	0.324471	0.319769	0.262895	0.193993	0.368742	0.314546	-0.359108	-0.364067
ENSG00000205177	C11orf91	-0.00615522	-0.00615522	-0.00615522	-0.00615522	-0.00615522	-0.00615522	0.0967111	-0.00615522	-0.00615522	-0.00615522	-0.00615522	0.310691	-0.00615522	-0.00615522
ENSG00000085063	CD59	0.0697309	0.12115	-0.325714	-0.320332	-0.310588	-0.304124	0.0788225	0.0866223	0.0614269	0.0614269	0.203898	0.216248	-0.274682	-0.280964
ENSG00000110429	FBXO3	0.172332	0.101498	-0.143535	-0.126868	-0.202993	-0.0682995	0.162715	-0.113392	0.0877981	-0.0355311	0.231267	0.0923667	-0.0204969	-0.504875
ENSG00000135387	CAPRIN1	0.0440012	0.0656382	-0.0804441	-0.029172	-0.0835981	-0.113781	0.0213862	0.0576094	0.0538194	-0.0267725	0.0401016	-0.064572	-0.0804441	-0.262851
ENSG00000135372	NAT10	0.0294785	-0.0529153	0.0515111	0.0204096	-0.0391898	-0.0237148	-0.0572416	0.024443	0.0723119	-0.0199333	-0.0186883	-0.150191	-0.0325628	0.107358
ENSG00000166016	ABTB2	0.212802	0.027448	0.136214	0.137498	0.231438	0.0565993	0.245984	0.351966	0.340777	0.821927	0.351966	0.306228	0.00546631	0.172651
ENSG00000121691	CAT	0.0879648	-0.0743138	0.318193	0.435924	0.262059	0.243593	-0.0495602	-0.024275	-0.0383214	0.156631	-0.17152	-0.0498437	0.341237	0.380375
ENSG00000135373	EHF	0	0	0	0	0	0	0	0	0	0	0	0	0	0
ENSG00000149089	APIP	0.217443	-0.0577145	0.271577	0.179836	0.204393	-0.235839	-0.075648	0.161283	0.18038	-0.202257	-0.03285	-0.0147089	0.177882	0.204393
ENSG00000110435	PDHX	0.176954	0.0761571	0.146464	0.0824185	0.0780004	0.0447594	-0.00204885	0.153301	0.137365	0.0990941	0.0591817	0.0416993	0.0936643	-0.0476735
ENSG00000026508	CD44	0.193437	0.160763	-0.327161	-0.318476	-0.25966	-0.309239	0.188053	0.0722042	0.116685	0.279054	0.21555	0.166104	-0.251262	-0.292432
ENSG00000179431	FJX1	-0.279552	-0.146317	0.145209	0.038937	0.0502199	-0.0463214	-0.212473	-0.31849	-0.346967	-0.500161	-0.367007	-0.441625	-0.00219583	0.283188
ENSG00000166326	TRIM44	-0.0417372	0.00584438	-0.0316616	-0.0138347	-0.0598794	0.0274759	0.000436975	-0.0654038	-0.0340788	0.0672284	0.0631628	0.0303354	0.0432886	-0.0648717
ENSG00000179241	LDLRAD3	-0.158091	0.00463633	-0.191761	-0.182569	-0.279169	-0.292978	-0.147442	-0.0765815	-0.0436304	-0.418543	-0.0956709	-0.266597	-0.219396	-0.0658419
ENSG00000110442	COMMD9	-0.140695	-0.243415	0.180747	0.0695677	0.159349	0.119438	-0.0350396	0.223775	-0.0110919	-0.157421	-0.0366503	-0.0366503	0.165983	0.48257
ENSG00000135362	PRR5L	-0.429717	-0.27837	0.13638	0.0943781	0.0276696	0.0714203	-0.357119	-0.319889	-0.452656	-0.496994	-0.378062	-0.318512	0.103854	0.205321
ENSG00000175104	TRAF6	0.42167	0.284619	-0.321771	-0.231161	-0.375992	-0.371385	0.0585053	0.272011	0.242263	0.359052	0.548502	0.296236	-0.194492	-0.214334
ENSG00000166352	C11orf74	-0.293571	-0.104464	-0.457764	0.0393829	0.097909	-0.270911	-0.674168	-0.183983	-0.220661	-0.299935	-0.403003	-0.116077	-0.207691	-0.0153056
ENSG00000166181	API5	0.0284536	-0.00425407	-0.0282546	-0.107203	-0.0767127	-0.0100077	-0.0186577	-0.064404	0.0408252	-0.00144843	0.0973088	0.0235532	-0.0235864	-0.505327
ENSG00000052841	TTC17	-0.09099	0.0837874	-0.182897	-0.18116	-0.110233	-0.168008	0.0134631	-0.0496449	-0.0482075	0.00102604	0.0579668	-0.00801421	-0.121339	-0.2475
ENSG00000149084	HSD17B12	0.197082	0.0622813	-0.142709	-0.106981	-0.0666279	-0.080293	0.0997654	0.0176868	0.164995	0.188215	0.115136	0.134668	0.0689621	-0.262783
ENSG00000166199	ALKBH3	0.00931973	-0.0375821	-0.193152	-0.00681535	-0.053587	-0.0851994	0.0314813	0.0627561	0.0863391	0.200027	0.084078	-0.152579	0.00313499	0.151296
ENSG00000110455	ACCS	0	0	0	0	0	0	0	0	0	0	0	0	0	0
ENSG00000151348	EXT2	0.122866	0.129763	-0.120983	-0.0858986	-0.119175	-0.0876537	0.15069	0.188925	0.163517	0.215081	0.156223	0.192571	-0.106612	-0.044942
ENSG00000085117	CD82	0.696765	0.576605	-0.366016	-0.25339	-0.284648	-0.308518	0.637416	0.71815	0.665425	0.964712	0.784413	0.86829	0.00614182	0.0945749
ENSG00000175274	TP53I11	0.137278	0.0938118	-0.169965	-0.0849986	-0.100356	-0.0899412	0.126171	0.082488	0.137278	0.156804	0.071231	0.198683	-0.0899412	-0.0299379
ENSG00000181830	SLC35C1	0.154939	0.00563328	0.185112	0.213798	0.22679	0.245182	0.0297119	0.109277	0.0641943	0.369618	0.058421	0.147662	0.256177	0.399413
ENSG00000121671	CRY2	0.095782	-0.173405	-0.296983	-0.128555	-0.227012	0.00770587	0.248271	0.0156098	-0.0904451	-0.11593	-0.0678418	-0.228986	0.0759989	0.263369
ENSG00000121653	MAPK8IP1	-0.242377	-0.297735	0.152736	0.439025	0.237682	0.224889	-0.204074	-0.086227	-0.0174386	0.12048	-0.297735	0.122674	0.38595	0.540441
ENSG00000121680	PEX16	0.0900596	-0.0139216	0.198147	0.0408686	-0.0461592	0.0293066	-0.176958	-0.00600562	-0.271776	-0.0670394	0.0878852	0.205192	0.261662	0.122816
ENSG00000135365	PHF21A	0	0	0	0	0	0	0	0	0	0	0	0	0	0
ENSG00000149091	DGKZ	0.0316981	-0.0306043	-0.0277195	-0.087192	-0.0999132	-0.14947	-0.128207	-0.108934	-0.131099	-0.107007	-0.0355985	-0.0217528	-0.127891	0.216547
ENSG00000110492	MDK	0.0480134	-0.0745862	0.50187	0.612247	0.263333	0.465827	-0.129944	-0.111919	0.174745	-0.129944	-0.129944	0.729477	-0.129944	0.340998
ENSG00000110497	AMBRA1	0.113195	-0.0278114	-0.0639609	-0.0860791	-0.158828	0.0183378	-0.0375721	0.00435949	-0.0392055	-0.000699388	-0.062751	0.101406	-0.0241324	0.154126
ENSG00000180423	HARBI1	-0.351166	-0.142408	0.123649	-0.143249	-0.042629	0.254492	-0.351166	-0.159819	-0.317368	-0.342216	-0.128714	-0.195867	-0.0154204	0.0157393
ENSG00000175224	ATG13	0.0311472	-0.0200245	0.0283164	-0.08492	-0.0210528	0.130582	0.00270917	0.128306	0.159649	0.199024	0.0522695	0.0346935	0.00990194	0.203413
ENSG00000175220	ARHGAP1	0.186191	0.200608	-0.180568	-0.092616	-0.0717949	-0.110797	0.130157	0.165416	0.181327	0.231799	0.184224	0.268044	-0.173821	-0.0165255
ENSG00000175213	ZNF408	0.0719807	-0.194386	-0.131516	0.0981425	0.111123	0.206254	-0.0581887	-0.0798666	0.0412692	-0.204076	-0.153811	-0.126749	0.0194928	0.33963
ENSG00000175216	CKAP5	-0.199204	-0.0833813	-0.0833813	-0.0556917	-0.158746	-0.108647	-0.211629	-0.235786	-0.232793	-0.328837	-0.201684	-0.288066	-0.209315	-0.646076
ENSG00000149179	C11orf49	-0.102726	-0.106511	0.257486	0.232724	0.389916	0.235903	-0.162325	0.0284196	-0.113976	-0.0547626	0.0290999	0.101584	0.159899	0.396468
ENSG00000149182	ARFGAP2	0.0814866	-0.00463177	-0.0581094	-0.024442	-0.132384	-0.00395161	0.0397645	0.0338214	-0.0194069	0.0401798	-0.0357144	0.0397645	-0.0405574	0.196477
ENSG00000165912	PACSIN3	-0.183767	-0.15669	0.296163	0.359467	0.259571	0.2404	-0.160995	-0.15878	-0.133632	-0.103282	-0.0618762	0.0317204	0.195528	0.369897
ENSG00000134574	DDB2	-0.0346333	-0.141093	-0.18751	-0.00826402	-0.0360359	-0.0351159	-0.00133901	-0.159683	-0.040888	-0.0917631	-0.0422249	-0.000587583	-0.0878509	0.188744
ENSG00000134575	ACP2	0.149776	0.0191346	-0.16118	-0.254783	-0.239849	-0.283683	0.0952733	0.0450986	0.242757	0.179374	-0.0147113	0.259869	-0.240541	0.0751533
ENSG00000025434	NR1H3	0	0	0	0	0	0	0	0	0	0	0	0	0	0
ENSG00000110514	MADD	0.0660155	0.0193134	0.0197385	0.070243	0.0148806	0.141392	-0.0937775	-0.087067	-0.0015434	-0.0906557	0.0268755	0.023184	-0.0331194	0.267832
ENSG00000165915	SLC39A13	0.0179048	-0.0106807	0.135969	0.115077	0.129141	0.159366	0.0192977	-0.103329	-0.166705	-0.00115685	0.0729277	0.0560723	0.125509	0.147964
ENSG00000165916	PSMC3	-0.205083	-0.140503	0.0803516	0.119055	0.0774555	0.0432695	-0.0956639	-0.111702	-0.150296	-0.236525	-0.268052	-0.201972	0.0774555	0.212847
ENSG00000149187	CELF1	0.181463	0.154877	0.129254	0.0791198	-0.0637261	-0.0834065	0.146014	0.0579446	0.0558801	0.0867269	0.0879387	0.13668	-0.0844935	-0.0382994
ENSG00000110536	PTPMT1	0.196734	0.0540403	0.140115	0.108561	0.131768	0.0867299	0.217893	0.352827	-0.118349	0.302462	0.105815	0.0826096	0.167334	0.398492
ENSG00000123444	KBTBD4	0.0443766	-0.130684	-0.023459	-0.0389775	-0.0976932	-0.0490951	-0.000672581	0.170643	0.211521	-0.246533	-0.129474	0.141317	-0.00728472	0.0303875
ENSG00000213619	NDUFS3	-0.0308903	-0.0267717	0.095624	0.14437	0.103247	0.126923	-0.11969	0.0219342	0.052919	0.0584897	-0.121353	-0.0354901	0.0799699	0.369666
ENSG00000109919	MTCH2	0.0539319	0.00150899	-0.0560668	-0.0632891	-0.0576317	-0.0167749	-0.0422927	0.0786773	0.15675	-0.00306535	0.0560174	0.00935197	-0.0115625	0.120544
ENSG00000109920	FNBP4	-0.27526	-0.16019	-0.041521	-0.131902	-0.132819	-0.151541	-0.201095	-0.361637	-0.320685	-0.210174	-0.177597	-0.323822	-0.235821	-0.589689
ENSG00000030066	NUP160	0.015022	0.0724369	-0.238468	-0.211863	-0.247297	-0.249922	0.06108	0.114155	-0.0146173	-0.154996	0.0122372	-0.0169069	-0.296345	-0.564606
ENSG00000149177	PTPRJ	0.169026	-0.00170002	-0.0407136	-0.0459639	-0.193703	-0.177215	0.0122997	0.0310908	-0.0475832	0.13968	0.0855591	-0.034851	-0.099225	-0.364762
ENSG00000149115	TNKS1BP1	-0.01116	-0.0892541	0.333775	0.166079	0.302171	0.263209	-0.112337	-0.071877	-0.0770084	-0.024008	-0.092512	-0.0057908	0.308807	0.406756
ENSG00000149136	SSRP1	-0.125959	-0.121063	0.0861835	0.0667554	0.0359861	-0.00973274	-0.181136	-0.062807	-0.104567	-0.255237	-0.176653	-0.200741	0.01086	0.12163
ENSG00000134802	SLC43A3	-0.0405638	0.0276089	-0.134339	-0.17289	-0.16001	-0.192757	-0.0860917	0.0601317	0.0956683	0.169375	-0.0999098	-0.16398	-0.165697	-0.0736264
ENSG00000134809	TIMM10	0.00435374	-0.0834546	0.163838	0.0734767	0.0847049	-0.0375757	-0.0953439	0.140571	0.0502036	0.0248101	-0.201354	-0.259315	0.0847049	0.102304
ENSG00000149131	SERPING1	0.589341	0.709879	0.412193	0.413275	0.677898	0.960441	0.509907	0.223984	0.608451	0.873965	0.928227	0.7431	0.407949	0.243341
ENSG00000172409	CLP1	-0.132972	0.00447991	-0.0196507	-0.0577577	0.0406995	-0.0539515	0.139247	0.0679988	-0.107112	0.00447991	-0.0800136	-0.220313	0.0574637	0.268468
ENSG00000156599	ZDHHC5	0.0835011	0.0897002	-0.18514	-0.109998	-0.117995	-0.121096	0.0795344	0.0720599	0.0477433	0.166207	0.0447815	0.0522129	-0.116363	-0.0109349
ENSG00000156603	MED19	-0.129656	-0.265181	-0.117203	0.1139	-0.0510766	-0.0191575	-0.0388589	-0.128877	-0.281236	-0.0983641	-0.184978	-0.107431	0.22032	0.258168
ENSG00000213593	TMX2	-0.104557	-0.000132174	-0.17714	-0.12099	-0.213741	-0.116405	-0.0127361	0.010789	0.086824	0.0975619	-0.0198282	-0.0773285	-0.0998179	0.0781618
ENSG00000211450	C11orf31	-0.306191	-0.267964	0.173649	0.174258	0.12688	0.144048	-0.223716	0.0141423	-0.189566	-0.433281	-0.447158	-0.0130762	-0.000229352	0.499893
ENSG00000198561	CTNND1	-0.0505396	-0.0664311	0.170651	0.0960582	0.0829748	0.159723	-0.0429024	-0.0203456	-0.0580555	-0.123611	-0.0127974	-0.0049876	0.0710391	0.144212
ENSG00000110031	LPXN	0.0628499	-0.173538	-0.182026	-0.0595919	-0.0571301	0.145902	0.161637	0.152421	0.19497	0.47513	0.149922	0.124023	0.152421	0.306427
ENSG00000186660	ZFP91	0.0624321	0.114452	-0.182115	-0.196752	-0.196752	-0.215931	0.0714612	0.00742725	0.0624321	-0.249412	0.0699674	0.00453918	-0.187804	-0.157856
ENSG00000156689	GLYATL2	-0.448763	-0.0712321	-0.10486	-0.159901	0.0356331	0.135821	-0.151488	-0.345641	-0.312949	-0.452083	-0.270165	0.11803	-0.0779304	0.144631
ENSG00000189057	FAM111B	0.0509449	0.187495	-0.408193	-0.380913	-0.402236	-0.366907	0.0827395	0.0499027	0.0906053	0.109308	0.281854	0.229009	-0.422794	-1.53407
ENSG00000166801	FAM111A	0.00864853	0.198456	-0.383429	-0.359555	-0.527037	-0.455687	0.0849669	0.0268041	-0.0183896	-0.0911426	0.159542	0.0921512	-0.443661	-0.751662
ENSG00000110042	DTX4	0.176217	0.0491621	0.322416	0.423373	0.438946	0.58789	0.054153	0.0861797	0.14546	0.202753	0.161954	0.336178	0.439295	0.546305
ENSG00000110048	OSBP	0.159626	0.142767	0.00146523	0.00242682	-0.07354	-0.0521225	0.0259868	0.0535838	0.100716	0.034757	0.150831	0.0805592	0.0721774	0.0916596
ENSG00000166889	PATL1	-0.0251773	0.141517	-0.0360965	-0.0606712	-0.0428328	-0.0378981	-0.0392336	-0.0132444	-0.0215661	-0.1224	0.0888572	0.0447097	-0.10579	-0.109668
ENSG00000166900	STX3	-0.0479525	-0.0320886	-0.174855	-0.171785	-0.0228489	-0.0687936	0.0534546	0.050855	0.14022	0.316847	0.0570566	0.122987	0.0808264	0.152606
ENSG00000166902	MRPL16	-0.16503	0.00425875	-0.0279872	0.0221707	0.150296	0.032127	-0.0513006	0.0287419	0.0241446	0.0628409	-0.101693	-0.133777	0.00425875	0.0818903
ENSG00000110104	CCDC86	-0.022792	0.0562393	-0.0652085	-0.151724	-0.0565462	-0.199002	0.0124734	0.0790469	0.0298908	0.133042	-0.126336	-0.0953868	-0.0599027	0.0243154
ENSG00000110107	PRPF19	0.0385744	0.0767729	-0.00917984	0.0138476	-0.0235252	-0.11295	-0.0150009	0.00484302	0.0120135	-0.207588	-0.101974	-0.123527	-0.0949553	-0.0235252
ENSG00000110108	TMEM109	-0.0215977	0.0412773	0.0472949	0.0847331	0.0496618	-0.00375109	0.00121793	0.0509436	0.0281684	-0.0157217	-0.0260213	0.0176855	0.0146435	0.00121793
ENSG00000006118	TMEM132A	0.394678	0.100198	-0.015873	0.0243763	0.124403	0.074422	0.184819	0.0243763	0.0977443	0.719164	0.238339	0.148083	0.0912349	0.164358
ENSG00000167987	VPS37C	0.125212	-0.00638784	-0.156408	-0.253167	-0.232681	-0.213655	0.0473396	0.0558654	0.0790841	0.0429799	0.000589796	0.235198	-0.198182	-0.0118913
ENSG00000149476	TKFC	0.0527093	-0.0867611	-0.0457366	0.0159397	-0.0123313	-0.100546	0.0694061	0.0218027	0.102898	0.00979381	0.03088	0.121288	0.105543	0.476115
ENSG00000167986	DDB1	0.0892667	-0.0375467	0.00888889	0.12013	0.037669	0.141671	-0.0365416	-0.000256902	0.0977006	0.0436399	0.0221562	0.0401919	0.210917	0.199845
ENSG00000149483	TMEM138	-0.168412	-0.214761	0.0181232	-0.0659718	-0.269862	-0.117611	-0.251557	-0.0630554	-0.128004	-0.0713552	-0.157319	-0.321123	-0.0527661	0.031815
ENSG00000162144	CYB561A3	-0.0885583	-0.103745	0.198397	0.351013	0.232628	0.303576	-0.182495	0.0103501	0.00505663	-0.129507	-0.259468	-0.116097	0.23719	0.435294
ENSG00000187049	TMEM216	-0.502797	-0.182653	-0.0125747	0.113406	-0.0856871	-0.0037631	-0.218877	-0.058192	0.0513973	-0.319472	-0.342469	0.00490116	0.0035999	0.350164
ENSG00000149532	CPSF7	-0.0246109	0.115021	-0.160598	-0.0968611	-0.146517	-0.229874	0.0308318	-0.0246109	0.00621563	-0.159984	-0.0132209	-0.00142424	-0.182274	-0.0820644
ENSG00000167985	SDHAF2	-0.307698	-0.213797	-0.526254	-0.0180964	-0.083072	-0.182501	0.0671453	-0.0123104	0.296463	-0.194334	-0.642426	-0.114102	-0.00252516	0.0425584
ENSG00000134825	TMEM258	0.0281154	-0.0361825	0.16324	0.0789068	0.0916622	0.0806879	0.0269727	0.136867	0.138093	0.0297213	-0.16134	-0.106463	0.174441	0.235147
ENSG00000168496	FEN1	-0.0231639	0.0678563	-0.119685	-0.176151	-0.263255	-0.300283	-0.100512	0.1088	-0.0704391	-0.270425	-0.0909143	-0.00315905	-0.331265	-0.103936
ENSG00000149485	FADS1	-0.208577	-0.0392003	-0.0435182	-0.0883883	-0.171346	-0.173099	-0.201216	-0.12389	-0.0899592	-0.326864	-0.0779109	-0.162952	-0.145853	0.0931259
ENSG00000134824	FADS2	-0.565785	-0.318462	0.330391	0.151351	0.18085	0.177303	-0.416169	-0.274752	-0.328121	-0.842381	-0.395242	-0.470416	0.126882	0.478715
ENSG00000221968	FADS3	-0.173795	-0.218637	-0.0298786	0.050999	0.098004	0.135652	-0.216299	-0.193842	-0.229188	-0.00612009	-0.157179	-0.0967414	0.176332	0.234418
ENSG00000167994	RAB3IL1	0.26782	0.275156	0.305434	0.293679	0.211613	-0.201116	-0.10667	0.238254	-0.16375	-0.0541386	0.00257431	0.0327421	-0.0878359	0.0988188
ENSG00000167996	FTH1	-0.0283226	0.0746073	-0.0824992	-0.15332	-0.133287	-0.111986	-0.0066268	-0.0066268	-0.0489467	0.225511	0.1053	0.0746073	-0.174926	0.0105716
ENSG00000149503	INCENP	-0.118071	0.0216078	-0.105419	-0.100955	-0.153791	-0.219412	-0.00411891	-0.154331	-0.160615	-0.556049	-0.393213	-0.19428	-0.266856	-0.0750147
ENSG00000124942	AHNAK	-0.277983	-0.175335	-0.117895	-0.133264	-0.211521	-0.246191	-0.227423	-0.430132	-0.351695	-0.296047	-0.147335	-0.246191	-0.175335	-0.508852
ENSG00000149016	TUT1	-0.124982	-0.124982	0.149213	0.00381821	0.00751815	0.0412793	-0.124982	0.15089	-0.124982	-0.124982	-0.124982	-0.124982	0.0230069	-0.0259086
ENSG00000149480	MTA2	-0.0803204	-0.155871	0.145348	0.0759515	0.0496998	0.0892425	-0.0991715	-0.116634	-0.138078	-0.233422	-0.137018	-0.158611	0.0339389	0.185975
ENSG00000149499	EML3	-0.0599405	-0.0509009	0.146199	0.0326578	0.194212	0.0781397	-0.0777309	0.0466675	-0.0509009	0.00291596	-0.0721597	0.0549136	0.0540632	0.366701
ENSG00000149541	B3GAT3	0.0747288	0.168143	-0.0292195	-0.126015	0.0260317	0.0298918	0.125506	0.0647547	-0.0556871	0.29083	0.0928996	0.259382	-0.148077	0.214837
ENSG00000089597	GANAB	-0.0455229	-0.0597079	0.091065	0.0357225	0.0606647	0.0117918	-0.0739152	-0.0812417	-0.0597079	-0.119801	-0.00903001	-0.026487	0.05027	0.107684
ENSG00000185085	INTS5	-0.0598668	-0.000112305	0.105385	0.0917949	0.162441	0.248597	-0.064202	0.137706	0.0472542	-0.0476347	-0.192696	-0.0243018	0.0545629	0.221231
ENSG00000214756	METTL12	0	0	0.193469	0	0	0.0873594	0	0	0	0	0	0	0	0.0722266
ENSG00000204922	UQCC3	-0.068577	-0.227696	0.309546	0.230058	0.0799917	0.15894	-0.200701	-0.116371	-0.163579	-0.252769	-0.343056	-0.208653	0.116458	0.335713
ENSG00000162194	LBHD1	0	0	0	0	0	0	0	0	0	0	0	0	0	0.262465
ENSG00000162191	UBXN1	-0.253317	-0.238592	0.155125	0.155125	0.226981	0.140132	-0.174567	-0.110815	-0.0875538	-0.0789046	-0.147591	-0.159887	0.175408	0.356339
ENSG00000214753	HNRNPUL2	-0.0204876	0.0100602	-0.0096753	-0.0216306	0.0370521	0.0380761	-0.14652	-0.025563	-0.0183695	-0.253555	-0.115935	-0.0591366	0.0787134	-0.0363294
ENSG00000162222	TTC9C	-0.285812	-0.217331	0.319461	0.430272	0.417456	0.395186	-0.171696	-0.193683	-0.088883	-0.375079	-0.0205639	-0.36626	0.306083	0.503521
ENSG00000185670	ZBTB3	0.054128	0	0	0	0	0	0	0.064055	0	0	0	0	0	0
ENSG00000168002	POLR2G	-0.0780937	-0.115169	0.0454368	0.139856	0.125905	0.0522631	-0.119782	0.0796446	-0.0472129	-0.123221	-0.123822	-0.0123255	0.0672302	0.24168
ENSG00000162227	TAF6L	-0.0276815	0.297837	0.360854	0.323681	0.133483	0.212253	0.0358807	0.133883	-0.123666	-0.107336	-0.107336	-0.0803676	0.111906	0.571385
ENSG00000185475	TMEM179B	-0.0238449	0.0347027	-0.0449413	-0.0734897	-0.138325	-0.00428653	-0.187309	0.20273	0.0582342	-0.0301622	0.0380676	0.0968756	0.0651537	0.0428057
ENSG00000168569	TMEM223	0.0851005	0.188177	0.232776	0.221876	0.153611	0.0990068	-0.103344	0.055033	-0.05077	-0.125342	-0.127938	-0.0100123	0.33065	0.345168
ENSG00000162231	NXF1	-0.277321	-0.215182	0.0216702	0.0340469	-0.0126022	-0.00609665	-0.136256	-0.367237	-0.273026	-0.299411	-0.217597	-0.226608	-0.100049	0.0495743
ENSG00000162236	STX5	-0.197502	-0.0513284	0.0665289	0.146488	0.124728	0.0148175	-0.231162	0.0293155	-0.146097	-0.174042	-0.0523306	-0.0965115	0.203165	0.384947
ENSG00000133316	WDR74	-0.0436645	-0.17474	-0.00396068	-0.0552381	-0.0216936	-0.0281376	-0.227085	-0.058863	-0.135264	-0.0994809	-0.206446	-0.33125	0.0308552	0.335209
ENSG00000168003	SLC3A2	-0.032652	0.0135025	0.154003	0.048575	0.221931	0.150728	0.0322148	0.0393383	-0.0382931	0.370514	-0.0271436	-0.0486506	-0.0341701	0.180423
ENSG00000176485	PLA2G16	-0.290034	-0.441615	0.253326	0.452693	0.252606	0.14293	-0.360853	-0.264736	-0.0842809	-0.0754568	-0.301208	-0.330939	0.310792	0.37678
ENSG00000184743	ATL3	0.262989	0.315852	-0.231887	-0.184304	-0.315292	-0.281172	0.219352	0.157462	0.22197	0.276274	0.276274	0.268324	-0.331481	-0.525395
ENSG00000133318	RTN3	-0.0764369	-0.0981129	0.0381837	0.048738	0.0381837	0.057481	-0.129278	-0.0109781	0.0395996	0.0781017	-0.0845693	-0.0384048	0.126518	0.0301987
ENSG00000188070	C11orf95	-0.459915	-0.449109	0.119295	-0.0454482	0.0512155	-0.108209	-0.549094	-0.503406	-0.475821	-0.460482	-0.514864	-0.486612	0.0251243	0.296638
ENSG00000168005	C11orf84	-0.350681	-0.167813	0.200292	0.210687	0.0520627	0.0777715	-0.362015	-0.513858	-0.208472	-0.155328	-0.189569	-0.376714	0.047456	0.27473
ENSG00000072518	MARK2	-0.0249489	0.0137026	0.0134364	0.053947	0.0181379	-0.0110904	-0.061872	-0.156588	-0.144371	-0.0666318	-0.0284859	0.0330394	-0.00840079	0.244705
ENSG00000110583	NAA40	-0.245913	-0.145254	0.027189	0.0954054	0.0987096	-0.0514343	-0.256576	-0.281533	-0.183136	-0.292785	-0.268103	-0.181401	-0.122187	0.199595
ENSG00000176340	COX8A	-0.142033	-0.115078	0.176022	0.0723777	0.141242	0.246378	-0.0905697	-0.044214	-0.0363082	-0.269474	-0.16125	0.0387315	0.0954498	0.294762
ENSG00000167770	OTUB1	-0.00855691	-0.00169577	0.160173	0.0829807	0.110567	0.129762	0.0187166	0.0530788	0.0270997	0.119025	-0.03003	0.0128368	0.0664864	0.277302
ENSG00000133315	MACROD1	-0.0560245	-0.0560245	0.360831	0.211197	0.0162021	0.190641	-0.0560245	-0.0560245	-0.0560245	-0.0560245	-0.0560245	-0.0560245	0.166428	0.236763
ENSG00000168439	STIP1	-0.0157728	-0.023597	0.0523368	0.116471	0.0554352	0.0523368	-0.0650578	0.00491018	0.00334816	-0.0816832	-0.128879	-0.1853	0.00728497	0.0482173
ENSG00000149743	TRPT1	-0.0061616	-0.22976	0.189273	0.251644	0.163068	0.111087	-0.0760739	0.27046	-0.013902	0.129028	-0.158919	0.0133486	0.232693	0.275287
ENSG00000149761	NUDT22	-0.122451	-0.199022	0.216231	0.0909817	0.0959489	0.211197	-0.132538	0.0454037	-0.15239	0.0328446	-0.205322	-0.0214291	0.0388538	0.310829
ENSG00000110011	DNAJC4	0.239429	0.0899215	0.0601631	0.297737	0.29345	0.347339	0.34445	0.103275	0.183141	0.165214	0.245037	-0.0601216	0.496464	0.549963
ENSG00000173511	VEGFB	-0.112075	0.0375998	0.443873	0.330659	0.135615	0.144019	-0.0257265	0.0146925	-0.0415939	-0.0964417	-0.0692305	0.0949753	0.163005	0.375726
ENSG00000173486	FKBP2	-0.240788	-0.446601	0.199073	0.133412	0.176605	0.0130473	-0.164807	-0.190249	-0.1718	-0.076486	-0.372107	-0.185774	0.265292	0.32322
ENSG00000173457	PPP1R14B	-0.0342568	-0.0303599	0.1979	0.157287	0.176053	0.188502	0.00130247	0.035799	0.0192749	-0.0925498	-0.142518	-0.0588205	0.0708949	0.427428
ENSG00000149782	PLCB3	-0.287047	-0.221005	0.264955	0.226789	0.214177	0.185863	-0.288059	-0.378411	-0.34642	-0.419726	-0.320547	-0.350068	0.148088	0.202892
ENSG00000002330	BAD	-0.088413	-0.109996	0.267638	0.196042	0.164273	0.136916	-0.12582	-0.209797	-0.119726	0.00509639	-0.144671	-0.188669	0.158206	0.414797
ENSG00000173264	GPR137	0.0757826	0.116322	0.249707	0.283111	0.239161	0.275121	-0.0219629	-0.0193771	0.0121939	0.297003	0.111699	0.210562	0.152454	0.52758
ENSG00000173153	ESRRA	-0.200125	-0.228457	0.177222	0.14301	0.143393	0.0243321	0.0904671	-0.00275142	0.0433028	0.181477	-0.062179	-0.200987	0.148509	0.433293
ENSG00000173113	TRMT112	-0.0950033	-0.173683	0.188739	0.114009	0.139688	0.0614826	-0.0962426	0.00127964	-0.093954	-0.133711	-0.180692	-0.0837837	0.127366	0.228964
ENSG00000126432	PRDX5	0.0899707	0.0778292	0.0697679	0.13977	0.199876	0.225313	0.155016	0.0639171	0.050703	-0.0283955	0.126484	0.1733	0.164255	0.253137
ENSG00000162302	RPS6KA4	-0.0171327	0.0275328	0.0265574	0.0805816	0.0826793	-0.0583598	-0.000223087	-0.0674749	-0.204994	-0.00732479	-0.00885138	0.0327329	0.0374062	0.215975
ENSG00000168066	SF1	-0.00220124	0.0820718	-0.0788607	-0.129786	-0.180112	-0.217511	0.0222924	0.00350072	-0.0344462	-0.122298	-0.0624379	-0.0853467	-0.139707	-0.0624379
ENSG00000168067	MAP4K2	-0.260137	-0.345179	0.258894	0.122023	0.176892	-0.056414	-0.189511	-0.171878	-0.0711341	-0.300939	-0.232932	-0.193442	0.111112	0.229308
ENSG00000133895	MEN1	-0.119538	0.0121743	0.231954	0.213907	0.20551	0.220441	-0.0514166	-0.0788542	-0.141961	-0.141585	-0.24877	-0.184496	0.160814	0.301146
ENSG00000171219	CDC42BPG	0	0	0	0	0	0	0	0	0	0	0	0	0	0.0411208
ENSG00000110047	EHD1	-0.0648491	-0.0648491	-0.0206134	0.00270573	-0.0446893	-0.0124813	-0.075275	-0.0775594	-0.102041	0.0386318	-0.0139921	0.0122717	0.130154	0.238283
ENSG00000110046	ATG2A	-0.154178	0.0487427	0.0325074	0.115898	-0.0653683	0.0349513	-0.0653683	-0.0951665	-0.0979048	0.0840095	-0.0578628	-0.0443179	0.0229221	0.261442
ENSG00000068971	PPP2R5B	0.215641	0.199352	0.161752	0.155186	0.339416	0.28721	0.0228687	0.0290303	0.288399	0.496438	0.147425	0.238635	0.277253	0.390296
ENSG00000213465	ARL2	-0.0767227	-0.0295658	0.154029	0.0791526	-0.01803	0.0167343	-0.0875107	0.0230706	0.0259607	-0.34247	-0.156732	-0.0368741	0.0877932	0.30871
ENSG00000168061	SAC3D1	-0.211071	-0.0510103	0.296992	0.209708	0.0478249	0.0400848	-0.217776	-0.226438	-0.138982	-0.241972	-0.203119	-0.0906541	0.0889348	0.0731105
ENSG00000146670	CDCA5	-0.00950544	0.106279	-0.121701	-0.101825	-0.227622	-0.28141	-0.000329641	0.0710215	0.0192675	-0.169	-0.113579	-0.0643092	-0.308309	-0.157715
ENSG00000162300	ZFPL1	0.159295	0.0294645	0.0414758	0.10779	-0.0692197	0.0918077	-0.063489	0.0105203	0.033979	0.159295	0.024806	0.0844996	-0.00237224	0.301456
ENSG00000149823	VPS51	-0.152115	-0.0554709	0.151246	0.259095	0.0789447	0.170468	-0.0656214	0.0211436	0.04247	0.0434358	-0.0922047	-0.140505	0.172158	0.409654
ENSG00000149809	TM7SF2	-0.33784	-0.658636	-0.370172	0.038593	-0.169804	-0.286011	-0.735323	-0.699624	-0.516438	-0.735323	-0.623863	-0.6845	0.477081	0.999548
ENSG00000174276	ZNHIT2	-0.00409184	0.0862212	0.24618	0.339165	0.24618	0.269348	-0.24313	-0.558607	-0.689629	-0.0722381	-0.148673	-0.22189	0.0739176	0.495953
ENSG00000149792	MRPL49	-0.0179822	-0.0422861	0.0195862	0.0744601	0.0480285	0.0981897	-0.0893642	-0.0159376	0.0279867	0.0149897	-0.154589	-0.0928793	0.0844369	0.219627
ENSG00000149806	FAU	0.00998049	-0.0645807	0.102482	0.151021	0.102482	0.137553	0.0169618	0.084888	0.102482	0.077044	-0.0308933	-0.00228007	0.037929	0.151021
ENSG00000162298	SYVN1	0.118715	0.0539135	-0.0742397	0.0359086	0.0528629	-0.039697	0.0532593	0.014336	0.0467971	0.0743383	0.119385	0.119385	0.0386232	0.153227
ENSG00000014216	CAPN1	0.0984943	0.0431346	0.134304	0.17641	0.131102	0.196015	0.0492277	0.0948693	0.104111	0.248593	0.106348	0.218443	0.140959	0.162006
ENSG00000014138	POLA2	0.00957341	0.149909	-0.0879139	-0.147102	-0.171254	-0.24257	0.0492866	0.20416	0.0112044	-0.344297	0.0644812	0.0789826	-0.215843	-0.0182827
ENSG00000149798	CDC42EP2	0.0572334	-0.172671	0.371027	0.471685	0.357965	0.356089	-0.123063	-0.1362	0.0134455	0.302159	-0.0760495	0.073571	0.325283	0.447068
ENSG00000133884	DPF2	-0.00993601	-0.0346338	0.183941	0.246125	0.151103	0.188095	-0.0644497	-0.0698168	0.0823586	-0.146553	-0.11962	-0.0898325	0.2476	0.388073
ENSG00000126391	FRMD8	-0.0696011	0.0650262	0.219719	-0.113181	-0.0681565	-0.188504	0.035055	0.0247731	-0.18462	0.121377	0.0913689	0.0726387	-0.122116	0.171227
ENSG00000142186	SCYL1	-0.0968645	-0.0798136	0.134517	0.115888	0.130552	0.101035	-0.0512438	-0.0608331	0.0015209	-0.0238462	-0.0608331	-0.0306951	0.110678	0.27038
ENSG00000168056	LTBP3	0.294318	0.236336	0.65504	0.462408	0.457584	0.563755	0.187869	-0.0023765	0.176789	0.157363	0.0925174	0.210535	0.218826	0.374393
ENSG00000173465	SSSCA1	-0.0809834	-0.0375356	0.0621007	0.0908856	-0.0111189	-0.0637878	-0.0708857	0.128422	-0.1219	-0.0128388	-0.0597661	-0.209774	0.0960239	0.375818
ENSG00000176973	FAM89B	0.0298384	-0.0700871	0.478716	-0.0106847	0.485655	0.474301	-0.0742697	-0.295556	0.240974	0.376675	-0.290198	-0.351816	0.398782	0.79198
ENSG00000173442	EHBP1L1	-0.0560592	-0.161598	0.0481974	0.0726031	0.0882822	0.0069769	-0.0292311	-0.0918724	-0.0456731	-0.0248297	-0.0148891	0.0915647	-0.0241814	0.169309
ENSG00000173327	MAP3K11	-0.1872	-0.129773	0.246132	0.142857	0.0396745	0.0842847	-0.165537	-0.164935	-0.250495	-0.195143	-0.318911	-0.188847	0.0704392	0.449984
ENSG00000197136	PCNXL3	-0.091014	-0.0172885	-0.0404513	0.0153919	0.0452015	-0.0243107	0.0313798	-0.19404	-0.186908	-0.0972929	-0.0755045	0.106474	0.0601482	0.116839
ENSG00000213445	SIPA1	-0.369157	-0.0679564	0.329666	0.262231	0.255874	-0.0176843	-0.250122	-0.448614	-0.516006	0.178193	-0.290933	-0.516006	0.0443455	0.543231
ENSG00000173039	RELA	0.0227872	0.0579534	-0.0651585	-0.0418071	-0.207588	-0.0516917	-0.0265954	-0.0118222	0.059892	0.0156463	-0.0585702	0.0151739	-0.123303	0.0564048
ENSG00000172977	KAT5	-0.0134455	-0.0429542	-0.163883	-0.0806844	-0.0346135	-0.0444075	-0.0142228	0.0446723	0.0204383	0.0253616	-0.067882	0.0250049	0.00471077	0.0702003
ENSG00000172922	RNASEH2C	-0.347017	-0.479307	0.151423	0.253966	0.279293	0.209721	-0.324571	-0.358364	-0.188452	-0.179626	-0.342072	-0.412109	0.208247	0.566511
ENSG00000254470	AP5B1	-0.0329049	0.137376	0.145314	0.147994	0.128712	-0.0178713	-0.0217848	0.117465	-0.160071	-0.201558	-0.11622	0.0117547	0.0214093	0.301801
ENSG00000172757	CFL1	0.00080578	0.0129757	0.066774	0.0796403	0.0614136	0.0506544	-0.0414502	-0.0121321	-0.0257395	-0.0827675	-0.0508948	-0.0121321	0.0339339	0.0995662
ENSG00000172732	MUS81	-0.253437	-0.137042	0.110419	0.147221	-0.0265162	-0.101144	-0.0776446	-0.0820342	-0.184079	-0.0790278	-0.22476	-0.170003	0.0192234	0.329973
ENSG00000172638	EFEMP2	-0.0756871	0.180355	0.158646	0.11584	0.285166	0.266732	-0.0261827	-0.0346067	0.0378194	-0.277123	0.0549216	0.267479	0.165019	0.364237
ENSG00000172500	FIBP	-0.0837688	-0.156749	0.0797575	0.00893459	0.104932	0.0449485	-0.131139	-0.0651631	-0.070137	-0.0659952	-0.154393	-0.154768	0.0329687	0.244757
ENSG00000175602	CCDC85B	-0.506455	-0.0377822	0.788856	0.789788	0.666373	0.668811	-0.224538	-0.690439	-0.734155	-0.494367	-0.511825	-0.552046	0.58359	0.944225
ENSG00000175592	FOSL1	0.0444188	0.0665209	-0.46738	-0.475897	-0.405347	-0.599874	0.0271542	0.0112712	-0.00714258	-0.0180522	-0.200784	-0.184103	-0.494209	-0.379828
ENSG00000175573	C11orf68	-0.162207	-0.179801	0.379116	0.333757	0.390807	0.399087	-0.140012	-0.216166	-0.189311	-0.0515463	-0.225539	0.00414188	0.258426	0.428851
ENSG00000175550	DRAP1	-0.107536	-0.0638658	0.212651	0.174501	0.0228468	0.0688934	-0.180163	-0.0850313	-0.130277	0.0270883	-0.239973	-0.209875	0.164437	0.337782
ENSG00000175467	SART1	-0.0698922	-0.0406355	0.113613	0.137364	0.0796464	0.00486735	-0.13659	-0.0352028	-0.0707657	-0.0381531	-0.220176	-0.181959	0.0907951	0.225568
ENSG00000175334	BANF1	-0.212148	-0.158785	0.0800773	-0.01003	0.0260547	0.0473759	-0.0967722	-0.0576055	-0.0533259	-0.204854	-0.220989	-0.0768679	-0.0643205	0.175685
ENSG00000175376	EIF1AD	-0.119043	-0.267614	-0.0294731	0.0250597	-0.0417372	-0.038271	-0.110135	-0.160248	-0.116486	-0.0402014	-0.195565	-0.0927749	0.128086	0.251085
ENSG00000175315	CST6	0.41538	0.517599	0.442027	0.306339	0.16609	0.258904	0.493921	0.257314	0.193145	0.388748	0.496305	0.535807	0.222885	0.393969
ENSG00000087365	SF3B2	0.0180532	-0.0485501	0.0937626	0.045835	0.0382803	0.0468903	-0.0676677	0.047893	0.00181819	-0.0485501	-0.0517785	-0.0549185	0.0789274	0.163466
ENSG00000175115	PACS1	0.151689	0.153492	-0.111491	-0.0736463	-0.0862604	-0.0417845	0.110643	0.0591677	0.0872835	0.165503	0.16831	0.284589	-0.118589	0.0239711
ENSG00000174996	KLC2	-0.0939369	-0.041404	0.182697	0.0626332	0.0740543	0.00215372	-0.0181851	-0.136121	-0.103957	0.0259481	-0.0932817	-0.0838978	-0.0123389	0.134321
ENSG00000174903	RAB1B	-0.0575909	-0.0498009	0.0550896	0.0219724	0.0519447	0.0484798	-0.0575909	0.0389832	0.0160527	-0.0575909	-0.0102544	0.0418756	0.0776863	0.146189
ENSG00000174851	YIF1A	0.0593022	0.111849	0.00335486	-0.00599848	0.0904586	0.0502368	0.0735217	0.166039	0.079091	0.145933	0.158725	0.0468103	0.0502368	0.153616
ENSG00000174791	RIN1	-0.156332	-0.280729	0.334961	0.282484	0.23882	0.247278	-0.253202	-0.210672	-0.102631	-0.206725	-0.376725	-0.351344	0.0937388	0.314175
ENSG00000174744	BRMS1	-0.0555152	-0.135422	0.247297	0.166893	0.172971	0.0865719	-0.144224	-0.0516503	-0.0415941	0.0466621	-0.150432	-0.144224	0.142866	0.291511
ENSG00000174684	B4GAT1	-0.192925	-0.0953946	0.504484	0.514963	0.296096	0.443595	-0.278906	-0.372934	-0.189541	-0.0440295	-0.0980129	-0.26787	0.278505	0.618981
ENSG00000174669	SLC29A2	-0.115293	-0.285804	0.145887	0.248066	0.101381	0.265345	-0.171863	-0.18121	-0.256671	0.18722	-0.374574	-0.359748	0.380568	0.497513
ENSG00000174547	MRPL11	-0.206008	-0.142833	0.371485	0.253847	0.24854	0.218788	-0.110936	-0.0751206	0.0995707	-0.0170276	-0.259401	-0.219913	0.265241	0.439549
ENSG00000174516	PELI3	0.10753	-0.143897	0.334202	0.44071	0.0127516	-0.0905497	-0.324172	-0.24052	-0.382475	-0.162792	-0.0214328	0.029072	0.200033	0.525401
ENSG00000254986	DPP3	0.0266249	0.0511567	0.0808185	0.0543444	0.0418711	0.090656	0.0547625	0.0506434	-0.000599842	0.0984282	0.00921703	0.127994	0.0891202	0.159388
ENSG00000174165	ZDHHC24	0.182006	0.15277	0.24802	0.201133	-0.0561143	-0.00871444	0.165277	0.137526	0.198511	0.283068	0.333702	0.127273	-0.0407055	0.382304
ENSG00000174080	CTSF	-0.0475717	0.0716634	0.0695255	0.327829	0.140348	0.261686	0.0380095	0.0420037	-0.143599	-0.0184161	0.0294075	0.186924	0.232495	0.351407
ENSG00000173992	CCS	-0.168993	-0.308938	0.238756	0.150141	0.156187	-0.0470182	-0.0570523	-0.136482	0.00209143	-0.0252427	-0.143069	-0.0624581	-0.105785	0.265295
ENSG00000239306	RBM14	0.0484152	0.154539	-0.0726784	-0.0478228	-0.123154	-0.228306	0.101032	0.120738	-0.000477885	-0.0581302	0.00815548	0.0105574	-0.164379	-0.104924
ENSG00000173914	RBM4B	0.0226574	-0.236663	0.143045	0.170874	0.115161	0.0342204	-0.17998	-0.0564091	-0.249081	-0.118328	-0.118948	-0.0805971	-0.00944065	0.125879
ENSG00000173898	SPTBN2	-0.0428275	-0.0633711	0.128021	0.0956963	0.0874917	0.0366915	-0.01903	-0.161743	-0.136835	0.0579706	-0.135026	0.0712144	0.0305196	0.112123
ENSG00000173715	C11orf80	-0.0838837	0.123651	-0.0253373	0.188214	-0.00363808	-0.0115917	0.307989	0.0919495	-0.0240635	-0.0296481	-0.00880897	0.375406	0.119672	0.119162
ENSG00000173653	RCE1	-0.158788	-0.0460844	0.130981	0.0359978	-0.0497883	0.0286558	-0.129721	-0.358918	-0.296951	-0.257488	-0.170257	-0.0421831	-0.334836	-0.0240334
ENSG00000173621	LRFN4	-0.0969433	-0.186883	0.293304	0.200354	0.14778	0.175444	-0.00865773	-0.256064	-0.228036	-0.173076	-0.220368	-0.0686828	0.0689144	0.294563
ENSG00000173599	PC	-0.136199	-0.118175	-0.136199	-0.136199	-0.136199	-0.136199	-0.136199	-0.136199	-0.136199	-0.136199	-0.136199	-0.136199	0.0397859	0.339227
ENSG00000173156	RHOD	0.167931	-0.0468754	0.302944	0.319771	0.267903	0.298751	0.0847021	0.0433869	-0.05355	0.277351	-0.00441939	0.121632	0.289099	0.622085
ENSG00000173120	KDM2A	-0.0451948	-0.093024	0.130555	0.0510047	0.051815	0.0448046	-0.149831	-0.125349	-0.0906949	-0.0157169	-0.0974532	-0.0906949	0.0529193	0.151399
ENSG00000173020	ADRBK1	-0.237688	-0.101173	0.0844612	0.0848672	-0.000507542	0.0826523	-0.109193	-0.133757	-0.185621	-0.294566	-0.305151	-0.245649	-0.0292272	0.291171
ENSG00000172932	ANKRD13D	-0.417316	-0.155049	0.209001	0.128586	0.240512	0.102534	-0.271568	-0.414011	-0.337849	0.114588	-0.286148	-0.360898	0.314631	0.264938
ENSG00000172830	SSH3	-0.0998601	-0.223905	0.284243	0.295749	0.115815	0.242224	-0.22625	-0.219095	-0.217157	-0.0436405	-0.113167	-0.0237399	0.233704	0.331883
ENSG00000175482	POLD4	-0.118532	0.140712	-0.119835	0.0587721	0.197011	0.0702004	-0.119835	0.16982	0.263553	0.24707	0.153694	0.446412	0.45788	0.137727
ENSG00000175505	CLCF1	-0.0592655	-0.0163465	-0.112458	-0.046007	-0.0206814	-0.092985	-0.128979	-0.135117	-0.220384	-0.0433062	-0.0568102	0.1889	-0.183939	-0.247857
ENSG00000172613	RAD9A	-0.194387	-0.344953	0.201463	-0.134226	-0.199941	-0.183042	-0.307641	-0.316423	-0.28005	-0.593823	-0.241468	-0.219019	-0.102785	0.128464
ENSG00000172531	PPP1CA	0.0513775	-0.0042686	0.0616139	0.0594091	0.0616139	0.0475053	-0.0254206	0.0204306	-0.00108441	-0.00222321	0.00740446	0.0535981	-0.0378673	0.143367
ENSG00000175634	RPS6KB2	0.0186355	0.0295831	0.168434	0.203422	0.139739	0.097545	-0.0424295	0.0328246	0.0116601	0.123953	-0.103187	-0.00116627	0.231859	0.432438
ENSG00000172725	CORO1B	-0.0988255	-0.112822	0.0483263	-0.0579269	0.00284775	-0.0780645	-0.0849619	0.0642009	-0.0433	-0.0935062	-0.0572086	0.00899545	0.157616	0.28224
ENSG00000172663	TMEM134	-0.0108127	0.0323355	0.165861	0.244473	0.196304	0.249115	0.0705871	0.0398832	0.18991	0.043621	0.214855	0.35036	-0.0391823	0.426119
ENSG00000110711	AIP	0.0842637	0.0832655	0.29944	0.208284	0.109322	0.239805	-0.0364816	0.140984	-0.0565147	-0.0111463	-0.171137	0.0596715	0.116321	0.314594
ENSG00000110697	PITPNM1	-0.274011	-0.228984	0.195949	0.181923	0.245988	0.278934	-0.266867	-0.263947	-0.130569	-0.285446	-0.342989	-0.324515	0.168	0.347174
ENSG00000167797	CDK2AP2	-0.25485	-0.222246	0.167169	0.133339	0.276071	0.239127	-0.40484	-0.139842	-0.135237	-0.394561	-0.276299	-0.0796942	0.272874	0.439868
ENSG00000084207	GSTP1	0.0522545	0.0306866	0.181778	0.181778	0.164239	0.208032	0.0379117	0.0678572	0.0522545	0.131945	-0.0105799	0.0979279	0.113978	0.181778
ENSG00000167792	NDUFV1	-0.121937	-0.080468	0.0960831	0.130625	0.14579	0.174614	-0.0891572	-0.0130951	-0.067275	-0.0214293	-0.173528	-0.055637	0.00437303	0.104904
ENSG00000167799	NUDT8	-0.144016	-0.201545	0.457057	0.321809	0.182177	-0.0541007	-0.0979285	-0.0248776	0.0859884	-0.103199	-0.388626	0.156756	-0.172445	0.438093
ENSG00000110057	UNC93B1	-0.210968	-0.0816797	0.21841	0.227194	0.13695	0.0237143	-0.0665682	-0.248894	-0.406873	-0.32024	-0.212166	-0.238856	-0.0117425	0.546957
ENSG00000006534	ALDH3B1	-0.0865462	0.00469852	0.330838	0.35784	0.358285	0.580967	0.207771	-0.0840392	-0.146896	-0.011773	0.0844174	-0.0508527	0.253215	0.589936
ENSG00000110717	NDUFS8	-0.00429571	0.00170748	0.221121	0.2768	0.128811	0.117286	-0.0851802	-0.00249027	-0.108225	-0.117677	-0.0562635	-0.15792	0.23923	0.357641
ENSG00000110719	TCIRG1	-0.28299	0.0989079	-0.0656801	0.00588507	0.111975	0.137462	-0.0155816	-0.100794	-0.210041	-0.22951	-0.148419	-0.115183	-0.131443	0.205635
ENSG00000110721	CHKA	-0.149608	-0.199598	0.367301	0.302279	0.0865189	0.285229	-0.167256	-0.205534	-0.0680608	-0.164219	-0.290338	-0.212083	0.0269299	0.320729
ENSG00000110066	SUV420H1	-0.0596268	0.112238	-0.242873	-0.089506	-0.329638	-0.104865	-0.0465064	0.00803867	-0.0865301	-0.00308788	0.000822885	-0.00712909	-0.15495	-0.428246
ENSG00000171067	C11orf24	0.0260256	0.00866574	0.075954	0.105637	0.104113	0.0380754	-0.118831	-0.031596	-0.0299032	0.0412998	-0.101267	0.0185684	0.063017	0.0346396
ENSG00000162337	LRP5	0.0304475	0.0117076	0.20909	0.201936	0.174319	0.101752	0.0818349	0.03153	0.041706	-0.12165	-0.0466295	0.0348526	0.0574035	0.186447
ENSG00000110075	PPP6R3	0.0872404	0.0310742	-0.075897	-0.0689265	-0.0769668	-0.0801546	-0.0676726	-0.0987097	-0.0202033	-0.160568	0.0223222	-0.0114739	-0.0851791	-0.409742
ENSG00000110090	CPT1A	0.129854	0.107151	0.176467	0.134919	0.190267	0.117001	0.0702201	0.0711761	0.0966763	0.230624	0.124236	0.0757036	-0.0729476	-0.0236882
ENSG00000197345	MRPL21	0.0639136	0.0245692	0.0604569	0.0285124	-0.0495257	0.048882	-0.0150477	0.239926	0.0769389	0.128334	-0.0695505	-0.099971	0.159217	0.197228
ENSG00000132740	IGHMBP2	0.0426791	-0.0877822	-0.0210911	-0.0759684	-0.104793	-0.077455	-0.227516	-0.0158604	-0.17646	0.0426791	-0.1559	-0.189977	-0.0274519	0.197702
ENSG00000162341	TPCN2	-0.0822539	-0.177157	0.0567325	-0.012905	0.0131228	0.00737217	0.0165405	-0.00436605	-0.237182	-0.17782	0.0599839	0.0370619	0.0439484	0.259052
ENSG00000110092	CCND1	0.0725974	0.0293999	-0.180805	-0.153654	-0.396673	-0.352459	0.0960003	-0.0307225	-0.0354071	-0.0354071	0.146648	0.107298	0.0818154	-0.0307225
ENSG00000149716	ORAOV1	-0.0600713	-0.106607	0.0425671	0.00573258	-0.183402	-0.186082	-0.100404	-0.165251	-0.240892	-0.188681	0.0660733	-0.0449051	-0.097597	0.0561157
ENSG00000131620	ANO1	0	0	0	0	0	0	0	0	0	0	0	0	0	0
ENSG00000168040	FADD	-0.120652	-0.180198	0.122963	0.0856918	0.13612	0.0278595	-0.0887059	-0.0516633	-0.140538	-0.116773	-0.19153	0.0355168	0.0375044	0.218378
ENSG00000131626	PPFIA1	-0.0135867	0.0126018	-0.122633	0.000675295	-0.0909849	-0.100007	-0.153022	-0.171396	-0.115172	-0.014742	-0.0143473	0.0147451	0.00371801	0.0107401
ENSG00000085733	CTTN	0.0420539	0.0164121	-0.0262882	0.00927851	-0.0693971	-0.06117	0.0122603	-0.0668712	-0.0569486	0.134041	0.0694847	0.0973441	-0.0748598	-0.0413468
ENSG00000172893	DHCR7	-0.149739	-0.0946001	0.141622	0.142612	0.0360808	0.0397555	-0.219545	-0.165149	-0.218566	-0.255438	-0.161161	-0.0546443	0.188507	0.232185
ENSG00000172890	NADSYN1	-0.303918	-0.15216	0.187547	0.26226	0.183127	0.102999	-0.149464	-0.199415	-0.219595	-0.090626	-0.202728	-0.106614	0.167663	0.371435
ENSG00000158483	FAM86C1	0.196712	-0.12758	-0.10795	0.0406499	0.014313	-0.150408	0.037125	0.0535198	0.119532	-0.0533478	-0.0506889	0.0137952	-0.227716	0.339832
ENSG00000137522	RNF121	-0.0674151	-0.132212	-0.19163	-0.0958292	-0.197754	-0.231993	-0.015583	0.108691	0.151752	-0.00254446	0.0807512	-0.0915979	-0.181097	-0.028528
ENSG00000137496	IL18BP	-0.126539	0.0535872	0.078968	-0.128384	-0.023959	-0.235467	-0.226516	-0.235467	-0.175541	-0.219362	-0.235467	-0.002582	-0.206726	-0.235467
ENSG00000137497	NUMA1	-0.15204	-0.102103	0.138356	0.142712	0.0415944	0.104981	-0.124534	-0.212827	-0.284172	-0.42229	-0.197893	-0.126074	-0.0167338	0.120444
ENSG00000149357	LAMTOR1	0.0106192	0.0311951	0.175365	0.0860302	0.072439	0.147311	-0.0523968	0.114765	0.0620058	0.0836022	0.0708831	0.0686704	0.0252982	0.110954
ENSG00000110200	ANAPC15	0.0672839	-0.0522647	0.248937	0.401543	0.230503	0.216231	0.01039	-0.0831624	0.182412	0.021653	-0.234791	-0.0421676	0.31373	0.497787
ENSG00000110195	FOLR1	0.837445	0.652988	0.262759	0.210618	0.138204	0.38285	0.389264	0.38802	0.444903	0.140989	0.346354	0.642328	0.503872	0.0634761
ENSG00000165458	INPPL1	-0.164346	-0.268661	0.215317	0.271893	0.235181	0.274025	-0.205674	-0.292928	-0.244015	0.12554	-0.0692489	-0.121756	0.299755	0.219308
ENSG00000162129	CLPB	0.297031	0.20998	0.0890739	0.2172	-0.00227728	-0.0990188	0.189006	0.178804	0.213594	0.274112	0.183506	0.142374	0.0257391	0.124229
ENSG00000186635	ARAP1	0.0601248	0.0227516	-0.11251	-0.118891	-0.0123914	-0.0168702	0.051599	-0.0177646	0.056847	0.0488212	-0.0197042	0.0998858	-0.0326494	0.224828
ENSG00000214530	STARD10	-0.0684755	-0.218286	0.5781	0.082638	0.370469	0.399671	0.108198	0.116576	0.154149	0.342771	-0.261138	0.183989	0.130828	0.590433
ENSG00000168010	ATG16L2	-0.00472768	-0.00472768	-0.00472768	-0.00472768	-0.00472768	-0.00472768	-0.00472768	-0.00472768	-0.00472768	-0.00472768	-0.00472768	-0.00472768	-0.00472768	-0.00472768
ENSG00000137478	FCHSD2	0.137225	0.185026	-0.225281	-0.086721	-0.130477	-0.168412	0.0625039	0.0835849	0.0827794	0.105669	0.162975	0.222371	-0.0771235	-0.0473958
ENSG00000175591	P2RY2	0	0	0	0	0	0	0	0	0	0	0	0	0	0
ENSG00000110237	ARHGEF17	-0.0995195	-0.0842819	0.0485128	0.0947297	-0.0228837	-5.65133e-05	-0.101183	-0.232306	-0.238151	-0.200188	-0.0174459	-0.0210554	0.0508237	0.16414
ENSG00000054967	RELT	-0.0782191	0.0245882	0.0293158	-0.101731	-0.0684073	-0.225369	-0.0328076	-0.248243	-0.225853	-0.0220895	-0.0276986	-0.179338	-0.0522879	0.245422
ENSG00000054965	FAM168A	0.113485	0.124714	0.0918428	0.0425376	-0.104337	-0.0749789	0.089653	0.0334935	0.096248	-0.0746207	0.0326131	0.00285587	0.106395	0.0798382
ENSG00000175582	RAB6A	0.0543746	0.0842374	0.0306658	0.0293371	-0.0276458	0.0603837	0.0204363	-0.0765617	0.0893705	0.0821028	0.134969	0.0829269	0.0339193	-0.0121946
ENSG00000175581	MRPL48	-0.0103815	-0.220129	-0.0783675	0.0102352	0.0761073	0.220049	-0.0116708	0.0814074	-0.0809529	-0.165608	-0.116523	-0.209241	0.0350546	0.501481
ENSG00000175575	PAAF1	-0.00337279	0.0225143	-0.056141	0.0873862	0.00281749	-0.0389965	-0.0991251	0.194236	0.117786	0.0653035	0.0252722	0.0996481	0.117225	0.140729
ENSG00000181924	COA4	-0.164987	-2.16867e-05	0.0569808	0.0354682	0.00598008	-0.092479	-0.124257	-0.00101296	-0.152116	-0.092479	-0.253331	-0.187994	-0.00996023	0.112214
ENSG00000168014	C2CD3	0.0044449	-0.030906	-0.121934	0.0948387	-0.138542	-0.130345	-0.0408531	-0.0947533	0.0208677	-0.122336	-0.0732281	-0.0732281	0.0348136	0.0163804
ENSG00000214517	PPME1	0.0672686	-0.125515	0.0248455	0.319304	0.086652	0.246095	-0.108098	-0.171868	0.027236	0.0672686	-0.0484635	0.0115377	0.634062	0.404705
ENSG00000165434	PGM2L1	0	0	0	0	0	0	0	0	0	0	0	0	0	0
ENSG00000175536	LIPT2	-0.0613894	0.196979	0.0170857	-0.0613894	-0.0613894	-0.0613894	0.0818941	-0.0613894	-0.0613894	-0.0613894	0.316842	-0.0613894	-0.0613894	0.0542825
ENSG00000077514	POLD3	-0.0695302	0.133981	-0.214425	-0.209583	-0.302912	-0.279427	-0.0316643	-0.013849	-0.0420471	-0.217644	0.00774263	0.0962965	-0.365546	-0.330391
ENSG00000166439	RNF169	-0.0870907	0.0236413	-0.00188531	-0.0640422	-0.00513317	-0.0844448	-0.147906	-0.109086	-0.147906	-0.0602554	-0.0489549	-0.0613576	-0.081008	-0.128151
ENSG00000166435	XRRA1	0.0935375	-0.149879	-0.0974526	0.0184917	-0.0361415	-0.0928056	-0.187141	0.00282146	0.041588	0.041588	0.0547545	0.0133148	0.0107591	0.195184
ENSG00000118363	SPCS2	0.092045	0.053689	0.0883562	-0.0389656	0.00762616	0.0380141	0.0204002	0.258925	0.184403	0.0586769	-0.000483775	-0.00623118	0.167441	0.290661
ENSG00000162139	NEU3	-0.0121097	-0.00966596	0.0117545	-0.0380561	0.045329	-0.205622	-0.129676	-0.171801	-0.106772	0.148612	-0.0553355	-0.091177	-0.0922015	0.142967
ENSG00000149273	RPS3	-0.0569949	-0.00874172	0.11644	0.17771	0.0991371	0.0606738	-0.0252091	0.0674644	0.0553135	0.000775702	-0.0697842	-0.0888676	0.0606738	0.142004
ENSG00000158555	GDPD5	0.0519859	0.0551173	-0.0590014	0.0782339	0.0600573	0.131949	-0.127362	-0.150234	-0.199458	0.0714061	0.042343	0.160947	0.0919319	0.125544
ENSG00000149257	SERPINH1	-0.206889	-0.128463	0.355742	0.340833	0.314059	0.258922	-0.124713	-0.158551	-0.2099	-0.284562	-0.251584	-0.198007	0.173801	0.351044
ENSG00000062282	DGAT2	0	0	0	0	0	0	0	0	0	0	0	0	0	0
ENSG00000198382	UVRAG	0.0612692	0.0357058	-0.165414	-0.372656	-0.124449	-0.234738	0.186496	0.17344	0.176505	0.133291	0.15676	0.123595	-0.115332	0.0499334
ENSG00000137492	PRKRIR	0.0863235	0.0682541	-0.144642	-0.15576	-0.271491	-0.164077	0.0829763	0.0728276	0.0523985	-0.0276114	0.0856182	0.0424328	-0.213178	-0.326658
ENSG00000158636	C11orf30	-0.158983	-0.0749961	-0.0602622	-0.0106673	0.11059	0.0300215	-0.165128	-0.0774337	-0.17882	-0.237401	-0.0101372	-0.251996	-0.0317995	-0.321418
ENSG00000182704	TSKU	0.099921	0.0274833	0.157074	0.12575	0.180129	0.112846	-0.0732951	0.0760912	0.284775	0.117884	-0.0199107	0.069951	0.192891	0.221127
ENSG00000078124	ACER3	0.096379	0.15229	-0.220732	-0.230243	-0.287331	-0.398084	0.0860686	0.104479	0.143961	0.174682	0.0825287	0.0149604	-0.236647	-0.599012
ENSG00000149260	CAPN5	-0.0227401	-0.0227401	0.0190009	0.315206	0.289176	0.377165	-0.0227401	0.0406118	0.00394902	0.366446	0.0909007	0.185177	0.206401	0.212852
ENSG00000149269	PAK1	0.0491356	0.0735106	0.0261483	-0.000799211	-0.105612	-0.0944834	-0.065071	0.087548	0.133768	0.140007	0.118118	-0.0263725	-0.0670496	0.0387529
ENSG00000074201	CLNS1A	-0.108616	-0.0945487	-0.110838	-0.0449172	-0.0564157	-0.192969	-0.0200958	0.0206649	-0.0468931	-0.225328	-0.100021	-0.0737532	0.0845422	0.0176645
ENSG00000048649	RSF1	-0.0140113	-0.0583475	-0.0426145	-0.19458	0.00685345	-0.0130678	-0.0487197	-0.127201	-0.169667	-0.105048	0.131411	-0.0328161	-0.203077	-0.830103
ENSG00000087884	AAMDC	-0.236778	-0.180468	0.12335	0.434767	0.291172	0.383343	-0.154595	0.00598849	0.0669634	-0.216583	-0.118576	0.0786572	0.409394	0.562191
ENSG00000149262	INTS4	-0.0125722	0.249293	-0.0168454	0.0364147	0.0301155	0.132765	0.0578553	0.105939	0.115082	0.010809	0.00956565	0.177064	0.0150134	0.112361
ENSG00000151364	KCTD14	-0.250112	-0.0886566	0.0302995	0.194616	0.233908	0.06864	-0.37795	-0.267441	-0.103671	-0.18961	-0.0844268	-0.026529	0.242692	0.576849
ENSG00000151366	NDUFC2	-0.114561	-0.176042	-0.147228	-0.0880147	-0.0748715	-0.115405	0.065574	0.075674	0.17168	0.0869936	-0.175186	0.0526868	-0.0734149	0.110098
ENSG00000159063	ALG8	-0.0337397	-0.0277509	0.143125	0.0826953	0.081981	0.0577573	0.109048	0.091971	0.0774829	0.0426407	0.0769417	0.0303874	0.0985525	0.127703
ENSG00000188997	KCTD21	-0.318634	-0.291473	0.305565	0.283609	0.242235	0.459911	-0.299085	-0.357911	-0.102191	0.0320464	-0.168851	-0.0280882	0.42664	0.619541
ENSG00000118369	USP35	-0.381126	-0.329463	0.0483294	0.112535	0.208358	0.14522	-0.175668	-0.320615	-0.222679	-0.150465	-0.184233	-0.24973	-0.0872798	0.261
ENSG00000137513	NARS2	-0.0362806	-0.0461318	0.0492551	0.0727675	-0.0607403	-0.0275818	-0.0101393	-0.0394266	0.0727675	-0.155367	-0.0903932	0.0393863	0.101918	0.0443506
ENSG00000149256	TENM4	0.0183417	-0.107575	0.327707	0.147146	0.301424	0.187378	0.0924317	0.0329426	-0.0310861	-0.349251	0.104504	0.180985	0.210274	0.254487
ENSG00000137509	PRCP	0.0205406	-0.0420944	0.192895	0.200702	0.0685096	0.0830656	-0.0274096	0.0712495	0.161095	0.133158	0.136767	0.0894225	0.091431	0.323688
ENSG00000165490	DDIAS	-0.0934808	0.143463	-0.341401	-0.445648	-0.355534	-0.318488	-0.0142505	0.0819634	0.0676503	-0.144795	0.0614897	-0.0894808	-0.499481	-0.92394
ENSG00000137502	RAB30	-0.113194	-0.122562	-0.191449	-0.0105999	-0.132031	-0.113194	-0.0929876	-0.102443	-0.122562	-0.00643055	0.02979	0.00347687	0.0247703	-0.313564
ENSG00000165494	PCF11	-0.305143	-0.27364	-0.0783756	-0.0204878	-0.0799184	-0.0906429	-0.269415	-0.362345	-0.273212	-0.396141	-0.267883	-0.247691	-0.145883	-0.533589
ENSG00000137494	ANKRD42	0.0527086	-0.0797919	-0.0797919	-0.0797919	-0.0784883	-0.0797919	-0.0797919	-0.0784883	-0.0361288	0.181272	0.00311737	-0.0531028	-0.0797919	-0.0797919
ENSG00000137500	CCDC90B	-0.0140766	-0.0140766	-0.123748	0.00453288	-0.121938	0.00139188	0.117485	0.174488	0.141232	0.0933066	-0.00986377	0.0844008	0.214367	0.00359996
ENSG00000171204	TMEM126B	0.00383423	-0.116631	0.167687	0.0239402	-0.00631873	0.13601	0.0203585	0.00698588	0.150409	0.00383423	-0.144588	-0.0177232	0.181973	-0.0316215
ENSG00000171202	TMEM126A	-0.237425	-0.0576726	0.0717526	0.053321	-0.0307059	0.0277803	-0.115651	0.193697	0.066728	0.05513	0.000686055	-0.000361859	0.0761583	0.0917575
ENSG00000137504	CREBZF	-0.407784	-0.360012	0.230888	0.285417	0.196182	0.281479	-0.416312	-0.627119	-0.611956	-0.393753	-0.361181	-0.375071	0.155211	-0.0818959
ENSG00000073921	PICALM	0.122243	0.114755	-0.308997	-0.331652	-0.209305	-0.25177	0.0973034	0.0752895	0.113734	0.330626	0.232548	0.190896	-0.232337	-0.472152
ENSG00000074266	EED	-0.245149	-0.0443807	-0.0650106	-0.245149	-0.223435	-0.130647	-0.0276564	0.0312483	0.0165203	-0.164573	-0.0464201	-0.06096	-0.291753	-0.155721
ENSG00000149196	C11orf73	-0.114551	-0.0936193	0.195339	0.203423	0.0264928	0.0454169	0.00538809	0.0769067	0.0628235	-0.0245047	-0.0414329	-0.153918	0.0829364	0.300084
ENSG00000151376	ME3	-0.217874	-0.217874	0.209866	0.134481	-0.0384837	-0.100164	-0.217874	-0.217874	-0.217874	-0.217874	-0.217874	-0.119551	-0.163078	0.217363
ENSG00000150687	PRSS23	-0.0131281	-0.197505	0.0206805	0.00832442	0.0473457	0.147067	-0.0765204	-0.164004	-0.177214	-0.555579	0.0592392	0.0367409	0.303136	0.293032
ENSG00000166575	TMEM135	0.0906644	0.140912	-0.0394617	0.0505525	0.0282805	-0.000294777	0.143243	0.00680932	0.0289477	0.353148	0.0525419	0.238908	0.0230972	-0.426369
ENSG00000109861	CTSC	0.167239	0.0179901	-0.328537	-0.185354	-0.261485	-0.274187	0.11285	0.100606	0.0877178	0.026952	0.0820266	0.0389195	-0.119241	-0.183989
ENSG00000110172	CHORDC1	-0.144086	-0.298683	0.153874	0.251133	0.177466	0.184872	-0.367212	-0.230142	-0.117053	-0.185847	-0.313578	-0.36867	0.31985	0.0090823
ENSG00000180773	SLC36A4	0.155085	0.118959	-0.301387	-0.265122	-0.381639	-0.245318	0.0945435	0.0902768	0.111724	-0.00122589	0.197718	0.150676	-0.227007	-0.57485
ENSG00000166002	SMCO4	-0.0180052	-0.121626	-0.0582522	0.0416518	-0.454694	-0.0610124	-0.14853	0.193877	-0.017305	-0.105014	-0.0535057	0.118693	-0.0270816	0.359437
ENSG00000166004	CEP295	-0.229958	0.0334256	-0.49893	-0.53149	-0.444013	-0.416585	-0.0330867	-0.143423	-0.143423	-0.27847	-0.0292465	-0.176938	-0.493631	-1.3249
ENSG00000166012	TAF1D	-0.0482665	-0.0360474	-0.101954	-0.0596747	-0.0328619	0.0381219	-0.0439856	-0.196494	-0.0158829	0.0480131	-0.0704352	-0.00947277	-0.0929896	-0.535607
ENSG00000110218	PANX1	0.247921	0.259138	-0.148267	-0.163928	-0.18018	-0.127308	0.146076	0.178131	0.255435	0.419659	0.302715	0.196433	-0.110847	-0.196246
ENSG00000168876	ANKRD49	0.0344336	0.142585	0.196231	0.271793	0.173441	0.239918	0.132737	0.0543115	0.119117	-0.195055	-0.0274322	-0.287444	0.39301	-0.0172771
ENSG00000020922	MRE11A	-0.110839	0.0426486	-0.211343	-0.266686	-0.200147	-0.375032	-0.0642422	-0.0368509	-0.0189229	-0.272176	-0.00423452	-0.190667	-0.376566	-0.769474
ENSG00000166025	AMOTL1	0.21496	0.203227	-0.143435	-0.17399	-0.152124	-0.271912	0.219678	0.089266	0.149377	0.421037	0.344796	0.229747	-0.234031	-0.180657
ENSG00000150316	CWC15	-0.0390658	-0.195528	0.148803	0.0350445	0.0338775	0.0914846	-0.148501	0.0249845	-0.00327606	-0.0291282	-0.0955632	-0.117731	0.0260196	0.214866
ENSG00000263465	SRSF8	0.106218	-0.10238	-0.0229153	0.123375	-0.0142077	0.104984	0.00477285	0.127686	0.11462	0.137018	-0.017078	-0.0692556	0.175235	0.181003
ENSG00000149218	ENDOD1	0.101852	0.12013	0.0121335	0.0449938	-0.0515254	0.0121335	0.11493	0.0674054	0.182789	0.106338	0.273929	0.185727	0.0573463	0.0390391
ENSG00000077458	FAM76B	0.0971063	0.0559148	0.0059657	-0.0654934	-0.16846	-0.246638	-0.182923	0.0811643	-0.114995	-0.210359	-0.114995	-0.00276796	-0.133926	-0.450145
ENSG00000166037	CEP57	-0.26735	-0.112354	-0.0481171	-0.0583696	-0.0991313	-0.0495854	-0.0481171	-0.209337	-0.226302	-0.2952	-0.252377	-0.0122153	-0.0947733	-0.573435
ENSG00000087053	MTMR2	0.0807567	0.121979	-0.13767	-0.221686	-0.242691	-0.164075	0.0476368	0.154585	0.210848	0.0861324	0.142727	0.0959083	-0.202031	-0.367629
ENSG00000184384	MAML2	0.175576	0.074441	-0.165266	-0.257637	-0.014389	-0.107191	0.0708732	0.0787909	0.170818	-0.0898403	0.249373	0.151296	-0.191346	-0.505321
ENSG00000149231	CCDC82	-0.165937	-0.241623	-0.397461	-0.465151	-0.293867	-0.381524	-0.236715	-0.25404	-0.171887	-0.181189	-0.0135708	-0.0395973	-0.406722	-1.23548
ENSG00000183340	JRKL	-0.0383392	-0.216829	0.127633	0.0620808	0.0715106	0.184227	-0.375865	-0.269377	-0.299383	-0.328881	-0.327038	-0.0514416	0.298053	-0.492824
ENSG00000165895	ARHGAP42	0.153835	0.0278779	-0.199089	-0.14673	-0.368518	-0.227008	0.015262	-0.0642646	0.0805082	0.156095	0.224183	0.146555	-0.142167	-0.609573
ENSG00000170647	TMEM133	0.49133	0.369452	-0.353291	-0.643299	-0.534209	-0.189987	0.291566	0.527854	0.480145	0.337437	0.43352	0.24253	-0.672614	-0.576612
ENSG00000137693	YAP1	0.174186	0.0883852	-0.125684	-0.0800482	-0.0548654	-0.0749462	0.128898	0.0317421	0.0684256	0.248855	0.143635	0.127374	-0.0220667	-0.10459
ENSG00000023445	BIRC3	-0.232982	-0.534206	-0.566533	-0.243397	-0.379543	-0.378564	-0.212439	-0.314335	-0.10076	0.987468	-0.548346	-0.463492	-0.0470891	-0.593281
ENSG00000110330	BIRC2	-0.0133581	0.0541864	-0.340016	-0.266394	-0.243651	-0.260526	0.0198056	-0.0754634	0.0016798	0.116902	0.0950513	0.0661845	-0.23042	-0.840883
ENSG00000152558	TMEM123	-0.0653316	-0.124294	0.00206112	-0.0144643	0.0142855	-0.0620375	-0.122696	-0.208505	-0.105382	-0.241692	-0.0684663	-0.188301	-0.00916302	-0.600196
ENSG00000137692	DCUN1D5	-0.0516892	-0.0744185	0.108518	0.00821323	0.0258675	0.059164	0.0205703	-0.060646	0.0948892	0.220884	-0.112869	-0.0274636	-0.0180808	0.0871861
ENSG00000187240	DYNC2H1	0.066906	0.22626	-0.399034	-0.339037	-0.326589	-0.426252	0.166178	0.0925308	0.0165975	0.180001	0.0463693	-0.128638	-0.599227	-0.919199
ENSG00000196954	CASP4	0.337456	0.237213	-0.533424	-0.355796	-0.350766	-0.407432	0.282631	0.458323	0.542069	1.02249	0.324934	0.250108	-0.262303	-0.376134
[truncated: 8,523 more rows]
