# Supplementary material for: A comprehensive enhancer screen identifies TRAM2 as a key and novel mediator of YAP oncogenesis
Source: Genome Biol. 2021 Jan 29;22:54. doi: 10.1186/s13059-021-02272-8 (PMC7845134; doi:10.1186/s13059-021-02272-8)
Supplement: Supplementary file 6 — Additional file 6: Table S5. Proteomics data analysis of MCF10A-YAP5SA and MCF10A-TRAM2 cells. [file 13059_2021_2272_MOESM6_ESM.xlsx]

## Sheet: Table S5
Table S5. Proteomics data analysis, related to Figure 4.
# logFC_YAP-OE	log2 Fold-Change for the comparison between MCF10A-YAP5SA overexpression and MCF10A control cells
# P.Value_YAP-OE	Raw p-value for the comparison between MCF10A-YAP5SA overexpression and MCF10A control cells
# adj.P.Val_YAP-OE	Adjusted p-value for the comparison between MCF10A-YAP5SA overexpression and MCF10A control cells
# logFC_TRAM2-OE	log2 Fold-Change for the comparison between MCF10A-TRAM2 overexpression and MCF10A control cells
# P.Value_TRAM2-OE	Raw p-value for the comparison between MCF10A-TRAM2 overexpression and MCF10A control cells
# adj.P.Val_TRAM2-OE	Adjusted p-value for the comparison between MCF10A-TRAM2 overexpression and MCF10A control cells
Uniprot_ID	Gene_Symbol	logFC_YAP-OE	P.Value_YAP-OE	adj.P.Val_YAP-OE	logFC_TRAM2-OE	P.Value_TRAM2-OE	adj.P.Val_TRAM2-OE
A0A024RBG1	NUDT4B	-0.364152	0.507111	0.704147	-0.650042	0.250657	0.568615
A0A0B4J2D5	GATD3B	-0.328382	0.0407315	0.159351	0.0263259	0.849323	0.943072
A0AVT1	UBA6	-0.411922	0.00272866	0.0280046	0.0742029	0.459928	0.722491
A0FGR8	ESYT2	-0.0720329	0.497841	0.698103	0.145673	0.189431	0.499696
A0MZ66	SHTN1	-0.333916	0.0370488	0.148841	-0.457418	0.00918868	0.136026
A1A4S6	ARHGAP10	1.31582	0.0145702	0.0819875	0.673604	0.149166	0.449653
A1L0T0	ILVBL	-0.362601	0.0487019	0.177899	-0.0916589	0.57191	0.799665
A1L390	PLEKHG3	-0.247052	0.640545	0.798437	0.421209	0.432257	0.706622
A1X283	SH3PXD2B	0.134633	0.585865	0.764127	0.248705	0.32532	0.629605
A2RRP1	NBAS	0.532731	0.0405859	0.159019	-0.237517	0.306918	0.617
A3KMH1	VWA8	-0.282178	0.397321	0.614902	-0.392403	0.249152	0.568187
A3KN83	SBNO1	0.307892	0.557528	0.742882	-0.438233	0.409235	0.69324
A4D1E9	GTPBP10	-0.833498	0.00969138	0.0637185	-0.404357	0.13833	0.438882
A5D8V6	VPS37C	-0.226311	0.405107	0.621638	-0.408279	0.151999	0.452883
A5YKK6	CNOT1	-0.312588	0.0681015	0.218805	0.095513	0.536374	0.778585
A6H8Y1	BDP1	-0.110984	0.548942	0.736626	-0.288923	0.142605	0.442013
A6ND36	FAM83G	-0.0638631	0.728132	0.848108	-0.385407	0.0622539	0.316922
A6NDG6	PGP	-0.109096	0.640639	0.798437	-0.885225	0.00453079	0.0976075
A6NDU8	C5orf51	0.257294	0.439824	0.651672	-0.354295	0.29571	0.607625
A6NGR9	MROH6	-0.100754	0.666743	0.815636	-0.999552	0.00231901	0.0735773
A6NHL2	TUBAL3	-0.287153	0.715777	0.841407	-0.00672658	0.993164	0.997586
A6NHR9	SMCHD1	0.445922	0.0210517	0.104845	0.242075	0.157416	0.4597
A6NIH7	UNC119B	0.573661	0.0885419	0.252053	0.271009	0.385552	0.673975
A6NKD9	CCDC85C	0.456885	0.113123	0.289994	-0.245084	0.3671	0.66282
A6NKF1	SAC3D1	1.86149	0.000525838	0.00888666	1.55088	0.00162979	0.0612076
A6NMY6	ANXA2P2	2.36002	0.204438	0.409199	0.819248	0.643893	0.845516
A6ZKI3	RTL8C	0.765792	0.000865805	0.0126502	0.26693	0.106874	0.393851
A7KAX9	ARHGAP32	-0.566784	0.0924647	0.258599	-0.457376	0.161388	0.465375
A8CG34	POM121C	-0.612861	0.169428	0.368558	0.085467	0.83817	0.93767
A8K2U0	A2ML1	-2.11564	1.28126e-05	0.000812001	-0.163618	0.475202	0.732471
A8MQ03	CYSRT1	-1.14045	0.0615684	0.206334	0.456978	0.408069	0.693102
A8MT69	CENPX	-0.369966	0.129126	0.314197	0.181778	0.429179	0.705785
A8MXV4	NUDT19	-1.20471	0.0141378	0.080387	-0.752264	0.0859824	0.361768
B0I1T2	MYO1G	0.767647	0.076967	0.232119	0.746251	0.0839766	0.358875
B4DXR9	ZNF732	-0.464198	0.411873	0.626898	-0.0973549	0.860362	0.947837
C9JLW8	MCRIP1	0.570436	0.0022161	0.0247744	0.16074	0.243901	0.563106
E9PRG8	C11orf98	0.820187	0.00344113	0.0322992	-0.539735	0.0266859	0.230919
H7BZ55	CROCC2	2.82589	0.000337054	0.0067812	2.27061	0.0013421	0.0547816
L0R6Q1	SLC35A4	0.0429764	0.767743	0.874316	0.0408891	0.778661	0.909425
L0R819	ASDURF	-0.457118	0.326166	0.55183	-0.220124	0.627835	0.836343
L0R8F8	MIEF1	0.936494	0.0451359	0.169762	0.638673	0.143765	0.443634
M0R2J8	DCDC1	0.117222	0.718026	0.843074	0.369737	0.272326	0.588651
O00116	AGPS	-0.0861562	0.443907	0.654202	0.0450904	0.684388	0.867597
O00139	KIF2A	0.177354	0.205016	0.410033	-0.143948	0.295058	0.607367
O00148	DDX39A	-0.062397	0.709477	0.838668	-0.0807794	0.630655	0.838558
O00151	PDLIM1	0.691497	0.000661002	0.0103732	0.00414085	0.97475	0.990575
O00154	ACOT7	-0.00253105	0.984818	0.992247	-0.154415	0.265834	0.581844
O00159	MYO1C	-0.474609	0.479867	0.682064	-0.940529	0.180661	0.488559
O00161	SNAP23	0.166686	0.391384	0.611568	0.0212682	0.910753	0.966614
O00165	HAX1	-1.25997	4.35972e-06	0.000406282	-0.910744	4.55687e-05	0.00924134
O00170	AIP	-0.194674	0.195713	0.399624	-0.199134	0.186736	0.496722
O00178	GTPBP1	0.198675	0.398209	0.615888	0.116632	0.614393	0.82779
O00186	STXBP3	-0.264134	0.147069	0.339855	-0.17979	0.305828	0.615921
O00193	SMAP	0.352721	0.361809	0.584382	-0.409608	0.294087	0.607115
O00194	RAB27B	-1.78156	0.00214154	0.0242357	-0.754779	0.0940286	0.376263
O00203	AP3B1	-0.164402	0.184748	0.386417	0.123921	0.305497	0.615921
O00212	RHOD	-0.196015	0.306399	0.531468	-0.551277	0.015655	0.176439
O00214	LGALS8	0.755556	0.000102001	0.00309667	0.0258706	0.810706	0.924905
O00217	NDUFS8	-0.385923	0.042683	0.164688	-0.229939	0.188394	0.498516
O00231	PSMD11	0.0333163	0.773252	0.878567	-0.0973886	0.409244	0.69324
O00232	PSMD12	-0.103905	0.619775	0.784515	0.0216808	0.916883	0.970071
O00233	PSMD9	0.350047	0.0382796	0.152457	-0.151514	0.313351	0.621472
O00244	ATOX1	0.852477	0.00651037	0.0483922	0.294541	0.240129	0.558638
O00264	PGRMC1	0.199657	0.165402	0.364286	0.247114	0.0957679	0.377543
O00267	SUPT5H	0.437648	0.0489696	0.178744	-0.0205873	0.915478	0.969599
O00268	TAF4	0.765746	0.0010019	0.0141889	-0.0701599	0.652679	0.851576
O00273	DFFA	-0.164495	0.194217	0.397369	-0.103201	0.3995	0.68558
O00291	HIP1	0.318846	0.0284597	0.126349	0.220983	0.10098	0.387656
O00299	CLIC1	-0.0637004	0.56109	0.744924	0.143307	0.210167	0.524791
O00303	EIF3F	-0.0102005	0.922293	0.958399	-0.156867	0.160903	0.465362
O00330	PDHX	-0.82672	0.188193	0.390112	-1.17244	0.0759911	0.343449
O00391	QSOX1	-1.0928	0.0100138	0.0650062	-1.73102	0.000744594	0.0444128
O00399	DCTN6	0.114654	0.451614	0.659471	0.0447636	0.765168	0.902653
O00401	WASL	-0.358879	0.131978	0.318178	-0.563369	0.0303468	0.244074
O00410	IPO5	0.194609	0.0746776	0.229464	-0.113052	0.267265	0.583312
O00411	POLRMT	-0.880068	0.0519758	0.185644	-0.449694	0.276145	0.59129
O00418	EEF2K	-0.447657	0.182738	0.384273	-0.230918	0.472777	0.730564
O00422	SAP18	-0.165421	0.591852	0.767021	-0.15249	0.620629	0.831551
O00425	IGF2BP3	0.407906	0.0463627	0.172704	0.265863	0.162655	0.466612
O00429	DNM1L	0.155034	0.232287	0.442576	0.0640291	0.607606	0.821922
O00442	RTCA	-0.177825	0.385282	0.605613	-0.112934	0.575643	0.802009
O00443	PIK3C2A	0.415789	0.509644	0.70571	-0.693965	0.282962	0.596649
O00461	GOLIM4	0.757647	0.00319286	0.0307169	0.118748	0.529599	0.775583
O00468	AGRN	0.551952	0.00477588	0.0404236	0.213376	0.1709	0.478299
O00469	PLOD2	2.52754	4.59753e-08	2.22226e-05	1.16456	1.52986e-05	0.00598574
O00471	EXOC5	0.760573	0.000327359	0.00669239	0.508158	0.0038125	0.089904
O00479	HMGN4	-0.347296	0.00801514	0.0558965	-0.0983404	0.346927	0.648998
O00483	NDUFA4	-0.56189	0.0370254	0.148841	-0.579064	0.0329045	0.249811
O00487	PSMD14	-0.169396	0.174551	0.374083	-0.221511	0.0874969	0.365977
O00488	ZNF593	-0.30976	0.0439517	0.167168	-0.699774	0.000688309	0.043083
O00499	BIN1	0.570255	0.148166	0.340157	0.257839	0.489231	0.742623
O00505	KPNA3	0.126024	0.470651	0.674709	-0.0905685	0.601082	0.818721
O00506	STK25	1.4775	0.00418791	0.0371201	0.27589	0.477356	0.733632
O00515	LAD1	-0.714151	0.0209754	0.104567	-0.095239	0.710831	0.87864
O00522	KRIT1	-0.538595	0.445943	0.655016	0.101472	0.883637	0.957478
O00541	PES1	-0.116034	0.344528	0.568236	-0.109416	0.371195	0.665861
O00560	SDCBP	-0.182201	0.135445	0.323948	0.53932	0.00124417	0.0546823
O00566	MPHOSPH10	0.0939484	0.716176	0.841681	-0.0273666	0.915311	0.969599
O00567	NOP56	0.0398324	0.729398	0.848954	-0.0948486	0.418611	0.699549
O00571	DDX3X	-0.131439	0.198873	0.402635	-0.0453599	0.641311	0.844841
O00584	RNASET2	-0.122533	0.696689	0.831697	0.648543	0.0655752	0.323773
O00592	PODXL	-0.0963732	0.868322	0.928084	1.2466	0.0584015	0.312667
O00622	CYR61	2.55648	1.7737e-08	1.79853e-05	0.487735	0.00232435	0.0735773
O00625	PIR	-0.799331	0.0741064	0.228775	0.301306	0.46	0.722491
O00629	KPNA4	0.482287	0.0238135	0.113762	0.350295	0.0773622	0.34602
O00712	NFIB	-0.461134	0.350141	0.573204	-0.508042	0.306217	0.616324
O00743	PPP6C	-0.332987	0.738842	0.855431	0.673532	0.504944	0.75446
O00748	CES2	-0.374782	0.00599012	0.0459454	-0.0865498	0.413604	0.697785
O00754	MAN2B1	-0.0211983	0.951338	0.97294	-0.475372	0.196291	0.507749
O00762	UBE2C	-0.0655925	0.7215	0.846172	0.198472	0.296676	0.608474
O00764	PDXK	0.329537	0.0255555	0.118619	0.363031	0.0167373	0.182113
O14497	ARID1A	0.100052	0.748689	0.862003	-0.620849	0.0743351	0.340735
O14519	CDK2AP1	-0.562377	0.0729325	0.226847	-0.165572	0.559186	0.792635
O14530	TXNDC9	0.00463549	0.971815	0.984684	-0.214435	0.130975	0.428001
O14545	TRAFD1	-0.753244	0.225092	0.435714	-0.896697	0.156431	0.458177
O14556	GAPDHS	0.154879	0.836156	0.910896	0.25307	0.736026	0.885958
O14561	NDUFAB1	-0.0516408	0.767063	0.873739	-0.18371	0.307746	0.617529
O14562	UBFD1	-0.152444	0.477862	0.681125	0.155293	0.469951	0.729663
O14578	CIT	0.519451	0.0486044	0.177899	0.175322	0.453901	0.718961
O14579	COPE	0.348089	0.0137533	0.0788793	0.381898	0.00876602	0.133853
O14613	CDC42EP2	1.35943	0.0525736	0.187052	-0.0341148	0.955727	0.983935
O14617	AP3D1	0.144915	0.387455	0.607616	0.134296	0.421573	0.701487
O14618	CCS	0.104663	0.677571	0.821052	-0.33037	0.210958	0.525324
O14639	ABLIM1	-1.84886	3.65245e-05	0.00169172	-0.593039	0.0282279	0.238526
O14641	DVL2	0.360628	0.0151546	0.0841555	-1.03373	2.40889e-05	0.00743004
O14646	CHD1	-0.0640411	0.843598	0.914875	0.245577	0.457217	0.720894
O14647	CHD2	0.338569	0.313709	0.539338	0.20527	0.532575	0.776995
O14653	GOSR2	0.740442	0.0835917	0.243529	0.306561	0.435965	0.709524
O14656	TOR1A	-1.22301	0.125315	0.308871	-0.904467	0.240754	0.558638
O14657	TOR1B	0.798463	0.261022	0.477583	-0.283007	0.679155	0.865446
O14662	STX16	-0.845198	0.42874	0.642553	0.389177	0.711002	0.87864
O14672	ADAM10	0.820926	0.00364226	0.0337591	0.394474	0.0853299	0.361422
O14684	PTGES	-0.567675	0.0755748	0.230267	0.934463	0.0101336	0.143905
O14730	RIOK3	-0.595137	0.0236284	0.113229	0.122177	0.580932	0.805488
O14732	IMPA2	-1.52529	0.000504187	0.0086359	0.499627	0.100129	0.386753
O14733	MAP2K7	-1.39576	0.00431457	0.0377153	-0.96834	0.0253889	0.225038
O14737	PDCD5	0.155622	0.315516	0.541343	0.0772006	0.609469	0.823563
O14744	PRMT5	0.10904	0.565992	0.749041	-0.0990874	0.601268	0.818721
O14745	SLC9A3R1	0.204794	0.122691	0.305072	0.25683	0.0626292	0.31753
O14757	CHEK1	-0.656315	0.187901	0.390112	-1.5325	0.0101728	0.143905
O14763	TNFRSF10B	0.941384	0.0611473	0.205946	0.365214	0.421584	0.701487
O14773	TPP1	-0.423141	0.139966	0.330005	0.0196342	0.941141	0.978398
O14776	TCERG1	-0.071455	0.703121	0.835635	-0.407909	0.0548082	0.303024
O14777	NDC80	-0.0315577	0.950634	0.972697	-0.656276	0.221288	0.536809
O14786	NRP1	0.551978	0.396544	0.614449	-0.203138	0.74999	0.893013
O14802	POLR3A	-0.775972	0.0313364	0.133805	-0.473599	0.149441	0.449653
O14818	PSMA7	-0.0738176	0.541029	0.729914	-0.0141805	0.905381	0.964303
O14828	SCAMP3	-0.0197913	0.972148	0.984773	-0.556159	0.341445	0.644195
O14841	OPLAH	0.474077	0.391527	0.611568	1.30353	0.0380352	0.263284
O14874	BCKDK	-0.774325	0.343707	0.567066	-3.24169	0.00309577	0.0832147
O14880	MGST3	1.50105	0.171778	0.370445	2.30715	0.0503018	0.291253
O14893	GEMIN2	-0.651251	0.168483	0.368082	-0.69209	0.146369	0.446807
O14896	IRF6	-2.50449	0.00056342	0.00927447	-0.449736	0.345101	0.647357
O14907	TAX1BP3	1.22685	0.0349814	0.143561	0.798558	0.136731	0.437133
O14908	GIPC1	0.0309461	0.811363	0.896782	-0.207655	0.137175	0.437133
O14920	IKBKB	0.0758762	0.790751	0.8856	-0.0572605	0.841135	0.939285
O14929	HAT1	-0.113564	0.593212	0.768171	-0.157702	0.462115	0.724114
O14936	CASK	-1.53724	0.000134028	0.00352085	0.112455	0.625057	0.834175
O14949	UQCRQ	-0.44744	0.115368	0.29378	-1.40031	0.000597401	0.0403968
O14950	MYL12B	0.487782	0.016129	0.0876461	-0.29402	0.103499	0.39075
O14964	HGS	0.260442	0.0819343	0.239842	0.263592	0.0789532	0.348112
O14965	AURKA	0.960155	0.012112	0.0725859	0.342542	0.280398	0.595318
O14974	PPP1R12A	0.372836	0.0238744	0.113762	0.0801754	0.564413	0.795766
O14976	GAK	-0.0730584	0.739555	0.855648	0.0540441	0.805422	0.922198
O14979	HNRNPDL	0.0603523	0.531472	0.722597	-0.101461	0.303852	0.614064
O14980	XPO1	0.0342007	0.8342	0.910574	-0.331167	0.0703194	0.333819
O14981	BTAF1	-0.45074	0.0753385	0.230267	-0.197197	0.39643	0.683646
O15013	ARHGEF10	0.696553	0.00215116	0.0242615	0.13274	0.417085	0.698802
O15020	SPTBN2	-0.38576	0.266149	0.482674	-0.196613	0.558904	0.792635
O15027	SEC16A	-0.112003	0.546527	0.735275	0.180288	0.340767	0.643513
O15031	PLXNB2	-0.126413	0.52575	0.71751	0.151961	0.448295	0.715927
O15042	U2SURP	0.183346	0.229892	0.439665	-0.245692	0.120049	0.4111
O15066	KIF3B	0.968024	0.171097	0.370077	0.893113	0.202691	0.516283
O15067	PFAS	0.381435	0.00997703	0.0648507	0.158094	0.199367	0.511808
O15083	ERC2	1.07173	0.34995	0.57311	-1.2417	0.283449	0.596797
O15084	ANKRD28	0.0194149	0.915381	0.953366	-0.0597725	0.744372	0.890547
O15085	ARHGEF11	-0.0034186	0.996249	0.998355	0.791936	0.29424	0.607115
O15091	KIAA0391	-0.0564671	0.751772	0.862912	0.11366	0.52852	0.774674
O15116	LSM1	0.282126	0.0679242	0.218512	0.0537885	0.697165	0.875471
O15118	NPC1	0.680865	0.214126	0.421258	0.624603	0.250727	0.568615
O15121	DEGS1	0.50635	0.0661568	0.215424	0.404914	0.127101	0.422837
O15126	SCAMP1	-0.0502262	0.793198	0.887164	-0.144569	0.457908	0.721343
O15127	SCAMP2	-0.153414	0.405627	0.622059	-0.321478	0.1037	0.391137
O15143	ARPC1B	-0.0743923	0.587764	0.76527	0.154884	0.27391	0.590194
O15144	ARPC2	-0.278114	0.075307	0.230267	0.178301	0.225863	0.540876
O15145	ARPC3	0.0752525	0.485052	0.685973	0.07654	0.477859	0.733632
O15160	POLR1C	-0.0882804	0.4707	0.674709	-0.067777	0.576996	0.802222
O15173	PGRMC2	0.25517	0.218715	0.427822	-0.123669	0.535399	0.778455
O15212	PFDN6	-0.0734628	0.507345	0.704147	-0.0734444	0.507448	0.755489
O15213	WDR46	0.167126	0.438974	0.650994	-0.113326	0.595757	0.815027
O15226	NKRF	-0.299772	0.52873	0.720221	0.277156	0.55953	0.792851
O15228	GNPAT	-0.115016	0.585981	0.764127	0.081054	0.699664	0.876187
O15230	LAMA5	0.744586	0.0171523	0.0909648	0.105316	0.681091	0.865446
O15231	ZNF185	0.494521	0.102849	0.273967	0.613382	0.0519827	0.294659
O15234	CASC3	0.361324	0.199391	0.403022	0.290991	0.292322	0.605402
O15235	MRPS12	-0.323727	0.201316	0.404868	-0.384005	0.137434	0.437133
O15254	ACOX3	1.14824	0.0173174	0.0912672	0.934831	0.0406377	0.268972
O15264	MAPK13	-0.752701	0.00948397	0.0629368	-0.220359	0.347004	0.648998
O15269	SPTLC1	-0.163653	0.341639	0.566234	0.0231628	0.889668	0.958482
O15270	SPTLC2	0.163175	0.839571	0.912264	-1.2324	0.153578	0.455202
O15287	FANCG	-0.160428	0.53944	0.728352	-0.597519	0.0446482	0.27741
O15294	OGT	0.0958818	0.698226	0.832725	-0.0916233	0.710891	0.87864
O15305	PMM2	-0.230191	0.124037	0.30715	-0.243635	0.106519	0.39341
O15327	INPP4B	-0.295737	0.123447	0.306502	0.685199	0.00416325	0.0942306
O15344	MID1	0.894123	0.0773105	0.232344	1.68892	0.00518609	0.101913
O15347	HMGB3	0.0745563	0.558771	0.743724	0.0828222	0.517135	0.763949
O15355	PPM1G	0.072478	0.625217	0.788673	-0.257574	0.109406	0.396225
O15357	INPPL1	1.0418	0.160679	0.357587	-0.105176	0.879607	0.957478
O15371	EIF3D	-0.094401	0.409607	0.625204	0.0220273	0.844093	0.939941
O15372	EIF3H	-0.033172	0.850899	0.918667	-0.0813529	0.646761	0.846971
O15381	NVL	0.548288	0.04622	0.172331	0.476149	0.0747294	0.341024
O15382	BCAT2	0.941089	0.0202073	0.101739	0.424815	0.226572	0.541339
O15397	IPO8	0.617963	0.0763261	0.231582	-1.06967	0.00800721	0.128065
O15400	STX7	0.280077	0.285391	0.503807	0.321391	0.225522	0.540708
O15427	SLC16A3	-0.52871	0.0260793	0.120001	-0.118266	0.557339	0.792635
O15438	ABCC3	-2.03935	0.00150062	0.0188321	-0.411617	0.36377	0.658918
O15446	CD3EAP	0.189096	0.335894	0.560561	-0.0237357	0.900833	0.963346
O15460	P4HA2	0.852357	0.00177316	0.0211581	0.475061	0.0328375	0.249811
O15498	YKT6	0.158421	0.479855	0.682064	-0.429229	0.0801934	0.350849
O15504	NUPL2	-0.353097	0.132325	0.31856	-0.0746988	0.731586	0.884687
O15511	ARPC5	-0.769756	0.31207	0.537247	-0.373127	0.61489	0.828151
O15514	POLR2D	0.147708	0.5939	0.768171	-0.0417837	0.87905	0.957478
O15530	PDPK1	-0.179323	0.676031	0.820186	-0.386116	0.378074	0.670926
O15554	KCNN4	-4.22667	0.000201889	0.00471696	-1.52374	0.0468194	0.282065
O43143	DHX15	-0.0153529	0.872029	0.92955	0.108667	0.273443	0.589938
O43148	RNMT	0.693752	0.0755234	0.230267	0.286392	0.422753	0.702103
O43150	ASAP2	0.810097	0.262417	0.479443	0.788653	0.274249	0.590422
O43156	TTI1	0.112468	0.760532	0.868837	0.0205981	0.95535	0.983935
O43159	RRP8	-1.38308	4.91196e-05	0.00197648	0.108006	0.548172	0.785315
O43166	SIPA1L1	0.00453695	0.991876	0.996333	-0.697752	0.14557	0.445789
O43169	CYB5B	-0.195469	0.233572	0.444023	-0.389064	0.033836	0.251728
O43172	PRPF4	-0.311803	0.168052	0.367595	-0.174498	0.420386	0.700939
O43175	PHGDH	0.54738	0.00349254	0.032652	0.909728	0.00014629	0.0195181
O43181	NDUFS4	-0.440356	0.0310275	0.133087	-0.415057	0.0391264	0.265033
O43237	DYNC1LI2	0.0170962	0.942441	0.968222	-0.198059	0.413494	0.697785
O43240	KLK10	-0.163921	0.673134	0.819412	-2.05802	0.000628245	0.0415316
O43242	PSMD3	-0.00733503	0.959095	0.976849	0.0743243	0.606485	0.821616
O43251	RBFOX2	0.0344861	0.907848	0.94905	0.146727	0.625026	0.834175
O43252	PAPSS1	0.613235	0.0473379	0.175057	0.332006	0.239498	0.558638
O43264	ZW10	-0.344945	0.0487028	0.177899	-0.280517	0.095248	0.377476
O43278	SPINT1	-2.91618	0.00308785	0.0301645	0.501481	0.489038	0.742623
O43290	SART1	-0.121901	0.478452	0.681626	-0.169336	0.332101	0.636099
O43291	SPINT2	-0.64136	0.326264	0.55183	-0.0292384	0.963113	0.985102
O43292	GPAA1	1.14815	0.12974	0.314728	0.515568	0.469248	0.729663
O43293	DAPK3	0.43064	0.17236	0.371227	0.0456219	0.877575	0.956799
O43294	TGFB1I1	2.12359	8.00763e-05	0.00278073	1.5712	0.000597587	0.0403968
O43310	CTIF	3.94554	0.138937	0.32836	3.09027	0.233711	0.551211
O43314	PPIP5K2	-0.574084	0.0876973	0.250211	-0.142384	0.641598	0.844841
O43318	MAP3K7	-0.445171	0.0544507	0.191486	0.559077	0.0224013	0.212686
O43324	EEF1E1	-0.917065	0.00142242	0.0180292	-0.0549768	0.780094	0.909873
O43353	RIPK2	-0.748747	0.0404819	0.158857	-1.28204	0.00317413	0.0838167
O43379	WDR62	-0.0590261	0.907818	0.94905	-0.852543	0.123348	0.415806
O43390	HNRNPR	0.0614039	0.690457	0.828745	0.0556647	0.717833	0.880376
O43395	PRPF3	-0.191763	0.224362	0.434831	-0.205104	0.196731	0.508112
O43396	TXNL1	0.30461	0.0685691	0.219604	-0.0803382	0.593112	0.813635
O43399	TPD52L2	0.225166	0.0651996	0.214031	-0.00667063	0.950933	0.982521
O43402	EMC8	0.907336	0.382494	0.603187	-0.758932	0.461713	0.724059
O43423	ANP32C	-0.0832291	0.78982	0.885477	-0.148963	0.635094	0.84203
O43426	SYNJ1	0.575111	0.187888	0.390112	0.332636	0.42866	0.705619
O43427	FIBP	-0.211231	0.651175	0.80602	-0.54508	0.260616	0.575461
O43432	EIF4G3	0.153435	0.374697	0.596081	-0.290713	0.113284	0.400804
O43447	PPIH	-0.190863	0.197733	0.401967	-0.166922	0.254019	0.571627
O43464	HTRA2	-0.0851154	0.79041	0.8856	0.0104071	0.974015	0.990424
O43488	AKR7A2	0.282286	0.338988	0.564053	-0.0288175	0.919809	0.971869
O43491	EPB41L2	1.06142	0.000127207	0.00343052	0.287922	0.0948504	0.377297
O43502	RAD51C	-0.0620454	0.899882	0.944217	-0.742867	0.159303	0.463047
O43504	LAMTOR5	0.0982354	0.72733	0.848108	0.213711	0.454858	0.718961
O43520	ATP8B1	0.924479	0.0134541	0.0778306	-0.15642	0.60555	0.820892
O43524	FOXO3	-0.622613	0.123531	0.30656	0.109056	0.77024	0.90501
O43583	DENR	-0.118326	0.5384	0.727529	-0.148504	0.443297	0.713271
O43592	XPOT	-0.509701	0.472006	0.675246	0.10574	0.879395	0.957478
O43598	DNPH1	-0.0736955	0.62824	0.789974	-0.426491	0.0199658	0.200053
O43615	TIMM44	-0.0785364	0.697477	0.832049	-0.0139058	0.944853	0.979833
O43617	TRAPPC3	-0.0199356	0.872164	0.92955	-0.0246646	0.842272	0.939357
O43633	CHMP2A	-0.300673	0.146423	0.339055	-0.0337213	0.861058	0.947837
O43639	NCK2	-0.0134322	0.97009	0.983474	-0.219859	0.544417	0.782959
O43653	PSCA	-3.92894	3.35924e-07	6.81255e-05	-0.622234	0.0373393	0.261503
O43660	PLRG1	0.265975	0.263767	0.481003	-0.0865561	0.70561	0.877687
O43663	PRC1	0.506366	0.0158651	0.08677	-0.0945231	0.582821	0.80653
O43665	RGS10	0.82351	0.0897643	0.253965	0.48439	0.288419	0.601672
O43670	ZNF207	0.0853977	0.435974	0.649351	-0.277326	0.0291944	0.241855
O43674	NDUFB5	-0.573057	0.0432889	0.166017	-0.087567	0.722443	0.88293
O43676	NDUFB3	0.221076	0.129116	0.314197	-0.175983	0.214617	0.529751
O43678	NDUFA2	-0.259361	0.173526	0.373104	-0.261162	0.170902	0.478299
O43681	ASNA1	0.25195	0.0984359	0.268554	0.0219555	0.874273	0.954676
O43684	BUB3	-0.0843639	0.552773	0.739962	-0.0591761	0.675293	0.862523
O43707	ACTN4	0.0771497	0.414043	0.629444	0.0682602	0.467743	0.729396
O43708	GSTZ1	-0.966999	0.187715	0.390112	-0.451529	0.519634	0.765544
O43709	BUD23	0.08892	0.67496	0.820044	-0.524043	0.0340105	0.251728
O43716	GATC	-0.970551	0.0111446	0.0694144	-1.06847	0.00688125	0.118666
O43719	HTATSF1	0.0843347	0.827249	0.906451	-0.344079	0.384782	0.673975
O43747	AP1G1	-0.0118224	0.958743	0.976849	-0.0351461	0.877863	0.956799
O43752	STX6	-0.290237	0.0888875	0.252476	0.278905	0.0998063	0.386568
O43765	SGTA	0.196726	0.517021	0.711219	-0.132167	0.660884	0.854984
O43768	ENSA	-0.372471	0.103295	0.274622	-0.0135002	0.948373	0.981268
O43772	SLC25A20	1.44022	0.0251154	0.117468	1.45272	0.0242145	0.219533
O43776	NARS	-0.0727088	0.573673	0.754872	-0.0750198	0.561821	0.794763
O43795	MYO1B	-0.582737	0.0479167	0.176169	-0.225328	0.39182	0.678828
O43805	SSNA1	0.42574	0.167036	0.36661	0.14972	0.606965	0.821903
O43809	NUDT21	-0.18918	0.3302	0.555952	-0.0671234	0.722335	0.88293
O43813	LANCL1	-0.319852	0.431848	0.645153	-0.490543	0.240309	0.558638
O43815	STRN	-0.0674292	0.692992	0.829627	0.0484873	0.775939	0.907559
O43818	RRP9	0.332833	0.0255722	0.118619	-0.0673459	0.593089	0.813635
O43819	SCO2	-0.236564	0.593091	0.768171	-0.1397	0.750828	0.893801
O43822	CFAP410	0.0764783	0.754915	0.865149	0.212772	0.395245	0.682584
O43823	AKAP8	-0.38603	0.110687	0.286903	-0.338388	0.154414	0.456691
O43824	GTPBP6	-1.06815	0.0208152	0.104076	-2.41588	0.00020422	0.0235317
O43837	IDH3B	-0.766063	0.000433161	0.00789974	-0.427635	0.0120566	0.156868
O43847	NRDC	0.116788	0.688706	0.827427	0.232156	0.432978	0.70676
O43852	CALU	0.923271	0.00291676	0.028937	-0.0153306	0.945328	0.980125
O43865	AHCYL1	-0.73901	0.00287583	0.0287583	-0.454494	0.0309049	0.245592
O43896	KIF1C	1.43937	0.000608188	0.00975796	0.492775	0.0959588	0.377543
O43920	NDUFS5	-0.681553	0.0201009	0.101404	-0.747409	0.0131942	0.164361
O43924	PDE6D	0.773308	0.0107661	0.0680601	0.11869	0.623293	0.833139
O43929	ORC4	-0.184314	0.570818	0.75307	-1.07354	0.00910734	0.135806
O43930	PRKY	-0.372913	0.468601	0.673606	0.0414499	0.934653	0.975039
O60216	RAD21	-0.09224	0.473468	0.676955	0.119584	0.358165	0.654141
O60218	AKR1B10	-2.14122	1.72757e-06	0.000213629	0.246397	0.182087	0.489492
O60220	TIMM8A	0.314967	0.217643	0.426536	0.00799433	0.9737	0.990302
O60231	DHX16	0.465607	0.339613	0.564907	-0.560069	0.25684	0.573395
O60232	SSSCA1	-0.37242	0.0166508	0.0896175	-0.190435	0.160038	0.463917
O60256	PRPSAP2	-0.12037	0.712479	0.839282	-0.223658	0.498235	0.748904
O60264	SMARCA5	-0.135125	0.218721	0.427822	-0.307508	0.0164719	0.181695
O60266	ADCY3	0.470507	0.503308	0.701786	0.307636	0.658923	0.853916
O60271	SPAG9	0.217218	0.111112	0.287417	0.239208	0.0841976	0.359113
O60287	URB1	0.117185	0.509726	0.70571	-0.378815	0.0568976	0.308116
O60292	SIPA1L3	0.598642	0.0443441	0.168156	-0.400805	0.148551	0.449653
O60294	LCMT2	-0.248064	0.374985	0.596352	-0.877254	0.0108273	0.147169
O60306	AQR	0.148463	0.434104	0.647498	0.112268	0.550717	0.78696
O60313	OPA1	0.352129	0.345356	0.569046	-0.0363248	0.920094	0.971869
O60333	KIF1B	0.319786	0.366638	0.588093	-0.137254	0.691886	0.872575
O60341	KDM1A	-0.206751	0.128815	0.314197	-0.404255	0.010924	0.147392
O60343	TBC1D4	-0.291339	0.2352	0.446282	0.104598	0.656797	0.853131
O60353	FZD6	0.61205	0.393372	0.612295	-0.549479	0.441393	0.712299
O60361	NME2P1	-0.252992	0.199885	0.403591	0.0705083	0.706735	0.878166
O60423	ATP8B3	0.211381	0.682093	0.823784	-1.16562	0.047847	0.286066
O60437	PPL	-1.42906	3.96755e-05	0.00171927	-0.627628	0.00691134	0.118781
O60443	GSDME	2.96829	1.7811e-05	0.00098154	1.19012	0.00619394	0.113191
O60462	NRP2	-0.357384	0.21359	0.420545	0.176468	0.522966	0.768298
O60476	MAN1A2	-0.292146	0.627325	0.789607	0.0320447	0.957194	0.984278
O60488	ACSL4	0.456898	0.088297	0.251522	0.0431188	0.858863	0.947301
O60493	SNX3	-0.0540822	0.593931	0.768171	0.126753	0.229872	0.545529
O60499	STX10	-0.411335	0.560498	0.74469	-0.839198	0.250886	0.568615
O60502	OGA	0.54283	0.0067309	0.0496261	0.379792	0.0344466	0.253661
O60504	SORBS3	0.468773	0.0283414	0.126193	0.0434437	0.809854	0.924558
O60506	SYNCRIP	-0.070116	0.50774	0.7042	-0.0624797	0.553848	0.788767
O60508	CDC40	1.67342	0.0173124	0.0912672	0.895362	0.146844	0.447415
O60513	B4GALT4	1.69138	0.00279258	0.0282602	0.152278	0.709168	0.87864
O60518	RANBP6	0.232035	0.36576	0.588093	-0.291729	0.262679	0.577433
O60524	NEMF	-0.00374222	0.978016	0.988551	0.177271	0.215594	0.530884
O60547	GMDS	-2.34301	0.0028302	0.0285271	-0.60399	0.302015	0.613358
O60551	NMT2	-0.11666	0.876123	0.931772	-1.39665	0.0909109	0.371616
O60563	CCNT1	0.162605	0.61372	0.7818	1.10938	0.00744204	0.123304
O60566	BUB1B	-0.197193	0.852737	0.919476	-0.5001	0.639904	0.844213
O60568	PLOD3	-0.0207793	0.910545	0.950841	0.189456	0.321702	0.627802
O60610	DIAPH1	-0.0300274	0.868591	0.928084	-0.156017	0.400915	0.686476
O60613	SELENOF	-0.0725841	0.788811	0.88503	-0.384368	0.181261	0.488826
O60645	EXOC3	0.146148	0.699577	0.832986	-0.23662	0.535393	0.778455
O60664	PLIN3	0.310094	0.0205377	0.102993	0.417689	0.00476686	0.0982437
O60678	PRMT3	0.396848	0.277271	0.496036	-0.139386	0.692653	0.872918
O60684	KPNA6	0.197543	0.0991968	0.269176	0.11123	0.323596	0.629077
O60701	UGDH	0.785215	0.0257925	0.119278	0.729475	0.0347701	0.253921
O60711	LPXN	-0.503148	0.0437633	0.167001	0.257154	0.255154	0.573095
O60716	CTNND1	-0.600182	0.00114737	0.0155124	-0.0981255	0.438375	0.711267
O60749	SNX2	0.590694	0.0559812	0.194943	0.755213	0.0214619	0.208852
O60762	DPM1	0.266698	0.150749	0.343968	-0.0850595	0.625385	0.834175
O60763	USO1	-0.32955	0.0827156	0.241571	0.411611	0.0385366	0.264269
O60783	MRPS14	-0.179529	0.18774	0.390112	-0.0383809	0.765643	0.902654
O60784	TOM1	0.559641	0.157991	0.353805	0.389341	0.309734	0.61855
O60812	HNRNPCL1	-0.718201	0.143841	0.335144	-0.116065	0.799665	0.920177
O60814	HIST1H2BK	-0.162804	0.454162	0.661459	-0.0222282	0.917071	0.970071
O60826	CCDC22	0.197383	0.142867	0.333698	0.0794697	0.530667	0.775609
O60828	PQBP1	-0.437487	0.325388	0.551191	-0.377857	0.391845	0.678828
O60831	PRAF2	0.878777	0.031962	0.134585	0.0305036	0.930165	0.97377
O60832	DKC1	-0.173948	0.299185	0.523058	0.227095	0.185548	0.494861
O60841	EIF5B	0.809446	0.000178408	0.00426665	-0.00227101	0.985548	0.993978
O60869	EDF1	0.304874	0.191772	0.394276	0.128852	0.562963	0.79535
O60870	KIN	0.87955	0.013364	0.0776121	-0.0430883	0.879987	0.957478
O60879	DIAPH2	-0.0609105	0.725499	0.847857	-0.103925	0.55224	0.788465
O60884	DNAJA2	-0.36574	0.0320402	0.134585	-0.145781	0.330111	0.634497
O60885	BRD4	1.0269	0.00547517	0.0434415	0.520058	0.0912218	0.371744
O60888	CUTA	0.361148	0.31268	0.538115	-0.254136	0.46986	0.729663
O60911	CTSV	-2.36986	2.06444e-06	0.000237879	-0.0777315	0.694452	0.874317
O60925	PFDN1	0.0490646	0.786441	0.883896	-0.0472228	0.794237	0.91789
O60927	PPP1R11	1.0683	0.309428	0.534333	0.637587	0.535069	0.778455
O60934	NBN	-0.867944	0.0106368	0.0677494	-0.426713	0.140251	0.44084
O60936	NOL3	0.0884469	0.48134	0.683121	-0.231539	0.0899264	0.369982
O60942	RNGTT	-0.505509	0.0742329	0.228775	0.148355	0.562537	0.795333
O75044	SRGAP2	-0.0965163	0.590851	0.76673	-0.0957514	0.59374	0.813635
O75063	FAM20B	-0.788728	0.11886	0.299364	-0.806363	0.112024	0.399574
O75071	EFCAB14	-0.227287	0.239632	0.452657	0.14893	0.428974	0.705785
O75083	WDR1	0.0640354	0.53887	0.72797	0.182385	0.10556	0.392907
O75116	ROCK2	0.55154	0.00108062	0.0149693	0.307506	0.0233751	0.218258
O75122	CLASP2	-0.132433	0.880527	0.934413	-0.45388	0.609376	0.823563
O75127	PTCD1	-0.490122	0.00836329	0.0572999	-0.454319	0.0121472	0.156868
O75131	CPNE3	-0.218438	0.0569396	0.196864	0.137979	0.197103	0.508816
O75146	HIP1R	0.175083	0.417803	0.632056	0.395775	0.0901697	0.369982
O75150	RNF40	0.106847	0.610736	0.779369	-0.0494912	0.812342	0.925338
O75151	PHF2	0.255179	0.583758	0.763271	0.323978	0.489305	0.742623
O75152	ZC3H11A	0.285302	0.100144	0.27013	-0.0184994	0.9068	0.964457
O75153	CLUH	-0.528014	0.00444669	0.038493	-0.0960153	0.493189	0.745634
O75157	TSC22D2	0.15966	0.332486	0.558099	0.0312316	0.845	0.940331
O75165	DNAJC13	0.455362	0.210074	0.416045	0.39443	0.271578	0.588095
O75170	PPP6R2	0.00350253	0.990357	0.995857	0.122869	0.673445	0.86167
O75175	CNOT3	-0.144529	0.517244	0.711219	-0.210422	0.353081	0.651335
O75179	ANKRD17	-0.414637	0.0120676	0.0724906	-0.382381	0.0175873	0.186543
O75190	DNAJB6	0.620711	0.00963284	0.0637185	-0.0708961	0.707534	0.878569
O75208	COQ9	-1.6536	0.00622154	0.0468214	-0.941142	0.0684768	0.330074
O75223	GGCT	-0.803155	0.000208213	0.00484239	-0.489646	0.00433576	0.0964135
O75251	NDUFS7	0.100725	0.782202	0.882458	0.478982	0.211615	0.525668
O75306	NDUFS2	-0.252961	0.321291	0.547177	-0.488913	0.0758127	0.343449
O75312	ZPR1	-0.229626	0.115558	0.293969	-0.0932713	0.492972	0.745634
O75323	NIPSNAP2	-0.11773	0.323892	0.549775	-0.0237446	0.83726	0.937366
O75330	HMMR	-0.393753	0.356159	0.578944	-0.549646	0.209129	0.523598
O75340	PDCD6	0.0136897	0.94186	0.968049	-0.552701	0.0165584	0.181695
O75347	TBCA	0.0365931	0.783274	0.882881	0.0441583	0.740241	0.888081
O75348	ATP6V1G1	-0.735216	0.158612	0.354881	-0.582895	0.252405	0.57043
O75351	VPS4B	-0.280092	0.0828768	0.241903	-0.166192	0.272726	0.589056
O75362	ZNF217	0.473403	0.0584939	0.200246	-0.130413	0.559062	0.792635
O75367	H2AFY	-0.327933	0.00797368	0.055684	-0.178964	0.0905563	0.370856
O75368	SH3BGRL	-0.349571	0.368349	0.589685	-0.816225	0.0572269	0.308989
O75369	FLNB	-0.0196635	0.851144	0.918736	0.159756	0.154674	0.456844
O75376	NCOR1	-0.0476214	0.868994	0.928123	-0.0220521	0.939075	0.977841
O75380	NDUFS6	0.231955	0.120232	0.30162	0.208651	0.156236	0.458016
O75381	PEX14	1.19363	0.000259037	0.00556491	0.758611	0.00413061	0.0939112
O75382	TRIM3	0.428771	0.362953	0.585443	-0.0652212	0.886881	0.95833
O75390	CS	-0.176387	0.158982	0.355106	-0.324055	0.0216983	0.209634
O75391	SPAG7	-0.792327	0.0387597	0.153885	-0.807844	0.0359661	0.257986
O75396	SEC22B	0.322988	0.0789037	0.235042	-0.0931142	0.576617	0.802222
O75400	PRPF40A	-0.171417	0.357228	0.579938	-0.066143	0.715829	0.880337
O75410	TACC1	-0.305463	0.340513	0.565372	-1.69133	0.000547926	0.0388638
O75414	NME6	-0.124392	0.661937	0.81335	-0.397715	0.185338	0.49456
O75427	LRCH4	0.313463	0.286305	0.505015	0.423889	0.161255	0.465375
O75431	MTX2	-0.157968	0.388353	0.608451	-0.237537	0.207764	0.522055
O75436	VPS26A	-0.208157	0.372232	0.593464	-0.392372	0.113192	0.400804
O75438	NDUFB1	0.510723	0.180425	0.381466	0.124969	0.728405	0.884554
O75439	PMPCB	-0.265798	0.0689422	0.220389	-0.111408	0.403231	0.688343
O75448	MED24	-0.173859	0.722468	0.846524	0.142078	0.771319	0.905284
O75475	PSIP1	-0.15486	0.282831	0.501167	-0.190205	0.195246	0.506859
O75477	ERLIN1	0.464403	0.0410835	0.160225	0.406218	0.0658969	0.324091
O75489	NDUFS3	0.157803	0.485043	0.685973	0.210314	0.357986	0.65405
O75494	SRSF10	-0.115973	0.304817	0.530344	-0.0797494	0.472274	0.730564
O75506	HSBP1	0.0223618	0.922782	0.958588	0.0742505	0.748339	0.892571
O75521	ECI2	0.497458	0.014171	0.080456	0.354844	0.0560006	0.305952
O75525	KHDRBS3	0.53733	0.0858667	0.24753	-0.264097	0.362976	0.658186
O75528	TADA3	0.617945	0.0407406	0.159351	0.431557	0.126504	0.421853
O75530	EED	0.292414	0.360599	0.582985	-0.537158	0.113241	0.400804
O75531	BANF1	0.143268	0.370026	0.591618	-0.186797	0.250905	0.568615
O75533	SF3B1	0.0627422	0.564298	0.747385	-0.0762698	0.485744	0.740445
O75534	CSDE1	-0.0430902	0.668168	0.816333	-0.00702921	0.943913	0.979259
O75554	WBP4	0.640849	0.124807	0.308367	0.146762	0.70425	0.877284
O75569	PRKRA	-0.160252	0.678187	0.821406	-0.159436	0.679717	0.865446
O75575	CRCP	-0.155235	0.691948	0.829305	-0.2826	0.476021	0.733043
O75600	GCAT	1.86146	0.00136619	0.0176698	0.634517	0.137643	0.437522
O75608	LYPLA1	-0.577156	0.00137067	0.0176827	-0.0508563	0.680614	0.865446
O75616	ERAL1	-0.584339	0.0799886	0.236148	-0.0396525	0.894859	0.961215
O75643	SNRNP200	0.0832361	0.505662	0.703349	0.045077	0.71564	0.880337
O75663	TIPRL	0.156184	0.358016	0.580474	0.0420373	0.799437	0.920177
O75665	OFD1	0.209236	0.68161	0.823781	0.971145	0.0843596	0.359113
O75674	TOM1L1	0.0185356	0.979085	0.989095	-1.50382	0.0602486	0.31421
O75676	RPS6KA4	-0.256226	0.119346	0.299992	0.102594	0.503997	0.754433
O75683	SURF6	0.097784	0.600756	0.774039	0.00466347	0.979903	0.992233
O75688	PPM1B	1.01025	0.00578158	0.0449604	0.457737	0.127459	0.423195
O75689	ADAP1	-2.09446	0.016383	0.0887411	-0.955762	0.202708	0.516283
O75691	UTP20	-0.377977	0.221403	0.431072	-0.382576	0.216363	0.531865
O75694	NUP155	-0.138165	0.471922	0.675246	-0.286122	0.157126	0.459578
O75695	RP2	0.687907	0.519523	0.712916	-0.182417	0.862616	0.948013
O75717	WDHD1	-0.49413	0.0199457	0.100923	-0.225863	0.220081	0.535992
O75718	CRTAP	0.691558	0.00232319	0.0253855	-0.105246	0.519014	0.765126
O75746	SLC25A12	-0.625919	0.026788	0.122057	0.00333977	0.988773	0.995456
O75787	ATP6AP2	-0.40187	0.627567	0.789716	-0.603473	0.470611	0.729663
O75791	GRAP2	-0.568309	0.444659	0.654593	-1.54376	0.0611146	0.315209
O75792	RNASEH2A	0.121945	0.532942	0.723819	-0.229739	0.254898	0.573095
O75794	CDC123	0.285523	0.593822	0.768171	-0.425764	0.43173	0.706622
O75815	BCAR3	-1.29801	0.00143664	0.018164	-0.583609	0.0632884	0.318642
O75817	POP7	1.35491	0.0592862	0.201732	-0.838941	0.209989	0.524713
O75821	EIF3G	-0.150081	0.284922	0.503329	-0.448879	0.00926994	0.136526
O75822	EIF3J	-0.172375	0.170128	0.368961	-0.556957	0.0013164	0.0547816
O75828	CBR3	-1.19424	0.258832	0.47529	-1.04797	0.317153	0.62421
O75832	PSMD10	0.214846	0.165923	0.364958	0.149628	0.318976	0.626097
O75843	AP1G2	0.74747	0.250611	0.466889	1.00716	0.134006	0.433092
O75844	ZMPSTE24	-0.668534	0.00578396	0.0449604	-0.201238	0.290812	0.604022
O75874	IDH1	-0.424833	0.00752361	0.0534989	0.0240059	0.844909	0.940331
O75879	GATB	-1.31474	0.000381745	0.00735912	-1.08618	0.00127268	0.0546823
O75880	SCO1	-0.444311	0.12682	0.310767	-0.127193	0.638123	0.84362
O75886	STAM2	0.416587	0.439121	0.650994	-0.196685	0.710588	0.87864
O75909	CCNK	-0.457736	0.313914	0.539507	-0.795718	0.0992041	0.386107
O75915	ARL6IP5	-0.794622	0.00410662	0.0367188	0.0743472	0.717431	0.880376
O75934	BCAS2	-0.145336	0.402359	0.618979	0.184352	0.294732	0.607317
O75935	DCTN3	0.51602	0.224809	0.435531	0.102784	0.799662	0.920177
O75937	DNAJC8	0.50871	0.00397101	0.0360162	0.266544	0.0683058	0.330074
O75940	SMNDC1	-0.185822	0.346683	0.570296	-0.437199	0.0470541	0.282659
O75947	ATP5PD	-0.175044	0.256013	0.472167	-0.0472107	0.749641	0.893013
O75955	FLOT1	1.34022	1.03389e-05	0.000689711	0.324942	0.0425035	0.274683
O75962	TRIO	0.673369	0.0421779	0.163363	-0.69351	0.0377149	0.262657
O75964	ATP5MG	-0.0967846	0.681275	0.823573	0.0649128	0.782292	0.911356
O75970	MPDZ	2.10807	0.00534326	0.0428644	0.629499	0.287718	0.601241
O75976	CPD	0.256961	0.258182	0.474896	0.0999133	0.6483	0.848009
O76003	GLRX3	1.01733e-05	0.999963	0.999963	-0.135784	0.536331	0.778585
O76011	KRT34	1.91439	0.000220661	0.00501683	0.0640411	0.834491	0.935826
O76021	RSL1D1	-0.12067	0.411309	0.626898	-0.210519	0.1694	0.476086
O76024	WFS1	0.46961	0.0151457	0.0841555	0.815093	0.000722428	0.0441291
O76031	CLPX	-0.43308	0.0239259	0.113794	0.12897	0.429668	0.705968
O76054	SEC14L2	-0.546942	0.00862198	0.0584404	0.0783736	0.631379	0.83908
O76070	SNCG	-0.170293	0.61019	0.779261	0.157007	0.637896	0.843588
O76071	CIAO1	-0.182124	0.500455	0.699754	-0.0425517	0.873092	0.954621
O76094	SRP72	0.0250708	0.866568	0.927095	-0.240098	0.135907	0.436108
O94760	DDAH1	2.49118	1.99716e-06	0.000235479	-0.150829	0.471912	0.730563
O94763	URI1	-0.376527	0.200438	0.404071	-0.219318	0.439435	0.711956
O94776	MTA2	0.0526314	0.732961	0.851281	-0.273661	0.104216	0.391595
O94788	ALDH1A2	-1.69173	0.105632	0.278094	-0.027099	0.97735	0.991715
O94804	STK10	0.555169	0.00257843	0.0272754	0.269557	0.0681754	0.330074
O94822	LTN1	-0.139688	0.628503	0.790109	-0.969454	0.00849284	0.132082
O94826	TOMM70	-0.143645	0.219744	0.428729	-0.116602	0.311094	0.619608
O94830	DDHD2	-0.619656	0.108898	0.284154	-1.73134	0.00106361	0.0504395
O94832	MYO1D	0.320606	0.264214	0.481258	0.715121	0.0284442	0.239555
O94842	TOX4	0.4888	0.10088	0.27119	-0.145006	0.5965	0.815487
O94851	MICAL2	1.64503	0.00677295	0.0496944	0.504119	0.296299	0.608192
O94855	SEC24D	2.92587	0.000702208	0.0107742	1.25276	0.0501822	0.291253
O94864	SUPT7L	-1.16833	0.0692744	0.220971	-0.640928	0.282257	0.596406
O94874	UFL1	-0.173974	0.22243	0.432574	-0.137391	0.326454	0.631004
O94880	PHF14	-0.01249	0.96225	0.978854	0.0250498	0.924391	0.972468
O94888	UBXN7	-0.293844	0.330826	0.556684	-0.139753	0.635452	0.842286
O94901	SUN1	-0.318432	0.271875	0.489666	-0.0893752	0.748738	0.892571
O94903	PLPBP	0.509031	0.0117634	0.0715972	0.100711	0.536114	0.778585
O94905	ERLIN2	0.139559	0.55285	0.739962	0.0572427	0.805791	0.922203
O94906	PRPF6	0.300335	0.0319254	0.134585	0.0425173	0.721781	0.882855
O94913	PCF11	0.145878	0.478595	0.681626	0.0146268	0.942398	0.978688
O94915	FRYL	-0.585826	0.129211	0.314197	-0.362993	0.324626	0.629397
O94919	ENDOD1	-0.0131734	0.913062	0.952196	-0.520586	0.002266	0.073041
O94925	GLS	-1.1045	4.41196e-06	0.000406282	-0.021471	0.832934	0.935115
O94927	HAUS5	-0.210915	0.559024	0.743724	0.62424	0.109504	0.396225
O94929	ABLIM3	-0.166479	0.400468	0.617885	0.488316	0.0319129	0.247434
O94964	SOGA1	-0.0965989	0.467011	0.672492	-0.473794	0.00589991	0.110787
O94966	USP19	-0.213614	0.727917	0.848108	-1.53537	0.0327078	0.249811
O94967	WDR47	-0.411488	0.164079	0.362159	0.259895	0.361102	0.656668
O94973	AP2A2	0.268237	0.138016	0.327595	0.235228	0.186286	0.495785
O94979	SEC31A	0.299791	0.0752954	0.230267	0.2854	0.0875783	0.365977
O94992	HEXIM1	-0.129182	0.590477	0.766441	-0.338153	0.181065	0.488559
O95071	UBR5	0.15874	0.502485	0.701073	0.444036	0.0857605	0.361768
O95081	AGFG2	0.346999	0.0467986	0.173654	0.181314	0.253471	0.571279
O95084	PRSS23	0.27334	0.560501	0.74469	-0.852375	0.0955565	0.377476
O95104	SCAF4	-0.173294	0.521835	0.714669	-0.268164	0.330514	0.634497
O95139	NDUFB6	-0.359927	0.671885	0.818663	-1.01144	0.252265	0.57043
O95140	MFN2	-0.446354	0.0300896	0.130836	-0.632489	0.00589766	0.110787
O95155	UBE4B	0.521833	0.0856372	0.247484	0.240697	0.391327	0.678828
O95159	ZFPL1	0.294301	0.109046	0.28439	-0.072223	0.669137	0.859302
O95163	ELP1	-0.283295	0.0213558	0.105742	0.0226237	0.824503	0.931632
O95166	GABARAP	0.864583	0.221503	0.431103	0.387356	0.568489	0.798474
O95168	NDUFB4	-0.492645	0.0285424	0.126484	-0.422147	0.0515092	0.294659
O95169	NDUFB8	0.0800705	0.694051	0.830306	-0.298683	0.167263	0.472174
O95171	SCEL	-0.57611	0.0101859	0.0657867	-0.4799	0.0235772	0.218258
O95182	NDUFA7	0.127934	0.504256	0.701806	-0.0520115	0.783362	0.911874
O95197	RTN3	0.0333328	0.934647	0.964056	0.393546	0.347429	0.648998
O95202	LETM1	-0.21712	0.676397	0.820186	-0.113466	0.826605	0.932552
O95208	EPN2	-0.0171725	0.937909	0.965859	0.116416	0.600755	0.818713
O95210	STBD1	0.309191	0.0707374	0.223034	0.394497	0.0290794	0.241693
O95218	ZRANB2	0.270317	0.377707	0.598242	0.417628	0.187449	0.497834
O95219	SNX4	-0.195437	0.427357	0.641414	-0.0443783	0.854067	0.945441
O95229	ZWINT	0.681829	0.0646513	0.213163	0.351998	0.300024	0.611383
O95232	LUC7L3	-0.17911	0.395359	0.61359	-0.0334358	0.870931	0.953285
O95235	KIF20A	0.122514	0.396852	0.61455	-0.570024	0.00330673	0.0842469
O95239	KIF4A	-0.0426064	0.79215	0.886775	-0.30641	0.0864554	0.362855
O95248	SBF1	0.143646	0.601219	0.774039	-0.359128	0.21136	0.525668
O95249	GOSR1	-0.0404142	0.863962	0.925478	0.136775	0.565991	0.796409
O95251	KAT7	0.0690613	0.847532	0.916398	0.00586383	0.986959	0.99461
O95274	LYPD3	0.863464	0.473886	0.677361	1.68725	0.180662	0.488559
O95292	VAPB	0.305412	0.139028	0.32836	-0.113136	0.558974	0.792635
O95295	SNAPIN	-0.0567271	0.797264	0.888838	0.104705	0.63718	0.843035
O95297	MPZL1	0.0837129	0.618585	0.784252	-0.0131957	0.936935	0.976215
O95298	NDUFC2	-0.638231	0.125141	0.308742	-1.20339	0.0123274	0.157335
O95299	NDUFA10	-0.188955	0.177973	0.378691	-0.227782	0.113123	0.400804
O95302	FKBP9	-0.13996	0.411819	0.626898	0.0406678	0.807606	0.92313
O95336	PGLS	-0.0767899	0.523583	0.715734	0.0679347	0.57143	0.799434
O95340	PAPSS2	2.88207	5.281e-07	9.23265e-05	0.748493	0.00498178	0.100229
O95347	SMC2	0.205846	0.417898	0.632056	0.158508	0.529115	0.775098
O95352	ATG7	0.0455704	0.846008	0.915922	0.252401	0.299238	0.610764
O95359	TACC2	-0.444293	0.0725682	0.226168	0.601875	0.0234058	0.218258
O95361	TRIM16	0.342859	0.417363	0.631839	-0.2614	0.532611	0.776995
O95365	ZBTB7A	-1.08669	0.0241954	0.114476	-0.888262	0.0529093	0.297065
O95372	LYPLA2	-0.576851	0.00514587	0.0420182	-0.0948226	0.545143	0.782959
O95373	IPO7	-0.0777365	0.552895	0.739962	-0.0441405	0.734094	0.885102
O95376	ARIH2	0.246398	0.10022	0.27013	0.49097	0.00619725	0.113191
O95379	TNFAIP8	-1.66024	0.000126992	0.00343052	0.575083	0.0421405	0.274571
O95382	MAP3K6	0.388383	0.465922	0.671873	-2.21501	0.00253133	0.0766164
O95391	SLU7	-0.219053	0.831034	0.909244	-1.10769	0.29775	0.608952
O95394	PGM3	0.597008	0.00070553	0.0107742	0.345969	0.0144876	0.170695
O95396	MOCS3	0.407472	0.150476	0.343952	0.0336514	0.898562	0.963152
O95400	CD2BP2	0.0928211	0.616642	0.782767	-0.360079	0.078741	0.348053
O95425	SVIL	0.651871	0.137619	0.32714	0.721413	0.105462	0.392907
O95429	BAG4	0.151285	0.788662	0.88503	-0.684148	0.245941	0.566011
O95433	AHSA1	-0.22009	0.0589177	0.201114	-0.114985	0.282322	0.596406
O95453	PARN	-0.401244	0.148187	0.340157	-0.528414	0.0684174	0.330074
O95456	PSMG1	-0.395495	0.0450596	0.169762	-0.348362	0.0698508	0.332842
O95470	SGPL1	-0.001592	0.994731	0.998077	0.497597	0.0665758	0.325496
O95478	NSA2	-0.446873	0.0416089	0.161777	-0.387342	0.0686456	0.330516
O95486	SEC24A	0.336399	0.0607086	0.205195	0.082749	0.604942	0.820727
O95487	SEC24B	-0.524688	0.211652	0.418517	-0.634989	0.139233	0.440102
O95544	NADK	0.923345	0.263511	0.480922	0.50348	0.53005	0.775609
O95571	ETHE1	0.525216	0.00757554	0.0537927	0.317422	0.0636862	0.319376
O95573	ACSL3	0.155855	0.282063	0.501167	0.102858	0.468137	0.729396
O95602	POLR1A	-0.447659	0.0921347	0.258507	-0.512526	0.0600776	0.31421
O95628	CNOT4	-0.147964	0.659198	0.812197	0.36868	0.28729	0.601026
O95630	STAMBP	-0.0148474	0.951084	0.97294	-0.0288887	0.905022	0.964303
O95639	CPSF4	0.254179	0.302183	0.527027	0.170704	0.479858	0.734787
O95671	ASMTL	0.88379	0.0274205	0.123685	0.680194	0.0716292	0.336421
O95684	FGFR1OP	-0.155212	0.772684	0.878168	-0.114847	0.830536	0.933455
O95707	POP4	0.755155	0.195268	0.399037	0.215491	0.696863	0.875396
O95714	HERC2	-0.087958	0.713367	0.839721	-1.90587	4.06638e-05	0.00902853
O95716	RAB3D	-1.30823	0.0869034	0.249062	0.372837	0.592501	0.81347
O95721	SNAP29	-0.218098	0.186845	0.389837	-0.294139	0.0877272	0.366072
O95747	OXSR1	0.455821	0.136699	0.325994	0.0228462	0.935824	0.975859
O95757	HSPA4L	-0.231424	0.113193	0.289994	-0.158816	0.256461	0.573395
O95758	PTBP3	-0.409758	0.0183036	0.094984	-0.346001	0.0370522	0.261443
O95772	STARD3NL	-0.677426	0.524231	0.716208	1.0935	0.314062	0.621942
O95777	LSM8	-0.224572	0.0792568	0.235559	-0.0762068	0.513318	0.759638
O95782	AP2A1	-0.0704994	0.556506	0.742692	-0.0903613	0.45433	0.718961
O95785	WIZ	-0.0166244	0.938647	0.965891	-0.335618	0.148239	0.449506
O95793	STAU1	0.0236149	0.843866	0.91497	-0.177363	0.16572	0.47006
O95801	TTC4	-0.315106	0.34003	0.565045	-0.754941	0.0416889	0.273717
O95810	CAVIN2	1.91946	3.82434e-05	0.00171129	0.362173	0.155763	0.457551
O95817	BAG3	0.397563	0.00675938	0.0496944	0.0593847	0.600457	0.818585
O95819	MAP4K4	-0.549446	0.0329501	0.137609	0.700258	0.0113089	0.15014
O95825	CRYZL1	0.297478	0.579177	0.759513	-0.418671	0.439616	0.711956
O95831	AIFM1	0.0855045	0.480845	0.682738	0.279049	0.0429175	0.274683
O95833	CLIC3	0.0431639	0.811249	0.896782	-0.575274	0.0113959	0.150855
O95834	EML2	-0.659108	0.0154073	0.0850925	-0.0634143	0.774082	0.906373
O95861	BPNT1	-0.420151	0.00795051	0.0555987	-0.0485465	0.693485	0.87375
O95865	DDAH2	0.884384	0.178501	0.379136	0.341686	0.583913	0.807539
O95870	ABHD16A	-0.23666	0.297832	0.521326	0.260111	0.255924	0.573095
O95881	TXNDC12	0.471678	0.0137379	0.0788793	0.146866	0.353846	0.651335
O95900	TRUB2	-0.441003	0.639966	0.798081	0.321796	0.731983	0.884687
O95905	ECD	-0.492378	0.437499	0.650599	-0.632341	0.324807	0.629397
O95926	SYF2	0.347722	0.36128	0.583713	0.420392	0.275604	0.59129
O95983	MBD3	-0.141741	0.562412	0.746006	0.0431913	0.858453	0.947301
O95985	TOP3B	0.0241585	0.930213	0.962448	0.0579268	0.833875	0.93555
O95989	NUDT3	-0.704648	0.375594	0.596759	-1.20198	0.148639	0.449653
O95999	BCL10	-0.14281	0.612535	0.781022	0.0277583	0.920925	0.971887
O96000	NDUFB10	0.0289154	0.873411	0.93057	0.308994	0.11756	0.406846
O96005	CLPTM1	0.0896536	0.599804	0.773302	-0.419041	0.0345989	0.253858
O96007	MOCS2	1.05043	0.00284784	0.028628	0.641394	0.0315914	0.247237
O96008	TOMM40	-0.658696	0.000534359	0.00894125	-0.338462	0.0204804	0.20363
O96013	PAK4	-0.159958	0.227998	0.437968	0.0293045	0.816737	0.927701
O96019	ACTL6A	2.29346	4.17217e-08	2.22226e-05	0.24201	0.0603198	0.31421
O96028	NSD2	1.58841	0.0667386	0.216623	0.555834	0.477985	0.733632
O96033	MOCS2	1.12402	0.00579962	0.0449604	0.219899	0.483243	0.737743
P00167	CYB5A	-0.712869	0.0196724	0.0997841	-0.724339	0.0183249	0.189434
P00338	LDHA	-0.502426	0.00163324	0.0198574	0.312865	0.0194461	0.197743
P00367	GLUD1	0.1448	0.208547	0.414153	0.186394	0.116591	0.404859
P00374	DHFR	-0.411918	0.0486335	0.177899	-0.188023	0.31844	0.625771
P00387	CYB5R3	0.226579	0.0617181	0.206678	0.0891984	0.416295	0.69827
P00390	GSR	-1.09495	8.11944e-06	0.000588079	-0.30493	0.0212275	0.207367
P00403	MT-CO2	-0.956611	0.000186503	0.00441855	-0.841372	0.000435576	0.0331254
P00441	SOD1	0.0562305	0.700585	0.833012	0.121096	0.415815	0.69827
P00491	PNP	-0.76425	0.000854813	0.0125304	-0.105811	0.489456	0.742623
P00492	HPRT1	0.0225881	0.87086	0.928942	-0.243843	0.108305	0.395161
P00505	GOT2	-0.72913	0.00130518	0.0172909	-0.290557	0.0881264	0.366831
P00533	EGFR	0.606669	0.0103058	0.0662233	-0.193112	0.31666	0.623724
P00558	PGK1	-0.258909	0.0361573	0.146654	0.210069	0.0754029	0.343449
P00568	AK1	-0.371389	0.012882	0.075869	0.260808	0.0551106	0.303708
P00734	F2	0.0444698	0.85244	0.919351	0.718307	0.0150257	0.172288
P00813	ADA	0.222566	0.604865	0.776568	-0.163694	0.702365	0.876591
P00918	CA2	-1.68344	0.00453088	0.0388689	-2.08062	0.00133973	0.0547816
P00966	ASS1	-1.7496	7.87593e-07	0.000118235	-0.433106	0.00843358	0.132082
P01008	SERPINC1	1.72421	7.07335e-07	0.000112068	1.16367	1.30217e-05	0.00598574
P01009	SERPINA1	1.07545	0.0185467	0.0959506	1.7058	0.00165015	0.0615168
P01023	A2M	1.03068	0.0683245	0.219309	-0.0286878	0.954549	0.983654
P01024	C3	-0.155149	0.309771	0.534561	-0.0674286	0.649756	0.849037
P01033	TIMP1	-0.00702032	0.985201	0.992247	-0.0946884	0.802852	0.921155
P01034	CST3	0.767171	0.0450846	0.169762	0.33617	0.327516	0.631851
P01040	CSTA	-1.14056	0.014143	0.080387	-0.253409	0.504828	0.75446
P01111	NRAS	-0.222446	0.203352	0.407668	-0.147364	0.385203	0.673975
P01112	HRAS	-0.0830498	0.712094	0.839282	0.128487	0.570471	0.799412
P01116	KRAS	-0.282898	0.336555	0.56109	0.257025	0.380093	0.671502
P01130	LDLR	0.055912	0.835575	0.910875	-0.0251687	0.925474	0.972468
P02511	CRYAB	0.115697	0.692559	0.829305	0.920696	0.0118525	0.155537
P02533	KRT14	-2.2383	2.27741e-07	5.77323e-05	-0.738461	0.000632666	0.0415316
P02538	KRT6A	-1.89287	4.82148e-08	2.22226e-05	-0.384506	0.00341522	0.0847463
P02545	LMNA	-0.276604	0.0162312	0.0880131	0.171076	0.0965739	0.379467
P02647	APOA1	-0.578488	0.0422151	0.163382	-0.520202	0.0615631	0.315907
P02751	FN1	2.4212	1.03154e-06	0.0001445	0.427556	0.0434186	0.275165
P02768	ALB	0.696292	0.212363	0.41932	0.133691	0.800991	0.920314
P02786	TFRC	-0.311126	0.035799	0.145354	-0.235287	0.0926577	0.373279
P02792	FTL	1.84612	0.00051588	0.00874753	1.25164	0.00515429	0.101913
P02794	FTH1	-0.328491	0.0173022	0.0912672	0.176087	0.146141	0.446617
P02795	MT2A	2.03727	0.0155176	0.0852373	1.32924	0.0799546	0.350849
P03928	MT-ATP8	-0.412141	0.421754	0.635423	-0.387324	0.449118	0.716497
P04004	VTN	0.269574	0.499594	0.69901	0.191107	0.629615	0.837614
P04035	HMGCR	-0.0744044	0.695327	0.830354	0.241081	0.225245	0.540461
P04040	CAT	-0.609717	0.000598663	0.00966632	0.229098	0.07173	0.336421
P04049	RAF1	0.326049	0.167161	0.36661	-0.238176	0.298927	0.610375
P04075	ALDOA	-0.407468	0.00432922	0.0377782	-0.0459989	0.665998	0.857644
P04080	CSTB	-0.0592658	0.629625	0.790736	0.00332769	0.978227	0.991715
P04083	ANXA1	-0.2487	0.0349984	0.143561	0.00647735	0.948753	0.981268
P04114	APOB	-0.686286	0.182068	0.38334	-0.773584	0.13828	0.438882
P04150	NR3C1	0.11639	0.735062	0.852611	-0.485331	0.182711	0.489766
P04179	SOD2	-0.166597	0.328344	0.554532	0.147343	0.38408	0.67366
P04181	OAT	0.11614	0.586522	0.764426	0.0776285	0.714707	0.880035
P04183	TK1	0.531764	0.0129235	0.075869	0.36755	0.0583495	0.312667
P04259	KRT6B	-2.07601	0.00162503	0.019805	-0.494838	0.29446	0.607123
P04264	KRT1	0.210485	0.55404	0.740374	0.0742798	0.832891	0.935115
P04350	TUBB4A	0.331061	0.120665	0.302407	0.023955	0.902875	0.963903
P04406	GAPDH	0.0309677	0.756481	0.866356	0.206977	0.0649902	0.321778
P04424	ASL	-0.0529041	0.76488	0.872035	-0.225465	0.22429	0.539682
P04632	CAPNS1	-0.214991	0.0754963	0.230267	0.0657069	0.548939	0.785607
P04732	MT1E	3.59442	0.00464055	0.0396087	2.00804	0.0606915	0.31421
P04792	HSPB1	-1.06239	1.72117e-05	0.000980485	-0.16728	0.181759	0.489068
P04818	TYMS	0.911778	0.000451456	0.00805944	-0.00524712	0.974245	0.990459
P04843	RPN1	-0.0913607	0.400327	0.617856	-0.111523	0.309979	0.61855
P04844	RPN2	-0.0714989	0.602358	0.774919	-0.015501	0.909276	0.965306
P04899	GNAI2	0.848029	4.42379e-05	0.00183841	0.606386	0.000431458	0.0331254
P05023	ATP1A1	-0.521126	0.000737064	0.0111513	-0.178712	0.104111	0.391595
P05026	ATP1B1	-0.979901	0.00624166	0.0468214	-0.0116564	0.965905	0.986332
P05067	APP	-0.207025	0.516703	0.711098	-0.230944	0.470969	0.729771
P05114	HMGN1	0.505903	0.0975629	0.267375	0.101685	0.715283	0.880215
P05120	SERPINB2	-0.840748	9.53297e-05	0.00301378	-0.711323	0.000294843	0.0277673
P05121	SERPINE1	2.74926	1.27077e-07	4.2952e-05	0.861005	0.000540912	0.0388638
P05141	SLC25A5	-0.454335	0.013463	0.0778306	-0.175445	0.255302	0.573095
P05161	ISG15	-0.244572	0.820172	0.902281	-0.972583	0.37785	0.670762
P05165	PCCA	0.188924	0.684616	0.824466	-0.488899	0.307717	0.617529
P05166	PCCB	-0.558565	0.202487	0.406417	-0.193611	0.642805	0.844963
P05187	ALPP	0.191315	0.658379	0.812161	-2.22474	0.000754786	0.0444973
P05198	EIF2S1	0.122604	0.268218	0.485649	0.144859	0.197582	0.509791
P05204	HMGN2	0.341621	0.0115018	0.070598	-0.231245	0.0576605	0.310668
P05362	ICAM1	0.903954	0.183975	0.385436	0.242935	0.705701	0.877687
P05386	RPLP1	0.0191746	0.890898	0.939446	0.251204	0.101452	0.387656
P05387	RPLP2	0.0865485	0.591694	0.767021	-0.405818	0.0312442	0.247237
P05388	RPLP0	-0.123575	0.402397	0.618979	-0.0760848	0.600874	0.818713
P05412	JUN	1.17788	0.0333448	0.1388	-0.397292	0.410209	0.693716
P05423	POLR3D	-0.091355	0.375301	0.596559	-0.16938	0.120446	0.411496
P05455	SSB	0.418891	0.0190524	0.0979673	0.11248	0.452104	0.718494
P05534	HLA-A	0.247147	0.386464	0.606833	0.0252202	0.927778	0.973475
P05549	TFAP2A	-2.0197	3.96567e-07	7.73306e-05	-0.415202	0.0134015	0.165721
P05556	ITGB1	0.250699	0.0551055	0.192945	0.203557	0.105628	0.392907
P05783	KRT18	0.238234	0.0427968	0.164878	-0.119265	0.261577	0.57666
P05787	KRT8	0.239712	0.065253	0.214031	-0.590009	0.000816035	0.0462583
P06132	UROD	0.513962	0.0223166	0.109003	-0.0272719	0.883927	0.957478
P06280	GLA	-1.76042	0.0626096	0.208962	-0.22802	0.785859	0.913381
P06396	GSN	-0.623489	0.00246895	0.0263503	0.167545	0.272801	0.589056
P06400	RB1	0.156634	0.659644	0.812197	-0.440336	0.235093	0.552897
P06454	PTMA	-0.0615145	0.875	0.931398	-0.745506	0.0853041	0.361422
P06493	CDK1	-0.228811	0.053009	0.188468	-0.392524	0.00472369	0.0981522
P06576	ATP5F1B	-0.449982	0.00509658	0.0418795	-0.0196768	0.870427	0.95294
P06703	S100A6	-0.529365	0.0010966	0.015108	-0.253889	0.0430792	0.2747
P06730	EIF4E	-0.216274	0.223409	0.433705	-0.118713	0.489015	0.742623
P06733	ENO1	-0.0294215	0.779354	0.881311	0.26461	0.03191	0.247434
P06737	PYGL	0.494927	0.00291811	0.028937	0.36248	0.0146403	0.171127
P06744	GPI	-0.374675	0.00617617	0.0468059	0.154992	0.163621	0.468412
P06746	POLB	0.10936	0.644156	0.799833	0.973094	0.00287974	0.0797831
P06748	NPM1	0.378353	0.0848787	0.245765	0.208864	0.308539	0.618111
P06753	TPM3	0.215462	0.0643093	0.212271	0.0746365	0.477519	0.733632
P06756	ITGAV	0.168579	0.412468	0.627615	0.711216	0.00677352	0.117768
P07093	SERPINE2	1.42721	0.0778023	0.23331	1.80521	0.0339712	0.251728
P07099	EPHX1	-0.949319	0.00382407	0.0351562	-0.129372	0.595252	0.814555
P07108	DBI	-0.255327	0.112568	0.28956	-0.0272179	0.853699	0.945441
P07195	LDHB	0.0578378	0.568681	0.750853	-0.0100199	0.920496	0.971869
P07199	CENPB	-0.670031	0.0227736	0.109908	-0.518962	0.0606737	0.31421
P07203	GPX1	0.0764497	0.731235	0.850482	0.242352	0.292551	0.605402
P07237	P4HB	0.531434	0.000497169	0.00857074	0.180008	0.0902922	0.370074
P07305	H1F0	0.148209	0.193822	0.396881	-0.383062	0.00656108	0.11631
P07311	ACYP1	-0.129053	0.642806	0.799462	-0.352996	0.224495	0.539682
P07333	CSF1R	-2.68245	0.000121987	0.00337965	-0.951611	0.0376391	0.262657
P07339	CTSD	-1.31541	0.000417098	0.00768978	-0.441085	0.0858041	0.361768
P07355	ANXA2	0.499963	0.00151647	0.0189839	0.130366	0.249674	0.568615
P07384	CAPN1	-0.186852	0.140871	0.331423	-0.0720043	0.545735	0.782959
P07437	TUBB	0.185431	0.114771	0.293144	0.158891	0.167702	0.472887
P07476	IVL	0.8073	0.00288365	0.0287594	0.289974	0.16435	0.469439
P07477	PRSS1	1.05878	0.0988471	0.268872	1.33412	0.0467146	0.282065
P07602	PSAP	0.0695756	0.918353	0.955087	0.180683	0.790497	0.916094
P07686	HEXB	0.497239	0.00146147	0.0183941	0.112665	0.309299	0.618111
P07711	CTSL	-0.577724	0.232055	0.442571	-1.0592	0.0456384	0.280892
P07737	PFN1	-0.0986163	0.340561	0.565372	0.0216497	0.829389	0.933455
P07738	BPGM	-0.271971	0.422539	0.636255	0.161779	0.628535	0.836836
P07741	APRT	-1.24554	1.60089e-05	0.000944486	-0.305302	0.0508879	0.293517
P07814	EPRS	-0.115136	0.292462	0.513607	0.182706	0.111985	0.399574
P07858	CTSB	-0.589667	0.00366634	0.0338586	0.300009	0.071694	0.336421
P07900	HSP90AA1	0.0555738	0.577084	0.757787	-0.101252	0.320826	0.627278
P07902	GALT	-0.600536	0.132972	0.319967	-1.34927	0.00574642	0.10871
P07910	HNRNPC	0.124639	0.352768	0.575832	-0.208952	0.137211	0.437133
P07919	UQCRH	-0.312551	0.29633	0.519679	0.224581	0.445086	0.714717
P07942	LAMB1	0.46538	0.0131236	0.0766549	0.227414	0.157873	0.459886
P07947	YES1	0.194306	0.277709	0.496469	0.116571	0.504233	0.75446
P07948	LYN	-0.739995	0.00132732	0.0174282	-0.206531	0.211532	0.525668
P07951	TPM2	1.76678	6.96748e-07	0.000112068	0.355402	0.0207656	0.204877
P07954	FH	-1.32965	1.95378e-06	0.000235479	-0.73193	0.000142232	0.0195181
P07996	THBS1	1.13623	0.0282054	0.125881	-0.443666	0.325184	0.629605
P08133	ANXA6	2.78196	2.17376e-05	0.0011601	0.415361	0.216184	0.531865
P08134	RHOC	0.292987	0.0609822	0.205708	0.26546	0.0836761	0.358875
P08195	SLC3A2	0.506765	0.00784418	0.0551595	-0.603561	0.00306381	0.0832147
P08237	PFKM	-0.54417	0.0398013	0.157044	0.0422052	0.85328	0.945189
P08238	HSP90AB1	-0.108742	0.354016	0.576506	-0.0809949	0.48445	0.739139
P08240	SRPRA	0.46509	0.0102849	0.0662233	-0.0364329	0.799058	0.920146
P08243	ASNS	-0.0998459	0.548294	0.736189	-0.43067	0.0274664	0.232867
P08397	HMBS	-0.0617078	0.748757	0.862003	-0.379214	0.0767129	0.3448
P08473	MME	1.85593	0.00821584	0.0568271	0.666867	0.242749	0.561212
P08559	PDHA1	-0.493186	0.00127797	0.0170456	-0.361009	0.00738243	0.122718
P08572	COL4A2	2.22923	0.0060802	0.0464956	-0.524811	0.406262	0.691576
P08574	CYC1	-0.594051	0.0242013	0.114476	-0.740052	0.0087365	0.133853
P08579	SNRPB2	0.0685349	0.785464	0.883755	0.0940107	0.709467	0.87864
P08581	MET	0.152725	0.459887	0.665799	-0.256961	0.228168	0.543968
P08582	MELTF	0.688168	0.200521	0.404071	0.0848115	0.867561	0.950852
P08621	SNRNP70	0.15206	0.252899	0.468811	-0.0149689	0.906338	0.964457
P08648	ITGA5	-0.597801	0.0309376	0.132927	0.571147	0.0370401	0.261443
P08651	NFIC	-0.114869	0.668912	0.816611	-0.470252	0.107449	0.394603
P08670	VIM	3.85004	3.07711e-09	7.80048e-06	1.16655	2.49134e-05	0.00743004
P08708	RPS17	-0.0806802	0.469342	0.674288	-0.0793851	0.476261	0.733043
P08727	KRT19	-0.103168	0.873494	0.93057	0.143533	0.824828	0.931726
P08729	KRT7	-0.944745	4.32209e-05	0.00181099	-0.674801	0.000425357	0.0331254
P08754	GNAI3	0.476838	0.155095	0.350416	-0.23881	0.453776	0.718961
P08758	ANXA5	0.550866	0.00205875	0.0237647	0.352554	0.0204835	0.20363
P08779	KRT16	-2.90552	2.97501e-07	6.28471e-05	-0.0228125	0.902723	0.963903
P08865	RPSA	-0.0792077	0.591983	0.767021	0.0909055	0.539705	0.780241
P09001	MRPL3	-0.440013	0.0176517	0.0924528	-0.136876	0.378995	0.671108
P09012	SNRPA	-0.227706	0.266349	0.482674	-0.0635649	0.747023	0.891722
P09038	FGF2	3.14385	0.000966562	0.0138041	1.66237	0.0270741	0.232488
P09104	ENO2	0.346974	0.0551777	0.19304	-0.540374	0.00832017	0.131823
P09110	ACAA1	0.0379982	0.930819	0.962719	0.478384	0.292545	0.605402
P09132	SRP19	-0.0686944	0.533682	0.724629	-0.209021	0.0838554	0.358875
P09211	GSTP1	-0.357805	0.018414	0.0954592	0.0106875	0.931546	0.974262
P09234	SNRPC	0.237017	0.60431	0.776248	-0.838233	0.093576	0.375435
P09382	LGALS1	0.550414	0.00362633	0.033673	0.575699	0.00281621	0.0789571
P09417	QDPR	-1.63164	1.21655e-05	0.000790756	-0.441036	0.0303769	0.244074
P09429	HMGB1	-0.0606594	0.627041	0.789537	0.00237083	0.984727	0.993743
P09493	TPM1	1.81397	4.62459e-06	0.000411345	-0.0227331	0.892421	0.959821
P09496	CLTA	-0.826979	0.0222607	0.108835	-0.0815748	0.786331	0.913502
P09497	CLTB	0.234579	0.0704909	0.222711	-0.0654348	0.575615	0.802009
P09525	ANXA4	-0.0603854	0.764457	0.871749	0.346432	0.113913	0.402255
P09543	CNP	0.0147063	0.929682	0.962199	-0.0161425	0.922839	0.972468
P09622	DLD	-0.294231	0.0273604	0.123685	0.0930773	0.417038	0.698802
P09651	HNRNPA1	0.16869	0.257571	0.474349	-0.00279999	0.984333	0.993544
P09661	SNRPA1	-0.25356	0.071577	0.224703	-0.121819	0.346728	0.648998
P09669	COX6C	-0.330413	0.00806998	0.0561245	-0.206768	0.0590512	0.312842
P09758	TACSTD2	-1.71334	0.000329806	0.00671532	-0.480632	0.127573	0.423195
P09769	FGR	0.811798	0.22703	0.436995	0.603079	0.359193	0.655378
P09874	PARP1	0.324818	0.00732592	0.052387	-0.11263	0.248415	0.568187
P09884	POLA1	-0.0742982	0.835542	0.910875	-0.155766	0.66494	0.857605
P09960	LTA4H	-0.217936	0.115054	0.293569	-0.0431798	0.734582	0.885269
P09972	ALDOC	-0.591068	0.0295224	0.128701	-0.205879	0.3821	0.672889
P0C0L4	C4A	-0.142665	0.458972	0.665507	0.157623	0.415101	0.69827
P0C7P0	CISD3	-0.520999	0.0129843	0.0760167	0.507443	0.0146945	0.171138
P0CG12	CHTF8	-0.40149	0.0366321	0.147752	-0.269864	0.129936	0.426446
P0CG30	GSTT2B	1.56498	0.000128637	0.00345074	0.342717	0.165072	0.47006
P0CG39	POTEJ	0.447054	0.615082	0.782551	-1.69785	0.082899	0.35831
P0DKX0	ZNF728	1.05262	0.0788896	0.235042	1.25619	0.0431826	0.2747
P0DMN0	SULT1A4	-3.30363	5.81974e-05	0.00227512	-1.45238	0.00906928	0.135638
P0DMV9	HSPA1B	-0.500291	0.00307489	0.0301128	-0.00770632	0.949745	0.981894
P0DP25	CALM3	0.50784	0.00518413	0.0420537	0.0301647	0.825326	0.931726
P0DPB5	POLR1D	-0.0787716	0.780939	0.881621	-0.271987	0.350068	0.650126
P0DPB6	POLR1D	0.0538743	0.886155	0.936782	-0.0997651	0.791255	0.916114
P0DPK5	5 SV	-0.421572	0.108409	0.28317	-0.236949	0.338799	0.642483
P10109	FDX1	-0.414218	0.111814	0.288496	0.263971	0.287194	0.601026
P10155	TROVE2	0.000563937	0.995744	0.998355	-0.239053	0.048639	0.287748
P10301	RRAS	0.619673	0.00130961	0.0172909	0.351895	0.0247175	0.222424
P10321	HLA-C	-0.100136	0.821071	0.902665	-0.605833	0.195699	0.507257
P10398	ARAF	0.321672	0.744563	0.859112	0.0171477	0.986093	0.99433
P10515	DLAT	-0.374593	0.00476722	0.0404178	-0.167672	0.119777	0.410872
P10586	PTPRF	-1.79723	9.31284e-05	0.00298836	-1.25441	0.000988088	0.0491138
P10599	TXN	0.170127	0.334991	0.559606	0.0586033	0.732748	0.885102
P10606	COX5B	-0.670794	0.00253793	0.0269191	-0.463678	0.0170661	0.184096
P10619	CTSA	0.0602544	0.785799	0.883762	-0.0697962	0.753111	0.894997
P10620	MGST1	-0.801643	0.0181551	0.0944066	0.195127	0.489516	0.742623
P10644	PRKAR1A	0.489541	0.00527747	0.0425386	0.143346	0.295463	0.607625
P10746	UROS	0.192861	0.369034	0.590221	0.259629	0.236196	0.553379
P10768	ESD	0.0742798	0.557352	0.742882	0.0756944	0.550046	0.786223
P10809	HSPD1	-0.257739	0.0330599	0.137954	-0.0696513	0.505057	0.75446
P11021	HSPA5	0.26332	0.0340445	0.140673	0.0966288	0.374594	0.668493
P11047	LAMC1	0.844568	0.00266001	0.0275642	-0.0630086	0.75493	0.896234
P11117	ACP2	0.234881	0.520179	0.713364	-0.473426	0.212713	0.527269
P11137	MAP2	0.614462	0.0328179	0.137283	-0.753552	0.013525	0.166841
P11142	HSPA8	0.0625178	0.569723	0.751821	0.0050939	0.962653	0.985102
P11166	SLC2A1	-0.0785681	0.747082	0.861234	-0.0326347	0.893132	0.960153
P11172	UMPS	0.00755628	0.941891	0.968049	-0.0479838	0.645757	0.846971
P11177	PDHB	0.030028	0.84208	0.913963	-0.086448	0.569975	0.799273
P11182	DBT	-1.00415	0.000129969	0.00346813	-1.22399	3.26792e-05	0.00848173
P11216	PYGB	-1.02856	6.3186e-06	0.000485383	-0.233341	0.0423655	0.274571
P11233	RALA	0.197352	0.1678	0.367493	0.107884	0.430501	0.705968
P11234	RALB	-0.186879	0.21102	0.417592	0.0681782	0.632772	0.840079
P11274	BCR	-0.162593	0.498765	0.698703	0.022843	0.923129	0.972468
P11277	SPTB	-1.22008	0.00821494	0.0568271	-0.498198	0.1898	0.49989
P11279	LAMP1	0.133411	0.728134	0.848108	0.00371933	0.992236	0.997153
P11310	ACADM	-0.676157	0.00318866	0.0307169	-0.438558	0.0267858	0.230959
P11387	TOP1	-0.0961145	0.584523	0.763403	0.00876681	0.959821	0.984283
P11388	TOP2A	0.728327	0.000664526	0.0103732	0.149256	0.297054	0.608757
P11413	G6PD	-0.421612	0.00506643	0.041744	0.000104267	0.999262	0.999264
P11441	UBL4A	0.178898	0.202299	0.406201	-0.15102	0.274543	0.590453
P11498	PC	-0.104069	0.867119	0.927488	-1.38225	0.0515809	0.294659
P11586	MTHFD1	-0.219945	0.0486485	0.177899	-0.204725	0.0624238	0.31742
P11717	IGF2R	0.37983	0.164688	0.363029	0.133516	0.604893	0.820727
P11766	ADH5	0.177284	0.450456	0.659109	0.346707	0.159884	0.463738
P11802	CDK4	-0.997049	0.100739	0.270954	-0.961356	0.111469	0.399458
P11908	PRPS2	0.0737489	0.624323	0.787981	-0.00170517	0.990892	0.996404
P11940	PABPC1	0.0335433	0.742167	0.857908	-0.11426	0.279857	0.595318
P12004	PCNA	-0.443792	0.00539933	0.0431096	-0.35643	0.0160206	0.178516
P12035	KRT3	0.191579	0.725657	0.847857	0.0420094	0.938422	0.977362
P12074	COX6A1	-0.892409	0.000326964	0.00669239	0.0586478	0.699894	0.876187
P12081	HARS	-0.0438226	0.697423	0.832049	0.028827	0.797565	0.919675
P12109	COL6A1	-0.107624	0.624252	0.787981	-0.167343	0.451345	0.718368
P12235	SLC25A4	0.705038	0.0248906	0.116739	0.0231883	0.929682	0.97377
P12236	SLC25A6	-0.222671	0.0441972	0.167724	-0.202529	0.0617596	0.315965
P12268	IMPDH2	0.171065	0.117733	0.297412	-0.200321	0.0743971	0.340735
P12270	TPR	0.0657978	0.516237	0.711076	0.00623767	0.950228	0.981993
P12429	ANXA3	-0.488173	0.00130904	0.0172909	-0.189047	0.0959868	0.377543
P12532	CKMT1A	-2.53258	4.32059e-08	2.22226e-05	-0.534941	0.00252296	0.0766164
P12694	BCKDHA	-0.00999514	0.95539	0.975371	-0.111524	0.537742	0.77918
P12814	ACTN1	0.869568	2.52798e-05	0.00128846	0.201206	0.0763523	0.344094
P12830	CDH1	-2.09746	1.13153e-06	0.0001445	-0.489908	0.0141425	0.16951
P12931	SRC	0.340335	0.535806	0.726735	-0.0302251	0.955578	0.983935
P12955	PEPD	0.215708	0.135012	0.32334	-0.357297	0.0252412	0.224396
P12956	XRCC6	-0.102418	0.334367	0.558932	-0.116961	0.274613	0.590453
P13010	XRCC5	-0.136391	0.235806	0.447264	-0.208793	0.0857716	0.361768
P13051	UNG	-0.356844	0.547669	0.735739	-1.96643	0.00888675	0.134248
P13073	COX4I1	-0.476791	0.00328306	0.0314059	-0.432343	0.00560357	0.107208
P13196	ALAS1	-0.149789	0.591561	0.767021	0.289267	0.312267	0.620981
P13473	LAMP2	0.0177053	0.960805	0.977777	-0.572317	0.14059	0.440879
P13489	RNH1	-0.145459	0.220283	0.429552	0.102613	0.375365	0.668928
P13498	CYBA	-1.77555	7.08249e-05	0.00258533	-0.380751	0.141542	0.441338
P13639	EEF2	-0.0699997	0.479848	0.682064	-0.20531	0.062116	0.316922
P13645	KRT10	-2.20936	1.56813e-05	0.000944486	-1.57155	0.000170784	0.0203574
P13646	KRT13	2.00909	0.0223852	0.109093	-1.34753	0.0941791	0.376566
P13647	KRT5	-1.89553	2.65724e-07	6.12373e-05	-0.676226	0.000436519	0.0331254
P13667	PDIA4	-0.0942243	0.438785	0.650994	-0.423208	0.00665974	0.116762
P13674	P4HA1	0.429454	0.0418877	0.162487	0.781063	0.00236866	0.0741304
P13693	TPT1	-0.00941912	0.924083	0.959275	-0.295774	0.0153719	0.174743
P13716	ALAD	0.252063	0.318064	0.543873	-0.339787	0.189401	0.499696
P13796	LCP1	-0.297799	0.025101	0.117468	-0.282059	0.0313852	0.247237
P13797	PLS3	0.190661	0.0705248	0.222711	0.059639	0.531332	0.776103
P13798	APEH	-0.582186	0.0609402	0.205704	-0.383337	0.188505	0.498551
P13804	ETFA	-1.09738	0.000112143	0.00324894	-0.498087	0.0123225	0.157335
P13807	GYS1	0.147752	0.395244	0.61359	0.155195	0.373035	0.667167
P13861	PRKAR2A	-0.0334231	0.752304	0.863252	-0.0465584	0.6612	0.855175
P13928	ANXA8	1.25605	0.00115937	0.015633	0.334249	0.222086	0.537714
P13929	ENO3	-1.00064	0.00282164	0.0284975	-0.983137	0.0031185	0.0832147
P13984	GTF2F2	0.145987	0.676282	0.820186	0.223176	0.526471	0.77234
P13987	CD59	0.21637	0.723602	0.847071	0.476854	0.442975	0.712979
P13995	MTHFD2	-0.141853	0.351129	0.574547	-0.302597	0.06822	0.330074
P14174	MIF	0.739634	0.360248	0.582603	1.34231	0.116746	0.404859
P14209	CD99	0.720272	0.0103809	0.0665374	0.0832863	0.708326	0.87864
P14314	PRKCSH	0.0691821	0.58649	0.764426	-0.132007	0.311422	0.619909
P14324	FDPS	-0.0361449	0.78015	0.881329	-0.613029	0.00128858	0.0547816
P14406	COX7A2	-0.547808	0.00496668	0.0415529	-0.511241	0.00714702	0.119777
P14550	AKR1A1	-0.266439	0.332877	0.558099	0.296133	0.285218	0.598262
P14618	PKM	-0.522096	0.000619382	0.00987506	0.014492	0.882246	0.957478
P14625	HSP90B1	0.329432	0.0129082	0.075869	0.0266692	0.801814	0.920769
P14635	CCNB1	-0.0251637	0.895557	0.941617	-0.19758	0.318818	0.626028
P14649	MYL6B	-1.19793	0.167371	0.366713	1.9944	0.035732	0.257127
P14678	SNRPB	0.0103188	0.926049	0.959807	-0.0750421	0.505976	0.755388
P14735	IDE	-0.501481	0.409773	0.625204	1.35989	0.046638	0.282065
P14854	COX6B1	-0.475048	0.127154	0.311195	0.209075	0.47447	0.731842
P14859	POU2F1	-0.24357	0.0873453	0.249743	0.0310949	0.809395	0.924242
P14866	HNRNPL	0.0930093	0.609073	0.778815	-0.0723871	0.689605	0.871677
P14868	DARS	-0.189946	0.148207	0.340157	-0.0466309	0.70415	0.877284
P14923	JUP	-1.56702	2.57828e-06	0.000284172	-0.184499	0.194231	0.505881
P14927	UQCRB	-0.182696	0.151711	0.345385	-0.182622	0.151855	0.452883
P15104	GLUL	0.279003	0.365932	0.588093	0.401283	0.205705	0.519839
P15121	AKR1B1	-1.22643	1.37083e-05	0.000847573	0.771379	0.000342327	0.0309928
P15144	ANPEP	-0.460007	0.00704053	0.0508483	0.300894	0.0459623	0.280938
P15151	PVR	0.797162	0.011393	0.0703561	0.167694	0.508615	0.755878
P15153	RAC2	-0.259069	0.147977	0.340157	0.200954	0.249045	0.568187
P15170	GSPT1	-0.100087	0.573903	0.754979	-0.228358	0.218332	0.534305
P15289	ARSA	0.05686	0.83812	0.911469	0.418934	0.159245	0.463047
P15291	B4GALT1	-0.620195	0.0135951	0.0783265	-0.431535	0.0591658	0.312959
P15311	EZR	0.521709	0.00278171	0.0282065	0.122648	0.342383	0.645309
P15313	ATP6V1B1	-1.71849	0.172646	0.371684	-3.26225	0.0220699	0.210328
P15374	UCHL3	-0.097531	0.44592	0.655016	-0.236668	0.0882533	0.367059
P15407	FOSL1	-0.0729218	0.77352	0.878567	0.042017	0.86806	0.950964
P15408	FOSL2	0.76641	0.323868	0.549775	-0.0886434	0.90614	0.964457
P15531	NME1	-0.154789	0.341488	0.566169	0.0339139	0.830063	0.933455
P15559	NQO1	-0.310473	0.127179	0.311195	-1.25014	0.000144914	0.0195181
P15586	GNS	0.487766	0.0671352	0.21761	-0.0376593	0.8738	0.954676
P15822	HIVEP1	-0.782461	0.246903	0.462431	-2.61327	0.00326313	0.0840677
P15880	RPS2	-0.0565751	0.586663	0.764426	0.06434	0.537552	0.779128
P15924	DSP	-0.785519	4.54836e-05	0.00187481	-0.150963	0.158007	0.459886
P15927	RPA2	-0.590593	0.00514907	0.0420182	-0.669899	0.00255693	0.0766164
P15941	MUC1	-1.69911	0.00138877	0.0178255	-0.68463	0.0879135	0.366246
P15954	COX7C	0.545102	0.233911	0.444501	0.15844	0.717624	0.880376
P16035	TIMP2	0.346446	0.531063	0.722324	-1.14103	0.0638313	0.319787
P16070	CD44	0.470062	0.0430473	0.165394	0.347641	0.113057	0.400804
P16104	H2AFX	0.0117251	0.959988	0.977141	0.295458	0.228988	0.544651
P16144	ITGB4	-0.81662	0.000103542	0.00312474	-0.0728423	0.53801	0.779317
P16152	CBR1	-0.0543073	0.656727	0.810563	0.127705	0.309797	0.61855
P16190	HLA-A	0.216599	0.309667	0.534561	0.253317	0.240413	0.558638
P16219	ACADS	-1.61668	0.00233902	0.0253937	-0.738826	0.078352	0.347242
P16220	CREB1	0.237281	0.273672	0.49133	0.0546398	0.793301	0.917226
P16278	GLB1	-0.00241852	0.992311	0.996438	-0.217269	0.398133	0.684945
P16333	NCK1	1.38364	0.00712974	0.0512735	2.06481	0.000709268	0.0438535
P16401	HIST1H1B	-0.392666	0.00490129	0.0412099	-0.241351	0.0448936	0.278398
P16402	HIST1H1D	-0.766671	0.401175	0.618601	0.923131	0.317029	0.624208
P16403	HIST1H1C	-0.0405986	0.798185	0.888838	0.107863	0.502528	0.752901
P16422	EPCAM	-4.16101	0.00016074	0.00397536	-0.513613	0.428225	0.705132
P16435	POR	-0.059803	0.614738	0.782309	0.216337	0.095515	0.377476
P16455	MGMT	-0.516757	0.104853	0.277394	-0.516795	0.104831	0.392247
P16591	FER	-0.0823777	0.743159	0.858273	-0.398807	0.139846	0.440205
P16615	ATP2A2	-0.243117	0.0858789	0.24753	-0.0267919	0.834063	0.935553
P16930	FAH	-0.0686976	0.779156	0.881311	0.00386429	0.987381	0.99464
P16949	STMN1	0.808667	0.00481963	0.0406581	0.4133	0.0826413	0.358112
P16989	YBX3	0.221328	0.136609	0.325934	-0.237965	0.113227	0.400804
P17029	ZKSCAN1	0.811593	0.0762	0.231476	0.698101	0.117843	0.407269
P17050	NAGA	0.987619	0.031001	0.133087	1.25406	0.0106915	0.146482
P17096	HMGA1	0.0728226	0.814493	0.898135	0.609172	0.0777728	0.346228
P17174	GOT1	-0.409276	0.0387432	0.153885	-0.251208	0.167118	0.472027
P17275	JUNB	-0.609065	0.174913	0.374338	-0.440617	0.312551	0.62118
P17301	ITGA2	-0.113781	0.553001	0.739962	0.308719	0.132088	0.430112
P17480	UBTF	-0.548505	0.000544827	0.00905663	-0.495785	0.00102816	0.0501228
P17535	JUND	1.13817	0.000107188	0.00319672	0.0433362	0.791539	0.916233
P17568	NDUFB7	-0.200593	0.823048	0.903913	0.442359	0.624148	0.833622
P17612	PRKACA	0.431182	0.028019	0.12527	0.0373306	0.82162	0.930448
P17655	CAPN2	0.0810458	0.475729	0.678847	0.021944	0.844439	0.94012
P17676	CEBPB	-0.975892	0.0125214	0.0746998	0.0555274	0.85893	0.947301
P17706	PTPN2	1.2792	0.0226027	0.109451	0.745978	0.13796	0.438258
P17707	AMD1	-0.226007	0.424208	0.638321	-0.490236	0.105779	0.392996
P17812	CTPS1	-2.02017	2.88088e-07	6.28471e-05	-0.116664	0.379015	0.671108
P17844	DDX5	-0.00893593	0.933436	0.963562	-0.113009	0.307912	0.617529
P17858	PFKL	-0.797169	0.0254544	0.118609	-0.926785	0.0129772	0.162858
P17900	GM2A	1.59127	0.0720119	0.225431	-0.797886	0.328171	0.63236
P17931	LGALS3	-0.462851	0.00685643	0.0499442	0.0777505	0.557876	0.792635
P17936	IGFBP3	1.01845	0.157598	0.353746	-0.850286	0.229033	0.544651
P17980	PSMC3	-0.146294	0.225794	0.436105	-0.0932624	0.426714	0.703655
P17987	TCP1	-0.208689	0.151452	0.345105	0.0840937	0.540022	0.780476
P18031	PTPN1	0.93528	0.00471192	0.040083	0.582033	0.0417262	0.273717
P18074	ERCC2	0.657278	0.45958	0.665799	-0.990531	0.275657	0.59129
P18077	RPL35A	0.277966	0.332577	0.558099	0.241317	0.396663	0.683809
P18084	ITGB5	0.344001	0.0755251	0.230267	0.413338	0.0399436	0.266466
P18085	ARF4	0.336428	0.060179	0.203936	0.0631879	0.691008	0.872335
P18124	RPL7	-0.0276864	0.799991	0.889854	0.0111008	0.918941	0.971846
P18206	VCL	0.508593	0.00093603	0.0134438	0.181593	0.103506	0.39075
P18440	NAT1	-0.60581	0.251408	0.467071	-0.584278	0.267245	0.583312
P18564	ITGB6	-2.42221	3.44279e-06	0.000349099	-0.261253	0.247017	0.567094
P18583	SON	-0.130995	0.395462	0.61359	-0.187409	0.235174	0.552897
P18615	NELFE	-0.514755	0.438211	0.650846	-0.669935	0.319509	0.62624
P18621	RPL17	0.0303733	0.800989	0.890379	0.082154	0.501058	0.751365
P18669	PGAM1	-0.090037	0.407497	0.624054	0.256381	0.0381164	0.263284
P18754	RCC1	-0.146224	0.209075	0.414876	-0.279867	0.0313161	0.247237
P18827	SDC1	-0.819663	0.459691	0.665799	-2.93982	0.0242043	0.219533
P18858	LIG1	-0.207112	0.284477	0.502717	-0.323092	0.11175	0.399458
P18859	ATP5PF	0.041647	0.83568	0.910875	0.190809	0.355309	0.652327
P18887	XRCC1	0.439517	0.155476	0.350964	-0.874755	0.0144977	0.170695
P19012	KRT15	-4.40011	3.41886e-10	1.73336e-06	-0.846312	8.28671e-05	0.0135528
P19013	KRT4	1.36502	0.03537	0.144735	-0.051899	0.925459	0.972468
P19022	CDH2	0.928987	0.112759	0.289755	-0.996644	0.0925023	0.373279
P19174	PLCG1	0.0378704	0.784125	0.883055	-0.173923	0.229983	0.545529
P19256	CD58	-0.202216	0.197485	0.401785	-0.544973	0.00552453	0.106499
P19338	NCL	0.0350202	0.752408	0.863252	-0.0294355	0.790687	0.916094
P19367	HK1	-0.201874	0.149131	0.341815	0.143096	0.290234	0.603563
P19387	POLR2C	-0.386246	0.0079287	0.0555228	-0.45886	0.00314498	0.0834819
P19388	POLR2E	-0.293634	0.146425	0.339055	-0.456073	0.0373944	0.261503
P19404	NDUFV2	-0.922384	0.0673431	0.21761	-0.440474	0.340922	0.643513
P19447	ERCC3	1.49721	0.0634268	0.210592	0.244913	0.732879	0.885102
P19474	TRIM21	-0.506423	0.0211597	0.10528	-0.212735	0.262084	0.576678
P19525	EIF2AK2	-0.0627575	0.682125	0.823784	-0.155735	0.32288	0.62829
P19623	SRM	0.0676428	0.652545	0.806928	0.0812861	0.5896	0.81164
P19634	SLC9A1	-0.397814	0.415411	0.629942	0.312407	0.518929	0.765126
P19784	CSNK2A2	-0.131989	0.628847	0.790345	-0.104666	0.700672	0.876187
P19793	RXRA	-0.492335	0.634013	0.794045	-0.205154	0.841758	0.939333
P19823	ITIH2	0.764257	0.126347	0.309759	0.747097	0.133848	0.433092
P19838	NFKB1	0.184623	0.584239	0.763337	0.148511	0.65868	0.853916
P19971	TYMP	0.271313	0.322029	0.547698	-0.128277	0.63094	0.838716
P20020	ATP2B1	-0.735917	0.00439889	0.038189	0.0724373	0.707036	0.878166
P20042	EIF2S2	-0.095274	0.456017	0.663036	-0.322011	0.0299006	0.244074
P20073	ANXA7	-0.130679	0.415488	0.629942	0.0559298	0.722627	0.88293
P20248	CCNA2	-0.785091	0.0721201	0.225431	-2.40844	0.000239697	0.0258566
P20290	BTF3	0.0103868	0.950518	0.972697	0.138574	0.418099	0.699129
P20337	RAB3B	2.95587	0.00344652	0.0322992	-0.272671	0.712713	0.878759
P20338	RAB4A	0.349903	0.0548362	0.192135	0.476892	0.0157031	0.176529
P20339	RAB5A	-0.223042	0.492594	0.693352	0.118467	0.712393	0.87864
P20340	RAB6A	-0.258966	0.165839	0.364931	-0.0663465	0.705785	0.877687
P20585	MSH3	0.846785	0.200505	0.404071	-0.464408	0.465707	0.727398
P20618	PSMB1	-0.121106	0.310461	0.535032	-0.0988178	0.402589	0.688146
P20645	M6PR	-0.412132	0.497086	0.698103	-1.20176	0.0724032	0.33657
P20648	ATP4A	0.049956	0.835958	0.910876	0.0740172	0.759399	0.898693
P20674	COX5A	-0.5724	0.00502229	0.0417426	-0.204723	0.205146	0.519007
P20700	LMNB1	0.0743256	0.479461	0.682064	-0.11665	0.278219	0.593674
P20810	CAST	-0.0591914	0.765193	0.872196	-0.0841929	0.671913	0.861339
P20839	IMPDH1	-0.0563469	0.676036	0.820186	-0.135485	0.327968	0.63236
P20936	RASA1	-0.725982	0.0004024	0.0075714	0.0702012	0.584624	0.807841
P20962	PTMS	0.340583	0.41811	0.632056	-0.247501	0.552161	0.788465
P21281	ATP6V1B2	-0.0307496	0.758551	0.867301	-0.0830072	0.41573	0.69827
P21283	ATP6V1C1	-0.197076	0.54619	0.735275	-0.834377	0.0290026	0.24145
P21291	CSRP1	1.10369	0.00023406	0.00515852	-0.107896	0.549305	0.785607
P21333	FLNA	0.255192	0.0260831	0.120001	0.0885633	0.370158	0.664837
P21399	ACO1	0.198742	0.321437	0.547242	0.115093	0.557261	0.792635
P21589	NT5E	0.642957	0.00364924	0.0337621	0.645009	0.00358512	0.0869693
P21796	VDAC1	-0.308212	0.0225887	0.109451	0.0209923	0.851831	0.94379
P21912	SDHB	-0.187675	0.124128	0.30715	0.0687396	0.545958	0.782959
P21926	CD9	-0.291721	0.546037	0.735275	-0.252412	0.600305	0.818585
P21953	BCKDHB	-0.808075	0.004096	0.0367188	0.12788	0.543546	0.782892
P21964	COMT	-0.578482	0.00247815	0.0263503	-0.149873	0.289353	0.60272
P21980	TGM2	3.01611	6.55885e-08	2.77112e-05	1.52771	1.07782e-05	0.00598574
P22033	MMUT	0.0813065	0.706284	0.836549	-0.253435	0.258575	0.573603
P22059	OSBP	-0.0419617	0.85957	0.924288	0.236303	0.33401	0.638116
P22061	PCMT1	0.313677	0.0134317	0.0778273	0.0506134	0.621965	0.832639
P22087	FBL	-0.0906607	0.537817	0.727521	-0.0196597	0.892411	0.959821
P22102	GART	-0.37081	0.00574403	0.0449417	-0.145805	0.177579	0.484566
P22223	CDH3	-0.524584	0.00576496	0.0449604	-0.0660623	0.648246	0.848009
P22234	PAICS	-0.0126731	0.917447	0.954722	-0.107962	0.389098	0.677447
P22307	SCP2	-0.455052	0.0186604	0.0963424	-0.200165	0.229908	0.545529
P22314	UBA1	0.266976	0.0250508	0.117382	0.125182	0.231614	0.547759
P22392	NME2	-0.121892	0.436647	0.649733	-0.0449867	0.77012	0.90501
P22415	USF1	-0.998706	0.317755	0.543555	-0.614473	0.53027	0.775609
P22528	SPRR1B	-3.309	4.27026e-05	0.00180419	-1.49748	0.00624191	0.113428
P22570	FDXR	-2.01442	5.27206e-06	0.000445489	-0.678219	0.00644631	0.115896
P22607	FGFR3	0.711225	0.0316105	0.133924	-0.408293	0.17275	0.479388
P22626	HNRNPA2B1	0.086942	0.469942	0.674318	-0.0288289	0.807694	0.92313
P22681	CBL	0.728676	0.0807924	0.237597	-0.0947335	0.801054	0.920314
P22694	PRKACB	2.60059	0.000227286	0.00508532	0.496176	0.255671	0.573095
P22695	UQCRC2	-0.520409	0.00792713	0.0555228	-0.410223	0.0240907	0.219533
P22830	FECH	-0.10356	0.798286	0.888838	0.786836	0.0803246	0.351074
P23142	FBLN1	1.87658	3.06598e-05	0.00146646	-0.457371	0.0705324	0.334286
P23193	TCEA1	0.0307096	0.828847	0.907587	0.161133	0.275402	0.59129
P23229	ITGA6	-0.877403	8.86216e-05	0.00293668	-0.271692	0.0523646	0.295649
P23246	SFPQ	0.25626	0.0319724	0.134585	0.0573076	0.57633	0.802222
P23258	TUBG1	-0.419928	0.0375845	0.150397	0.143318	0.418626	0.699549
P23284	PPIB	0.181849	0.0954243	0.263078	-0.0324249	0.744133	0.890547
P23368	ME2	0.384059	0.0279835	0.125222	-0.065335	0.659216	0.853916
P23381	WARS	0.0855103	0.618102	0.784228	0.132983	0.443438	0.713271
P23396	RPS3	-0.0880203	0.445157	0.654946	-0.129697	0.270945	0.587299
P23434	GCSH	-0.552576	0.0811891	0.23844	-0.922181	0.0106064	0.146297
P23443	RPS6KB1	0.0556107	0.8958	0.941676	-0.0596943	0.888207	0.958482
P23458	JAK1	0.0912024	0.605807	0.776856	0.659945	0.00484984	0.0991479
P23469	PTPRE	0.401821	0.503431	0.701786	0.519297	0.391832	0.678828
P23497	SP100	0.460262	0.05856	0.200263	0.229308	0.302806	0.613633
P23526	AHCY	-0.174592	0.271466	0.489158	-0.159363	0.312328	0.620981
P23528	CFL1	0.071778	0.674417	0.819975	0.294482	0.112214	0.399574
P23588	EIF4B	0.535081	0.0286153	0.126541	0.138781	0.507238	0.755489
P23610	F8A1	0.581378	0.00111728	0.0152373	-0.308165	0.0295254	0.243655
P23634	ATP2B4	-1.26903	0.000325085	0.00669239	0.35006	0.132397	0.430843
P23743	DGKA	-0.000454583	0.997342	0.998718	0.144891	0.305751	0.615921
P23786	CPT2	-0.567259	0.125929	0.309228	-0.100419	0.769535	0.904887
P23919	DTYMK	0.0602881	0.587568	0.765218	0.00125503	0.990901	0.996404
P23921	RRM1	-0.177783	0.371128	0.592823	-0.145788	0.459426	0.722036
P24386	CHM	-0.247822	0.559383	0.743985	-0.0503922	0.904464	0.964303
P24534	EEF1B2	-0.467148	0.0092564	0.0618313	-0.335927	0.0394716	0.265413
P24539	ATP5PB	-0.054191	0.640839	0.798441	-0.132696	0.269696	0.585592
P24666	ACP1	-0.280048	0.115823	0.294347	-0.109393	0.509547	0.756709
P24752	ACAT1	0.0370967	0.883319	0.935344	-0.18975	0.46084	0.722914
P24821	TNC	0.387708	0.0347886	0.142932	0.564241	0.00620651	0.113191
P24844	MYL9	2.14546	0.0159637	0.0869725	0.888012	0.241136	0.558756
P24928	POLR2A	-0.262874	0.142828	0.333698	-0.0640405	0.702	0.876419
P24941	CDK2	0.332457	0.085699	0.247484	-0.0568377	0.745522	0.890946
P25098	GRK2	-0.158459	0.694283	0.830354	0.230293	0.570054	0.799273
P25205	MCM3	-0.146318	0.315654	0.541354	-0.353069	0.0329523	0.249811
P25325	MPST	0.100118	0.612648	0.781022	-0.21084	0.29988	0.611337
P25398	RPS12	-0.186414	0.219513	0.428729	-0.226219	0.144848	0.444809
P25440	BRD2	1.05866	0.00361199	0.0336633	1.11942	0.00263564	0.0766164
P25445	FAS	0.453536	0.0156615	0.0858418	0.00201607	0.989427	0.995712
P25490	YY1	-0.187591	0.554377	0.74063	-0.24767	0.438971	0.711503
P25685	DNAJB1	-0.0306371	0.797011	0.888838	-0.0451107	0.705617	0.877687
P25705	ATP5F1A	-0.250823	0.0909714	0.256551	-0.0770683	0.570351	0.799412
P25786	PSMA1	-0.0556774	0.792337	0.886788	-0.0473531	0.822711	0.930817
P25787	PSMA2	-0.429115	0.0224334	0.109153	-0.689433	0.00197675	0.0691181
P25788	PSMA3	-0.0675697	0.679748	0.822708	0.202352	0.23607	0.553379
P25789	PSMA4	-1.02411	0.00139489	0.0178588	-0.334062	0.154271	0.456598
P25815	S100P	-5.51317	1.98058e-05	0.00107973	-0.938004	0.159869	0.463738
P26006	ITGA3	0.588399	0.00989947	0.064595	0.341063	0.0860562	0.361778
P26038	MSN	0.230839	0.0508223	0.182914	0.283068	0.0228198	0.215851
P26196	DDX6	-0.298829	0.134565	0.322628	-0.295251	0.138649	0.439539
P26232	CTNNA2	0.0232855	0.955544	0.975371	-0.592988	0.181833	0.489068
P26358	DNMT1	0.149881	0.169305	0.368558	-0.349012	0.00810382	0.129202
P26368	U2AF2	0.0977637	0.52656	0.718047	-0.0399138	0.79372	0.917501
P26373	RPL13	0.119611	0.393659	0.612412	0.0315984	0.817635	0.928007
P26440	IVD	-0.247238	0.143058	0.333934	0.0356852	0.820213	0.929757
P26572	MGAT1	1.30904	0.00023423	0.00515852	0.887641	0.00263821	0.0766164
P26583	HMGB2	0.349166	0.0332015	0.138431	-0.0610434	0.663915	0.857155
P26599	PTBP1	-0.176438	0.0945999	0.261802	-0.0811068	0.407965	0.693102
P26639	TARS	0.0917231	0.588406	0.765598	-0.20673	0.240064	0.558638
P26640	VARS	-0.355005	0.021357	0.105742	0.0540434	0.673835	0.861803
P26641	EEF1G	0.0789897	0.499398	0.69901	-0.188743	0.130037	0.426446
P26885	FKBP2	-0.197282	0.498122	0.698225	0.475766	0.126012	0.420871
P27105	STOM	-0.282244	0.0909655	0.256551	0.269191	0.104215	0.391595
P27144	AK4	-0.10803	0.379493	0.600096	0.0562388	0.64102	0.844841
P27216	ANXA13	0.264159	0.75016	0.86282	-1.29485	0.145526	0.445789
P27348	YWHAQ	-0.125362	0.430958	0.644316	0.142843	0.372402	0.666764
P27361	MAPK3	-1.0397	0.00411818	0.0367188	-0.459454	0.115388	0.403263
P27448	MARK3	0.800816	0.567288	0.750562	-0.323839	0.815387	0.927532
P27482	CALML3	1.34958	0.00033295	0.00672533	0.0991185	0.667872	0.858875
P27635	RPL10	-0.0312532	0.816023	0.899008	-0.00815519	0.951507	0.982747
P27658	COL8A1	3.1528	0.00034885	0.00693596	-0.488687	0.378265	0.670965
P27694	RPA1	-0.026446	0.910845	0.950841	-0.135882	0.569172	0.798921
P27695	APEX1	0.0762227	0.712185	0.839282	-0.267186	0.217575	0.532902
P27707	DCK	-0.210219	0.29542	0.518262	-0.262354	0.200135	0.512761
P27708	CAD	0.39673	0.0355247	0.144991	-0.175495	0.294854	0.607317
P27797	CALR	0.391447	0.0464329	0.172718	-0.0730413	0.671005	0.860612
P27816	MAP4	0.615455	0.00382765	0.0351562	0.0745716	0.636084	0.842462
P27824	CANX	0.359133	0.0791535	0.235559	-0.331766	0.100159	0.386753
P27986	PIK3R1	0.0211023	0.94299	0.968411	-0.450195	0.154804	0.456844
P28062	PSMB8	-0.488656	0.534366	0.725364	-1.64499	0.0609857	0.314865
P28066	PSMA5	-0.166801	0.193734	0.396861	0.0192305	0.873926	0.954676
P28070	PSMB4	-0.0110633	0.951828	0.972983	0.234037	0.224401	0.539682
P28072	PSMB6	-0.172471	0.213072	0.42034	-0.0577494	0.662165	0.855746
P28074	PSMB5	-0.180791	0.467735	0.673125	0.0650571	0.790696	0.916094
P28288	ABCD3	-0.271084	0.0628959	0.209378	-0.136152	0.308691	0.618111
P28290	ITPRID2	-0.38058	0.139051	0.32836	0.236714	0.336209	0.639573
P28300	LOX	0.42591	0.125762	0.309228	0.492403	0.0837114	0.358875
P28331	NDUFS1	-0.591173	0.00391493	0.035635	-0.176685	0.261942	0.57666
P28340	POLD1	0.257158	0.208051	0.413916	-0.130693	0.505675	0.755161
P28347	TEAD1	0.917686	0.137024	0.326463	-0.766164	0.204764	0.519007
P28482	MAPK1	0.328892	0.0320315	0.134585	0.0998777	0.452123	0.718494
P28676	GCA	-0.761526	0.0017452	0.0209177	-0.739517	0.00207434	0.0698429
P28715	ERCC5	1.1195	0.0473107	0.175057	0.437675	0.385261	0.673975
P28838	LAP3	-0.0321363	0.806314	0.894124	-0.29299	0.0503229	0.291253
P29034	S100A2	-1.99249	9.77762e-07	0.000141636	-0.706074	0.00134283	0.0547816
P29083	GTF2E1	0.686728	0.00915694	0.0612476	-0.245807	0.253752	0.571279
P29084	GTF2E2	-0.7287	0.00966467	0.0637185	-0.0784321	0.723717	0.883215
P29144	TPP2	-0.0749633	0.642169	0.799361	-0.191134	0.253741	0.571279
P29218	IMPA1	0.116382	0.643157	0.799462	-0.11117	0.657896	0.853732
P29317	EPHA2	0.0553888	0.704746	0.836549	-0.209808	0.17576	0.482722
P29353	SHC1	0.795453	0.00075676	0.0113514	0.406138	0.0266022	0.230919
P29372	MPG	-0.769641	0.047729	0.175734	-0.680396	0.0726249	0.33657
P29373	CRABP2	-2.57097	0.00515368	0.0420182	0.0285753	0.96697	0.986823
P29375	KDM5A	4.59545	4.0216e-05	0.00172792	4.38569	5.58804e-05	0.0108967
P29401	TKT	-0.62284	0.00016971	0.00411688	-0.0750847	0.442179	0.712392
P29466	CASP1	-1.04229	0.21725	0.426095	-1.03678	0.219453	0.535433
P29558	RBMS1	0.406573	0.343621	0.567066	-0.130025	0.755596	0.89632
P29590	PML	-0.0539494	0.704203	0.836334	0.265405	0.08962	0.369982
P29692	EEF1D	-0.0152467	0.878392	0.932994	-0.07573	0.455483	0.718961
P29966	MARCKS	2.91561	0.000813917	0.012066	1.16078	0.0696348	0.332125
P29992	GNA11	0.492912	0.0532721	0.189271	-0.0132268	0.95284	0.9831
P30038	ALDH4A1	0.403221	0.299509	0.523264	-0.60156	0.136903	0.437133
P30040	ERP29	-0.0563526	0.585341	0.763968	0.111336	0.294337	0.607115
P30041	PRDX6	0.484505	0.00123002	0.0164543	0.199741	0.077108	0.345351
P30043	BLVRB	-0.454346	0.00391007	0.035635	-0.30143	0.0283774	0.23939
P30044	PRDX5	-1.21729	2.8306e-05	0.00137992	-0.205427	0.181777	0.489068
P30046	DDT	-0.0512409	0.712977	0.839674	0.142193	0.321393	0.627683
P30048	PRDX3	0.129408	0.328128	0.554352	0.0431099	0.73739	0.886785
P30049	ATP5F1D	-0.355595	0.062653	0.208962	-0.020977	0.901348	0.963694
P30050	RPL12	0.0865828	0.497893	0.698103	0.108654	0.399067	0.685389
P30084	ECHS1	-0.176284	0.203158	0.407441	-0.0228214	0.861852	0.947837
P30085	CMPK1	0.0667292	0.615696	0.782604	0.388845	0.0164293	0.181695
P30086	PEBP1	0.159604	0.15628	0.351729	-0.0688922	0.517823	0.764744
P30101	PDIA3	0.199282	0.0742731	0.228775	0.0732104	0.47138	0.730185
P30153	PPP2R1A	0.117977	0.342514	0.566434	0.0356121	0.768287	0.904602
P30154	PPP2R1B	-0.0511704	0.84475	0.915341	-0.465527	0.103763	0.391137
P30260	CDC27	1.16195	0.0171962	0.0910073	1.57791	0.00366399	0.0880399
P30307	CDC25C	-0.0656897	0.869615	0.928395	-0.696964	0.110587	0.398209
P30405	PPIF	0.115566	0.799273	0.889446	-0.0580794	0.898145	0.962908
P30414	NKTR	0.284232	0.468391	0.673606	-0.00649007	0.986552	0.994491
P30419	NMT1	-0.0196012	0.854514	0.920413	0.0364863	0.73358	0.885102
P30485	HLA-B	-0.0205313	0.963709	0.979178	-0.739764	0.129965	0.426446
P30519	HMOX2	-0.388187	0.00962306	0.0637185	-0.418643	0.00655495	0.11631
P30520	ADSS	-0.288233	0.0402596	0.158352	-0.0811094	0.509319	0.756592
P30530	AXL	1.21692	0.000305983	0.00640778	-0.469285	0.0459974	0.280938
P30533	LRPAP1	0.261954	0.0664537	0.215974	-0.160249	0.229257	0.54493
P30566	ADSL	0.102638	0.610717	0.779369	0.136097	0.502461	0.752901
P30613	PKLR	-0.331821	0.38145	0.602102	0.685734	0.0925295	0.373279
P30622	CLIP1	0.124803	0.450148	0.658849	-0.0629857	0.699032	0.876167
P30626	SRI	0.188291	0.156564	0.352164	0.302228	0.0367515	0.261332
P30740	SERPINB1	-0.752309	0.000496054	0.00857074	-0.437557	0.0109435	0.147392
P30837	ALDH1B1	0.315922	0.119168	0.299842	0.283593	0.155766	0.457551
P30876	POLR2B	-0.209469	0.372633	0.593888	0.135256	0.558758	0.792635
P31040	SDHA	-0.0139503	0.89159	0.939589	0.159526	0.147034	0.447726
P31146	CORO1A	-0.565399	0.0128758	0.075869	-0.215459	0.256971	0.573435
P31150	GDI1	0.240104	0.157717	0.353746	0.333398	0.0627084	0.317614
P31153	MAT2A	-0.00161171	0.989682	0.995573	-0.167832	0.202847	0.516283
P31321	PRKAR1B	0.59396	0.131252	0.316869	-0.335409	0.369586	0.664837
P31327	CPS1	0.898974	0.00012548	0.00342497	0.186782	0.183732	0.491308
P31350	RRM2	0.410634	0.0283748	0.126193	0.0145226	0.926739	0.973107
P31431	SDC4	-0.2088	0.452699	0.660294	0.0549755	0.840489	0.939021
P31483	TIA1	-0.559536	0.0557216	0.194298	-0.463348	0.100854	0.387656
P31689	DNAJA1	-0.133145	0.397934	0.615663	-0.147299	0.352198	0.650982
P31749	AKT1	0.206258	0.403774	0.620719	-0.532017	0.0531771	0.29789
P31751	AKT2	1.06717	0.0146729	0.0823829	0.849273	0.0386217	0.264269
P31930	UQCRC1	-0.529531	0.00300222	0.0294986	-0.276612	0.0583821	0.312667
P31937	HIBADH	-0.140313	0.364696	0.58736	0.0397689	0.792086	0.916448
P31939	ATIC	-0.163425	0.167252	0.36661	-0.0224196	0.839851	0.938803
P31942	HNRNPH3	0.310209	0.272576	0.490374	0.0480347	0.85962	0.947301
P31943	HNRNPH1	0.267637	0.104939	0.277394	0.0381603	0.800446	0.920314
P31946	YWHAB	0.0877679	0.614283	0.782011	0.223746	0.218632	0.534463
P31947	SFN	-0.48683	0.002664	0.0275642	0.0883872	0.45471	0.718961
P31948	STIP1	0.11561	0.337688	0.562258	-0.00341733	0.976671	0.991715
P31949	S100A11	-0.169688	0.518803	0.712441	0.0475438	0.854688	0.945737
P32004	L1CAM	2.13628	2.4934e-05	0.00128846	0.539508	0.0568796	0.308116
P32119	PRDX2	-0.170322	0.119842	0.30094	-0.00826391	0.934597	0.975039
P32320	CDA	-0.856587	0.00153378	0.0191364	0.0464675	0.802877	0.921155
P32321	DCTD	0.111123	0.509971	0.705857	-0.0566972	0.733976	0.885102
P32322	PYCR1	1.40319	0.00224731	0.0248875	0.123402	0.705218	0.877687
P32418	SLC8A1	0.829683	0.435146	0.648451	1.42988	0.194984	0.506699
P32455	GBP1	-0.46049	0.105093	0.277656	0.55368	0.0594766	0.313177
P32519	ELF1	-1.57959	0.00108926	0.0150478	-0.185513	0.570853	0.799412
P32780	GTF2H1	-0.450932	0.430131	0.643365	0.122122	0.827508	0.93274
P32926	DSG3	-1.36982	0.000231205	0.00514126	-0.294819	0.205782	0.519839
P32969	RPL9	-0.162041	0.324055	0.549775	0.129995	0.423578	0.70253
P32970	CD70	-0.744816	0.503833	0.701806	0.383588	0.727759	0.884554
P33121	ACSL1	-1.28432	1.59312e-05	0.000944486	-0.349918	0.0341489	0.252383
P33176	KIF5B	-0.113452	0.334106	0.558864	-0.223959	0.0775226	0.34602
P33240	CSTF2	0.192408	0.174242	0.374009	0.28433	0.0590222	0.312842
P33316	DUT	-0.268641	0.0455356	0.170754	-0.333196	0.0190119	0.194336
P33527	ABCC1	0.0186869	0.910894	0.950841	-0.123028	0.469028	0.729663
P33552	CKS2	0.367411	0.129378	0.314335	0.171634	0.451686	0.718494
P33981	TTK	-0.298751	0.0219157	0.107772	-0.242603	0.0498949	0.291248
P33991	MCM4	-0.17227	0.119049	0.299692	-0.0892347	0.391564	0.678828
P33992	MCM5	-0.246815	0.248535	0.464306	-0.186421	0.374494	0.668493
P33993	MCM7	-0.0735512	0.658824	0.812197	-0.0417302	0.801325	0.920416
P34059	GALNS	-0.472292	0.112407	0.289438	-0.638173	0.0428154	0.274683
P34896	SHMT1	-0.0997988	0.46703	0.672492	0.269557	0.0737142	0.339755
P34897	SHMT2	-0.388955	0.0191483	0.0983605	-0.0128765	0.924816	0.972468
P34913	EPHX2	-1.08086	0.372732	0.593888	-2.92253	0.0345428	0.253814
P34931	HSPA1L	-0.721904	0.0792011	0.235559	-0.477992	0.219103	0.535093
P34932	HSPA4	0.0220362	0.821791	0.903204	-0.0285403	0.770757	0.905249
P35052	GPC1	-0.0379244	0.859149	0.924032	-0.640142	0.015246	0.173702
P35080	PFN2	0.468725	0.0132052	0.0770427	-0.0834993	0.585533	0.808677
P35221	CTNNA1	-0.484861	0.00159087	0.0194824	-0.189847	0.102025	0.387782
P35222	CTNNB1	-0.817331	0.000172459	0.00416365	-0.168484	0.205561	0.519797
P35232	PHB	0.170207	0.226793	0.436703	0.205032	0.15362	0.455202
P35237	SERPINB6	-0.305255	0.163549	0.361286	-0.0598532	0.770832	0.905249
P35240	NF2	0.559397	0.0140559	0.0801615	0.0396207	0.829154	0.933455
P35241	RDX	0.046332	0.725271	0.84785	-0.0251191	0.848456	0.942729
P35244	RPA3	-0.471076	0.0151313	0.0841555	-0.137165	0.393605	0.680941
P35249	RFC4	-0.404557	0.0474618	0.17526	-0.50203	0.0199467	0.200053
P35250	RFC2	0.139239	0.401173	0.618601	0.113344	0.490944	0.743769
P35251	RFC1	0.492167	0.180383	0.381466	-0.0548261	0.873971	0.954676
P35268	RPL22	-0.0831725	0.502332	0.701073	0.0377992	0.757647	0.898123
P35269	GTF2F1	-0.278622	0.483119	0.684385	-0.135569	0.729655	0.884687
P35270	SPR	-0.342412	0.0216982	0.106806	0.101243	0.422749	0.702103
P35527	KRT9	-0.254569	0.527922	0.719314	0.90657	0.0473303	0.283926
P35544	FAU	-1.97023	0.158803	0.355106	-1.68659	0.219908	0.535992
P35568	IRS1	1.68761	0.00553506	0.0437796	0.782475	0.117466	0.406799
P35573	AGL	-1.16138	0.000159728	0.00397536	-0.169185	0.353226	0.651335
P35579	MYH9	0.696732	0.000100897	0.00308162	0.167597	0.120426	0.411496
P35580	MYH10	0.707822	9.52732e-05	0.00301378	0.166768	0.124399	0.418236
P35606	COPB2	1.63906	7.55116e-06	0.000554846	1.4868	1.53481e-05	0.00598574
P35609	ACTN2	0.793759	0.255775	0.472167	-0.276215	0.681062	0.865446
P35611	ADD1	0.551917	0.0125853	0.0747857	-0.0500158	0.777703	0.908724
P35613	BSG	-0.482139	0.13381	0.32129	0.09692	0.745461	0.890946
P35625	TIMP3	-1.32578	0.0547462	0.192085	-0.388479	0.527253	0.773156
P35637	FUS	0.178202	0.222953	0.433259	-0.0878372	0.532709	0.776995
P35658	NUP214	-0.0535456	0.662812	0.81335	-0.169495	0.190378	0.500632
P35659	DEK	-0.0414931	0.907793	0.94905	-0.0113468	0.974722	0.990575
P35754	GLRX	1.78478	3.6704e-05	0.00169172	1.24649	0.000423606	0.0331254
P35813	PPM1A	0.00275675	0.992726	0.996658	-0.429611	0.181567	0.489068
P35908	KRT2	-0.134639	0.729606	0.849002	-0.373756	0.349754	0.649958
P35914	HMGCL	0.739248	0.00853194	0.058063	0.560156	0.0301464	0.244074
P35998	PSMC2	0.291828	0.0225791	0.109451	-0.00131671	0.990115	0.996009
P36404	ARL2	0.497345	0.409415	0.625204	0.6621	0.280169	0.595318
P36405	ARL3	0.321132	0.115717	0.294225	-0.151977	0.427193	0.70389
P36507	MAP2K2	0.54156	0.00264421	0.0275642	0.178858	0.190756	0.501106
P36542	ATP5F1C	-0.477016	0.019305	0.098765	-0.0653712	0.697972	0.875707
P36543	ATP6V1E1	-0.218562	0.0976571	0.267489	-0.130618	0.294244	0.607115
P36551	CPOX	0.100116	0.68097	0.823401	-0.034167	0.887852	0.958482
P36578	RPL4	0.0104396	0.927075	0.960415	0.0483913	0.673154	0.86167
P36776	LONP1	-0.418151	0.0230865	0.111052	0.0110652	0.942384	0.978688
P36871	PGM1	-0.219938	0.05602	0.194943	0.186152	0.095154	0.377476
P36873	PPP1CC	0.370164	0.0104343	0.0667955	0.0260315	0.819676	0.929757
P36915	GNL1	0.101906	0.536701	0.726976	-0.149876	0.370452	0.665082
P36952	SERPINB5	-1.29813	2.35864e-06	0.00026574	-0.109951	0.332084	0.636099
P36954	POLR2I	1.07751	0.00274761	0.0280546	0.872913	0.0085323	0.13229
P36957	DLST	-0.20125	0.0619877	0.207444	-0.0393365	0.681876	0.86601
P36959	GMPR	-0.680627	0.158919	0.355106	0.0368462	0.93492	0.975117
P36969	GPX4	0.361253	0.192514	0.39532	0.529326	0.0709153	0.335392
P37108	SRP14	-0.401376	0.0586001	0.200263	0.0736961	0.695292	0.874939
P37173	TGFBR2	0.286605	0.187171	0.390112	0.135879	0.512864	0.759481
P37198	NUP62	-0.158672	0.187715	0.390112	-0.291108	0.0299774	0.244074
P37235	HPCAL1	0.79529	0.000400586	0.0075714	0.34377	0.0348838	0.254111
P37268	FDFT1	0.196883	0.190945	0.393374	-0.156497	0.288718	0.601892
P37802	TAGLN2	0.0303084	0.801649	0.890526	0.0181198	0.880454	0.957478
P37837	TALDO1	0.104978	0.561939	0.745625	-0.0481211	0.788506	0.915021
P38117	ETFB	-0.553599	0.00172849	0.0207664	-0.0657794	0.594779	0.814347
P38159	RBMX	-0.01168	0.932988	0.963391	0.0261211	0.850978	0.943522
P38432	COIL	0.113497	0.75579	0.865956	-0.500214	0.194387	0.505925
P38606	ATP6V1A	-0.211803	0.306122	0.531468	-0.407031	0.069364	0.331629
P38646	HSPA9	-0.0565287	0.62669	0.789396	0.0268122	0.816433	0.927701
P38919	EIF4A3	-0.0282179	0.862636	0.92523	-0.0591125	0.717936	0.880376
P38936	CDKN1A	1.09726	0.139524	0.329171	0.0281232	0.967422	0.987085
P39019	RPS19	0.221669	0.206121	0.41143	0.234121	0.184289	0.492539
P39023	RPL3	-0.0295881	0.777939	0.880981	0.0442759	0.674044	0.861803
P39656	DDOST	-0.055151	0.707636	0.837468	-0.180723	0.239035	0.558226
P39687	ANP32A	0.0874863	0.573275	0.754872	-0.370235	0.0384228	0.264269
P39748	FEN1	-0.0381603	0.876408	0.931772	0.211711	0.399295	0.685549
P39880	CUX1	0.0256265	0.925376	0.959807	0.163768	0.554073	0.788865
P40121	CAPG	-0.557914	0.000601199	0.00967644	0.0996857	0.351999	0.650852
P40123	CAP2	2.2536	0.00571585	0.0447903	0.521283	0.408906	0.69324
P40222	TXLNA	0.233349	0.0742202	0.228775	0.115015	0.340265	0.643513
P40227	CCT6A	-0.20786	0.0600666	0.20384	-0.0457707	0.641685	0.844841
P40261	NNMT	0.753693	0.00192588	0.0227075	0.632467	0.00516648	0.101913
P40429	RPL13A	0.0427183	0.724487	0.847519	0.0530485	0.662317	0.855746
P40616	ARL1	-0.397848	0.329591	0.555952	-0.400283	0.326823	0.631476
P40692	MLH1	-0.612265	0.00860387	0.0583957	-0.0638053	0.726075	0.884201
P40763	STAT3	0.014087	0.939447	0.966321	-0.00437037	0.981194	0.992952
P40818	USP8	-0.193529	0.355015	0.57764	-0.374149	0.0948191	0.377297
P40855	PEX19	-0.053613	0.814702	0.898138	-0.551054	0.0381796	0.263361
P40925	MDH1	0.0429338	0.691136	0.829201	-0.0292931	0.785734	0.913381
P40926	MDH2	-0.389714	0.00585083	0.0452645	0.0655874	0.545372	0.782959
P40937	RFC5	-0.243734	0.144519	0.336414	-0.183939	0.2567	0.573395
P40938	RFC3	-0.331277	0.134621	0.322628	-0.2678	0.21509	0.530619
P40939	HADHA	0.0622889	0.537162	0.727213	0.205722	0.06653	0.325496
P41091	EIF2S3	-0.198693	0.0938265	0.261127	-0.195912	0.0977287	0.382355
P41134	ID1	-0.827754	0.227729	0.43784	0.227698	0.728292	0.884554
P41208	CETN2	0.889851	0.0632838	0.210255	-0.139178	0.743925	0.890547
P41214	EIF2D	0.249215	0.317364	0.543409	0.146056	0.54915	0.785607
P41221	WNT5A	1.77663	0.0126277	0.07488	0.0785866	0.890251	0.958568
P41223	BUD31	0.428705	0.0204283	0.102546	0.319873	0.0632369	0.318642
P41227	NAA10	-0.0266997	0.783062	0.882838	-0.141465	0.170464	0.478017
P41229	KDM5C	0.201963	0.242743	0.456833	0.358774	0.0558373	0.305952
P41236	PPP1R2	0.563251	0.0113201	0.0701625	0.174931	0.336564	0.639573
P41240	CSK	0.34907	0.0157394	0.0861758	-0.0553131	0.639515	0.844213
P41247	PNPLA4	-0.362384	0.135521	0.323948	-0.609859	0.0237509	0.218258
P41250	GARS	0.168304	0.152372	0.346425	0.216029	0.0771023	0.345351
P41252	IARS	-0.00957934	0.940994	0.96752	-0.163862	0.228282	0.543968
P41567	EIF1	-0.0553118	0.665775	0.815106	0.0793088	0.538343	0.779317
P41743	PRKCI	-0.102954	0.478617	0.681626	0.196263	0.194758	0.50637
P42025	ACTR1B	-1.08466	0.0501346	0.181689	-0.35744	0.467965	0.729396
P42126	ECI1	-0.496009	0.00292223	0.028937	-0.563406	0.00138505	0.0557316
P42166	TMPO	-0.317231	0.0700307	0.222158	-0.482983	0.0131617	0.164359
P42167	TMPO	0.276254	0.223622	0.433893	-0.132736	0.543453	0.782892
P42224	STAT1	0.160074	0.482792	0.684112	-0.0745468	0.740548	0.888081
P42226	STAT6	-0.447164	0.0727974	0.22657	0.172473	0.44758	0.715502
P42285	MTREX	-0.168234	0.197447	0.401785	-0.00156021	0.989902	0.995992
P42330	AKR1C3	-2.29629	1.47793e-07	4.6832e-05	0.540349	0.00340691	0.0847463
P42345	MTOR	0.251939	0.444585	0.654593	-0.614829	0.0859767	0.361768
P42356	PI4KA	0.37991	0.585674	0.764119	0.295933	0.669895	0.85984
P42566	EPS15	-0.35403	0.0719952	0.225431	-0.121565	0.49582	0.747267
P42574	CASP3	0.636306	0.00205008	0.0237423	0.171288	0.257956	0.573603
P42575	CASP2	0.468021	0.335177	0.559733	0.472905	0.330464	0.634497
P42677	RPS27	-0.143555	0.236034	0.447529	-0.295588	0.0302361	0.244074
P42695	NCAPD3	-0.406538	0.227316	0.437378	-0.808962	0.0319415	0.247434
P42696	RBM34	0.0202548	0.938899	0.965953	-0.296321	0.281085	0.595877
P42704	LRPPRC	-0.249705	0.029138	0.128093	-0.129451	0.204992	0.519007
P42765	ACAA2	-0.66378	0.000341427	0.00684204	-0.0347424	0.759949	0.898693
P42766	RPL35	0.0933266	0.494136	0.695328	0.253012	0.0887024	0.368574
P42785	PRCP	0.818732	0.00294952	0.0291503	-0.124799	0.535113	0.778455
P42892	ECE1	0.652047	0.133421	0.320895	-0.073192	0.855639	0.945783
P43034	PAFAH1B1	-0.0223331	0.844652	0.915341	-0.290935	0.0304537	0.244304
P43121	MCAM	1.38951	0.000287926	0.0061079	-0.410787	0.104926	0.392312
P43155	CRAT	0.0828953	0.53261	0.723562	0.42803	0.0101583	0.143905
P43243	MATR3	0.0415077	0.700491	0.833012	-0.0230974	0.829934	0.933455
P43246	MSH2	-0.18385	0.250801	0.466971	-0.442891	0.017906	0.187495
P43250	GRK6	0.246182	0.305867	0.531358	-0.292552	0.230013	0.545529
P43304	GPD2	-0.424798	0.318363	0.544018	-0.541737	0.212064	0.526526
P43307	SSR1	0.388849	0.298888	0.52272	0.534171	0.165826	0.47006
P43353	ALDH3B1	-1.51419	5.84427e-05	0.00227512	0.0275148	0.890315	0.958568
P43378	PTPN9	0.979807	0.000900258	0.0130409	0.372921	0.0843505	0.359113
P43487	RANBP1	0.907306	4.14006e-05	0.00176388	0.745872	0.000160802	0.0203574
P43490	NAMPT	-0.110477	0.643341	0.799462	0.106126	0.656289	0.853131
P43686	PSMC4	0.366489	0.0223469	0.109046	0.0901915	0.504643	0.75446
P43897	TSFM	-0.211891	0.440322	0.651681	-0.0158889	0.952919	0.9831
P45877	PPIC	0.61073	0.0135885	0.0783265	0.598551	0.0149289	0.171889
P45880	VDAC2	-0.115372	0.320802	0.546895	0.0611471	0.589965	0.811661
P45954	ACADSB	0.389074	0.0769856	0.232119	0.072396	0.71479	0.880035
P45973	CBX5	-0.287142	0.0824851	0.241176	-0.197356	0.209126	0.523598
P45974	USP5	-0.261836	0.0657367	0.214746	0.0236365	0.851784	0.94379
P45983	MAPK8	-0.172016	0.147691	0.340157	-1.06646	1.05363e-05	0.00598574
P45984	MAPK9	-0.0395985	0.842625	0.914016	-0.284538	0.17946	0.486871
P45985	MAP2K4	0.34105	0.229567	0.439225	-0.419704	0.148342	0.449549
P46013	MKI67	0.31129	0.0159707	0.0869725	-0.0581856	0.582865	0.80653
P46060	RANGAP1	-0.129485	0.265015	0.481933	-0.0159594	0.886086	0.958084
P46063	RECQL	0.402801	0.00505062	0.041744	0.0714785	0.513062	0.759481
P46087	NOP2	-0.289631	0.125745	0.309228	-0.13158	0.458965	0.721794
P46100	ATRX	0.236554	0.377529	0.598242	0.305069	0.262915	0.577548
P46108	CRK	0.218733	0.161344	0.358621	0.256748	0.10784	0.395161
P46109	CRKL	0.165175	0.651543	0.806081	0.672508	0.0932756	0.375026
P46199	MTIF2	-0.824996	0.329969	0.555952	-1.91407	0.0432705	0.274914
P46379	BAG6	-0.130311	0.501523	0.701054	0.16761	0.391899	0.678828
P46459	NSF	-0.0781129	0.498924	0.698703	-0.109446	0.350297	0.650314
P46734	MAP2K3	-0.117837	0.405042	0.621638	-0.222664	0.135828	0.436108
P46736	BRCC3	-0.260618	0.401889	0.618948	-0.308578	0.325358	0.629605
P46776	RPL27A	-0.0695241	0.511899	0.707174	-0.136501	0.215178	0.530619
P46777	RPL5	-0.0216497	0.832256	0.909383	-0.147614	0.174689	0.481867
P46778	RPL21	0.0789248	0.526784	0.718149	0.137758	0.281796	0.596216
P46779	RPL28	0.0721544	0.578848	0.759335	0.0984472	0.452801	0.718754
P46781	RPS9	-0.00692431	0.951873	0.972983	-0.101017	0.39048	0.678492
P46782	RPS5	0.124648	0.360969	0.583396	-0.0118618	0.928747	0.973687
P46783	RPS10	0.325445	0.270418	0.488602	0.766568	0.024026	0.219533
P46821	MAP1B	2.87728	0.00017654	0.00424198	-0.306302	0.497941	0.748896
P46926	GNPDA1	0.223455	0.226292	0.436602	-0.161477	0.370944	0.66573
P46934	NEDD4	1.04829	0.118124	0.298252	0.0258478	0.966548	0.986591
P46937	YAP1	0.751527	0.00746508	0.0531573	0.128998	0.555916	0.791267
P46939	UTRN	0.195289	0.0939424	0.261127	-0.255758	0.0378449	0.263201
P46940	IQGAP1	0.214847	0.057225	0.197234	0.0699526	0.489127	0.742623
P46976	GYG1	0.782668	0.000648515	0.0102111	-0.353569	0.0393068	0.265413
P46977	STT3A	0.250886	0.141721	0.332497	0.120006	0.457297	0.720894
P47755	CAPZA2	0.47248	0.0168001	0.0899471	0.261144	0.133417	0.432773
P47756	CAPZB	0.142206	0.202899	0.407082	0.320094	0.0145108	0.170695
P47813	EIF1AX	-0.168482	0.226378	0.436602	-0.0738564	0.581	0.805488
P47895	ALDH1A3	-2.41865	2.49484e-07	6.02327e-05	-0.76405	0.000896303	0.0469702
P47897	QARS	-0.0829798	0.630226	0.791098	-0.117236	0.499688	0.750542
P47914	RPL29	0.111718	0.57522	0.756319	0.234299	0.255801	0.573095
P47974	ZFP36L2	0.34062	0.251171	0.466974	-0.303499	0.302324	0.613358
P47985	UQCRFS1	-0.148018	0.241505	0.455349	-0.135468	0.280303	0.595318
P47989	XDH	-2.66372	0.000771251	0.011516	-0.521664	0.328228	0.63236
P48047	ATP5PO	-0.249885	0.056022	0.194943	-0.040027	0.728893	0.884687
P48059	LIMS1	-0.129695	0.68334	0.823829	0.117528	0.711373	0.87864
P48147	PREP	-0.603872	0.147862	0.340157	-0.776876	0.0735476	0.339328
P48163	ME1	0.881902	0.000509288	0.00867487	0.192307	0.25111	0.568615
P48426	PIP4K2A	0.0994231	0.749414	0.862157	0.686852	0.0524238	0.295649
P48444	ARCN1	0.359276	0.0168939	0.0902141	0.134107	0.292046	0.605402
P48449	LSS	-0.46168	0.101852	0.272933	-0.403767	0.144595	0.444577
P48506	GCLC	-0.986604	0.0152003	0.0843168	0.96793	0.0165927	0.181695
P48507	GCLM	-0.405157	0.0194683	0.0993	-0.0338593	0.812693	0.925338
P48509	CD151	-1.29745	0.269393	0.486924	-0.175798	0.876104	0.955852
P48556	PSMD8	0.164809	0.342305	0.566434	0.159762	0.356438	0.652998
P48634	PRRC2A	0.000944773	0.997536	0.998718	-0.00038401	0.998998	0.999264
P48637	GSS	-0.36628	0.480663	0.682738	-0.284344	0.58156	0.805824
P48643	CCT5	-0.115126	0.297158	0.520412	0.112956	0.305721	0.615921
P48651	PTDSS1	1.3569	0.0132656	0.0772174	0.921254	0.0631518	0.318587
P48723	HSPA13	0.998333	0.000125543	0.00342497	0.0903568	0.543359	0.782892
P48729	CSNK1A1	-0.0706469	0.708563	0.837979	0.00385221	0.983662	0.993359
P48730	CSNK1D	-0.515626	0.105876	0.278531	-0.394089	0.200766	0.514084
P48735	IDH2	-0.394426	0.0114637	0.0705169	0.0268237	0.828781	0.933455
P48739	PITPNB	-0.0580527	0.625338	0.788673	-0.250237	0.0607349	0.31421
P48960	CD97	-0.808247	0.00240781	0.0259736	-0.372378	0.0775985	0.34602
P49005	POLD2	0.279906	0.129134	0.314197	-0.0404491	0.8126	0.925338
P49006	MARCKSL1	0.0599054	0.942386	0.968222	-1.29771	0.145607	0.445789
P49023	PXN	0.364884	0.0238713	0.113762	0.238302	0.106015	0.392996
P49116	NR2C2	-0.0842247	0.830061	0.908552	-2.95716	6.10317e-05	0.0110511
P49137	MAPKAPK2	0.195002	0.573637	0.754872	0.601397	0.108702	0.395352
P49189	ALDH9A1	0.265782	0.178146	0.378691	0.462534	0.0335665	0.25169
P49207	RPL34	0.0143515	0.924875	0.959704	0.208402	0.195996	0.507506
P49247	RPIA	0.112904	0.539231	0.728263	-0.161599	0.385641	0.673975
P49257	LMAN1	0.0591997	0.739394	0.855648	-0.173924	0.341537	0.644195
P49321	NASP	-0.207811	0.0815339	0.238808	-0.252083	0.0422828	0.274571
P49327	FASN	-0.485781	0.00138382	0.017807	-0.356432	0.00780083	0.126309
P49354	FNTA	-0.507993	0.181334	0.38259	0.181051	0.615423	0.828297
P49366	DHPS	0.124863	0.531129	0.722324	-0.0620499	0.753256	0.894997
P49368	CCT3	-0.157356	0.145045	0.337174	0.00578689	0.95401	0.983495
P49406	MRPL19	-0.208731	0.239171	0.452461	0.118155	0.4917	0.744308
P49411	TUFM	-0.4726	0.00285151	0.028628	-0.493027	0.00223548	0.0726532
P49419	ALDH7A1	0.877473	0.000456663	0.00812379	0.444204	0.0196417	0.198374
P49427	CDC34	-0.0153592	0.950287	0.972697	0.34273	0.189744	0.49989
P49441	INPP1	-0.680166	0.029008	0.127987	-0.242212	0.37013	0.664837
P49454	CENPF	-0.563101	0.205831	0.411321	0.114651	0.786012	0.913381
P49458	SRP9	0.53091	0.0756716	0.230423	0.766767	0.01875	0.192434
P49459	UBE2A	0.916644	0.094251	0.261357	0.567095	0.273339	0.589938
P49585	PCYT1A	0.589266	0.00206711	0.0237647	0.249392	0.0926595	0.373279
P49588	AARS	-0.284645	0.058214	0.199557	-0.319948	0.0380814	0.263284
P49589	CARS	0.310108	0.548131	0.736166	-0.395522	0.447071	0.71539
P49590	HARS2	-0.302011	0.282422	0.501167	-0.30715	0.274923	0.590618
P49591	SARS	0.362572	0.0059578	0.0458361	-0.00789579	0.937082	0.976215
P49593	PPM1F	0.567872	0.0155107	0.0852373	0.591303	0.0128383	0.161514
P49642	PRIM1	-0.780575	0.00806449	0.0561245	-0.660112	0.0179847	0.187495
P49643	PRIM2	0.181585	0.715259	0.841188	-0.368705	0.464977	0.726821
P49662	CASP4	0.356879	0.142014	0.332721	0.196033	0.396434	0.683646
P49711	CTCF	-0.523352	0.0845549	0.245108	-0.613916	0.0499338	0.291248
P49720	PSMB3	-0.108856	0.557051	0.742833	0.130982	0.482061	0.73727
P49721	PSMB2	-0.17764	0.271449	0.489158	-0.219495	0.182769	0.489766
P49736	MCM2	-0.51741	0.00549718	0.0435479	-0.506039	0.00618197	0.113191
P49748	ACADVL	-0.60116	0.102431	0.273617	-0.316136	0.359774	0.655572
P49750	YLPM1	0.184643	0.411684	0.626898	0.0944036	0.669503	0.859554
P49755	TMED10	-0.253927	0.198923	0.402635	0.207705	0.284846	0.598
P49756	RBM25	0.0187289	0.893079	0.940571	-0.232388	0.124197	0.418054
P49757	NUMB	0.139139	0.540675	0.729631	-0.0300611	0.89357	0.960221
P49761	CLK3	0.141453	0.727973	0.848108	0.628335	0.148883	0.449653
P49770	EIF2B2	0.0752322	0.805837	0.893856	-0.249152	0.424763	0.702911
P49773	HINT1	-0.10167	0.671797	0.818663	0.179373	0.460373	0.722852
P49790	NUP153	-0.0927544	0.456011	0.663036	-0.0354347	0.772283	0.905696
P49792	RANBP2	0.0204538	0.890513	0.939235	-0.124104	0.413947	0.697943
P49815	TSC2	0.527988	0.0912762	0.256952	0.452051	0.138797	0.439539
P49821	NDUFV1	0.325548	0.0277182	0.124474	-0.11274	0.377754	0.670762
P49840	GSK3A	-0.144311	0.529017	0.720418	-0.490151	0.0565164	0.30708
P49841	GSK3B	-0.0946503	0.828058	0.907143	-0.463296	0.304389	0.614841
P49848	TAF6	-0.257286	0.428322	0.642553	-0.680686	0.0589362	0.312842
P49902	NT5C2	-0.727384	0.0052733	0.0425386	-0.371349	0.0872238	0.365475
P49903	SEPHS1	-0.175572	0.505209	0.702911	0.319124	0.24087	0.558652
P49914	MTHFS	-0.739222	0.0957506	0.263488	-0.19904	0.624096	0.833622
P49915	GMPS	-0.00596809	0.954705	0.975288	0.00659244	0.949974	0.98193
P49916	LIG3	-0.0475349	0.871852	0.92955	-0.0864563	0.769682	0.904887
P49959	MRE11	0.127713	0.536676	0.726976	0.0303357	0.881899	0.957478
P50148	GNAQ	0.937121	0.0255247	0.118616	0.838058	0.0398911	0.266466
P50213	IDH3A	-0.229879	0.115268	0.29378	0.149981	0.281735	0.596216
P50281	MMP14	-0.390425	0.104938	0.277394	-0.664655	0.0146487	0.171127
P50395	GDI2	0.0440884	0.733487	0.851368	0.206852	0.137349	0.437133
P50402	EMD	0.237567	0.121	0.302876	0.0882778	0.53641	0.778585
P50416	CPT1A	-0.710178	0.0047883	0.0404611	-0.456299	0.0373704	0.261503
P50452	SERPINB8	-0.980382	0.000332803	0.00672533	-0.453587	0.023513	0.218258
P50454	SERPINH1	0.320085	0.0523764	0.186656	0.0612545	0.67353	0.86167
P50479	PDLIM4	0.729576	0.00344425	0.0322992	0.824245	0.00170376	0.062056
P50502	ST13	-0.221502	0.0462022	0.172331	0.163692	0.11924	0.409862
P50542	PEX5	0.410067	0.608076	0.778326	-0.465947	0.561091	0.794396
P50552	VASP	-0.504855	0.00685382	0.0499442	-0.533011	0.00514881	0.101913
P50570	DNM2	0.0977662	0.594248	0.768385	-0.529302	0.0174318	0.186061
P50579	METAP2	0.134911	0.482553	0.683965	-0.148665	0.440642	0.712299
P50583	NUDT2	0.667738	0.00385475	0.0352772	0.864467	0.000840316	0.0463087
P50613	CDK7	1.09888	0.000307119	0.00640778	0.279404	0.157832	0.459886
P50747	HLCS	0.471199	0.291081	0.511537	0.773698	0.101006	0.387656
P50748	KNTC1	0.423203	0.678777	0.821882	0.631729	0.539292	0.779866
P50750	CDK9	-0.464096	0.00607146	0.0464956	-0.520044	0.00326865	0.0840677
P50851	LRBA	-0.831686	0.00530484	0.0426913	-0.307491	0.195878	0.507462
P50895	BCAM	0.1371	0.618581	0.784252	0.844084	0.013228	0.164377
P50897	PPT1	-0.0465717	0.85657	0.92204	-0.463265	0.101176	0.387656
P50914	RPL14	0.4144	0.0794638	0.235559	0.386913	0.0975158	0.382075
P50990	CCT8	-0.0272223	0.778168	0.880985	-0.0238768	0.804722	0.921931
P50991	CCT4	-0.0814514	0.504097	0.701806	0.0992126	0.419091	0.699975
P50995	ANXA11	-0.221626	0.0724444	0.226166	-0.109627	0.335188	0.639426
P51003	PAPOLA	0.0666739	0.776618	0.880271	-0.250404	0.302835	0.613633
P51114	FXR1	0.486587	0.00470512	0.040083	0.0578499	0.654538	0.852607
P51116	FXR2	0.137103	0.535979	0.726775	-0.106424	0.629186	0.837483
P51148	RAB5C	0.415833	0.00859387	0.0583957	0.093125	0.457989	0.721343
P51149	RAB7A	0.217574	0.0738941	0.228441	-0.0948493	0.395279	0.682584
P51151	RAB9A	0.288044	0.3661	0.588093	-0.316758	0.322943	0.62829
P51153	RAB13	-0.906329	0.109743	0.285184	-0.504845	0.344916	0.647357
P51178	PLCD1	-0.729892	0.10369	0.275383	-0.0798213	0.845488	0.940503
P51397	DAP	2.39215	0.0151025	0.0841426	1.81847	0.0468995	0.282065
P51398	DAP3	-0.261395	0.211237	0.41786	0.217515	0.290695	0.604022
P51452	DUSP3	0.0855408	0.663876	0.813677	0.0356115	0.855682	0.945783
P51513	NOVA1	-0.0114117	0.983748	0.991881	-0.21327	0.704794	0.877687
P51530	DNA2	-0.0565001	0.757527	0.866575	0.280989	0.151418	0.452527
P51531	SMARCA2	0.368212	0.271428	0.489158	-0.0232608	0.942281	0.978688
P51532	SMARCA4	-0.110477	0.445866	0.655016	-0.11389	0.432492	0.706622
P51553	IDH3G	0.0673517	0.742905	0.858273	0.0222524	0.913422	0.968231
P51570	GALK1	1.03166	0.000327333	0.00669239	0.631008	0.00613875	0.113191
P51571	SSR4	-0.0896848	0.700219	0.833012	-0.0241992	0.916873	0.970071
P51572	BCAP31	-0.0724277	0.653881	0.807988	0.257961	0.136485	0.437131
P51580	TPMT	0.335967	0.207637	0.413804	0.0799561	0.75226	0.894865
P51610	HCFC1	-0.380554	0.0309321	0.132927	0.0511131	0.733384	0.885102
P51617	IRAK1	-1.35405	0.00222334	0.0247744	-0.717399	0.0461477	0.281213
P51648	ALDH3A2	-1.47065	5.7027e-06	0.000455985	-0.547178	0.00399334	0.0922605
P51659	HSD17B4	-0.248097	0.0659618	0.214933	0.0286471	0.811443	0.925122
P51665	PSMD7	0.0674184	0.535481	0.726488	-0.00536982	0.960123	0.984283
P51688	SGSH	1.61387	0.007637	0.0541533	0.939903	0.0722428	0.33657
P51798	CLCN7	0.539768	0.27136	0.489158	-0.3537	0.460814	0.722914
P51809	VAMP7	-0.20036	0.891397	0.939589	-2.27251	0.149289	0.449653
P51812	RPS6KA3	-0.771685	0.0338202	0.140318	-0.336375	0.295832	0.607625
P51857	AKR1D1	-0.455416	0.122104	0.304508	-0.505438	0.0914287	0.372025
P51858	HDGF	-0.390535	0.0988025	0.268872	-0.206577	0.35134	0.650345
P51948	MNAT1	0.315985	0.306512	0.531468	0.286276	0.351285	0.650345
P51965	UBE2E1	-0.899234	0.164179	0.362222	-0.331337	0.587421	0.80952
P51970	NDUFA8	0.207406	0.704807	0.836549	-0.385894	0.485993	0.740603
P51991	HNRNPA3	0.186881	0.17741	0.378029	-0.0910835	0.490981	0.743769
P52209	PGD	-0.231056	0.112945	0.289942	-0.269195	0.0719745	0.33657
P52272	HNRNPM	0.158628	0.149671	0.342645	0.127389	0.236174	0.553379
P52292	KPNA2	0.278199	0.0658587	0.214933	-0.0279509	0.835404	0.936123
P52294	KPNA1	0.0917091	0.635679	0.794599	0.317073	0.127783	0.423195
P52298	NCBP2	0.102401	0.491447	0.692506	0.0263761	0.857236	0.947088
P52306	RAP1GDS1	0.26373	0.0709886	0.223409	0.04216	0.747147	0.891722
P52434	POLR2H	-0.240055	0.272757	0.490374	0.101039	0.633122	0.840079
P52435	POLR2J	-0.432299	0.24854	0.464306	0.0407778	0.909329	0.965306
P52565	ARHGDIA	-0.0483506	0.653337	0.80771	-0.102214	0.353269	0.651335
P52566	ARHGDIB	-0.543791	0.00622853	0.0468214	-0.0198212	0.895805	0.961823
P52594	AGFG1	0.0115528	0.938235	0.965859	-0.259914	0.110503	0.398189
P52597	HNRNPF	-0.247587	0.0785417	0.234377	-0.0747344	0.558644	0.792635
P52630	STAT2	2.0255	7.69434e-05	0.00270573	0.528271	0.0858531	0.361768
P52655	GTF2A1	-0.419266	0.0439397	0.167168	-0.357471	0.075828	0.343449
P52657	GTF2A2	1.90731	0.0466629	0.173446	-0.161516	0.846607	0.941293
P52701	MSH6	-0.139723	0.345848	0.569487	-0.198873	0.192116	0.502853
P52732	KIF11	0.30087	0.13131	0.316869	0.440217	0.0396793	0.265752
P52735	VAV2	-0.40505	0.229059	0.438714	-0.586109	0.0966257	0.379467
P52756	RBM5	-0.0654221	0.689561	0.828257	-0.243886	0.161734	0.465375
P52758	RIDA	0.21942	0.147816	0.340157	0.334942	0.0405622	0.268824
P52788	SMS	0.427829	0.00685289	0.0499442	-0.0585651	0.631632	0.839197
P52789	HK2	-0.0737286	0.538394	0.727529	0.496982	0.00264911	0.0766164
P52799	EFNB2	0.733328	0.466462	0.672247	2.13755	0.0570326	0.308268
P52815	MRPL12	-0.242887	0.0861641	0.247929	0.011982	0.925278	0.972468
P52888	THOP1	-0.25467	0.12619	0.309524	-0.0309779	0.840335	0.939021
P52895	AKR1C2	-2.03416	2.33101e-05	0.00121837	0.469521	0.0742444	0.340735
P52907	CAPZA1	0.16123	0.135832	0.324536	0.30078	0.0150879	0.172288
P52926	HMGA2	0.716351	0.0358081	0.145354	1.10594	0.00471302	0.0981522
P52943	CRIP2	-0.823887	0.0101281	0.0655805	-0.326429	0.219101	0.535093
P52948	NUP98	0.13848	0.436744	0.649733	0.241438	0.191815	0.502586
P53004	BLVRA	0.707475	0.000403885	0.0075714	0.112358	0.377421	0.670669
P53007	SLC25A1	1.22832	0.00063406	0.0100774	0.528332	0.0465704	0.282065
P53041	PPP5C	0.0245813	0.869815	0.928414	-0.0932624	0.538918	0.77957
P53350	PLK1	-0.796012	0.00349705	0.032652	-0.564988	0.0195291	0.198026
P53365	ARFIP2	-0.773486	0.15532	0.350766	0.107978	0.831807	0.93447
P53367	ARFIP1	-0.379284	0.106062	0.278763	-0.157291	0.470849	0.729771
P53384	NUBP1	-1.06895	8.52627e-05	0.00286279	-0.885496	0.000304663	0.0280844
P53396	ACLY	0.152589	0.267257	0.4841	-0.127707	0.347352	0.648998
P53582	METAP1	-0.335835	0.0994737	0.269264	0.16821	0.377179	0.670512
P53597	SUCLG1	-0.55371	0.00114631	0.0155124	-0.196391	0.11536	0.403263
P53602	MVD	0.0466785	0.792941	0.887072	-0.794159	0.00183047	0.0653555
P53609	PGGT1B	1.50184	0.188226	0.390112	1.20073	0.283048	0.596649
P53618	COPB1	0.219112	0.0754477	0.230267	0.0804729	0.473624	0.731374
P53621	COPA	0.277143	0.0424909	0.164074	0.283258	0.0391318	0.265033
P53634	CTSC	0.382371	0.143707	0.334986	0.112175	0.646522	0.846971
P53677	AP3M2	-0.209178	0.0981826	0.268545	-0.449891	0.00395272	0.0921915
P53701	HCCS	1.29069	0.00136541	0.0176698	0.505194	0.0949602	0.37731
P53778	MAPK12	-0.605402	0.524465	0.716336	-0.232115	0.804984	0.921931
P53801	PTTG1IP	-0.844604	0.130412	0.315913	-0.0285594	0.955853	0.983935
P53804	TTC3	-0.102256	0.522008	0.714712	-0.468776	0.0157782	0.176982
P53814	SMTN	0.126844	0.356105	0.578944	-0.0984154	0.469015	0.729663
P53985	SLC16A1	0.126212	0.61365	0.7818	-0.0786324	0.751849	0.894596
P53990	IST1	-0.32892	0.160494	0.357516	-0.384989	0.107999	0.395161
P53992	SEC24C	0.065225	0.694762	0.830354	-0.196387	0.255866	0.573095
P53999	SUB1	-0.00473086	0.97599	0.98715	0.172435	0.290991	0.604145
P54098	POLG	-0.0252921	0.976052	0.98715	0.85612	0.325542	0.629721
P54105	CLNS1A	-0.296603	0.777176	0.880707	-0.615356	0.560568	0.793877
P54136	RARS	-0.229924	0.106595	0.279728	-0.218948	0.121606	0.412956
P54252	ATXN3	0.247962	0.792824	0.887072	0.929454	0.338856	0.642483
P54277	PMS1	-0.660634	0.236594	0.448423	-0.623127	0.261912	0.57666
P54278	PMS2	0.36473	0.421854	0.635423	0.0582682	0.895701	0.961823
P54577	YARS	-0.435892	0.0142137	0.0806078	-0.111353	0.445807	0.714807
P54578	USP14	0.408201	0.0405827	0.159019	0.235924	0.195132	0.506824
P54652	HSPA2	-0.495761	0.278208	0.496511	-0.391413	0.38503	0.673975
P54709	ATP1B3	-0.622004	0.00247911	0.0263503	-0.277608	0.0868587	0.364246
P54725	RAD23A	0.20904	0.0924013	0.258599	-0.0618712	0.586251	0.809228
P54727	RAD23B	0.522339	0.000772274	0.011516	0.0216433	0.831052	0.933828
P54760	EPHB4	-0.525091	0.0068661	0.0499442	-0.32261	0.0564504	0.30708
P54819	AK2	-0.431083	0.00218262	0.0245363	-0.124643	0.231762	0.547759
P54840	GYS2	-0.114277	0.862031	0.924973	-0.626	0.354701	0.65173
P54886	ALDH18A1	-0.11948	0.483872	0.68526	0.00846227	0.959793	0.984283
P54920	NAPA	0.0673707	0.633274	0.793549	-0.189943	0.200149	0.512761
P55010	EIF5	0.0216382	0.854035	0.920288	0.0203304	0.862748	0.948013
P55011	SLC12A2	0.205175	0.305806	0.531358	-0.382891	0.0760059	0.343449
P55036	PSMD4	0.244941	0.208183	0.413916	-0.0223115	0.903687	0.964303
P55039	DRG2	1.24929	6.72963e-05	0.00254621	0.809423	0.00117065	0.0525237
P55060	CSE1L	-0.0372747	0.802208	0.890952	-0.220228	0.165234	0.47006
P55061	TMBIM6	-0.735377	0.126952	0.310941	0.354273	0.434944	0.708601
P55072	VCP	0.255349	0.0328653	0.137368	0.157003	0.151052	0.452527
P55081	MFAP1	-0.146203	0.643354	0.799462	-0.083732	0.78988	0.916094
P55084	HADHB	0.0693315	0.65775	0.811583	0.440142	0.0197593	0.198978
P55145	MANF	-0.856714	0.0119792	0.0723309	0.0364304	0.893302	0.960153
P55196	AFDN	-0.330498	0.451377	0.659471	0.296451	0.497756	0.748896
P55209	NAP1L1	0.501257	0.00201475	0.0234822	-0.168696	0.165475	0.47006
P55210	CASP7	-0.467228	0.187917	0.390112	-0.696249	0.0646137	0.320895
P55212	CASP6	-2.26181	0.0239731	0.113912	-0.0338116	0.967714	0.987186
P55263	ADK	0.0295397	0.78249	0.882586	0.175759	0.128492	0.423573
P55265	ADAR	-0.285419	0.0845316	0.245108	-0.0662804	0.65885	0.853916
P55268	LAMB2	-0.0581017	0.9259	0.959807	0.392893	0.534659	0.778455
P55290	CDH13	4.75583	1.02618e-05	0.000689711	3.01062	0.000252133	0.0266316
P55327	TPD52	0.190938	0.377034	0.597923	-0.210528	0.332687	0.636739
P55735	SEC13	0.214725	0.102781	0.273967	0.0344632	0.774513	0.906668
P55769	SNU13	-0.0860341	0.576381	0.757257	0.580965	0.00455056	0.0976075
P55786	NPEPPS	0.0340583	0.749331	0.862157	0.130699	0.240563	0.558638
P55795	HNRNPH2	-0.25053	0.171196	0.370078	0.100526	0.56253	0.795333
P55809	OXCT1	0.542014	0.0106248	0.0677494	0.0379003	0.821328	0.930448
P55854	SUMO3	-0.153386	0.497524	0.698103	-0.359795	0.134702	0.434165
P55884	EIF3B	0.129744	0.393243	0.612295	-0.138984	0.362104	0.657612
P55957	BID	-0.0409571	0.745223	0.859677	0.243722	0.0810273	0.352625
P56134	ATP5MF	-0.136626	0.521465	0.714548	-0.172291	0.422529	0.702103
P56182	RRP1	0.0408204	0.772198	0.877994	-0.214039	0.155659	0.457551
P56192	MARS	-0.455645	0.00362212	0.033673	-0.203982	0.104511	0.391915
P56199	ITGA1	0.653668	0.0262167	0.120397	0.535274	0.0561933	0.306674
P56211	ARPP19	-0.395962	0.102568	0.273642	-0.0133082	0.952001	0.982747
P56381	ATP5F1E	0.0125548	0.972817	0.985058	-0.28866	0.442543	0.712736
P56385	ATP5ME	-0.297833	0.252516	0.468615	-0.418193	0.121953	0.413731
P56537	EIF6	-0.226537	0.0495666	0.180404	-0.0169608	0.866384	0.950361
P56545	CTBP2	0.997798	0.00020027	0.00470079	0.724423	0.00154108	0.0601023
P56556	NDUFA6	-0.951	0.00412815	0.0367188	-0.593225	0.0377075	0.262657
P56945	BCAR1	-2.95194	5.74292e-06	0.000455985	-0.578995	0.0673913	0.328258
P56962	STX17	-0.15316	0.705846	0.836549	-0.625745	0.149307	0.449653
P57076	CFAP298	-0.646931	0.260891	0.477516	-0.642211	0.264106	0.5793
P57081	WDR4	-0.774398	0.0941969	0.261357	-1.00617	0.0391498	0.265033
P57088	TMEM33	0.375134	0.553958	0.740374	0.370332	0.558925	0.792635
P57678	GEMIN4	-1.64829	0.142865	0.333698	-0.799625	0.452605	0.718754
P57679	EVC	0.517717	0.179422	0.380138	0.347483	0.351896	0.650852
P57721	PCBP3	-0.23167	0.585006	0.763837	-0.00395648	0.992483	0.997204
P57737	CORO7	-0.592552	0.0317417	0.134221	-1.0425	0.00189357	0.0671355
P57740	NUP107	-0.0348288	0.784014	0.883055	-0.0768286	0.549293	0.785607
P57772	EEFSEC	0.225789	0.380987	0.601747	0.193395	0.449965	0.717397
P58107	EPPK1	-0.524375	0.0019213	0.0227063	-0.281514	0.0400374	0.266741
P58546	MTPN	0.255213	0.0672749	0.21761	0.078057	0.534505	0.778455
P59998	ARPC4	-0.0993983	0.619872	0.784515	0.123826	0.538451	0.779317
P60033	CD81	1.3525	0.211854	0.418753	0.843208	0.421758	0.701546
P60059	SEC61G	0.596097	0.00934849	0.0622823	0.518983	0.0180098	0.187495
P60174	TPI1	-0.0529594	0.601219	0.774039	0.166289	0.126614	0.421853
P60228	EIF3E	0.100608	0.371509	0.592857	-0.162915	0.164241	0.469393
P60468	SEC61B	0.409491	0.0892495	0.253215	-0.0206585	0.924482	0.972468
P60510	PPP4C	0.994499	0.168842	0.368401	-0.207272	0.760233	0.898693
P60520	GABARAPL2	-0.219234	0.589842	0.766317	-0.942001	0.0429609	0.274683
P60604	UBE2G2	-0.810193	0.138119	0.327685	-0.521354	0.319545	0.62624
P60660	MYL6	0.438964	0.00260212	0.0273664	0.15003	0.176307	0.483016
P60709	ACTB	0.188905	0.0922735	0.258599	0.120234	0.257653	0.573442
P60842	EIF4A1	-0.0230281	0.831729	0.909375	-0.153942	0.181055	0.488559
P60866	RPS20	0.0228322	0.908775	0.949606	-0.112808	0.575227	0.802009
P60891	PRPS1	0.735619	0.000475407	0.00842292	0.0395927	0.765208	0.902653
P60900	PSMA6	-0.0606105	0.537821	0.727521	-0.0865059	0.385313	0.673975
P60903	S100A10	-0.0248585	0.896261	0.941896	-0.215453	0.2775	0.592888
P60953	CDC42	0.192874	0.199966	0.403593	0.0831223	0.563334	0.79535
P60981	DSTN	-0.280898	0.104653	0.277071	0.00372187	0.981201	0.992952
P60983	GMFB	0.398048	0.0418263	0.162373	0.0628846	0.711023	0.87864
P61006	RAB8A	-0.47936	0.199612	0.403201	-0.595525	0.120844	0.412415
P61009	SPCS3	0.480755	0.121447	0.303373	-0.305124	0.302931	0.613633
P61011	SRP54	-0.00197856	0.988105	0.994381	-0.202031	0.155642	0.457551
P61019	RAB2A	0.294432	0.0313913	0.133805	0.066089	0.573227	0.800622
P61020	RAB5B	2.05697	0.00057754	0.0094504	1.91041	0.000919774	0.0469702
P61024	CKS1B	-0.335238	0.489118	0.689991	-0.166354	0.728251	0.884554
P61026	RAB10	-0.0486037	0.751507	0.862912	0.146105	0.353685	0.651335
P61077	UBE2D3	-0.0656255	0.601608	0.774151	0.0413895	0.740565	0.888081
P61081	UBE2M	0.262327	0.0785348	0.234377	0.0544497	0.685749	0.868319
P61086	UBE2K	-0.119729	0.471598	0.675246	0.0241439	0.882627	0.957478
P61088	UBE2N	0.0502262	0.682184	0.823784	0.164829	0.201383	0.515403
P61106	RAB14	-0.299073	0.174543	0.374083	-0.425072	0.0673997	0.328258
P61158	ACTR3	-0.287118	0.0282722	0.126069	0.0398337	0.719186	0.881036
P61160	ACTR2	0.0659968	0.628092	0.789974	0.230815	0.11689	0.405078
P61163	ACTR1A	-0.153312	0.606945	0.777467	0.120617	0.684666	0.867597
P61201	COPS2	0.077172	0.499647	0.69901	0.0152321	0.892425	0.959821
P61221	ABCE1	-0.0603345	0.5682	0.750853	-0.263208	0.0323701	0.249774
P61224	RAP1B	0.282794	0.27557	0.49369	-0.172466	0.495404	0.747267
P61225	RAP2B	-0.263092	0.516547	0.711076	0.331233	0.417867	0.698972
P61247	RPS3A	0.121332	0.368612	0.58977	0.0453542	0.730774	0.884687
P61254	RPL26	-0.0696481	0.482396	0.683965	-0.115013	0.258833	0.573603
P61289	PSME3	0.0658226	0.660798	0.812771	0.0387802	0.795148	0.918105
P61313	RPL15	0.033013	0.795818	0.888631	-0.064909	0.613192	0.82683
P61326	MAGOH	-0.0870616	0.603177	0.775218	-0.206444	0.235858	0.553379
P61353	RPL27	-0.251719	0.134502	0.322628	-0.332295	0.0594759	0.313177
P61421	ATP6V0D1	0.0997715	0.686378	0.825803	0.101308	0.681863	0.86601
P61457	PCBD1	-0.628004	0.0539601	0.190589	-0.503674	0.107485	0.394603
P61513	RPL37A	0.143623	0.609658	0.778996	0.201047	0.478431	0.733932
P61586	RHOA	0.263457	0.254702	0.470775	-0.081103	0.715156	0.880215
P61604	HSPE1	-0.266892	0.0639658	0.211412	-0.0789	0.541919	0.781881
P61758	VBP1	0.22481	0.302153	0.527027	0.247959	0.258582	0.573603
P61764	STXBP1	0.985308	0.00059743	0.00966632	0.0910873	0.622417	0.832639
P61769	B2M	0.356148	0.638625	0.797239	-0.93195	0.237891	0.556404
P61916	NPC2	-0.00751623	0.990146	0.995842	-0.10216	0.866811	0.950623
P61923	COPZ1	0.399512	0.055411	0.193348	0.147749	0.430047	0.705968
P61927	RPL37	0.256245	0.523601	0.715734	-0.164808	0.679225	0.865446
P61956	SUMO2	0.498595	0.154165	0.348975	0.0122306	0.97009	0.988079
P61962	DCAF7	-0.21244	0.329387	0.555923	-0.0653063	0.757517	0.898123
P61964	WDR5	-0.203011	0.241802	0.455568	0.0836309	0.616283	0.828726
P61970	NUTF2	0.110123	0.479543	0.682064	-0.0784963	0.611346	0.825185
P61978	HNRNPK	-0.0564944	0.591102	0.766859	-0.0701001	0.507204	0.755489
P61981	YWHAG	0.0367775	0.859971	0.924328	0.651106	0.0125326	0.158061
P62070	RRAS2	0.315746	0.0209631	0.104567	0.211716	0.0901655	0.369982
P62072	TIMM10	0.110598	0.805868	0.893856	-2.05879	0.00158894	0.0610298
P62081	RPS7	-0.0778828	0.508945	0.705065	0.0305379	0.793141	0.917226
P62136	PPP1CA	-0.0633952	0.793916	0.887426	0.496001	0.0682562	0.330074
P62140	PPP1CB	-0.132415	0.415135	0.629891	0.0856876	0.593205	0.813635
P62166	NCS1	1.6569	0.0400577	0.157803	1.00283	0.175739	0.482722
P62191	PSMC1	0.364869	0.00636283	0.0476508	-0.116758	0.271661	0.588095
P62195	PSMC5	0.173968	0.112468	0.289447	-0.0101522	0.919501	0.971869
P62241	RPS8	-0.0631307	0.613146	0.78146	-0.089997	0.474913	0.732301
P62244	RPS15A	-0.0897439	0.37677	0.597692	-0.0643196	0.521171	0.76696
P62249	RPS16	-0.0795256	0.500314	0.699749	0.0698795	0.552318	0.788465
P62256	UBE2H	-1.20116	0.0125531	0.0746998	-0.139494	0.717832	0.880376
P62258	YWHAE	0.017746	0.870589	0.928848	0.23842	0.0544305	0.301929
P62263	RPS14	0.101161	0.34115	0.565793	-0.0253544	0.806011	0.922234
P62266	RPS23	0.0516733	0.606064	0.776856	-0.0347436	0.727503	0.884554
P62269	RPS18	0.1053	0.406735	0.623382	0.0524336	0.67419	0.861803
P62273	RPS29	-0.0175762	0.885617	0.936527	0.221209	0.0993064	0.386107
P62277	RPS13	-0.0225538	0.863464	0.925359	-0.0108236	0.934177	0.974944
P62280	RPS11	-0.0329405	0.721736	0.846253	0.0358626	0.69844	0.875707
P62304	SNRPE	-0.0317478	0.805881	0.893856	0.140104	0.295243	0.607501
P62306	SNRPF	0.0816542	0.757042	0.866575	0.0856768	0.745557	0.890946
P62308	SNRPG	0.0700111	0.599584	0.773302	0.0197093	0.881497	0.957478
P62310	LSM3	-0.277199	0.0548098	0.192135	-0.254908	0.0725132	0.33657
P62312	LSM6	-0.201036	0.2783	0.496511	-0.198947	0.282948	0.596649
P62314	SNRPD1	-0.253173	0.130735	0.316295	0.0487836	0.753421	0.894997
P62316	SNRPD2	0.651072	0.0770966	0.232252	1.03325	0.0124759	0.157737
P62318	SNRPD3	-0.155777	0.300751	0.525071	-0.0767384	0.600349	0.818585
P62328	TMSB4X	0.395285	0.106902	0.280381	0.30781	0.194661	0.50637
P62330	ARF6	-0.413962	0.245162	0.460519	0.594826	0.109551	0.396225
P62333	PSMC6	-0.111985	0.340363	0.565372	0.0293395	0.7971	0.919521
P62424	RPL7A	0.00184377	0.98687	0.993336	0.101344	0.378361	0.670965
P62487	POLR2G	0.0177053	0.938506	0.965891	-0.278474	0.246469	0.566968
P62491	RAB11A	0.670176	0.152281	0.346373	0.632829	0.173468	0.480329
P62495	ETF1	-0.471044	0.00297238	0.0293148	-0.146317	0.22419	0.539682
P62633	CNBP	-0.557811	0.373581	0.594866	0.117467	0.847533	0.942116
P62699	YPEL5	-0.481201	0.137836	0.327473	-1.87087	0.000227577	0.0250829
P62701	RPS4X	0.0377916	0.733075	0.851281	-0.0409565	0.71187	0.87864
P62714	PPP2CB	0.0687148	0.744	0.858939	-0.0618871	0.768519	0.904665
P62736	ACTA2	0.403943	0.0854829	0.247232	0.236198	0.28376	0.596955
P62750	RPL23A	-0.0430196	0.691655	0.829201	-0.154673	0.178089	0.485003
P62753	RPS6	-0.0105387	0.955661	0.975371	0.180791	0.35426	0.651542
P62805	HIST1H4A	-0.185266	0.159515	0.356118	-0.00875219	0.943282	0.979005
P62820	RAB1A	0.167761	0.199444	0.403022	-0.0177682	0.885715	0.958084
P62826	RAN	-0.0102107	0.935395	0.96411	-0.000150683	0.999045	0.999264
P62829	RPL23	0.0247574	0.806613	0.894124	-0.00922521	0.927193	0.973265
P62834	RAP1A	-0.151554	0.302685	0.52754	-0.31677	0.050796	0.293321
P62841	RPS15	0.185476	0.303215	0.528281	0.152248	0.392677	0.679711
P62847	RPS24	0.0596116	0.788818	0.88503	-0.06832	0.759041	0.898693
P62851	RPS25	-0.00484339	0.972391	0.984822	-0.144645	0.317811	0.625262
P62854	RPS26	0.220411	0.188162	0.390112	0.423371	0.0249076	0.223112
P62857	RPS28	0.000912987	0.996386	0.998355	-0.178979	0.386766	0.675151
P62861	FAU	0.163425	0.512994	0.708263	0.235029	0.35393	0.651335
P62873	GNB1	0.455173	0.00821026	0.0568271	0.449037	0.00879153	0.133853
P62875	POLR2L	-0.213027	0.213225	0.420358	-0.123617	0.454764	0.718961
P62877	RBX1	-0.390613	0.3892	0.609026	0.767943	0.111801	0.399458
P62879	GNB2	0.0312958	0.788846	0.88503	0.257008	0.0532324	0.29789
P62888	RPL30	0.0841783	0.529558	0.720881	0.151621	0.270908	0.587299
P62891	RPL39	0.00770124	0.968236	0.982377	0.655852	0.00840791	0.132082
P62899	RPL31	0.184078	0.0844304	0.245027	0.0372893	0.699577	0.876187
P62906	RPL10A	-0.0202293	0.876247	0.931772	0.0538985	0.679704	0.865446
P62910	RPL32	-0.211596	0.154732	0.349752	-0.14724	0.305577	0.615921
P62913	RPL11	0.0692571	0.601029	0.774039	0.0650876	0.622744	0.832639
P62917	RPL8	-0.016873	0.892359	0.940203	0.0160879	0.897334	0.962446
P62937	PPIA	-0.109348	0.415182	0.629891	0.0907809	0.495806	0.747267
P62942	FKBP1A	0.395527	0.0307044	0.132599	0.193188	0.235226	0.552897
P62979	RPS27A	-0.108444	0.317586	0.543555	0.0229295	0.827186	0.93274
P62987	UBA52	0.849286	0.278818	0.497224	0.839366	0.28405	0.59707
P62993	GRB2	0.0162614	0.884648	0.93636	-0.0746619	0.511258	0.757696
P62995	TRA2B	0.0355949	0.897769	0.94316	-0.161116	0.565044	0.795786
P63000	RAC1	-0.0367387	0.756944	0.866575	0.103752	0.392401	0.679465
P63010	AP2B1	0.315579	0.0309219	0.132927	0.184418	0.16401	0.468998
P63027	VAMP2	0.749961	0.38747	0.607616	-0.165033	0.845525	0.940503
P63096	GNAI1	3.28954	9.525e-06	0.000661531	3.11291	1.42239e-05	0.00598574
P63098	PPP3R1	-0.154837	0.674742	0.820044	-0.24662	0.507683	0.755489
P63104	YWHAZ	0.182238	0.192755	0.395656	0.18995	0.176563	0.483016
P63151	PPP2R2A	0.0829773	0.668006	0.816333	0.065616	0.733903	0.885102
P63165	SUMO1	-0.525978	0.214202	0.421258	-0.492877	0.24163	0.559134
P63167	DYNLL1	0.49411	0.00641614	0.0479084	0.154933	0.281391	0.596132
P63172	DYNLT1	0.164402	0.409011	0.624981	-0.268398	0.193122	0.504447
P63173	RPL38	-0.372108	0.136845	0.32619	0.00139427	0.995198	0.998656
P63208	SKP1	0.293838	0.181674	0.382987	-0.223635	0.297595	0.608952
P63218	GNG5	-0.013354	0.957152	0.975821	0.199292	0.432311	0.706622
P63220	RPS21	0.0597216	0.620968	0.785115	0.103203	0.400302	0.686348
P63241	EIF5A	-0.0471522	0.727285	0.848108	-0.26822	0.0746836	0.341024
P63244	RACK1	-0.201924	0.275357	0.493657	0.0381171	0.830432	0.933455
P63261	ACTG1	0.704833	0.0118893	0.0721728	-0.116913	0.60337	0.819633
P63279	UBE2I	-0.146018	0.401605	0.618705	-0.0907714	0.596794	0.815487
P63313	TMSB10	0.0606136	0.756439	0.866356	0.168364	0.398887	0.685313
P67775	PPP2CA	-0.0072937	0.980087	0.989454	0.046882	0.872644	0.954336
P67809	YBX1	0.1245	0.388534	0.608531	0.0529982	0.707882	0.87864
P67812	SEC11A	0.442022	0.0494609	0.180148	0.168065	0.40335	0.688343
P67870	CSNK2B	-0.0678418	0.69874	0.832793	-0.231566	0.208594	0.52329
P67936	TPM4	0.629276	0.000905184	0.0130749	0.307807	0.0355002	0.25629
P68036	UBE2L3	0.385458	0.0373885	0.149968	0.124639	0.4419	0.712392
P68104	EEF1A1	0.0945218	0.323923	0.549775	-0.096728	0.313476	0.621472
P68133	ACTA1	0.203202	0.147963	0.340157	0.131167	0.330995	0.63494
P68366	TUBA4A	-0.246407	0.0778026	0.23331	0.278116	0.0520138	0.294659
P68371	TUBB4B	-0.120497	0.250934	0.466974	-0.176167	0.108363	0.395161
P68400	CSNK2A1	-0.111994	0.395395	0.61359	0.225891	0.108232	0.395161
P68402	PAFAH1B2	-0.280284	0.168941	0.368401	0.432184	0.0484037	0.287043
P68431	HIST1H3A	0.264534	0.0656263	0.214746	0.175875	0.193462	0.505074
P78316	NOP14	-0.203737	0.35163	0.574924	-0.224532	0.307554	0.617529
P78318	IGBP1	-0.00444031	0.978685	0.989024	-0.0817992	0.625377	0.834175
P78330	PSPH	0.795431	0.00102359	0.0144156	0.191558	0.256141	0.573095
P78332	RBM6	-0.871501	0.130843	0.316332	-0.356153	0.510241	0.756942
P78344	EIF4G2	0.116816	0.330208	0.555952	-0.120975	0.314353	0.621942
P78345	RPP38	-0.534862	0.109918	0.285493	-0.180929	0.559104	0.792635
P78346	RPP30	0.466616	0.0943553	0.26141	0.436229	0.113933	0.402255
P78347	GTF2I	-0.106602	0.38458	0.605184	-0.144804	0.247083	0.567094
P78356	PIP4K2B	-0.0238845	0.931452	0.963178	-0.0450344	0.871239	0.953417
P78362	SRPK2	0.294305	0.515113	0.710066	-0.0812066	0.855582	0.945783
P78371	CCT2	-0.116289	0.271208	0.489158	0.0799611	0.439672	0.711956
P78406	RAE1	-0.0397835	0.826904	0.906269	-0.311424	0.11565	0.403263
P78417	GSTO1	0.266446	0.101189	0.271732	0.482107	0.0102893	0.144019
P78527	PRKDC	-0.0805378	0.455942	0.663036	-0.103701	0.342781	0.64582
P78536	ADAM17	0.0378183	0.844976	0.915391	-0.0673936	0.728236	0.884554
P78537	BLOC1S1	-0.0565192	0.866477	0.927095	0.0790844	0.814172	0.926566
P78560	CRADD	-0.76438	0.0327543	0.13713	-0.596545	0.078715	0.348053
P80188	LCN2	-2.1362	0.00244228	0.0261783	-1.52168	0.0144152	0.170695
P80303	NUCB2	1.23592	0.000957886	0.0137189	0.725004	0.01715	0.184608
P80365	HSD11B2	-4.52704	8.82695e-05	0.00293668	-2.44504	0.00422189	0.095074
P80404	ABAT	2.37447	0.0293483	0.128383	0.632935	0.498466	0.749029
P80723	BASP1	1.32907	0.000119015	0.00333375	0.156227	0.43032	0.705968
P82094	TMF1	0.311792	0.130077	0.315394	-0.00081126	0.996597	0.998962
P82650	MRPS22	0.254913	0.0744106	0.22906	-0.230918	0.100124	0.386753
P82663	MRPS25	0.318579	0.508032	0.704326	-0.362959	0.452726	0.718754
P82664	MRPS10	-1.21784	0.00177778	0.0211581	-0.242716	0.382385	0.673156
P82673	MRPS35	-0.127573	0.349622	0.573095	-0.268178	0.07077	0.335018
P82675	MRPS5	-0.44887	0.110433	0.286537	-0.129859	0.616863	0.828915
P82909	MRPS36	-0.483566	0.00491905	0.0412225	-0.277005	0.0578101	0.311143
P82912	MRPS11	0.0664412	0.772044	0.877994	0.0695127	0.761879	0.900157
P82914	MRPS15	-0.261802	0.503998	0.701806	-0.243245	0.53387	0.777793
P82921	MRPS21	-0.900176	0.00569259	0.0447088	-0.228285	0.367055	0.66282
P82930	MRPS34	-0.361625	0.0857163	0.247484	-0.134	0.487418	0.742105
P82932	MRPS6	-0.389805	0.0544621	0.191486	-0.319366	0.102032	0.387782
P82933	MRPS9	-0.23938	0.116224	0.294923	-0.165523	0.257454	0.573442
P82979	SARNP	0.352041	0.00615725	0.0468025	0.121007	0.237781	0.556404
P83111	LACTB	0.469793	0.0776695	0.233285	0.47026	0.0774288	0.34602
P83436	COG7	0.55147	0.0150896	0.0841426	-0.438706	0.0395777	0.265473
P83731	RPL24	0.037742	0.780626	0.881464	0.131662	0.344734	0.647357
P83881	RPL36A	0.595984	0.00836261	0.0572999	0.200041	0.27406	0.590264
P83916	CBX1	0.269232	0.229575	0.439225	0.19076	0.383389	0.673451
P84022	SMAD3	-0.393154	0.27984	0.498454	-0.112509	0.748389	0.892571
P84077	ARF1	0.00233777	0.984913	0.992247	-0.069863	0.576065	0.802156
P84085	ARF5	0.0567373	0.774075	0.878567	-0.0864169	0.663115	0.856341
P84090	ERH	-0.438024	0.0222113	0.108698	-0.0998815	0.535018	0.778455
P84095	RHOG	0.59969	0.00324668	0.0311166	0.526691	0.00655961	0.11631
P84098	RPL19	0.113042	0.411669	0.626898	0.337997	0.032661	0.249811
P84101	SERF2	0.25679	0.529784	0.720881	-0.277494	0.498083	0.748896
P84103	SRSF3	0.331548	0.150702	0.343968	0.201301	0.362327	0.657612
P84243	H3F3A	0.0161559	0.95694	0.975802	0.762527	0.0308064	0.24558
P85037	FOXK1	-0.275906	0.0700651	0.222158	-0.277027	0.0691509	0.331062
P86790	CCZ1B	-0.559512	0.0543374	0.191313	-1.24409	0.00109691	0.0510214
P98082	DAB2	1.74895	0.000285867	0.00608968	-0.4973	0.116344	0.404572
P98160	HSPG2	0.211505	0.641869	0.799361	0.108729	0.810037	0.924558
P98170	XIAP	0.164172	0.682495	0.823784	-0.0569852	0.886529	0.958155
P98172	EFNB1	-1.00954	0.000155292	0.00391708	-0.158749	0.316639	0.623724
P98175	RBM10	-0.319222	0.163244	0.36126	-0.166726	0.445183	0.714717
P98179	RBM3	-0.0827516	0.801634	0.890526	-0.100548	0.760402	0.898693
P98194	ATP2C1	-0.0208581	0.925428	0.959807	0.382473	0.115241	0.403263
P99999	CYCS	0.39388	0.0139415	0.0796468	-0.325396	0.0319663	0.247434
Q00013	MPP1	0.177698	0.61423	0.782011	0.59951	0.115524	0.403263
Q00059	TFAM	0.034984	0.816999	0.899692	0.00811831	0.957101	0.984278
Q00169	PITPNA	0.194053	0.605855	0.776856	0.606372	0.132507	0.430924
Q00325	SLC25A3	-0.0122852	0.944505	0.969557	0.144311	0.42362	0.70253
Q00341	HDLBP	0.358906	0.00727319	0.0521571	0.0397199	0.700809	0.876187
Q00403	GTF2B	-0.786242	0.107879	0.282266	-0.696519	0.147313	0.448036
Q00534	CDK6	-0.283681	0.0657214	0.214746	0.102837	0.460837	0.722914
Q00535	CDK5	-0.0843588	0.831101	0.909244	-0.374841	0.356508	0.652998
Q00536	CDK16	1.99549	0.0026125	0.0273664	0.573371	0.24778	0.567923
Q00577	PURA	0.585378	0.00311921	0.0304123	0.115667	0.429761	0.705968
Q00587	CDC42EP1	-0.452311	0.0814546	0.238808	-0.405534	0.111681	0.399458
Q00610	CLTC	0.106092	0.331547	0.557369	0.166824	0.14317	0.442385
Q00613	HSF1	0.0535863	0.66453	0.814202	0.15151	0.239316	0.558625
Q00653	NFKB2	0.600083	0.0451747	0.169782	0.031421	0.903872	0.964303
Q00688	FKBP3	0.132204	0.486394	0.686913	0.137375	0.470075	0.729663
Q00765	REEP5	-0.28764	0.208435	0.414153	-0.149738	0.496089	0.74745
Q00796	SORD	-1.04122	1.27011e-05	0.000812001	-0.33002	0.0156603	0.176439
Q00839	HNRNPU	0.0254383	0.822758	0.903875	-0.0868804	0.452212	0.718494
Q01081	U2AF1	0.124331	0.581174	0.760941	-0.211592	0.35679	0.653198
Q01082	SPTBN1	0.430669	0.0114746	0.0705169	-0.0637925	0.63964	0.844213
Q01085	TIAL1	-0.208304	0.10294	0.273967	0.0960948	0.419589	0.700236
Q01105	SET	-0.227337	0.141455	0.332334	-0.186605	0.217072	0.531963
Q01130	SRSF2	-0.0371882	0.772357	0.877994	-0.122265	0.3543	0.651542
Q01167	FOXK2	-0.224813	0.196069	0.400027	-0.129975	0.437937	0.710965
Q01196	RUNX1	-0.742237	0.0286277	0.126541	0.00731405	0.979599	0.992233
Q01415	GALK2	-1.56553	0.0103045	0.0662233	-0.584448	0.245853	0.566011
Q01433	AMPD2	-0.250469	0.34997	0.57311	-0.194806	0.462159	0.724114
Q01469	FABP5	1.14205	1.08048e-05	0.000711434	0.0255095	0.830168	0.933455
Q01518	CAP1	0.278215	0.0270441	0.122862	0.234763	0.0519328	0.294659
Q01581	HMGCS1	0.143384	0.418379	0.632056	-0.291733	0.121357	0.412938
Q01650	SLC7A5	0.804212	0.00141124	0.0179774	-0.409001	0.0403928	0.268756
Q01658	DR1	-0.0156333	0.899006	0.943788	-0.434702	0.00684005	0.118359
Q01780	EXOSC10	0.383291	0.0339849	0.140673	0.132845	0.400177	0.686348
[truncated: 3,078 more rows]
