# Supplementary material for: A comprehensive enhancer screen identifies TRAM2 as a key and novel mediator of YAP oncogenesis
Source: Genome Biol. 2021 Jan 29;22:54. doi: 10.1186/s13059-021-02272-8 (PMC7845134; doi:10.1186/s13059-021-02272-8)
Supplement: Supplementary file 7 — Additional file 7: Table S6. Proteomics data analysis of TRAM2-KO in MCF10A-YAP5SA cells. [file 13059_2021_2272_MOESM7_ESM.xlsx]

## Sheet: Table S6
Table S6. Proteomics data analysis, related to Figure 4.
# logFC_TRAM2KO1	log2 Fold-Change for the comparison between MCF10A-TRAM2KO1 and MCF10A Non-targeting sgRNA control cells
# P.Value_TRAM2KO1	Raw p-value for the comparison between MCF10A-TRAM2KO1 and MCF10A Non-targeting sgRNA control cells
# adj.P.Val_TRAM2KO1	Adjusted p-value for the comparison between MCF10A-TRAM2KO1 and MCF10A Non-targeting sgRNA control cells
# logFC_TRAM2KO2	log2 Fold-Change for the comparison between MCF10A-TRAM2KO2 and MCF10A Non-targeting sgRNA control cells
# P.Value_TRAM2KO2	Raw p-value for the comparison between MCF10A-TRAM2KO2 and MCF10A Non-targeting sgRNA control cells
# adj.P.Val_TRAM2KO2	Adjusted p-value for the comparison between MCF10A-TRAM2KO2 and MCF10A Non-targeting sgRNA control cells
Uniprot_ID	Gene_Symbol	logFC_TRAM2KO1	P.Value_TRAM2KO1	adj.P.Val_TRAM2KO1	logFC_TRAM2KO2	P.Value_TRAM2KO2	adj.P.Val_TRAM2KO2
A0A0B4J2D5	GATD3B	0.279163	0.218912	0.80766	0.309113	0.17791	0.617732
A0AVT1	UBA6	0.0176608	0.846893	0.978058	-0.0138474	0.87961	0.969642
A0FGR8	ESYT2	0.00695165	0.932151	0.988947	0.143306	0.107921	0.517622
A0MZ66	SHTN1	0.0273863	0.805815	0.972337	0.0927194	0.414711	0.805832
A1L0T0	ILVBL	-0.0456397	0.839206	0.978058	-0.319663	0.180429	0.618953
A1X283	SH3PXD2B	-0.195388	0.293982	0.844857	-0.335008	0.0904694	0.47918
A3KMH1	VWA8	-0.269883	0.173066	0.773457	-0.200111	0.299512	0.727485
A3KN83	SBNO1	-0.642265	0.028102	0.468516	-0.608666	0.0349138	0.340798
A4D1E9	GTPBP10	0.603695	0.289604	0.844857	0.106139	0.84689	0.965413
A5YKK6	CNOT1	0.22609	0.0554142	0.597358	0.131987	0.227018	0.659838
A6NDG6	PGP	0.0926762	0.449449	0.894456	0.116016	0.348703	0.764944
A6NHR9	SMCHD1	0.113003	0.566142	0.922614	-0.262366	0.202335	0.641318
A6NIH7	UNC119B	-0.0330118	0.729518	0.955822	-0.114213	0.250598	0.679123
A6NIX2	WTIP	0.372073	0.0301358	0.489001	0.42404	0.0171387	0.222672
A6NJ78	METTL15	-0.0739307	0.662308	0.944511	-0.113687	0.505451	0.852524
A6NKD9	CCDC85C	0.0223446	0.895803	0.985106	0.220791	0.218529	0.657988
A8CG34	POM121C	0.118702	0.346495	0.861906	0.196408	0.136648	0.563226
A8MZA4	GOLGA6L6	-0.0229219	0.943038	0.988947	-0.0421085	0.89561	0.974649
B3KU38	IQCJ-SCHIP1	-0.240182	0.452175	0.895405	-0.0237185	0.939706	0.982159
B7ZAP0	RABGAP1L	0.0681858	0.675876	0.945319	-0.178225	0.289766	0.720148
C9JLW8	MCRIP1	0.244617	0.0339103	0.523474	0.202593	0.0671589	0.438917
E9PRG8	C11orf98	0.299856	0.0898475	0.684615	-0.044803	0.780328	0.949293
L0R6Q1	SLC35A4	1.23682	0.104049	0.704016	1.50048	0.0568335	0.412686
L0R8F8	MIEF1	-0.172497	0.468012	0.898388	-0.105055	0.654993	0.910088
O00116	AGPS	-0.109449	0.537125	0.91744	0.121766	0.493592	0.846511
O00139	KIF2A	-0.322634	0.0991779	0.700432	0.10761	0.550985	0.865928
O00148	DDX39A	-0.0535018	0.868821	0.983494	-0.351571	0.295081	0.72262
O00151	PDLIM1	0.0257759	0.767913	0.963764	-0.0560379	0.525524	0.860442
O00154	ACOT7	0.170492	0.127841	0.724955	0.0993474	0.351103	0.766629
O00159	MYO1C	0.0489845	0.649414	0.9405	0.122844	0.270471	0.699903
O00160	MYO1F	-0.0646852	0.826926	0.97517	0.237714	0.43054	0.814478
O00161	SNAP23	-0.0149504	0.910507	0.98676	-0.236426	0.104127	0.508133
O00165	HAX1	-0.00395075	0.970494	0.991183	0.326661	0.0136046	0.199662
O00170	AIP	-0.00810814	0.95119	0.989076	0.00492477	0.970339	0.99025
O00178	GTPBP1	-0.134857	0.649164	0.9405	-0.304199	0.317668	0.736101
O00186	STXBP3	-0.198139	0.341899	0.861906	-0.022433	0.911725	0.978007
O00193	SMAP	0.0696513	0.519706	0.91321	-0.0941639	0.389302	0.791874
O00203	AP3B1	-0.135603	0.326404	0.856368	0.0012277	0.992678	0.995784
O00214	LGALS8	0.0654017	0.525306	0.913341	0.171946	0.119142	0.540351
O00217	NDUFS8	-0.091191	0.879805	0.983494	-1.58958	0.0263482	0.286734
O00220	TNFRSF10A	0.00994237	0.984984	0.995328	-0.485424	0.37097	0.778552
O00221	NFKBIE	-0.798823	0.0735867	0.648434	-0.209089	0.604479	0.892399
O00231	PSMD11	0.250507	0.0613033	0.610428	0.278957	0.0417227	0.36866
O00232	PSMD12	-0.0890439	0.600596	0.9274	-0.184046	0.2927	0.720148
O00233	PSMD9	-0.0542043	0.645141	0.940109	0.0192108	0.869555	0.96735
O00244	ATOX1	-0.0133139	0.931032	0.988947	-0.0262438	0.864636	0.967081
O00264	PGRMC1	-0.0385221	0.622735	0.933263	0.0231069	0.766755	0.944642
O00267	SUPT5H	-0.201551	0.177316	0.775501	0.0170225	0.903606	0.976086
O00268	TAF4	0.215409	0.299324	0.846841	0.432684	0.0565088	0.412686
O00273	DFFA	0.116374	0.217255	0.80766	-0.07525	0.411573	0.803992
O00291	HIP1	0.453648	0.328888	0.85699	0.0871169	0.846694	0.965413
O00299	CLIC1	0.00738335	0.942649	0.988947	-0.0685285	0.510368	0.854147
O00303	EIF3F	0.459221	0.0778036	0.66316	0.639136	0.0227534	0.262921
O00308	WWP2	0.132832	0.397501	0.87886	0.0151418	0.921336	0.980156
O00330	PDHX	0.116975	0.375617	0.868979	0.00758934	0.952948	0.985945
O00399	DCTN6	0.128438	0.647977	0.9405	0.01706	0.951312	0.985358
O00401	WASL	-0.0954526	0.620285	0.933263	-0.0809072	0.673825	0.914794
O00410	IPO5	-0.0108395	0.94553	0.989076	-0.152618	0.350098	0.766612
O00422	SAP18	0.00554848	0.954911	0.989076	0.0194925	0.842735	0.96486
O00425	IGF2BP3	-0.0197856	0.868071	0.983494	0.0656719	0.584793	0.882163
O00429	DNM1L	0.0648422	0.582632	0.923596	-0.0470657	0.68859	0.917558
O00442	RTCA	0.0930615	0.634749	0.936243	0.264736	0.197913	0.634841
O00443	PIK3C2A	0.14097	0.145842	0.751989	0.0466092	0.608566	0.894092
O00461	GOLIM4	-0.275143	0.0269949	0.461465	-0.30577	0.0170227	0.222415
O00468	AGRN	-1.16438	1.93172e-05	0.0120908	-1.2385	1.22827e-05	0.00255972
O00469	PLOD2	-0.249152	0.326906	0.856368	-0.0845941	0.732039	0.932277
O00479	HMGN4	-0.058883	0.616415	0.932565	0.0232512	0.842106	0.964788
O00483	NDUFA4	-0.397869	0.126782	0.724864	0.022995	0.923923	0.980156
O00487	PSMD14	0.0954342	0.428837	0.886604	0.0786254	0.511748	0.854147
O00488	ZNF593	-0.0250117	0.863623	0.983494	0.15186	0.313027	0.736101
O00499	BIN1	-0.0703863	0.602057	0.9274	0.0273431	0.838256	0.963556
O00505	KPNA3	-0.149427	0.130857	0.726546	-0.0982234	0.300578	0.729085
O00515	LAD1	-0.14466	0.214294	0.80766	0.336891	0.0138642	0.200645
O00541	PES1	0.00625038	0.952206	0.989076	-0.0154101	0.882594	0.970364
O00560	SDCBP	-0.0322037	0.889529	0.984915	0.0930748	0.689466	0.917558
O00566	MPHOSPH10	-0.106697	0.354856	0.862685	-0.0584488	0.605196	0.892399
O00567	NOP56	0.0173957	0.935704	0.988947	-0.33201	0.15098	0.584453
O00571	DDX3X	0.0370178	0.680072	0.94679	0.052014	0.564416	0.872584
O00592	PODXL	-0.191783	0.184181	0.785791	-0.423888	0.0124608	0.193744
O00622	CYR61	-1.22131	9.31252e-05	0.0258764	-1.99003	2.6227e-06	0.00150012
O00625	PIR	0.178481	0.5512	0.918819	-0.44242	0.161801	0.600359
O00629	KPNA4	0.299428	0.0660974	0.628119	0.0141703	0.922223	0.980156
O00712	NFIB	-0.549796	0.445168	0.892906	0.408935	0.566815	0.873699
O00743	PPP6C	-0.317959	0.0152712	0.341207	-0.472365	0.00185034	0.0616979
O00748	CES2	-0.0723584	0.701131	0.948919	0.3815	0.0693816	0.442507
O00762	UBE2C	-0.30333	0.40712	0.881692	0.0711288	0.842543	0.96486
O00764	PDXK	-0.0892976	0.431222	0.888792	-0.17189	0.149419	0.583674
O14497	ARID1A	-0.0484066	0.726923	0.955175	-0.162026	0.260671	0.691675
O14530	TXNDC9	-0.19327	0.449811	0.894456	-0.412786	0.1283	0.553971
O14545	TRAFD1	0.00647672	0.958052	0.989076	-0.120189	0.343499	0.760735
O14562	UBFD1	0.0695279	0.812774	0.974208	-0.417739	0.179733	0.618953
O14578	CIT	-0.0986481	0.5556	0.918976	-0.0515537	0.756104	0.939935
O14579	COPE	0.0332247	0.829718	0.975688	0.194498	0.229695	0.659838
O14617	AP3D1	0.118299	0.300983	0.846841	0.0854359	0.447541	0.822103
O14618	CCS	0.206023	0.33254	0.85824	0.135407	0.516927	0.856
O14639	ABLIM1	0.0382373	0.818567	0.974208	0.145859	0.392343	0.795372
O14641	DVL2	0.133276	0.316693	0.852052	0.0344804	0.789269	0.952424
O14646	CHD1	0.692893	0.0713284	0.639186	-0.29501	0.401763	0.800054
O14647	CHD2	0.203568	0.45542	0.89831	-0.270301	0.328144	0.744531
O14672	ADAM10	-1.12245	0.00119001	0.0829646	-0.855963	0.0056863	0.122186
O14684	PTGES	-0.0656732	0.574193	0.923596	-0.22967	0.0748772	0.451039
O14737	PDCD5	-0.0830282	0.545251	0.918505	0.0173257	0.898385	0.975398
O14744	PRMT5	-0.322048	0.0438555	0.560704	-0.155901	0.280281	0.708199
O14745	SLC9A3R1	-0.0202045	0.798893	0.972337	0.0210781	0.790435	0.952452
O14757	CHEK1	-0.061594	0.57279	0.923596	-0.0250606	0.816941	0.961386
O14763	TNFRSF10B	-0.21553	0.750816	0.961413	0.475298	0.489223	0.845764
O14776	TCERG1	0.0673408	0.6065	0.929372	0.00426992	0.973716	0.990322
O14777	NDC80	-0.000380837	0.998839	0.999236	-0.346427	0.209591	0.651417
O14786	NRP1	-0.670245	0.000765511	0.0759679	-0.724702	0.000462743	0.0232375
O14787	TNPO2	0.255733	0.465128	0.898388	-0.389602	0.276339	0.702304
O14818	PSMA7	0.0413551	0.759337	0.962282	0.209511	0.14711	0.581017
O14828	SCAMP3	0.271847	0.187729	0.789382	0.0668488	0.732236	0.932277
O14907	TAX1BP3	-0.113771	0.775547	0.96665	-0.173131	0.665473	0.913299
O14908	GIPC1	0.229469	0.159151	0.764217	0.159058	0.313136	0.736101
O14920	IKBKB	0.0732466	0.661445	0.944511	0.0104014	0.950104	0.985335
O14929	HAT1	0.0163771	0.881	0.983925	-0.0687078	0.534921	0.861163
O14950	MYL12B	0.0120265	0.952648	0.989076	0.0426343	0.833491	0.962694
O14964	HGS	0.0514024	0.611107	0.931558	-0.0862713	0.400508	0.799481
O14965	AURKA	-0.00154495	0.990558	0.997209	-0.0579592	0.659144	0.910088
O14974	PPP1R12A	0.0868486	0.336078	0.860956	0.0320657	0.715318	0.927354
O14976	GAK	-0.163088	0.580138	0.923596	0.397549	0.197713	0.634841
O14979	HNRNPDL	0.169058	0.190078	0.789382	-0.0780462	0.527033	0.860442
O14980	XPO1	-0.103756	0.242985	0.816731	-0.407211	0.00114558	0.0449326
O14981	BTAF1	0.571808	0.0959886	0.692928	-0.243666	0.44449	0.821599
O15013	ARHGEF10	-1.13936	0.00356023	0.151144	-1.57632	0.000492768	0.024163
O15020	SPTBN2	0.13683	0.121141	0.715277	0.626538	4.77824e-05	0.00524098
O15027	SEC16A	0.00642522	0.962366	0.989672	-0.0591017	0.666192	0.913445
O15031	PLXNB2	-1.30933	0.0196916	0.379906	-1.30882	0.0197261	0.241949
O15042	U2SURP	0.162835	0.0791167	0.668104	-0.127951	0.152555	0.587676
O15066	KIF3B	0.332426	0.169741	0.773457	0.404456	0.103753	0.508133
O15067	PFAS	-0.102206	0.350218	0.861906	-0.289796	0.0228655	0.262921
O15091	KIAA0391	0.0467275	0.717275	0.950812	0.0232442	0.856591	0.966182
O15116	LSM1	-0.216216	0.468725	0.898388	-0.0409781	0.888933	0.970781
O15121	DEGS1	-0.694002	0.201526	0.801997	-0.481536	0.36245	0.771403
O15127	SCAMP2	-0.16997	0.702504	0.949736	-0.364095	0.421071	0.809816
O15143	ARPC1B	0.216676	0.0372812	0.533979	0.0291608	0.745461	0.937242
O15144	ARPC2	0.00180881	0.987325	0.995686	0.0742022	0.520336	0.857992
O15145	ARPC3	0.0223446	0.909886	0.98676	0.00293223	0.988145	0.994338
O15160	POLR1C	-0.00159645	0.994521	0.997872	-0.0341797	0.883207	0.97037
O15164	TRIM24	-0.153276	0.654452	0.942555	0.319944	0.360416	0.770869
O15173	PGRMC2	-0.0946973	0.449629	0.894456	-0.155816	0.227347	0.659838
O15212	PFDN6	0.104542	0.328461	0.85699	-0.0315412	0.761519	0.941843
O15213	WDR46	-0.0285753	0.808716	0.972559	-0.159791	0.199464	0.637552
O15226	NKRF	0.276489	0.0769986	0.66035	0.434456	0.0129017	0.19672
O15230	LAMA5	-0.472836	0.000358044	0.0452221	-1.03734	1.22896e-06	0.00123233
O15231	ZNF185	0.08885	0.279271	0.844702	0.00409126	0.958678	0.989251
O15234	CASC3	0.116241	0.459483	0.898388	0.182801	0.256575	0.688587
O15235	MRPS12	0.00543213	0.984584	0.995328	-0.11255	0.690443	0.917558
O15269	SPTLC1	0.118559	0.483776	0.9035	0.177196	0.304485	0.734429
O15270	SPTLC2	-0.193447	0.20635	0.802968	-0.652193	0.00170106	0.0581148
O15294	OGT	0.117069	0.620812	0.933263	-0.0453841	0.846875	0.965413
O15305	PMM2	0.00272242	0.977033	0.994279	-0.0471376	0.620993	0.897468
O15344	MID1	0.69448	0.00171505	0.105123	0.628571	0.00307473	0.0826804
O15347	HMGB3	-0.0851555	0.311337	0.851088	-0.0367298	0.653483	0.909725
O15355	PPM1G	-0.074192	0.369312	0.867629	-0.0802059	0.333867	0.750418
O15357	INPPL1	0.246419	0.163506	0.771538	0.228128	0.193241	0.631215
O15371	EIF3D	0.0446281	0.637316	0.93659	0.0639636	0.502473	0.849883
O15372	EIF3H	-0.00831286	0.960961	0.98919	0.0862058	0.614701	0.896685
O15381	NVL	-0.140249	0.21999	0.80766	-0.294753	0.023432	0.266843
O15382	BCAT2	0.131926	0.691794	0.946987	0.221037	0.510472	0.854147
O15400	STX7	0.213854	0.168153	0.773457	0.0607484	0.678085	0.915795
O15427	SLC16A3	0.0958048	0.308074	0.849299	-0.104702	0.268335	0.698278
O15446	CD3EAP	-0.0425491	0.699209	0.948606	-0.156937	0.177965	0.617732
O15460	P4HA2	-0.452458	0.00156328	0.100242	-0.531012	0.000574096	0.0268857
O15498	YKT6	-0.224098	0.256242	0.82536	-0.377307	0.0736477	0.447469
O15504	NUPL2	0.400345	0.426931	0.88623	-0.111094	0.822155	0.961386
O15511	ARPC5	0.0635255	0.550576	0.918819	0.183497	0.109769	0.521092
O15514	POLR2D	0.504635	0.009115	0.258444	0.939565	0.000221055	0.0146247
O15533	TAPBP	0.0732079	0.671248	0.945319	-0.383862	0.0499035	0.39024
O15541	RNF113A	0.0977745	0.872351	0.983494	-0.269419	0.659741	0.910088
O43143	DHX15	-0.0740115	0.518924	0.912844	0.0482953	0.671406	0.914794
O43148	RNMT	0.271442	0.578329	0.923596	0.481618	0.334168	0.750418
O43150	ASAP2	-0.139229	0.202038	0.801997	-0.0538171	0.605606	0.892399
O43156	TTI1	-0.135156	0.400831	0.881152	-0.189466	0.248864	0.67795
O43159	RRP8	-0.0193679	0.954142	0.989076	-0.18874	0.579067	0.881017
O43164	PJA2	-0.540983	0.157423	0.760299	-0.691706	0.0812931	0.460492
O43166	SIPA1L1	0.0420787	0.937306	0.988947	0.33766	0.533153	0.861066
O43169	CYB5B	0.284231	0.0836237	0.673804	0.45255	0.0137543	0.199878
O43172	PRPF4	0.204645	0.134588	0.730012	-0.0984249	0.446322	0.822006
O43175	PHGDH	0.125347	0.154334	0.755519	0.125244	0.154629	0.59128
O43181	NDUFS4	-0.340397	0.625613	0.933839	1.23766	0.102516	0.506262
O43237	DYNC1LI2	0.226302	0.183638	0.785791	0.294718	0.0947102	0.488415
O43242	PSMD3	-0.105434	0.585923	0.923596	-0.118769	0.540499	0.865076
O43251	RBFOX2	-0.142956	0.267574	0.836019	0.128308	0.316029	0.736101
O43252	PAPSS1	0.101963	0.310617	0.850626	-0.0811901	0.413795	0.804804
O43264	ZW10	-0.00966072	0.942786	0.988947	-0.0490595	0.716658	0.927862
O43290	SART1	0.0446231	0.646804	0.9405	-0.0637811	0.515504	0.854729
O43291	SPINT2	-0.519536	0.00114886	0.0826562	-0.652291	0.000264031	0.0157211
O43292	GPAA1	0.211945	0.513049	0.909179	-0.427226	0.205172	0.64443
O43293	DAPK3	0.0844975	0.863456	0.983494	-0.18338	0.709977	0.925613
O43294	TGFB1I1	0.0528297	0.782405	0.967976	-0.779118	0.00299112	0.0820197
O43314	PPIP5K2	0.212791	0.509983	0.907176	0.695627	0.0543905	0.406272
O43318	MAP3K7	-0.0404657	0.668783	0.945319	-0.0327174	0.728873	0.930172
O43324	EEF1E1	0.0830822	0.404309	0.881692	0.0739352	0.455895	0.828322
O43353	RIPK2	0.636998	0.0181076	0.368816	0.415623	0.089193	0.47918
O43390	HNRNPR	-0.159693	0.28434	0.844857	0.0924568	0.525068	0.860442
O43395	PRPF3	-0.0877164	0.313279	0.851155	0.144649	0.114035	0.530596
O43396	TXNL1	-0.272535	0.0707021	0.639186	-0.340991	0.0313212	0.31336
O43399	TPD52L2	0.270248	0.125652	0.724864	0.377409	0.0440795	0.376482
O43402	EMC8	0.0921841	0.488424	0.904038	0.17712	0.200577	0.637684
O43432	EIF4G3	-0.0335636	0.77366	0.965225	0.0657368	0.576178	0.878708
O43447	PPIH	0.33681	0.0744784	0.652193	0.142181	0.41165	0.803992
O43464	HTRA2	0.138138	0.564599	0.922614	0.110889	0.642507	0.906788
O43488	AKR7A2	0.178071	0.111712	0.712752	0.275712	0.0244814	0.27283
O43491	EPB41L2	0.163015	0.44435	0.892906	0.126861	0.548678	0.865928
O43524	FOXO3	0.613034	0.172679	0.773457	0.180356	0.67108	0.914794
O43572	AKAP10	0.117011	0.765697	0.962282	0.352841	0.379762	0.784067
O43583	DENR	-0.217195	0.23401	0.810525	-0.22441	0.220203	0.658262
O43598	DNPH1	-0.0317173	0.808564	0.972559	-0.115269	0.389431	0.791874
O43615	TIMM44	0.0293153	0.883323	0.984915	0.165057	0.418501	0.807552
O43617	TRAPPC3	-0.0774593	0.488916	0.904038	-0.109054	0.337102	0.752567
O43633	CHMP2A	0.0586637	0.563521	0.922614	0.205045	0.0684937	0.442507
O43660	PLRG1	0.117507	0.264656	0.836019	0.00957616	0.92451	0.980156
O43663	PRC1	0.159097	0.350176	0.861906	0.0122674	0.940885	0.982329
O43665	RGS10	0.0934207	0.44915	0.894456	0.056167	0.645123	0.907856
O43670	ZNF207	0.106506	0.381771	0.869845	0.16064	0.200357	0.637684
O43678	NDUFA2	0.605516	0.0153079	0.341207	-0.0674953	0.740454	0.935216
O43681	ASNA1	0.261725	0.415221	0.883469	-0.484056	0.150837	0.584453
O43683	BUB1	-0.128965	0.127829	0.724955	0.0437597	0.580021	0.88125
O43684	BUB3	0.0804844	0.368942	0.867629	0.0413329	0.63796	0.90412
O43707	ACTN4	0.135259	0.136777	0.736548	0.0982119	0.264057	0.695696
O43709	BUD23	0.211615	0.152339	0.754991	0.0168387	0.902885	0.976086
O43715	TRIAP1	-1.59975	0.0109084	0.293331	-0.858526	0.114419	0.531067
O43716	GATC	0.0651309	0.80344	0.972337	-0.805112	0.0130973	0.197074
O43719	HTATSF1	0.19146	0.249878	0.81944	-0.116145	0.473145	0.836116
O43747	AP1G1	-0.11827	0.323643	0.856216	-0.133531	0.269133	0.698564
O43752	STX6	0.225735	0.250978	0.81944	0.100836	0.5954	0.888835
O43765	SGTA	-0.0476646	0.773355	0.965225	-0.221694	0.203423	0.642812
O43768	ENSA	0.0349687	0.753313	0.96183	0.0239137	0.829538	0.96173
O43776	NARS	0.147058	0.110002	0.712752	-0.0582542	0.496471	0.847045
O43795	MYO1B	1.01681	0.134688	0.730012	-0.454059	0.478496	0.839382
O43805	SSNA1	-0.0541496	0.89597	0.985106	-0.114571	0.782465	0.950528
O43809	NUDT21	0.431118	0.00380863	0.152638	0.215995	0.077993	0.454606
O43815	STRN	-0.281387	0.572232	0.923596	-0.806953	0.129955	0.554297
O43818	RRP9	-0.00392278	0.970234	0.99116	-0.145607	0.19105	0.629464
O43819	SCO2	0.0582727	0.733282	0.956876	0.112914	0.513448	0.854653
O43822	CFAP410	-0.0413036	0.781584	0.967976	0.0531044	0.72193	0.929219
O43823	AKAP8	-0.109793	0.25052	0.81944	-0.118507	0.217964	0.657942
O43824	GTPBP6	-0.173548	0.242175	0.816731	-0.0420361	0.767408	0.944642
O43837	IDH3B	-0.0797227	0.537398	0.91744	0.0899862	0.487804	0.844704
O43847	NRDC	-0.127284	0.485858	0.904038	-0.10003	0.581609	0.882146
O43852	CALU	-0.294309	0.0160259	0.349717	-0.43527	0.00202178	0.0638391
O43865	AHCYL1	0.120595	0.551005	0.918819	-0.00449244	0.982068	0.992638
O43896	KIF1C	0.130163	0.460385	0.898388	0.0139707	0.935704	0.98102
O43920	NDUFS5	0.11656	0.523319	0.913341	-0.0340563	0.850247	0.966148
O43924	PDE6D	0.142359	0.734883	0.957484	-0.074674	0.858628	0.966368
O60216	RAD21	0.0977224	0.813081	0.974208	0.673101	0.131014	0.556104
O60220	TIMM8A	-0.220594	0.408759	0.882243	-0.796762	0.0137323	0.199878
O60231	DHX16	0.15198	0.38444	0.869845	0.205101	0.249599	0.678622
O60232	SSSCA1	0.127749	0.576781	0.923596	-0.0161196	0.943284	0.982411
O60256	PRPSAP2	0.576249	0.653607	0.941989	1.09908	0.400056	0.799481
O60264	SMARCA5	0.0109965	0.953741	0.989076	-0.0160249	0.932639	0.98102
O60271	SPAG9	-0.0296923	0.758726	0.962282	0.0288804	0.765088	0.943457
O60292	SIPA1L3	0.109205	0.696098	0.947886	0.0450014	0.871594	0.967478
O60294	LCMT2	-0.199493	0.13653	0.736166	0.00459162	0.970531	0.99025
O60306	AQR	0.121125	0.567337	0.922614	-0.182232	0.395745	0.796522
O60313	OPA1	0.0130526	0.893181	0.985081	0.0540695	0.581644	0.882146
O60318	MCM3AP	-0.167892	0.404076	0.881692	-0.31086	0.141684	0.575012
O60333	KIF1B	0.0330715	0.716301	0.950812	-0.247999	0.0225104	0.262761
O60341	KDM1A	0.100056	0.638176	0.93659	-0.230035	0.2939	0.72083
O60343	TBC1D4	0.305009	0.217671	0.80766	-0.269826	0.270477	0.699903
O60353	FZD6	0.0521673	0.594859	0.9274	-0.0492649	0.615158	0.896685
O60361	NME2P1	0.0206712	0.876004	0.983494	-0.0400136	0.763127	0.942375
O60437	PPL	-0.0644239	0.719522	0.95145	0.84806	0.00122199	0.0458853
O60443	GSDME	0.176662	0.116862	0.71381	0.0878404	0.407392	0.803203
O60488	ACSL4	-0.0708726	0.56557	0.922614	-0.0389481	0.750347	0.939111
O60493	SNX3	0.110249	0.338964	0.861906	0.143339	0.222746	0.658909
O60502	OGA	-0.0059878	0.966494	0.990713	-0.20158	0.182871	0.62239
O60504	SORBS3	-0.0411021	0.707295	0.950715	-0.0448678	0.682151	0.916452
O60506	SYNCRIP	0.0533975	0.550354	0.918819	0.0223815	0.800438	0.957066
O60508	CDC40	-0.259279	0.422655	0.88435	-0.03405	0.914358	0.978227
O60524	NEMF	0.338339	0.122546	0.715369	-0.0649433	0.748719	0.938354
O60551	NMT2	0.289284	0.741541	0.959238	-0.282171	0.747635	0.938314
O60563	CCNT1	0.0131219	0.955835	0.989076	0.116128	0.626731	0.899906
O60566	BUB1B	0.013998	0.93536	0.988947	-0.50212	0.0171491	0.222672
O60568	PLOD3	-0.416768	0.00766118	0.229472	-0.634558	0.000665038	0.0301291
O60610	DIAPH1	0.0599982	0.506646	0.906338	-0.0227515	0.798729	0.957054
O60645	EXOC3	0.0666707	0.692519	0.946987	0.030756	0.854667	0.966182
O60664	PLIN3	0.196501	0.128466	0.725698	0.162804	0.197691	0.634841
O60684	KPNA6	0.0912965	0.330846	0.85824	0.0145028	0.873427	0.967575
O60701	UGDH	0.0270049	0.89074	0.984915	-0.117972	0.552863	0.866222
O60716	CTNND1	-0.0768712	0.827115	0.97517	-0.221474	0.533832	0.861066
O60749	SNX2	0.0973358	0.341187	0.861906	-0.063036	0.530576	0.860442
O60763	USO1	-0.0478649	0.625063	0.933686	-0.058871	0.549397	0.865928
O60783	MRPS14	0.219684	0.379994	0.869814	0.34761	0.179816	0.618953
O60784	TOM1	-0.25024	0.398996	0.87886	-0.430333	0.164179	0.601892
O60812	HNRNPCL1	0.564388	0.245728	0.818856	0.808215	0.110708	0.524951
O60814	HIST1H2BK	-0.0779629	0.705882	0.950715	-0.275841	0.203903	0.643121
O60826	CCDC22	0.138962	0.217585	0.80766	0.0915133	0.403733	0.800054
O60828	PQBP1	0.218327	0.341119	0.861906	0.116149	0.60487	0.892399
O60832	DKC1	0.113848	0.427168	0.88623	0.128935	0.371232	0.778709
O60841	EIF5B	0.0342553	0.793141	0.972297	0.0552133	0.673645	0.914794
O60869	EDF1	0.000814437	0.995053	0.997872	0.0500946	0.704293	0.921951
O60870	KIN	0.168029	0.366332	0.867629	0.247262	0.196571	0.633816
O60879	DIAPH2	0.0554606	0.760735	0.962282	0.330735	0.0972343	0.49605
O60884	DNAJA2	-0.276615	0.00604649	0.202117	-0.267393	0.00722392	0.142025
O60885	BRD4	0.15924	0.174187	0.773457	0.158265	0.176539	0.615376
O60925	PFDN1	0.20564	0.25759	0.826314	-0.0189444	0.913328	0.978227
O60927	PPP1R11	-0.00958888	0.958382	0.989076	0.236121	0.221675	0.658262
O60934	NBN	0.228067	0.222172	0.80766	-0.12104	0.502163	0.849883
O60936	NOL3	0.076491	0.655479	0.94306	0.334085	0.0778215	0.454285
O60942	RNGTT	0.113782	0.769633	0.964164	-0.938161	0.0372234	0.349781
O75030	MITF	0.0320784	0.843646	0.978058	-0.164456	0.3269	0.742921
O75044	SRGAP2	0.137289	0.34666	0.861906	0.0168006	0.905613	0.976086
O75083	WDR1	0.0418453	0.60419	0.927537	0.0499852	0.537291	0.862928
O75113	N4BP1	-0.232143	0.207835	0.802968	-0.530686	0.0140544	0.201995
O75116	ROCK2	0.137561	0.218929	0.80766	-0.08417	0.437878	0.820096
O75122	CLASP2	-0.5858	0.101811	0.704016	-0.599606	0.0952284	0.489411
O75127	PTCD1	0.28196	0.256935	0.825679	-0.159373	0.50961	0.854147
O75131	CPNE3	-0.00210508	0.985059	0.995328	-0.127925	0.274274	0.701179
O75146	HIP1R	0.0918636	0.573648	0.923596	0.0495021	0.760004	0.941001
O75150	RNF40	0.13999	0.330279	0.85823	0.0956472	0.498888	0.848721
O75152	ZC3H11A	-0.0674629	0.563232	0.922614	0.031765	0.783678	0.950528
O75153	CLUH	-0.0397631	0.763465	0.962282	0.0801671	0.547664	0.865928
O75157	TSC22D2	-0.0183856	0.946393	0.989076	0.360008	0.211557	0.652839
O75165	DNAJC13	0.147662	0.348903	0.861906	0.348194	0.0471177	0.385072
O75167	PHACTR2	0.326277	0.0402799	0.549618	0.0722218	0.602778	0.892399
O75170	PPP6R2	0.1632	0.508184	0.906338	-0.655037	0.0240735	0.27142
O75175	CNOT3	-0.563645	0.288252	0.844857	-0.413794	0.427847	0.812421
O75179	ANKRD17	0.181955	0.110473	0.712752	-0.15153	0.173338	0.611303
O75190	DNAJB6	-0.0823816	0.751283	0.961657	-0.315619	0.244397	0.673709
O75223	GGCT	-0.535852	0.0686519	0.637286	-0.187584	0.48237	0.840571
O75306	NDUFS2	0.432377	0.0230638	0.416146	0.0400969	0.801137	0.957066
O75312	ZPR1	0.25521	0.114232	0.712752	0.326777	0.0529857	0.401922
O75319	DUSP11	-0.29837	0.141326	0.741874	-0.277821	0.167072	0.602366
O75330	HMMR	0.465033	0.0066593	0.211878	0.207128	0.143753	0.578344
O75340	PDCD6	-0.0853704	0.366606	0.867629	-0.137324	0.1624	0.600606
O75347	TBCA	0.0248636	0.786592	0.969694	0.179171	0.0785536	0.455371
O75348	ATP6V1G1	-0.0613683	0.594651	0.9274	-0.18582	0.132088	0.556104
O75351	VPS4B	0.0632515	0.508059	0.906338	-0.14701	0.146194	0.581017
O75362	ZNF217	-1.09293	0.433124	0.889678	-0.13775	0.919703	0.979888
O75367	H2AFY	0.276458	0.0189779	0.378469	0.15126	0.147132	0.581017
O75368	SH3BGRL	0.0226695	0.936569	0.988947	0.139578	0.626782	0.899906
O75369	FLNB	0.0113754	0.874687	0.983494	0.0251713	0.727945	0.930172
O75376	NCOR1	0.0798155	0.575701	0.923596	0.171577	0.245327	0.674675
O75380	NDUFS6	-0.0960286	0.371051	0.867869	-0.158876	0.155676	0.592618
O75381	PEX14	0.0566928	0.576841	0.923596	-0.0527859	0.602885	0.892399
O75390	CS	-0.147149	0.54173	0.917754	-0.139958	0.561206	0.870203
O75391	SPAG7	0.340453	0.0699477	0.637628	-0.0243982	0.884508	0.97037
O75394	MRPL33	1.05624	0.0365986	0.531508	0.929427	0.0584765	0.415944
O75396	SEC22B	0.195949	0.133816	0.730012	0.269937	0.0506975	0.392822
O75400	PRPF40A	0.189138	0.100028	0.700432	0.178905	0.116643	0.536153
O75410	TACC1	0.0818933	0.551741	0.918976	-0.217707	0.137424	0.564317
O75414	NME6	-0.0992819	0.669626	0.945319	-0.469546	0.0697521	0.442507
O75420	GIGYF1	0.0205714	0.955539	0.989076	-0.714519	0.0809777	0.460457
O75427	LRCH4	0.701727	0.303381	0.846841	0.136358	0.836065	0.963147
O75431	MTX2	-0.0661023	0.707418	0.950715	-0.0359065	0.837926	0.963442
O75436	VPS26A	0.16316	0.339583	0.861906	0.235182	0.181499	0.621089
O75438	NDUFB1	0.0562846	0.832255	0.977033	0.178538	0.507271	0.852524
O75439	PMPCB	0.122997	0.356058	0.862685	-0.0294361	0.820525	0.961386
O75475	PSIP1	-0.122831	0.172785	0.773457	-0.100163	0.256898	0.688587
O75477	ERLIN1	-0.270191	0.0158011	0.346627	-0.371695	0.00302631	0.0824422
O75489	NDUFS3	-0.0382913	0.821648	0.974208	-0.371871	0.0537217	0.404929
O75494	SRSF10	-0.0492655	0.736491	0.958381	0.0373027	0.798569	0.957054
O75506	HSBP1	0.608423	0.266056	0.836019	-0.0309264	0.953012	0.985945
O75521	ECI2	-0.116892	0.540683	0.917754	-0.183116	0.346193	0.762247
O75528	TADA3	0.0382328	0.776542	0.966734	0.182112	0.199699	0.637684
O75531	BANF1	0.0168966	0.938496	0.988947	0.373564	0.116606	0.536153
O75533	SF3B1	0.0115929	0.922024	0.987544	-0.0627219	0.599632	0.892276
O75534	CSDE1	0.0990187	0.588891	0.924635	0.0676009	0.710735	0.926
O75554	WBP4	0.34117	0.742552	0.959238	-0.684296	0.514462	0.854729
O75569	PRKRA	0.0489553	0.783862	0.968175	-0.0315654	0.859419	0.966368
O75607	NPM3	-0.0271422	0.948035	0.989076	0.141495	0.73497	0.933015
O75608	LYPLA1	0.19638	0.0583682	0.605171	0.25427	0.0212863	0.254946
O75616	ERAL1	0.0263297	0.944794	0.989076	0.45335	0.25371	0.684
O75643	SNRNP200	0.699985	0.0925251	0.692928	0.250901	0.512644	0.854147
O75663	TIPRL	-0.15141	0.325761	0.856368	-0.0637773	0.670851	0.914794
O75676	RPS6KA4	0.059288	0.496342	0.904751	0.000922517	0.991424	0.995105
O75683	SURF6	0.0343431	0.833966	0.97788	0.10424	0.529456	0.860442
O75688	PPM1B	0.218579	0.0878081	0.680703	-0.0121365	0.916637	0.978516
O75691	UTP20	0.290178	0.348875	0.861906	0.35483	0.258445	0.690113
O75694	NUP155	0.100121	0.64531	0.940109	0.169289	0.442203	0.821599
O75717	WDHD1	-0.130216	0.207705	0.802968	-0.210076	0.0580832	0.415944
O75718	CRTAP	-0.794698	0.0145322	0.338381	-1.07145	0.00306381	0.0826804
O75792	RNASEH2A	0.0977027	0.665277	0.945086	-0.00575447	0.979545	0.99102
O75821	EIF3G	-0.300922	0.199936	0.801281	-0.38955	0.108219	0.518368
O75822	EIF3J	0.0962677	0.422882	0.884381	0.143945	0.242286	0.672493
O75828	CBR3	-0.0612081	0.597409	0.9274	-0.191389	0.124041	0.548252
O75832	PSMD10	0.238853	0.414625	0.883469	-0.298714	0.313349	0.736101
O75844	ZMPSTE24	0.0167147	0.88534	0.984915	-0.283957	0.0354815	0.343125
O75874	IDH1	-0.0507844	0.59501	0.9274	-0.039156	0.680766	0.915795
O75880	SCO1	-0.0416393	0.631563	0.935449	-0.143921	0.12339	0.546535
O75882	ATRN	-0.17068	0.771497	0.964776	-0.21618	0.713455	0.927023
O75886	STAM2	0.159816	0.515086	0.910465	-0.0335642	0.889795	0.970781
O75934	BCAS2	0.124062	0.22737	0.808381	0.134736	0.193415	0.631287
O75935	DCTN3	-0.133239	0.483739	0.9035	-0.209389	0.281909	0.709969
O75937	DNAJC8	0.144438	0.316862	0.852052	0.00691159	0.960499	0.989854
O75940	SMNDC1	-0.0830835	0.591751	0.927175	-0.0768077	0.619562	0.897468
O75947	ATP5PD	-0.0239143	0.78587	0.969694	-0.114075	0.217151	0.657942
O75955	FLOT1	-0.288987	0.0314066	0.497729	-0.346699	0.0141637	0.202799
O75962	TRIO	0.108605	0.434806	0.889678	0.0741374	0.58998	0.886496
O75964	ATP5MG	-0.0234032	0.853845	0.980756	0.152548	0.250206	0.678998
O75970	MPDZ	-0.336736	0.019539	0.379906	0.123023	0.317897	0.736101
O75976	CPD	-0.23362	0.232468	0.810525	-0.363408	0.0794454	0.457292
O76003	GLRX3	0.228559	0.186147	0.786783	-0.127396	0.44336	0.821599
O76011	KRT34	-0.124705	0.262347	0.834717	0.0970662	0.375371	0.779843
O76021	RSL1D1	0.173896	0.0935707	0.692928	0.0334028	0.724026	0.929219
O76024	WFS1	-0.75961	0.0169522	0.358293	-0.524759	0.071421	0.444836
O76031	CLPX	-0.0834115	0.492261	0.904038	-0.132004	0.287817	0.717906
O76054	SEC14L2	0.362343	0.477531	0.901273	-0.267704	0.596996	0.890261
O76071	CIAO1	0.0028127	0.982208	0.99471	-0.20823	0.127128	0.551759
O76094	SRP72	-0.0875867	0.50933	0.907176	-0.247412	0.0870547	0.476427
O94760	DDAH1	0.0415764	0.87519	0.983494	-0.157721	0.555541	0.867226
O94763	URI1	-0.150155	0.164846	0.771538	0.00440979	0.965272	0.99025
O94776	MTA2	0.0927531	0.321881	0.854868	0.079895	0.389649	0.791874
O94804	STK10	0.203224	0.108978	0.712752	0.333176	0.0183143	0.230617
O94826	TOMM70	-0.111339	0.296186	0.844857	-0.142705	0.189987	0.629464
O94832	MYO1D	0.481466	0.185644	0.786346	0.226219	0.515335	0.854729
O94842	TOX4	-0.44499	0.220232	0.80766	-0.292025	0.408147	0.803203
O94851	MICAL2	0.191462	0.345687	0.861906	-0.200417	0.324905	0.740359
O94855	SEC24D	-0.0747331	0.748421	0.960116	-0.431514	0.0917461	0.482216
O94874	UFL1	0.123119	0.513977	0.909625	-0.0248375	0.893824	0.973437
O94880	PHF14	-0.143759	0.713593	0.950812	-1.24703	0.0109721	0.177588
O94901	SUN1	-0.208216	0.144611	0.747803	-0.324756	0.0358181	0.343249
O94903	PLPBP	-0.0935173	0.46457	0.898388	-0.121953	0.345965	0.762247
O94905	ERLIN2	-0.293882	0.0260306	0.448328	-0.399771	0.00600583	0.124539
O94906	PRPF6	0.0559947	0.517402	0.912624	0.0481224	0.576611	0.879021
O94907	DKK1	-1.71842	0.00119431	0.0829646	-2.89244	3.57157e-05	0.00457549
O94913	PCF11	-0.421162	0.320516	0.854164	0.11068	0.787784	0.952286
O94919	ENDOD1	-0.143058	0.611912	0.931891	0.0909309	0.745847	0.937242
O94925	GLS	0.23887	0.213011	0.80766	0.284165	0.146185	0.581017
O94927	HAUS5	1.28724	0.0622429	0.610428	0.771129	0.23043	0.659838
O94929	ABLIM3	0.086188	0.53296	0.916971	0.109424	0.432131	0.814618
O94964	SOGA1	-0.0176061	0.878775	0.983494	-0.0248871	0.829431	0.96173
O94966	USP19	0.108486	0.871253	0.983494	-0.290646	0.665819	0.913445
O94973	AP2A2	-0.0976073	0.865015	0.983494	-0.651333	0.275284	0.701499
O94979	SEC31A	0.147365	0.239214	0.815911	0.181814	0.155365	0.592462
O94992	HEXIM1	0.295542	0.155291	0.756698	-0.0368474	0.849707	0.966148
O95049	TJP3	-0.10365	0.847382	0.978058	-0.670848	0.234358	0.663589
O95071	UBR5	-0.380532	0.69376	0.947514	0.850316	0.388309	0.791428
O95081	AGFG2	0.359126	0.707517	0.950715	-0.117238	0.902111	0.976086
O95084	PRSS23	-1.03687	0.0165836	0.356291	-1.05474	0.0153261	0.212544
O95104	SCAF4	-0.0396894	0.856377	0.981408	-0.249138	0.27455	0.701179
O95140	MFN2	0.260982	0.14932	0.754419	0.0398979	0.813362	0.961386
O95155	UBE4B	-0.0475623	0.806308	0.972337	-0.0699495	0.719018	0.92811
O95159	ZFPL1	-0.0107231	0.925745	0.988814	-0.0159276	0.889935	0.970781
O95163	ELP1	0.076533	0.927041	0.988909	-1.18152	0.182924	0.62239
O95168	NDUFB4	0.250653	0.458676	0.898388	-0.139156	0.676974	0.915795
O95171	SCEL	0.104869	0.506503	0.906338	0.267335	0.11439	0.531067
O95182	NDUFA7	0.121187	0.703841	0.950027	-0.130129	0.683351	0.917116
O95197	RTN3	0.0939782	0.734693	0.957484	0.786751	0.018901	0.235866
O95202	LETM1	-0.00312996	0.989499	0.996768	0.0964661	0.686623	0.917558
O95208	EPN2	0.143044	0.292756	0.844857	0.00568326	0.965399	0.99025
O95210	STBD1	-0.184618	0.305194	0.846841	-0.343162	0.0762633	0.453792
O95218	ZRANB2	-0.0506706	0.595136	0.9274	-0.201952	0.0586793	0.415944
O95219	SNX4	-0.134562	0.406981	0.881692	-0.189004	0.253969	0.684255
O95229	ZWINT	-0.189863	0.189018	0.789382	-0.213736	0.144755	0.58088
O95232	LUC7L3	0.143223	0.222791	0.80766	0.154127	0.192734	0.630051
O95235	KIF20A	-0.138699	0.363156	0.867629	-0.268656	0.0989006	0.499592
O95239	KIF4A	-0.182705	0.340254	0.861906	-0.279259	0.159867	0.600119
O95248	SBF1	0.0462246	0.923572	0.987544	-0.164229	0.734124	0.93295
O95249	GOSR1	0.0979811	0.460057	0.898388	-0.0662772	0.613839	0.896685
O95251	KAT7	0.0239735	0.949104	0.989076	-0.51118	0.198007	0.634841
O95292	VAPB	-0.119274	0.196909	0.795549	-0.0689812	0.439042	0.820096
O95295	SNAPIN	0.150949	0.69915	0.948606	-0.347661	0.383169	0.787499
O95297	MPZL1	0.121435	0.566493	0.922614	-0.0344556	0.869506	0.96735
O95298	NDUFC2	-0.0475585	0.746415	0.959607	0.0564295	0.701608	0.920666
O95299	NDUFA10	0.294771	0.293361	0.844857	0.0231845	0.93167	0.98102
O95302	FKBP9	-0.965985	0.0114617	0.302393	-1.14483	0.00476782	0.109792
O95336	PGLS	-0.0419935	0.689527	0.946987	-0.0641251	0.544623	0.865928
O95340	PAPSS2	0.22621	0.151499	0.754419	0.0746644	0.614747	0.896685
O95347	SMC2	0.200251	0.0350505	0.526144	0.0583693	0.480806	0.840571
O95352	ATG7	-0.137815	0.609921	0.931532	-0.108	0.688319	0.917558
O95359	TACC2	-0.123047	0.409667	0.882243	0.00521533	0.971485	0.990322
O95361	TRIM16	0.0937284	0.556269	0.918976	0.50791	0.010523	0.174046
O95372	LYPLA2	0.114201	0.309043	0.850226	-0.0201874	0.852484	0.966182
O95373	IPO7	-0.00358009	0.982337	0.99471	0.360423	0.0507151	0.392822
O95391	SLU7	0.430451	0.318226	0.853516	0.294066	0.487812	0.844704
O95394	PGM3	-0.0386995	0.718134	0.95082	-0.122407	0.27093	0.699903
O95400	CD2BP2	0.0751578	0.581419	0.923596	0.154818	0.270722	0.699903
O95425	SVIL	0.0874984	0.675876	0.945319	-0.195403	0.361084	0.770869
O95429	BAG4	-0.13183	0.759189	0.962282	-0.239546	0.580193	0.88125
O95433	AHSA1	-0.0895106	0.576549	0.923596	0.0960725	0.549543	0.865928
O95456	PSMG1	-0.0195866	0.841613	0.978058	0.0162233	0.868483	0.96735
O95470	SGPL1	0.320037	0.131443	0.727565	0.167711	0.404094	0.800054
O95478	NSA2	0.209466	0.0599214	0.610428	0.254101	0.0289998	0.300509
O95486	SEC24A	0.378455	0.190378	0.789382	-0.143827	0.601301	0.892399
O95487	SEC24B	0.62435	0.192878	0.789382	-0.590195	0.215792	0.656993
O95544	NADK	-0.0292447	0.903805	0.98676	-0.297902	0.2397	0.66917
O95562	SFT2D2	-0.0181211	0.818239	0.974208	0.0308755	0.696337	0.919225
O95571	ETHE1	0.0418243	0.67302	0.945319	-0.0746562	0.456941	0.828883
O95573	ACSL3	0.168869	0.24933	0.81944	-0.0168839	0.904187	0.976086
O95602	POLR1A	-0.0468674	0.632783	0.935925	-0.125185	0.221395	0.658262
O95628	CNOT4	0.202212	0.277846	0.843774	0.205062	0.271633	0.701032
O95630	STAMBP	-0.110458	0.416013	0.883469	0.0609379	0.648688	0.909511
O95633	FSTL3	-0.855459	0.130518	0.726546	-1.13935	0.055167	0.4106
O95671	ASMTL	-0.0708377	0.680391	0.94679	-0.177228	0.316279	0.736101
O95678	KRT75	0.665143	0.23659	0.810525	-0.138378	0.796758	0.956776
O95684	FGFR1OP	-0.131634	0.585319	0.923596	0.00436592	0.985418	0.993965
O95714	HERC2	0.146355	0.641342	0.938147	0.144676	0.645121	0.907856
O95721	SNAP29	0.320566	0.108319	0.712752	0.301647	0.127386	0.55192
O95747	OXSR1	0.0102908	0.907923	0.98676	0.034331	0.700881	0.920666
O95749	GGPS1	0.18678	0.209755	0.80766	0.278703	0.076367	0.453792
O95757	HSPA4L	0.234461	0.0619233	0.610428	0.232033	0.0641256	0.433889
O95758	PTBP3	0.122094	0.316854	0.852052	-0.0428594	0.717512	0.927934
O95777	LSM8	0.0938861	0.738623	0.958863	0.353409	0.229771	0.659838
O95782	AP2A1	-0.00292778	0.97345	0.993229	-0.0535272	0.547693	0.865928
O95785	WIZ	0.457335	0.0180423	0.368816	0.508804	0.0109181	0.177588
O95793	STAU1	-0.04702	0.747333	0.959607	0.02296	0.874675	0.968433
O95801	TTC4	0.234792	0.0828144	0.673804	0.200998	0.128149	0.553971
O95810	CAVIN2	0.0529804	0.629166	0.935209	0.0469227	0.668364	0.914557
O95817	BAG3	0.196154	0.196979	0.795549	0.027991	0.845782	0.965413
O95819	MAP4K4	0.0406431	0.692233	0.946987	0.0832494	0.424947	0.810321
O95825	CRYZL1	-0.494809	0.0896329	0.684231	-0.33723	0.224526	0.659838
O95831	AIFM1	-0.0735849	0.493527	0.904038	0.0698007	0.515375	0.854729
O95833	CLIC3	0.0268663	0.891228	0.984915	0.386487	0.0769754	0.453792
O95834	EML2	0.0689615	0.701394	0.948919	0.118718	0.513147	0.854494
O95837	GNA14	-0.0707766	0.674087	0.945319	-0.101093	0.550446	0.865928
O95861	BPNT1	0.0112311	0.909964	0.98676	0.0481116	0.630574	0.900147
O95865	DDAH2	-0.0478827	0.885901	0.984915	0.285931	0.402258	0.800054
O95881	TXNDC12	0.0201886	0.919065	0.987365	-0.0841325	0.673679	0.914794
O95905	ECD	0.160394	0.760057	0.962282	0.272671	0.605709	0.892399
O95926	SYF2	-0.121821	0.587224	0.923596	-0.017566	0.937006	0.98102
O95983	MBD3	0.0695051	0.744514	0.959238	0.0779235	0.715093	0.927354
O95999	BCL10	-0.163169	0.38408	0.869845	-0.111989	0.544991	0.865928
O96000	NDUFB10	-0.03269	0.839963	0.978058	-0.248748	0.151281	0.584916
O96005	CLPTM1	-0.0897732	0.47836	0.901273	-0.252958	0.0696108	0.442507
O96008	TOMM40	-0.571182	0.00105981	0.0826562	-0.852971	7.3031e-05	0.00660941
O96011	PEX11B	-0.186823	0.544899	0.918374	0.153511	0.617485	0.897385
O96013	PAK4	0.0802994	0.524806	0.913341	-0.0851955	0.500554	0.84982
O96019	ACTL6A	0.0602417	0.683082	0.946987	0.0476093	0.746454	0.937242
O96028	NSD2	-0.134766	0.490617	0.904038	-0.0644124	0.738762	0.934966
O96033	MOCS2	0.889261	0.281263	0.844731	-0.191666	0.809557	0.961386
P00167	CYB5A	0.0827204	0.771909	0.965002	-0.0106036	0.970277	0.99025
P00338	LDHA	-0.0347684	0.732173	0.956707	-0.0930487	0.370699	0.778552
P00367	GLUD1	-0.0872523	0.414086	0.883469	0.166508	0.138972	0.567322
P00374	DHFR	0.0425104	0.806048	0.972337	-0.0283833	0.869641	0.96735
P00387	CYB5R3	0.280549	0.192447	0.789382	0.481698	0.040435	0.362193
P00390	GSR	-0.135488	0.339399	0.861906	-0.125933	0.372651	0.779555
P00441	SOD1	-0.185553	0.214175	0.80766	-0.25294	0.10324	0.506926
P00491	PNP	0.140865	0.572856	0.923596	0.213936	0.398089	0.797094
P00492	HPRT1	-0.226368	0.476982	0.901273	-0.163412	0.604821	0.892399
P00505	GOT2	-0.124346	0.286193	0.844857	0.143147	0.224826	0.659838
P00519	ABL1	1.05499	0.147657	0.754419	0.591412	0.394993	0.796483
P00533	EGFR	-0.929198	0.000316518	0.044043	-0.433893	0.0225483	0.262761
P00558	PGK1	-0.0108801	0.886124	0.984915	0.0524	0.49673	0.847045
P00568	AK1	-0.0377235	0.805944	0.972337	-0.0262814	0.863968	0.967051
P00734	F2	-1.40239	0.00111599	0.0826562	-1.31757	0.00163385	0.0562801
P00738	HP	-0.253859	0.295461	0.844857	-0.665339	0.019	0.236394
P00739	HPR	-0.789098	0.00534128	0.18708	-1.76813	2.93294e-05	0.00421534
P00750	PLAT	-1.57802	0.00012247	0.0300267	-2.47586	4.68619e-06	0.00162767
P00813	ADA	0.140474	0.846462	0.978058	1.29806	0.101964	0.504736
P00966	ASS1	0.147155	0.44281	0.891609	0.0907606	0.63189	0.900417
P01008	SERPINC1	0.0149123	0.933688	0.988947	-0.230546	0.22117	0.658262
P01009	SERPINA1	-0.0610657	0.796151	0.972337	-0.379772	0.135473	0.56312
P01023	A2M	-0.028101	0.910744	0.98676	-0.455437	0.097847	0.497242
P01024	C3	-0.220362	0.474839	0.900423	0.202063	0.511168	0.854147
P01034	CST3	0.0765044	0.678165	0.946298	-0.211033	0.269168	0.698564
P01111	NRAS	-0.182892	0.541447	0.917754	0.00991948	0.973251	0.990322
P01112	HRAS	0.524867	0.0791851	0.668104	0.343042	0.225017	0.659838
P01116	KRAS	0.340636	0.325456	0.856368	-0.223964	0.510393	0.854147
P01130	LDLR	-0.584506	0.00414307	0.158425	-1.10493	7.08993e-05	0.00660941
P02042	HBD	-0.0610193	0.856009	0.981327	-0.444982	0.209079	0.651302
P02533	KRT14	-0.0652472	0.639792	0.937676	0.900154	0.000156269	0.0116309
P02538	KRT6A	-0.0667305	0.411289	0.882243	0.488035	0.000229728	0.0147308
P02545	LMNA	0.075669	0.335024	0.85931	0.115651	0.15569	0.592618
P02647	APOA1	0.166169	0.367547	0.867629	-0.113272	0.53326	0.861066
P02649	APOE	-0.0313778	0.806736	0.972347	-0.870434	0.000114878	0.00957626
P02751	FN1	-0.936798	1.19674e-06	0.00251607	-1.3734	6.25322e-08	0.000260634
P02768	ALB	-1.45037	0.0011011	0.0826562	-2.19319	6.98244e-05	0.00660941
P02786	TFRC	-0.272334	0.0327698	0.511553	-0.580315	0.000589125	0.0269832
P02792	FTL	0.119369	0.567614	0.922705	0.193038	0.363375	0.771941
P02794	FTH1	0.0560246	0.791099	0.971223	0.176816	0.412584	0.803992
P02795	MT2A	-1.98946	5.45375e-05	0.0207911	-3.16985	1.75012e-06	0.00123233
P03928	MT-ATP8	-0.241555	0.184988	0.785965	-0.481579	0.0202451	0.246729
P04004	VTN	-0.606999	0.0477816	0.584029	-0.552835	0.066095	0.436793
P04035	HMGCR	-0.169982	0.536816	0.91744	0.188276	0.495119	0.846511
P04040	CAT	0.0136274	0.921389	0.98749	0.0777734	0.577123	0.879184
P04049	RAF1	0.248416	0.0717974	0.639186	0.17579	0.180246	0.618953
P04075	ALDOA	-0.0388851	0.614388	0.932353	0.0177975	0.816434	0.961386
P04080	CSTB	-0.0605036	0.521936	0.913341	0.0451558	0.630667	0.900147
P04083	ANXA1	0.0259132	0.764572	0.962282	0.108967	0.228963	0.659838
P04150	NR3C1	0.142024	0.630871	0.935449	-0.197155	0.507708	0.85259
P04181	OAT	-0.0172768	0.887964	0.984915	-0.239479	0.0787621	0.455614
P04183	TK1	-0.191965	0.0591565	0.607301	-0.197012	0.054065	0.405375
P04259	KRT6B	-0.467743	0.460645	0.898388	1.38953	0.0504656	0.392822
P04264	KRT1	-0.15142	0.779401	0.96775	-0.0150617	0.977715	0.990818
P04350	TUBB4A	0.162042	0.859011	0.982805	-0.95035	0.31347	0.736101
P04406	GAPDH	0.0488269	0.66439	0.945086	-0.0133648	0.904924	0.976086
P04424	ASL	-0.0316919	0.941145	0.988947	-0.325544	0.456493	0.828883
P04632	CAPNS1	0.0291417	0.920672	0.987483	0.326563	0.28284	0.711023
P04731	MT1A	-2.2973	0.0216656	0.403134	-2.53195	0.0139283	0.200875
P04732	MT1E	-1.74042	0.000289045	0.0430264	-2.74985	1.13602e-05	0.00255972
P04733	MT1F	-2.6007	0.0010071	0.0826562	-5.03001	1.06001e-05	0.00255972
P04792	HSPB1	-0.00852267	0.955591	0.989076	0.211742	0.191476	0.629464
P04818	TYMS	0.0336647	0.815978	0.974208	-0.145357	0.32951	0.746005
P04843	RPN1	0.0228005	0.834653	0.97788	0.0105788	0.922759	0.980156
P04844	RPN2	-0.0648238	0.814898	0.974208	0.177982	0.525195	0.860442
P04899	GNAI2	0.111987	0.416511	0.883469	0.0162118	0.904338	0.976086
P04920	SLC4A2	0.0654621	0.732358	0.956707	0.183622	0.349664	0.766612
P05023	ATP1A1	-0.0430063	0.600407	0.9274	-0.102366	0.230596	0.659838
P05067	APP	-1.34187	0.00286251	0.129777	-2.07621	0.000180756	0.0128288
P05114	HMGN1	-0.0440566	0.613869	0.932353	-0.222719	0.0292471	0.301134
P05120	SERPINB2	-0.209533	0.217402	0.80766	0.0567538	0.726162	0.929598
P05121	SERPINE1	-0.30349	0.0120486	0.306211	-0.292054	0.0144659	0.204486
P05141	SLC25A5	-0.0321979	0.735122	0.957497	-0.0774345	0.424002	0.810321
P05161	ISG15	1.69896	0.0421226	0.556747	1.77461	0.0356309	0.343249
P05165	PCCA	-0.0852706	0.471232	0.898388	0.121138	0.314115	0.736101
P05166	PCCB	-0.385308	0.122527	0.715369	-0.545382	0.0404081	0.362193
P05187	ALPP	-1.1919	6.23023e-06	0.00865586	-0.110881	0.357472	0.770869
P05198	EIF2S1	-0.130222	0.20787	0.802968	0.0554581	0.575512	0.878467
P05204	HMGN2	0.00300344	0.980353	0.994429	0.000836687	0.994526	0.996678
P05362	ICAM1	-0.905468	0.00681973	0.215338	-0.583641	0.0479012	0.385202
P05386	RPLP1	0.235084	0.215576	0.80766	0.391452	0.0556086	0.411859
P05387	RPLP2	0.0519028	0.689563	0.946987	0.082449	0.528994	0.860442
P05388	RPLP0	0.01028	0.916962	0.987365	0.0843957	0.40288	0.800054
P05412	JUN	0.0928771	0.848885	0.978472	0.782883	0.135914	0.56312
P05455	SSB	0.0401548	0.640017	0.937676	-0.0631618	0.466601	0.833227
P05534	HLA-A	0.126464	0.303508	0.846841	0.0537078	0.6529	0.909511
P05556	ITGB1	-0.604511	0.000108096	0.0281591	-0.592789	0.000123841	0.00993592
P05783	KRT18	0.0948696	0.233669	0.810525	0.312032	0.00288747	0.0797018
P05787	KRT8	0.0432072	0.590375	0.925765	0.232709	0.0166889	0.220472
P06132	UROD	0.631297	0.190863	0.789382	-0.47263	0.315812	0.736101
P06396	GSN	-0.176001	0.08643	0.676695	-0.00274976	0.976372	0.990322
P06400	RB1	2.05624	1.20733e-06	0.00251607	-0.144247	0.386861	0.790798
P06454	PTMA	-0.139388	0.119713	0.71381	-0.285561	0.00736705	0.143485
P06493	CDK1	0.010884	0.91679	0.987365	-0.00760524	0.941792	0.982329
P06576	ATP5F1B	0.108363	0.259695	0.830067	0.0452353	0.626143	0.899906
P06703	S100A6	0.21504	0.237856	0.813278	0.264683	0.155074	0.592438
P06730	EIF4E	0.0553951	0.685903	0.946987	-0.100262	0.469529	0.833897
P06733	ENO1	0.0325057	0.706006	0.950715	0.0584386	0.50207	0.849883
P06737	PYGL	-0.0239709	0.79788	0.972337	0.0542507	0.565627	0.872837
P06744	GPI	0.14503	0.16337	0.771538	0.284533	0.0168708	0.221173
P06746	POLB	0.0328293	0.917203	0.987365	0.415243	0.211989	0.65353
P06748	NPM1	-0.0220114	0.837036	0.97788	-0.0903091	0.408781	0.803203
P06753	TPM3	0.206799	0.227651	0.808381	0.199413	0.243186	0.673039
P06756	ITGAV	-0.570488	0.0127089	0.315301	-0.739173	0.00327037	0.0862962
P07099	EPHX1	-0.324018	0.351129	0.861906	-0.335925	0.334712	0.750509
P07108	DBI	0.037995	0.77241	0.96505	0.182123	0.189605	0.629464
P07195	LDHB	0.107375	0.181469	0.782175	0.0221545	0.770273	0.946212
P07199	CENPB	-0.112837	0.622784	0.933263	0.049874	0.826782	0.96173
P07203	GPX1	-0.040355	0.796005	0.972337	0.00316302	0.983798	0.993413
P07237	P4HB	-0.226435	0.0150817	0.341207	-0.258225	0.00792852	0.148189
P07305	H1F0	-0.0195141	0.820921	0.974208	-0.0461858	0.594975	0.888518
P07339	CTSD	-0.635345	0.00606158	0.202117	-0.864222	0.00102159	0.0419415
P07355	ANXA2	-0.00826772	0.91552	0.987365	0.0654818	0.411228	0.803992
P07384	CAPN1	0.0484378	0.598064	0.9274	0.0965258	0.305969	0.735888
P07437	TUBB	0.00801722	0.927228	0.988909	-0.0373815	0.671973	0.914794
P07438	MT1B	-0.377512	0.43781	0.889992	-1.6881	0.00655193	0.131934
P07476	IVL	0.00774892	0.921213	0.98749	0.114557	0.169936	0.607454
P07477	PRSS1	0.744269	0.0197193	0.379906	-0.157663	0.554732	0.866288
P07602	PSAP	-1.65673	0.000501194	0.0556326	-1.85425	0.00023749	0.0149978
P07686	HEXB	-0.90813	0.00752336	0.229472	-1.34917	0.000760452	0.0340813
P07711	CTSL	-0.426229	0.034836	0.526144	-0.558807	0.0104651	0.174046
P07737	PFN1	0.0450745	0.610159	0.931555	-0.0213865	0.807598	0.961386
P07741	APRT	0.127927	0.374452	0.868979	0.0384394	0.784601	0.950528
P07814	EPRS	-0.0517254	0.525561	0.913341	-0.112688	0.186372	0.628477
P07858	CTSB	-0.446984	0.00226433	0.114888	-0.648275	0.000213253	0.0145711
P07900	HSP90AA1	0.035017	0.662834	0.944511	0.0159829	0.841479	0.9646
P07910	HNRNPC	0.0785592	0.454128	0.897096	-0.0748838	0.474786	0.836825
P07919	UQCRH	-1.06158	0.00045558	0.052746	-1.52103	3.82398e-05	0.00457549
P07942	LAMB1	-0.305486	0.0560551	0.598697	-0.522285	0.0051465	0.115326
P07947	YES1	-0.302323	0.0079074	0.232099	-0.0200723	0.820982	0.961386
P07948	LYN	-0.502118	0.0682879	0.637286	-0.129353	0.601912	0.892399
P07951	TPM2	-0.100923	0.282288	0.844857	-0.235242	0.0277504	0.293758
P07954	FH	0.1628	0.0878643	0.680703	0.130515	0.157725	0.596796
P07996	THBS1	-1.08165	6.18602e-05	0.0207911	-1.25908	2.07441e-05	0.00347916
P08133	ANXA6	0.156882	0.418474	0.88378	-0.50438	0.025493	0.280356
P08134	RHOC	-0.0446377	0.76627	0.962282	-0.276045	0.0938852	0.487715
P08195	SLC3A2	0.0523434	0.661441	0.944511	0.143012	0.249473	0.678622
P08237	PFKM	0.244612	0.173886	0.773457	0.0856838	0.615102	0.896685
P08238	HSP90AB1	-0.00628026	0.941155	0.988947	-0.0566762	0.511316	0.854147
P08240	SRPRA	-0.151662	0.244588	0.81774	-0.0501595	0.688696	0.917558
P08243	ASNS	-0.0168374	0.8712	0.983494	-0.0638949	0.54301	0.865928
P08397	HMBS	0.152606	0.485397	0.904038	0.025027	0.907469	0.976086
P08559	PDHA1	0.139674	0.429667	0.887123	0.0624657	0.719528	0.92827
P08574	CYC1	0.420369	0.0408227	0.549618	0.0887121	0.620716	0.897468
P08579	SNRPB2	-0.137299	0.207827	0.802968	-0.122705	0.255527	0.687121
P08582	MELTF	-0.679937	0.00206989	0.114888	-0.908346	0.000334188	0.0180174
P08621	SNRNP70	0.0377598	0.72826	0.955727	0.0165977	0.878228	0.969642
P08648	ITGA5	-0.326013	0.0171066	0.358293	-0.223942	0.0732016	0.446546
P08651	NFIC	0.0928001	0.599552	0.9274	-0.0904897	0.608511	0.894092
P08670	VIM	0.052632	0.582008	0.923596	-0.186519	0.0767278	0.453792
P08708	RPS17	0.0319761	0.724474	0.95439	0.0446993	0.623547	0.899049
P08729	KRT7	-0.150969	0.152308	0.754991	0.1204	0.242528	0.672493
P08754	GNAI3	0.113623	0.273026	0.841357	-0.0359923	0.718878	0.92811
P08758	ANXA5	0.0958907	0.297476	0.845467	-0.0616322	0.494145	0.846511
P08779	KRT16	0.0444616	0.779832	0.96775	1.21646	4.92891e-05	0.00526762
P08865	RPSA	0.0377439	0.757632	0.962282	0.0708516	0.565453	0.872837
P09001	MRPL3	0.0779317	0.909536	0.98676	0.53447	0.444552	0.821599
P09012	SNRPA	-0.0903034	0.689321	0.946987	-0.0176296	0.937473	0.981238
P09038	FGF2	-0.0528997	0.682706	0.946987	-0.146704	0.273535	0.701179
P09104	ENO2	0.0883993	0.517963	0.912786	-0.257593	0.0844603	0.471259
P09110	ACAA1	0.465944	0.0495624	0.588589	-0.00673612	0.974131	0.990322
P09132	SRP19	-0.117961	0.689316	0.946987	-0.296584	0.327773	0.744095
P09211	GSTP1	0.0114269	0.929785	0.988947	0.380925	0.0164077	0.218489
P09382	LGALS1	-0.181998	0.26863	0.836808	-0.168877	0.302065	0.730706
P09417	QDPR	-0.181171	0.327063	0.856368	-0.141521	0.438394	0.820096
P09429	HMGB1	-0.0609163	0.529642	0.913341	-0.0386543	0.687709	0.917558
P09493	TPM1	0.15995	0.14902	0.754419	-0.173872	0.120883	0.5441
P09496	CLTA	0.140909	0.277348	0.843774	-0.0962957	0.448626	0.822645
P09497	CLTB	0.303226	0.0693244	0.637628	0.17282	0.266116	0.697747
P09525	ANXA4	0.134971	0.344152	0.861906	0.0591189	0.671268	0.914794
P09543	CNP	0.125625	0.243569	0.816731	0.0873795	0.406678	0.802573
P09622	DLD	-0.00723584	0.940349	0.988947	-0.0469583	0.629819	0.900147
P09651	HNRNPA1	-0.0564251	0.519032	0.912844	-0.115503	0.20487	0.64443
P09661	SNRPA1	-0.0769285	0.652086	0.941221	-0.00282033	0.986723	0.994197
P09669	COX6C	0.0260518	0.802885	0.972337	0.060208	0.567443	0.874223
P09758	TACSTD2	-0.630867	0.00239675	0.114888	-0.716726	0.00111183	0.0441343
P09874	PARP1	0.0127379	0.87518	0.983494	-0.0987562	0.24422	0.673709
P09884	POLA1	0.14793	0.47689	0.901273	-0.129977	0.530433	0.860442
P09960	LTA4H	0.14895	0.178725	0.776119	0.0837625	0.431064	0.814478
P09972	ALDOC	-0.0734139	0.674249	0.945319	0.0370871	0.831119	0.962252
P0C0L4	C4A	0.357358	0.0855556	0.675783	0.085839	0.649979	0.909511
P0C7P0	CISD3	0.111305	0.427392	0.886254	-0.153459	0.282384	0.710735
P0C7P4	UQCRFS1P1	0.437838	0.266546	0.836019	0.0865726	0.819188	0.961386
P0CG12	CHTF8	-0.0833797	0.630566	0.935449	-0.0337238	0.844791	0.965413
P0DMV9	HSPA1B	0.0639108	0.491277	0.904038	0.0746301	0.424129	0.810321
P0DP25	CALM3	-0.0149663	0.841236	0.978058	-0.0550861	0.46819	0.833227
P0DPB6	POLR1D	0.0565402	0.67544	0.945319	0.0575873	0.669848	0.914794
P10109	FDX1	0.261012	0.0406914	0.549618	0.048755	0.66057	0.910151
P10155	TROVE2	0.0244853	0.87529	0.983494	0.168334	0.297741	0.725297
P10301	RRAS	-0.683476	0.407044	0.881692	0.667744	0.417458	0.806927
P10321	HLA-C	0.03383	0.903278	0.98676	-0.539906	0.0805042	0.459646
P10412	HIST1H1E	-0.0810115	0.941164	0.988947	-1.18591	0.29741	0.72496
P10515	DLAT	-0.0812136	0.583478	0.923596	0.209938	0.178123	0.617732
P10599	TXN	-0.0713838	0.819064	0.974208	-0.066733	0.830631	0.961953
P10606	COX5B	-0.00553958	0.955387	0.989076	-0.0195465	0.843698	0.965349
P10620	MGST1	0.108677	0.321717	0.854868	-0.00904528	0.932091	0.98102
P10644	PRKAR1A	0.0354379	0.82181	0.974208	0.0710964	0.65302	0.909511
P10746	UROS	-0.126907	0.717443	0.950812	-0.603321	0.112719	0.529411
P10768	ESD	-0.198554	0.214946	0.80766	-0.198833	0.214364	0.655574
P10809	HSPD1	0.145848	0.113201	0.712752	0.15868	0.0890569	0.47918
P11021	HSPA5	-0.235412	0.0187236	0.375193	-0.283426	0.00765102	0.146956
P11047	LAMC1	-0.789451	6.48475e-05	0.0207911	-0.917941	2.19501e-05	0.00347916
P11117	ACP2	0.224971	0.350123	0.861906	0.240241	0.32027	0.736691
P11137	MAP2	-0.0257009	0.880085	0.983494	0.118101	0.494566	0.846511
P11142	HSPA8	0.133792	0.147096	0.754117	0.106723	0.236156	0.665724
P11166	SLC2A1	0.12173	0.80275	0.972337	-0.152466	0.754665	0.939935
P11171	EPB41	-0.187049	0.20818	0.803421	0.0131607	0.925599	0.980156
P11172	UMPS	-0.0371075	0.74836	0.960116	-0.13762	0.253217	0.683498
P11177	PDHB	-0.155605	0.222057	0.80766	-0.054046	0.657726	0.910088
P11182	DBT	0.00752767	0.96197	0.989509	-0.0543334	0.731715	0.932277
P11216	PYGB	0.0418453	0.634074	0.936	0.166595	0.084577	0.471279
P11217	PYGM	0.142547	0.67419	0.945319	-0.0207933	0.95082	0.985335
P11233	RALA	-0.0347557	0.845883	0.978058	0.0784403	0.662501	0.911623
P11234	RALB	0.00744374	0.944301	0.989076	-0.0323798	0.761864	0.94199
P11274	BCR	0.12671	0.693813	0.947514	0.415916	0.217217	0.657942
P11279	LAMP1	-0.56974	0.00768463	0.229472	-0.990479	0.000279885	0.016133
P11310	ACADM	0.200738	0.164335	0.771538	0.0933183	0.496729	0.847045
P11387	TOP1	0.0694644	0.464674	0.898388	-0.0690632	0.467168	0.833227
P11388	TOP2A	-0.0742938	0.434214	0.889678	-0.140265	0.158861	0.598675
P11413	G6PD	0.057024	0.528549	0.913341	0.139593	0.145656	0.581017
P11441	UBL4A	-0.164581	0.586472	0.923596	0.00427183	0.988624	0.99435
P11532	DMD	-0.0122547	0.92816	0.988909	0.17306	0.225472	0.659838
P11586	MTHFD1	-0.0063413	0.941155	0.988947	0.0311845	0.717718	0.927934
P11717	IGF2R	-0.962718	0.00133858	0.0899873	-1.4142	0.000106869	0.00909044
P11766	ADH5	0.0756658	0.608924	0.931033	0.12516	0.40425	0.800054
P11802	CDK4	0.16047	0.238175	0.813699	0.0989094	0.454572	0.828084
P11908	PRPS2	0.582003	0.216323	0.80766	0.688799	0.150848	0.584453
P11940	PABPC1	0.0188815	0.824363	0.974413	-0.0419521	0.624137	0.899049
P12004	PCNA	-0.200296	0.179624	0.777265	-0.328058	0.0427153	0.36866
P12081	HARS	0.102629	0.375152	0.868979	0.0979754	0.396132	0.796522
P12236	SLC25A6	-0.0754941	0.379634	0.869814	-0.132121	0.142442	0.576404
P12259	F5	0.0925751	0.389987	0.874061	0.306806	0.0168746	0.221173
P12268	IMPDH2	0.027736	0.746253	0.959607	0.024964	0.770719	0.946481
P12270	TPR	0.0551643	0.64885	0.9405	0.0822837	0.500532	0.84982
P12429	ANXA3	0.143926	0.0942536	0.692928	0.304214	0.00392356	0.0950779
P12532	CKMT1A	0.267134	0.193368	0.789382	0.442384	0.0466743	0.384216
P12694	BCKDHA	0.239446	0.0402228	0.549618	0.375266	0.00503226	0.113992
P12814	ACTN1	0.0343628	0.674266	0.945319	0.0571346	0.489051	0.845764
P12830	CDH1	-0.769981	0.000527848	0.0556326	-0.643154	0.00162994	0.0562801
P12955	PEPD	-0.768353	0.294075	0.844857	-1.02077	0.174198	0.613225
P12956	XRCC6	0.0842609	0.39675	0.87886	-0.0171095	0.860236	0.966368
P13010	XRCC5	0.045496	0.673719	0.945319	-0.0195796	0.855526	0.966182
P13073	COX4I1	-0.0333392	0.805135	0.972337	-0.12446	0.369034	0.776442
P13489	RNH1	-0.143169	0.409435	0.882243	-0.293009	0.112872	0.529411
P13498	CYBA	2.13226	0.0479412	0.584265	1.05846	0.279878	0.708199
P13639	EEF2	-0.0400047	0.633043	0.935979	-0.0301685	0.717932	0.927934
P13645	KRT10	0.250834	0.385481	0.870833	-0.0788536	0.780205	0.949293
P13646	KRT13	-0.467964	0.0787554	0.668104	2.04685	2.25378e-05	0.00347916
P13647	KRT5	-0.144285	0.118956	0.71381	0.38054	0.00176942	0.0599587
P13667	PDIA4	-0.363132	0.000923089	0.0818603	-0.357023	0.0010264	0.0419415
P13674	P4HA1	-0.337369	0.00228934	0.114888	-0.367	0.00138368	0.049726
P13693	TPT1	0.0767498	0.458355	0.898388	0.107752	0.305949	0.735888
P13726	F3	-1.01916	0.00148587	0.098303	-1.24424	0.000420378	0.0219017
P13796	LCP1	-0.111417	0.547997	0.918819	0.10903	0.556406	0.867454
P13797	PLS3	-0.0424023	0.672061	0.945319	-0.145353	0.17068	0.60946
P13798	APEH	0.0274658	0.788877	0.970187	-0.00829252	0.935426	0.98102
P13804	ETFA	0.0521723	0.676236	0.945505	0.177207	0.179467	0.618953
P13807	GYS1	0.174298	0.254239	0.822723	0.196847	0.202834	0.641924
P13861	PRKAR2A	-0.0365035	0.81991	0.974208	0.084863	0.599353	0.892276
P13928	ANXA8	0.0921364	0.423544	0.884763	0.205845	0.0964627	0.493669
P13929	ENO3	0.00892194	0.960559	0.989076	-0.0831439	0.647178	0.909147
P13984	GTF2F2	0.147254	0.221752	0.80766	0.0147648	0.897546	0.975398
P13987	CD59	-1.76891	0.0011001	0.0826562	-3.80113	5.38475e-06	0.00172643
P13995	MTHFD2	0.196555	0.172511	0.773457	0.0251961	0.852434	0.966182
P14174	MIF	0.0220922	0.871524	0.983494	-0.190465	0.188107	0.62884
P14209	CD99	-0.0883102	0.275914	0.843774	-0.229605	0.0161573	0.215845
P14314	PRKCSH	-0.194148	0.143617	0.74452	-0.18519	0.160558	0.600151
P14324	FDPS	0.184994	0.164895	0.771538	-0.0362428	0.772105	0.947067
P14550	AKR1A1	0.0216726	0.877634	0.983494	-0.0448271	0.750748	0.939111
P14618	PKM	-0.0114727	0.900248	0.986644	0.198683	0.0555694	0.411859
P14625	HSP90B1	-0.0981324	0.37575	0.868979	-0.159732	0.165492	0.601892
P14635	CCNB1	0.154495	0.327797	0.85699	0.199917	0.214469	0.655574
P14649	MYL6B	0.226777	0.601718	0.9274	-0.0925821	0.830009	0.96173
P14678	SNRPB	0.0469259	0.637014	0.936534	-0.104386	0.30718	0.736101
P14735	IDE	-0.309646	0.295969	0.844857	-0.220691	0.44845	0.822645
P14854	COX6B1	-1.57796	0.000168937	0.0306142	-2.67453	3.72667e-06	0.00150012
P14866	HNRNPL	-0.0128091	0.858558	0.982805	-0.148766	0.0652329	0.436356
P14868	DARS	0.0585957	0.599838	0.9274	0.043595	0.695124	0.919225
P14923	JUP	0.00456238	0.961272	0.98919	0.168449	0.101734	0.504192
P14927	UQCRB	0.110815	0.277345	0.843774	-0.139627	0.180177	0.618953
P15104	GLUL	-0.473497	0.365159	0.867629	-0.352339	0.495272	0.846511
P15121	AKR1B1	0.0577043	0.661795	0.944511	0.498574	0.0044533	0.104277
P15144	ANPEP	-0.35251	0.00230069	0.114888	-0.31297	0.00451836	0.10521
P15151	PVR	-0.33166	0.045495	0.56604	-0.517477	0.00614623	0.126001
P15153	RAC2	-0.246621	0.587381	0.923596	-0.616787	0.195301	0.633501
P15170	GSPT1	-0.026034	0.813677	0.974208	-0.159141	0.174991	0.61339
P15311	EZR	0.0526714	0.553014	0.918976	-0.0915737	0.313171	0.736101
P15374	UCHL3	-0.0563526	0.674527	0.945319	0.0507876	0.704773	0.922093
P15407	FOSL1	0.0404326	0.805621	0.972337	-0.0943572	0.569182	0.875084
P15408	FOSL2	0.156651	0.819655	0.974208	-0.134605	0.844616	0.965413
P15514	AREG	-1.38836	1.54616e-05	0.0120908	-1.53323	7.42609e-06	0.0019345
P15531	NME1	0.0566514	0.803809	0.972337	0.196978	0.39804	0.797094
P15559	NQO1	0.14137	0.428418	0.886604	0.743489	0.00236472	0.0714213
P15586	GNS	-0.407352	0.021339	0.398838	-0.283759	0.0818191	0.461464
P15880	RPS2	-0.033069	0.690103	0.946987	-0.0402145	0.628626	0.900147
P15923	TCF3	-0.38039	0.179771	0.777265	-0.271145	0.325246	0.740375
P15924	DSP	0.174658	0.122857	0.716181	-0.0632273	0.549554	0.865928
P15927	RPA2	0.428233	0.301759	0.846841	-0.0492083	0.902169	0.976086
P15941	MUC1	-0.588327	0.169936	0.773457	0.0570927	0.887202	0.970781
P15954	COX7C	0.324865	0.466272	0.898388	0.992249	0.0478522	0.385202
P16070	CD44	-0.552613	0.00374897	0.151706	-1.05941	5.65193e-05	0.00574567
P16104	H2AFX	-0.0955086	0.565967	0.922614	-0.151899	0.368976	0.776442
P16144	ITGB4	-0.180732	0.0623663	0.610428	-0.197489	0.0456269	0.38237
P16152	CBR1	0.00358391	0.977819	0.994279	0.0120513	0.925531	0.980156
P16190	HLA-A	-0.229617	0.223633	0.80766	-0.642276	0.00619284	0.126001
P16220	CREB1	0.0459194	0.902694	0.98676	-0.0716572	0.8488	0.965875
P16333	NCK1	0.0148239	0.94272	0.988947	0.195712	0.35644	0.770869
P16401	HIST1H1B	0.0676339	0.43423	0.889678	-0.0131969	0.876347	0.969036
P16402	HIST1H1D	0.306768	0.144788	0.747803	-0.285151	0.171472	0.60946
P16403	HIST1H1C	-0.0619138	0.586882	0.923596	0.0595671	0.600876	0.892399
P16435	POR	0.051672	0.79282	0.97219	-0.0715052	0.716822	0.927862
P16455	MGMT	0.0363191	0.780184	0.96775	-0.000577927	0.996448	0.998124
P16615	ATP2A2	-0.030571	0.739361	0.958863	-0.15322	0.122723	0.545903
P16949	STMN1	0.112253	0.215744	0.80766	-0.0192591	0.823323	0.961521
P16989	YBX3	0.111801	0.312203	0.851088	0.179979	0.12083	0.5441
P17096	HMGA1	0.242676	0.0834568	0.673804	0.0616455	0.62882	0.900147
P17174	GOT1	0.231584	0.138986	0.739703	0.224887	0.149237	0.583508
P17275	JUNB	0.0376371	0.829918	0.975688	0.132181	0.4582	0.830205
P17301	ITGA2	-0.802821	0.0443874	0.565769	-0.608561	0.108449	0.518368
P17480	UBTF	0.0906467	0.548517	0.918819	0.0712922	0.635491	0.902312
P17535	JUND	0.269914	0.422172	0.884228	-0.0261682	0.936641	0.98102
P17568	NDUFB7	-0.410242	0.00524264	0.185676	-0.438059	0.00365417	0.0906582
P17612	PRKACA	-0.0709718	0.527183	0.913341	-0.0281798	0.799585	0.957066
P17655	CAPN2	-0.0353184	0.717775	0.95082	-0.0573006	0.560343	0.869755
P17676	CEBPB	0.123971	0.386693	0.871681	-0.181717	0.216542	0.657834
P17706	PTPN2	-0.0257359	0.762936	0.962282	-0.15646	0.0945414	0.488288
P17707	AMD1	-0.00898298	0.993099	0.997872	0.239752	0.817756	0.961386
P17812	CTPS1	-0.0162106	0.851546	0.979918	-0.109895	0.226599	0.659838
P17844	DDX5	0.0187397	0.847127	0.978058	-0.0300872	0.757379	0.94035
P17858	PFKL	-0.02716	0.787688	0.970035	-0.297932	0.0158228	0.213371
P17931	LGALS3	0.145089	0.112692	0.712752	0.321335	0.0043048	0.101945
P17936	IGFBP3	0.0823924	0.631422	0.935449	-0.445193	0.0274562	0.29343
P17980	PSMC3	-0.0807686	0.449091	0.894456	-0.129153	0.238996	0.668995
P17987	TCP1	-0.0140483	0.897159	0.985459	0.0543906	0.619463	0.897468
P18031	PTPN1	-0.191825	0.285182	0.844857	-0.31181	0.0997949	0.499683
P18077	RPL35A	0.112534	0.320321	0.854164	-0.00135739	0.990114	0.99465
P18084	ITGB5	-1.11176	0.00788367	0.232099	-2.45592	5.52496e-05	0.00574567
P18085	ARF4	-0.0176258	0.947985	0.989076	-0.139449	0.608838	0.894092
P18124	RPL7	0.0680612	0.595639	0.9274	0.0917797	0.477515	0.83872
P18206	VCL	0.122734	0.155433	0.756698	0.0764097	0.357312	0.770869
P18583	SON	0.0429497	0.608866	0.931033	0.0651093	0.442926	0.821599
P18615	NELFE	0.0559107	0.781512	0.967976	0.172873	0.401061	0.800054
P18621	RPL17	-0.00772604	0.961423	0.98919	-0.030831	0.847122	0.965413
P18669	PGAM1	-0.0592365	0.557383	0.918976	0.0504316	0.616317	0.896747
P18754	RCC1	0.053086	0.733563	0.956876	0.192745	0.236597	0.666307
P18846	ATF1	-0.154169	0.21027	0.80766	-0.373109	0.0109954	0.177588
P18858	LIG1	-0.074625	0.470365	0.898388	-0.129904	0.223796	0.659838
P18859	ATP5PF	-0.321788	0.167389	0.773457	-0.0137838	0.949711	0.985335
P18887	XRCC1	-0.042806	0.669531	0.945319	-0.200651	0.0717203	0.444836
P19012	KRT15	-0.0722186	0.486409	0.904038	1.25046	1.54171e-06	0.00123233
P19013	KRT4	-2.31248	0.000166134	0.0306142	-0.154806	0.668014	0.914557
P19174	PLCG1	-0.0839246	0.53957	0.917707	-0.267801	0.0753017	0.452458
P19338	NCL	0.132106	0.137778	0.738305	0.108194	0.213751	0.655574
P19367	HK1	0.0239201	0.824558	0.974413	0.112485	0.312901	0.736101
P19387	POLR2C	0.400011	0.360913	0.866024	0.690674	0.132967	0.558113
P19388	POLR2E	0.0807921	0.520724	0.913341	-0.00180817	0.988374	0.994338
P19404	NDUFV2	0.197505	0.493705	0.904038	0.171675	0.550409	0.865928
P19474	TRIM21	0.738991	0.0945399	0.692928	0.0657056	0.87021	0.967478
P19525	EIF2AK2	0.223267	0.0839645	0.673804	0.0896263	0.450914	0.823942
P19623	SRM	-0.0588144	0.680562	0.94679	0.0212116	0.88139	0.970364
P19784	CSNK2A2	0.29446	0.224858	0.807996	0.150548	0.520118	0.857992
P19823	ITIH2	0.048893	0.824087	0.974413	-0.279198	0.226175	0.659838
P19827	ITIH1	-0.0236886	0.800723	0.972337	0.0204233	0.827636	0.96173
P19838	NFKB1	-0.0661462	0.579698	0.923596	-0.0324974	0.783932	0.950528
P20020	ATP2B1	0.0536181	0.730894	0.955873	-0.0762037	0.62634	0.899906
P20042	EIF2S2	-0.108578	0.207052	0.802968	-0.10793	0.209511	0.651417
P20073	ANXA7	-0.093792	0.278259	0.844093	0.107078	0.220854	0.658262
P20248	CCNA2	0.0992584	0.804304	0.972337	0.0901241	0.821933	0.961386
P20290	BTF3	0.208394	0.151264	0.754419	0.0139523	0.917974	0.978725
P20338	RAB4A	-0.0563876	0.753449	0.96183	-0.259474	0.173214	0.611303
P20339	RAB5A	0.160566	0.517954	0.912786	0.0220547	0.92827	0.980864
P20340	RAB6A	0.0688038	0.699487	0.948606	-0.198891	0.280832	0.708385
P20585	MSH3	0.168221	0.534098	0.91744	0.402653	0.158693	0.598581
P20618	PSMB1	-0.0678317	0.448629	0.894456	0.0845216	0.349961	0.766612
P20674	COX5A	-0.0324084	0.760933	0.962282	0.112203	0.307548	0.736101
P20700	LMNB1	0.0923824	0.266986	0.836019	0.0348721	0.664297	0.912888
P20742	PZP	-0.901473	0.189298	0.789382	-3.17651	0.00100123	0.0419415
P20810	CAST	0.0216897	0.864339	0.983494	0.0308495	0.808187	0.961386
P20839	IMPDH1	0.13829	0.326905	0.856368	0.312295	0.0462401	0.383159
P20936	RASA1	0.355293	0.51693	0.912564	-0.562736	0.314313	0.736101
P20962	PTMS	-0.0721347	0.342648	0.861906	-0.138838	0.0882975	0.477878
P21281	ATP6V1B2	0.0407995	0.663897	0.945055	0.00933583	0.920324	0.980049
P21283	ATP6V1C1	0.47012	0.20995	0.80766	0.78777	0.0518446	0.398368
P21291	CSRP1	-0.172874	0.126677	0.724864	-0.38577	0.00525763	0.116563
P21333	FLNA	-0.00933456	0.894018	0.985106	-0.0507463	0.476149	0.837379
P21399	ACO1	0.155893	0.515075	0.910465	0.401337	0.117819	0.537276
P21580	TNFAIP3	-0.0204926	0.87447	0.983494	-0.137237	0.306584	0.736101
P21589	NT5E	-0.573074	0.0950324	0.692928	-0.612834	0.0775994	0.453969
P21796	VDAC1	0.14819	0.280667	0.844731	0.0414543	0.754438	0.939935
P21912	SDHB	-0.223919	0.0878489	0.680703	-0.28513	0.0384723	0.35398
P21926	CD9	-0.589522	0.0061913	0.203192	-1.53248	1.21299e-05	0.00255972
P21964	COMT	0.279439	0.242923	0.816731	0.509314	0.0507664	0.392822
P21980	TGM2	0.0599505	0.488139	0.904038	0.0670541	0.439873	0.820096
P22033	MMUT	0.414265	0.109415	0.712752	-0.0496922	0.83427	0.962694
P22059	OSBP	0.553024	0.0298905	0.488585	0.4614	0.058977	0.416191
P22061	PCMT1	0.176151	0.204717	0.802968	0.0505066	0.702432	0.921251
P22087	FBL	0.149577	0.174106	0.773457	0.211372	0.0681771	0.442507
P22102	GART	-0.0495466	0.679089	0.946636	-0.0452735	0.705149	0.922093
P22234	PAICS	0.0705395	0.695126	0.947886	0.0854912	0.635601	0.902312
P22307	SCP2	-0.0051206	0.957051	0.989076	-0.132422	0.188855	0.628903
P22314	UBA1	0.025589	0.753321	0.96183	0.0502752	0.540673	0.865076
P22392	NME2	0.119771	0.22223	0.80766	0.147977	0.140708	0.572448
P22570	FDXR	0.210417	0.095723	0.692928	0.269351	0.0421263	0.36866
P22626	HNRNPA2B1	0.00346947	0.966325	0.990713	-0.0121479	0.88256	0.970364
P22681	CBL	0.407569	0.231431	0.810525	0.0807991	0.803792	0.958845
P22694	PRKACB	-0.789327	0.0407559	0.549618	-0.721318	0.0565275	0.412686
P22695	UQCRC2	-0.00699616	0.94135	0.988947	0.174629	0.0949175	0.488415
P23142	FBLN1	-2.39209	0.000333118	0.044043	-3.19499	4.50072e-05	0.00507
P23193	TCEA1	-0.172173	0.304883	0.846841	-0.145778	0.38044	0.7846
P23229	ITGA6	-0.203386	0.05477	0.597292	-0.124802	0.204914	0.64443
P23246	SFPQ	0.0879892	0.375071	0.868979	0.029103	0.763944	0.942785
P23258	TUBG1	-0.029047	0.81473	0.974208	0.0913785	0.468047	0.833227
P23284	PPIB	-0.0571613	0.522008	0.913341	-0.0829328	0.359856	0.770869
P23368	ME2	0.135426	0.365336	0.867629	-0.0312602	0.830207	0.96173
P23381	WARS	0.0694319	0.664939	0.945086	0.179256	0.279335	0.707332
P23396	RPS3	-0.00841458	0.910864	0.98676	0.00267601	0.971589	0.990322
P23434	GCSH	-0.162516	0.85814	0.982805	0.941453	0.316226	0.736101
P23458	JAK1	0.332083	0.283225	0.844857	-0.347233	0.263444	0.695398
P23497	SP100	0.126144	0.517397	0.912624	0.330573	0.114063	0.530596
P23511	NFYA	0.132074	0.49474	0.904038	0.132791	0.492471	0.846511
P23526	AHCY	0.106579	0.309626	0.850626	0.124845	0.239587	0.66917
P23528	CFL1	0.011502	0.951795	0.989076	0.324097	0.117089	0.53668
P23588	EIF4B	0.0592925	0.506812	0.906338	0.0586516	0.511286	0.854147
P23634	ATP2B4	0.0998662	0.383147	0.869845	0.00681686	0.951315	0.985358
P23743	DGKA	-0.0244395	0.846104	0.978058	-0.173924	0.191671	0.629538
P23786	CPT2	0.123327	0.615227	0.932564	0.156297	0.52619	0.860442
P23919	DTYMK	0.332307	0.0754726	0.65347	-0.106188	0.53211	0.860961
P23921	RRM1	-0.186597	0.0357243	0.526144	-0.282499	0.00513908	0.115326
P24534	EEF1B2	0.0574773	0.606438	0.929372	-0.019851	0.857695	0.966182
P24539	ATP5PB	0.0238864	0.824952	0.974527	-0.100624	0.363939	0.772655
P24666	ACP1	-0.155712	0.199422	0.801281	-0.295775	0.0290482	0.300509
P24752	ACAT1	-0.0415166	0.763533	0.962282	0.0405865	0.768648	0.945331
P24821	TNC	0.124463	0.243353	0.816731	0.0590401	0.56662	0.873699
P24844	MYL9	1.25212	0.207507	0.802968	-0.565755	0.552617	0.866222
P24928	POLR2A	0.173724	0.351071	0.861906	0.0974547	0.593697	0.888201
P24941	CDK2	0.116217	0.346804	0.861906	0.379646	0.0115308	0.183436
P25205	MCM3	0.0718085	0.520655	0.913341	0.173354	0.143685	0.578344
P25325	MPST	0.376724	0.0301519	0.489001	0.350753	0.0399629	0.360921
P25398	RPS12	-0.0221367	0.920046	0.987365	-0.376397	0.116419	0.536153
P25440	BRD2	-0.101913	0.855282	0.981232	1.07419	0.0825665	0.463797
P25445	FAS	-0.123228	0.66566	0.945086	-0.379137	0.205067	0.64443
P25490	YY1	0.0845629	0.476887	0.901273	0.073	0.53747	0.862928
P25685	DNAJB1	0.149012	0.253647	0.822723	-0.146572	0.260872	0.691675
P25686	DNAJB2	-0.0737019	0.882753	0.984915	0.516762	0.31699	0.736101
P25705	ATP5F1A	0.19746	0.107214	0.712752	-0.026261	0.815291	0.961386
P25786	PSMA1	0.0395279	0.623395	0.933263	0.0838318	0.310476	0.736101
P25787	PSMA2	-0.0142536	0.910385	0.98676	-0.0301501	0.812088	0.961386
P25788	PSMA3	0.0169398	0.867233	0.983494	0.124942	0.238846	0.668995
P25789	PSMA4	0.157795	0.500798	0.906338	0.133156	0.568309	0.874793
P25815	S100P	0.149827	0.322296	0.854868	2.01351	6.39151e-07	0.00123233
P26006	ITGA3	-0.284816	0.0146144	0.338405	-0.453073	0.0011535	0.0449326
P26038	MSN	-0.0969575	0.248677	0.81944	-0.073506	0.373127	0.779555
P26196	DDX6	0.118322	0.3314	0.85824	0.0513624	0.665402	0.913299
P26358	DNMT1	0.0679334	0.422599	0.88435	-0.0402368	0.630122	0.900147
P26368	U2AF2	-0.193439	0.133564	0.730012	-0.311181	0.0277688	0.293758
P26373	RPL13	0.0358988	0.709455	0.950715	0.0105534	0.912415	0.978123
P26440	IVD	0.00203959	0.98626	0.995521	0.222842	0.0884039	0.477878
P26572	MGAT1	-0.383678	0.0508409	0.588589	-0.528266	0.0134349	0.199662
P26583	HMGB2	-0.0134538	0.886627	0.984915	-0.161801	0.114876	0.531412
P26599	PTBP1	0.0626182	0.55472	0.918976	-0.0290413	0.782199	0.950497
P26639	TARS	-0.198887	0.0813141	0.673532	-0.0631326	0.544205	0.865928
P26640	VARS	-0.0315908	0.709603	0.950715	0.058445	0.495558	0.846511
P26641	EEF1G	-0.0110785	0.915332	0.987365	-0.0461585	0.659733	0.910088
P26885	FKBP2	0.463174	0.194527	0.791332	-0.0847925	0.801931	0.957447
P27105	STOM	0.175996	0.126575	0.724864	0.118179	0.285179	0.713786
P27144	AK4	0.179429	0.227392	0.808381	0.276951	0.078414	0.455194
P27348	YWHAQ	0.0441049	0.582535	0.923596	0.0507774	0.528155	0.860442
P27361	MAPK3	0.19328	0.579675	0.923596	-0.0113907	0.973695	0.990322
P27448	MARK3	0.0445906	0.800285	0.972337	-0.00784174	0.964442	0.99025
P27635	RPL10	0.00248718	0.979502	0.994292	-0.04813	0.621863	0.897605
P27694	RPA1	0.221246	0.268345	0.836808	0.0511971	0.790033	0.952452
P27695	APEX1	-0.136269	0.184154	0.785791	-0.167899	0.111152	0.526374
P27707	DCK	0.0368023	0.843327	0.978058	-0.454991	0.035759	0.343249
P27708	CAD	-0.0664876	0.444444	0.892906	-0.16982	0.0741741	0.448705
P27797	CALR	-0.443129	0.00109028	0.0826562	-0.581127	0.000185686	0.012899
P27816	MAP4	0.00828552	0.923518	0.987544	-0.0178223	0.836575	0.963217
P27824	CANX	-0.187853	0.191636	0.789382	-0.389917	0.0182319	0.230274
P28066	PSMA5	0.00299009	0.978428	0.994279	-0.0096194	0.930695	0.98102
P28070	PSMB4	-0.020806	0.91454	0.987365	0.0753886	0.698713	0.919847
P28072	PSMB6	0.00695864	0.953007	0.989076	0.203716	0.113155	0.529411
P28074	PSMB5	-0.0698827	0.549137	0.918819	0.0959365	0.41561	0.806341
P28288	ABCD3	-0.10258	0.479916	0.902251	-0.523832	0.00542472	0.119001
P28290	ITPRID2	0.307952	0.39414	0.877806	0.787149	0.0504886	0.392822
P28300	LOX	-0.249078	0.0683319	0.637286	-0.25309	0.0648236	0.43508
P28331	NDUFS1	0.0771898	0.359848	0.865126	0.0594012	0.476143	0.837379
P28340	POLD1	-0.202741	0.118707	0.71381	-0.386945	0.0103734	0.174046
P28347	TEAD1	0.0315615	0.869548	0.983494	-0.0740528	0.701125	0.920666
P28370	SMARCA1	-0.883396	2.72417e-05	0.0141929	-0.0374978	0.724831	0.929219
P28482	MAPK1	-0.0240536	0.917599	0.987365	0.306762	0.210578	0.652585
P28715	ERCC5	-0.113815	0.528075	0.913341	0.0017039	0.992363	0.995707
P28799	GRN	-2.475	0.00233684	0.114888	-3.6952	0.000181597	0.0128288
P28838	LAP3	-0.314976	0.0408785	0.549618	-0.34786	0.0275512	0.293491
P29034	S100A2	0.447007	0.109157	0.712752	0.328509	0.221771	0.658262
P29083	GTF2E1	0.228948	0.139138	0.739703	0.199269	0.190681	0.629464
P29084	GTF2E2	0.137494	0.43599	0.889992	0.289605	0.122584	0.545903
P29144	TPP2	-0.316727	0.058181	0.605171	-0.152498	0.318247	0.736101
P29218	IMPA1	-0.209265	0.287762	0.844857	-0.200135	0.307834	0.736101
P29317	EPHA2	0.0183818	0.858758	0.982805	-0.141249	0.195764	0.633501
P29323	EPHB2	-0.563169	0.428516	0.886604	-0.912551	0.213676	0.655574
P29353	SHC1	0.212532	0.267204	0.836019	0.0697479	0.705656	0.922093
P29372	MPG	-0.392861	0.0273551	0.462219	-0.40694	0.0235718	0.267703
P29401	TKT	0.0390275	0.617648	0.933263	0.144551	0.0908661	0.480012
P29558	RBMS1	-0.159735	0.434356	0.889678	-0.0859216	0.669681	0.914794
P29590	PML	-0.0183996	0.847363	0.978058	-0.0370553	0.699344	0.920096
P29692	EEF1D	0.0290171	0.726751	0.955175	0.053023	0.526957	0.860442
P29966	MARCKS	-0.0637271	0.396147	0.87886	-0.288136	0.00371544	0.0910938
P29992	GNA11	0.51803	0.621832	0.933263	2.11958	0.0692507	0.442507
P30038	ALDH4A1	0.0997346	0.404601	0.881692	-0.0233421	0.84197	0.964788
P30040	ERP29	-0.163234	0.137553	0.738305	0.0428212	0.676393	0.915795
P30041	PRDX6	0.077027	0.538636	0.917464	0.129457	0.311904	0.736101
P30043	BLVRB	-0.0621408	0.490333	0.904038	-0.0673536	0.455888	0.828322
P30044	PRDX5	0.261564	0.109869	0.712752	0.0211995	0.887657	0.970781
P30046	DDT	0.0160421	0.894123	0.985106	-0.0436789	0.718085	0.927934
P30048	PRDX3	-0.490103	0.0103696	0.284344	0.0693436	0.649407	0.909511
P30049	ATP5F1D	-0.025397	0.828446	0.975688	0.0226123	0.846961	0.965413
P30050	RPL12	0.0868861	0.333567	0.85824	0.0911547	0.311804	0.736101
P30084	ECHS1	0.152065	0.432684	0.889678	0.14803	0.44452	0.821599
P30085	CMPK1	0.137427	0.24134	0.816731	0.15767	0.184665	0.625735
P30086	PEBP1	-0.0182686	0.842794	0.978058	0.12857	0.187519	0.62884
P30101	PDIA3	-0.173999	0.0752078	0.65347	-0.197177	0.0492436	0.389592
P30153	PPP2R1A	0.126176	0.159694	0.765944	0.0315781	0.708023	0.924221
P30154	PPP2R1B	-0.355488	0.285158	0.844857	0.33155	0.316562	0.736101
P30260	CDC27	-0.0431379	0.637703	0.93659	0.0414594	0.650663	0.909511
P30405	PPIF	0.0311673	0.722781	0.953705	0.0152194	0.862041	0.967051
P30419	NMT1	-0.0895526	0.473822	0.899721	0.141689	0.268556	0.698278
P30519	HMOX2	-0.0130539	0.914268	0.987365	0.113794	0.361232	0.770869
P30520	ADSS	0.244062	0.0946216	0.692928	0.297358	0.0497901	0.390101
P30530	AXL	0.16603	0.251455	0.81944	-0.0400365	0.773155	0.947731
P30533	LRPAP1	-0.0142568	0.880305	0.983494	-0.0661475	0.491304	0.846511
P30566	ADSL	0.147076	0.580767	0.923596	0.0692724	0.793191	0.954393
P30613	PKLR	0.24917	0.405451	0.881692	-0.0190144	0.948206	0.984926
P30622	CLIP1	0.0113411	0.893773	0.985106	-0.131453	0.148982	0.583508
P30626	SRI	-0.16682	0.0969403	0.693049	-0.250254	0.0225692	0.262761
P30740	SERPINB1	0.0495345	0.836565	0.97788	0.134236	0.579486	0.881175
P30837	ALDH1B1	0.108627	0.499329	0.905265	-0.0200907	0.899107	0.975398
P30876	POLR2B	0.0447057	0.641343	0.938147	0.0232004	0.807994	0.961386
P31040	SDHA	-0.133084	0.142532	0.742156	-0.111151	0.211363	0.652839
P31146	CORO1A	0.129224	0.231088	0.810525	0.283728	0.0217299	0.257302
P31150	GDI1	-0.0238724	0.876951	0.983494	-0.0255763	0.868262	0.96735
P31153	MAT2A	0.0680027	0.5523	0.918976	0.0121352	0.914575	0.978227
P31321	PRKAR1B	-0.239083	0.730027	0.955822	0.11178	0.871432	0.967478
P31350	RRM2	0.172902	0.41165	0.882243	0.180255	0.392938	0.795452
P31431	SDC4	-0.178887	0.448147	0.894456	-0.0531832	0.818501	0.961386
P31483	TIA1	-0.199032	0.222106	0.80766	-0.0746568	0.632711	0.90097
P31689	DNAJA1	-0.037372	0.674729	0.945319	-0.018666	0.833255	0.962694
P31930	UQCRC1	0.118133	0.368511	0.867629	-0.0091629	0.94288	0.982411
P31937	HIBADH	-0.09095	0.60343	0.9274	0.326349	0.0885129	0.477878
P31939	ATIC	0.0443274	0.585237	0.923596	0.0717913	0.384101	0.788248
P31942	HNRNPH3	0.0938606	0.312528	0.851088	-0.0552622	0.543337	0.865928
P31943	HNRNPH1	-0.0643768	0.460182	0.898388	-0.169994	0.0748475	0.451039
P31946	YWHAB	-0.000385283	0.996766	0.998534	0.110324	0.265597	0.697548
P31947	SFN	-0.0356572	0.688823	0.946987	0.105803	0.252943	0.683258
P31948	STIP1	0.0373948	0.68741	0.946987	0.123988	0.203984	0.643121
P31949	S100A11	-0.138159	0.240714	0.816731	-0.005476	0.961158	0.99014
P32004	L1CAM	-0.338053	0.0512614	0.588589	-0.102332	0.507401	0.852524
P32119	PRDX2	-0.0402813	0.723569	0.953979	-0.0363572	0.749362	0.938503
P32320	CDA	-0.263336	0.0571236	0.602524	-0.258369	0.0609717	0.421443
P32321	DCTD	0.00388845	0.985857	0.995521	-0.162037	0.467945	0.833227
P32322	PYCR1	0.295885	0.0450908	0.56604	0.0573425	0.6576	0.910088
P32418	SLC8A1	0.154854	0.293643	0.844857	0.332301	0.0425294	0.36866
P32455	GBP1	-0.00279999	0.98428	0.995328	-0.0907116	0.528728	0.860442
P32780	GTF2H1	-0.34172	0.210258	0.80766	-0.207719	0.431556	0.814478
P32969	RPL9	0.282964	0.0532163	0.594129	0.292334	0.0473447	0.385202
P33121	ACSL1	0.118573	0.56382	0.922614	0.0730031	0.720498	0.928582
P33176	KIF5B	0.123767	0.110758	0.712752	0.0282389	0.693038	0.918176
P33240	CSTF2	0.156507	0.417064	0.88378	0.034778	0.853908	0.966182
P33316	DUT	0.0447458	0.686636	0.946987	-0.0562604	0.613087	0.896685
P33527	ABCC1	-0.334705	0.581045	0.923596	0.313295	0.605018	0.892399
P33552	CKS2	-0.0332241	0.780376	0.96775	-0.0609411	0.611191	0.895726
P33991	MCM4	-0.134569	0.367911	0.867629	-0.271566	0.0904787	0.47918
P33992	MCM5	0.0141894	0.911711	0.98676	-0.0475508	0.71135	0.926
P33993	MCM7	-0.0274951	0.736111	0.958381	-0.130378	0.136752	0.563226
P34896	SHMT1	-0.252697	0.418293	0.88378	0.161427	0.600497	0.892399
P34897	SHMT2	0.134907	0.284139	0.844857	0.131017	0.29726	0.72496
P34932	HSPA4	0.00952657	0.896238	0.985106	-0.0255807	0.727109	0.930172
P35052	GPC1	-0.767432	0.149348	0.754419	-1.74075	0.00685841	0.136774
P35080	PFN2	-0.0637258	0.540117	0.917754	-0.145105	0.183341	0.622975
P35221	CTNNA1	-0.0800228	0.320243	0.854164	-0.00676536	0.9308	0.98102
P35222	CTNNB1	-0.172712	0.0701668	0.637628	0.0929451	0.293326	0.720357
P35232	PHB	0.142794	0.382535	0.869845	0.195545	0.24145	0.671358
P35237	SERPINB6	-0.300749	0.0222538	0.406814	-0.079258	0.476993	0.838156
P35240	NF2	0.0711085	0.601968	0.9274	0.208533	0.150177	0.584453
P35241	RDX	0.0112979	0.904871	0.98676	-0.029527	0.755432	0.939935
P35244	RPA3	0.568936	0.00286457	0.129777	0.446143	0.0105079	0.174046
P35249	RFC4	0.325226	0.11989	0.71381	0.182419	0.357245	0.770869
P35250	RFC2	-0.657489	0.00178349	0.107733	-0.632055	0.00225311	0.0685473
P35251	RFC1	0.136017	0.707922	0.950715	0.294569	0.424863	0.810321
P35268	RPL22	0.127024	0.277763	0.843774	0.0514774	0.649497	0.909511
P35269	GTF2F1	0.295718	0.198263	0.798417	0.249413	0.270653	0.699903
P35270	SPR	0.176697	0.331536	0.85824	0.458197	0.0280425	0.295902
P35318	ADM	-0.106545	0.526581	0.913341	-0.274135	0.127097	0.551759
P35527	KRT9	-0.293346	0.340044	0.861906	-0.272499	0.37356	0.779555
P35555	FBN1	-2.90592	0.000234129	0.0375327	-3.11701	0.000145122	0.0112012
P35568	IRS1	0.186768	0.483284	0.9035	-0.164983	0.534307	0.861066
P35579	MYH9	0.00775782	0.920052	0.987365	0.0299244	0.699959	0.920393
P35580	MYH10	0.109624	0.233998	0.810525	0.0865771	0.339027	0.754037
P35606	COPB2	-0.134273	0.277315	0.843774	-0.19065	0.136591	0.563226
P35611	ADD1	0.105079	0.306692	0.848435	-0.030894	0.756371	0.939935
P35612	ADD2	-0.0631224	0.751971	0.961671	0.397409	0.0736198	0.447469
P35613	BSG	-0.0979087	0.407146	0.881692	-0.666392	0.000349403	0.0184344
P35637	FUS	0.0463161	0.763961	0.962282	-0.120409	0.442639	0.821599
P35658	NUP214	-0.00734647	0.944914	0.989076	-0.0281862	0.791378	0.953038
P35659	DEK	-0.00293732	0.977988	0.994279	-0.0734227	0.497024	0.847045
P35754	GLRX	-0.414275	0.121263	0.715277	-0.234724	0.35462	0.769768
P35813	PPM1A	0.20987	0.439049	0.889992	-0.0951385	0.721576	0.929219
P35908	KRT2	-0.244733	0.783345	0.967976	-0.83099	0.362617	0.771403
P35998	PSMC2	0.111492	0.213137	0.80766	0.109941	0.218961	0.657988
P36405	ARL3	0.126295	0.565758	0.922614	0.0626386	0.773962	0.947731
P36507	MAP2K2	-0.155792	0.690567	0.946987	-0.0150356	0.969193	0.99025
P36542	ATP5F1C	0.0130005	0.897848	0.985459	-0.0499744	0.624243	0.899049
P36543	ATP6V1E1	0.05911	0.591941	0.927175	0.0887686	0.4262	0.810772
P36551	CPOX	0.115137	0.436844	0.889992	0.237378	0.130196	0.554297
P36578	RPL4	-0.0617154	0.414426	0.883469	-0.0115388	0.876115	0.969036
P36639	NUDT1	-0.371015	0.227045	0.808381	-0.444934	0.1553	0.592462
P36776	LONP1	0.0920162	0.506472	0.906338	0.0194302	0.886871	0.970781
P36871	PGM1	0.0488504	0.58482	0.923596	0.076807	0.396964	0.797094
P36873	PPP1CC	-0.0100091	0.918739	0.987365	0.0176233	0.857543	0.966182
P36915	GNL1	0.139065	0.399577	0.87886	0.0486965	0.763306	0.942375
P36952	SERPINB5	0.00376829	0.97242	0.99242	0.0764701	0.489833	0.845764
P36954	POLR2I	-0.20949	0.378458	0.869814	-0.995823	0.00222699	0.0682505
P36957	DLST	-0.00970141	0.923241	0.987544	0.13041	0.218283	0.657942
P36969	GPX4	0.0980339	0.434305	0.889678	0.171492	0.187995	0.62884
P37108	SRP14	0.0102189	0.908318	0.98676	-0.0164013	0.853462	0.966182
P37173	TGFBR2	-0.141434	0.34669	0.861906	0.0152257	0.916921	0.978516
P37198	NUP62	-0.328465	0.117839	0.71381	0.158663	0.421706	0.809816
P37235	HPCAL1	0.0253805	0.911	0.98676	-0.0807317	0.723175	0.929219
P37268	FDFT1	-0.138907	0.47281	0.899029	-0.261489	0.194014	0.632253
P37802	TAGLN2	-0.113726	0.153644	0.755519	-0.229517	0.0130587	0.197074
P37837	TALDO1	0.0734952	0.55297	0.918976	0.184798	0.158232	0.597383
P38117	ETFB	0.122278	0.221582	0.80766	0.204169	0.0579008	0.415944
P38159	RBMX	0.0306835	0.7254	0.954679	-0.0888297	0.323058	0.737879
P38432	COIL	0.612774	0.433626	0.889678	1.56061	0.069166	0.442507
P38606	ATP6V1A	-0.111045	0.232289	0.810525	0.000720977	0.993508	0.996376
P38646	HSPA9	0.0565173	0.493576	0.904038	0.114236	0.185263	0.626767
P38919	EIF4A3	0.302406	0.205166	0.802968	0.32845	0.17255	0.610451
P38936	CDKN1A	0.238353	0.0309082	0.496527	0.0820274	0.39399	0.795452
P39019	RPS19	0.180569	0.0925144	0.692928	-0.059852	0.544047	0.865928
P39023	RPL3	0.0744267	0.347893	0.861906	0.0849253	0.288158	0.718216
P39656	DDOST	-0.211722	0.483662	0.9035	-0.250758	0.409757	0.803921
P39687	ANP32A	-0.0149326	0.916218	0.987365	0.104829	0.467893	0.833227
P39748	FEN1	0.114019	0.450232	0.894456	-0.219985	0.164329	0.601892
P39880	CUX1	0.151502	0.458861	0.898388	0.202238	0.329334	0.746005
P40121	CAPG	-0.0365251	0.715057	0.950812	0.0565535	0.574228	0.878383
P40123	CAP2	0.127553	0.37141	0.867869	-0.272133	0.0781948	0.454606
P40189	IL6ST	-0.200175	0.333381	0.85824	-0.443295	0.0522408	0.40017
P40222	TXLNA	0.0404053	0.689589	0.946987	-0.114846	0.273003	0.701179
P40227	CCT6A	-0.00607618	0.94742	0.989076	0.0626043	0.503182	0.850471
P40261	NNMT	-0.319717	0.0753317	0.65347	-0.138945	0.400227	0.799481
P40429	RPL13A	0.0654812	0.520854	0.913341	-0.00824547	0.934691	0.98102
P40692	MLH1	0.021843	0.867192	0.983494	-0.174213	0.205914	0.645428
P40763	STAT3	0.238585	0.0732299	0.64803	0.287736	0.0378198	0.351365
P40855	PEX19	-0.448366	0.307755	0.849299	-0.016023	0.969894	0.99025
P40925	MDH1	0.0157318	0.85462	0.980756	-0.00948906	0.911936	0.978007
P40926	MDH2	0.130866	0.138286	0.738305	0.1013	0.238167	0.6689
P40938	RFC3	0.118294	0.569787	0.923596	-0.33715	0.129853	0.554297
P40939	HADHA	0.0635796	0.501617	0.906338	0.154427	0.125985	0.551759
P41091	EIF2S3	-0.0456613	0.841944	0.978058	-0.0458012	0.841468	0.9646
P41208	CETN2	0.197903	0.281434	0.844731	-0.0370452	0.834197	0.962694
P41214	EIF2D	-0.0495205	0.836272	0.97788	-0.0452512	0.850178	0.966148
P41221	WNT5A	-0.535403	0.383968	0.869845	-1.93625	0.0104611	0.174046
P41223	BUD31	-0.143131	0.225676	0.808381	-0.407588	0.00577842	0.122289
P41227	NAA10	-0.0491327	0.536643	0.91744	-0.0477651	0.547767	0.865928
P41240	CSK	-0.583684	0.103938	0.704016	-0.114162	0.72886	0.930172
P41250	GARS	-0.0267563	0.885302	0.984915	0.0218035	0.906403	0.976086
P41252	IARS	0.0369047	0.737595	0.958863	-0.142945	0.216045	0.657281
P41567	EIF1	0.0853939	0.671343	0.945319	-0.162901	0.425343	0.810321
P41743	PRKCI	0.164657	0.612711	0.931891	0.489781	0.156018	0.593323
P42126	ECI1	0.020565	0.88259	0.984915	-0.0310338	0.823799	0.961521
P42166	TMPO	0.139039	0.171494	0.773457	0.00101407	0.991523	0.995105
P42167	TMPO	-0.12321	0.300267	0.846841	-0.217267	0.0867376	0.476427
P42224	STAT1	0.345349	0.171483	0.773457	0.161668	0.501744	0.849883
P42226	STAT6	-0.155121	0.478424	0.901273	0.261508	0.245526	0.674675
P42285	MTREX	0.0236829	0.859511	0.982838	-0.151477	0.276147	0.702245
P42345	MTOR	0.147249	0.752232	0.961671	-0.488242	0.310282	0.736101
P42566	EPS15	-0.0772266	0.454854	0.898072	-0.0523319	0.60901	0.894092
P42574	CASP3	0.123639	0.345314	0.861906	0.131372	0.317746	0.736101
P42677	RPS27	0.0264091	0.794399	0.972337	-0.0810865	0.432096	0.814618
P42695	NCAPD3	-0.0108401	0.921933	0.987544	-0.0686003	0.540092	0.865076
P42696	RBM34	0.0246894	0.889852	0.984915	-0.00556818	0.975068	0.990322
P42704	LRPPRC	-0.0216249	0.854257	0.980756	-0.0985839	0.412364	0.803992
P42765	ACAA2	0.293991	0.104642	0.70575	0.461561	0.0208079	0.251384
P42766	RPL35	0.102022	0.418879	0.88378	0.139643	0.277081	0.703335
P42858	HTT	0.46309	0.169049	0.773457	0.294051	0.36507	0.773177
P42892	ECE1	-0.316015	0.247889	0.81944	-0.429278	0.128987	0.554297
P43034	PAFAH1B1	-0.138368	0.349759	0.861906	0.0759309	0.600582	0.892399
P43121	MCAM	-0.720285	0.0582581	0.605171	-1.04314	0.0127047	0.1954
P43243	MATR3	0.114389	0.203472	0.802968	-0.111264	0.214855	0.655574
P43246	MSH2	-0.0487232	0.542203	0.917754	-0.0661456	0.412696	0.803992
P43304	GPD2	0.122267	0.282794	0.844857	0.276941	0.0313511	0.31336
P43378	PTPN9	0.657143	0.306764	0.848435	0.282439	0.651379	0.909511
P43487	RANBP1	0.00311343	0.978372	0.994279	-0.0978228	0.40523	0.801613
P43490	NAMPT	0.123259	0.50026	0.906233	0.149233	0.417596	0.806927
P43686	PSMC4	0.20149	0.167461	0.773457	0.180628	0.210587	0.652585
P43897	TSFM	0.0923538	0.718545	0.950887	-0.0788517	0.758029	0.94035
P45877	PPIC	-0.0515645	0.737411	0.958863	-0.0232582	0.87944	0.969642
P45880	VDAC2	0.0902062	0.424416	0.884799	0.105007	0.355924	0.770869
P45954	ACADSB	1.17234	0.0311764	0.497729	-0.2103	0.651842	0.909511
P45973	CBX5	-0.248524	0.0345802	0.526144	0.0175317	0.861949	0.967051
P45974	USP5	0.114763	0.284919	0.844857	-0.0438156	0.673218	0.914794
P45985	MAP2K4	0.183105	0.364734	0.867629	-0.168125	0.403329	0.800054
P46013	MKI67	0.00426992	0.954491	0.989076	-0.11127	0.163673	0.601892
P46060	RANGAP1	0.112731	0.383962	0.869845	-0.0941785	0.463704	0.832907
P46063	RECQL	-0.101358	0.263582	0.836019	-0.0414257	0.636225	0.902581
P46087	NOP2	-0.123102	0.359363	0.865126	-0.160426	0.240807	0.670685
P46100	ATRX	0.549172	0.241073	0.816731	-0.0559978	0.900422	0.975808
P46108	CRK	0.0971146	0.493909	0.904038	0.0449104	0.748784	0.938354
P46109	CRKL	0.00983429	0.929022	0.988909	0.0104205	0.924806	0.980156
P46379	BAG6	-0.0515633	0.803475	0.972337	-0.0228678	0.911976	0.978007
P46459	NSF	0.0308482	0.820137	0.974208	-0.22016	0.132282	0.556358
P46734	MAP2K3	0.61544	0.0276134	0.462219	-0.00917053	0.968997	0.99025
P46776	RPL27A	0.179203	0.0930502	0.692928	0.0463263	0.635139	0.902312
P46777	RPL5	-0.00458654	0.966248	0.990713	-0.0708415	0.519168	0.85739
P46778	RPL21	0.133322	0.227275	0.808381	0.186632	0.104622	0.508133
P46779	RPL28	0.193108	0.117137	0.71381	0.123856	0.292498	0.720148
P46781	RPS9	0.0291818	0.743733	0.959238	-0.0224228	0.801382	0.957066
P46782	RPS5	0.00325203	0.97759	0.994279	-0.0372416	0.748518	0.938354
P46783	RPS10	-0.0198072	0.864493	0.983494	-0.107971	0.36496	0.773177
P46821	MAP1B	0.0722726	0.467602	0.898388	0.181062	0.0926413	0.484565
P46926	GNPDA1	1.44389	0.112082	0.712752	1.02161	0.242014	0.672477
P46934	NEDD4	0.0409972	0.672439	0.945319	0.067063	0.493377	0.846511
P46937	YAP1	0.524927	0.0650013	0.621388	0.19554	0.448468	0.822645
P46939	UTRN	-0.189657	0.527267	0.913341	0.149652	0.61615	0.896747
P46940	IQGAP1	0.00354704	0.9606	0.989076	-0.102739	0.178294	0.617732
P46976	GYG1	-0.127739	0.534904	0.91744	0.0979271	0.632505	0.90097
P46977	STT3A	-0.0670389	0.585167	0.923596	-0.0734189	0.550745	0.865928
P47755	CAPZA2	-0.197802	0.33197	0.85824	0.00435893	0.982397	0.992638
P47756	CAPZB	-0.00531197	0.967507	0.990713	-0.052543	0.688562	0.917558
P47813	EIF1AX	0.0218601	0.782967	0.967976	0.00428009	0.956885	0.988425
P47895	ALDH1A3	-0.0652002	0.901081	0.98676	0.98911	0.0877014	0.476584
P47897	QARS	-0.0318998	0.705195	0.950715	0.0188929	0.822172	0.961386
P47914	RPL29	0.058122	0.486513	0.904038	0.0239569	0.7713	0.946637
P47974	ZFP36L2	0.0232398	0.940808	0.988947	0.294206	0.360574	0.770869
P48047	ATP5PO	-0.275563	0.155917	0.757415	-0.414878	0.0461903	0.383159
P48059	LIMS1	-0.0363026	0.833385	0.977638	-0.220491	0.223499	0.659838
P48060	GLIPR1	-0.489925	0.0431896	0.558676	-0.489635	0.043285	0.371218
P48147	PREP	-0.123515	0.48958	0.904038	-0.272837	0.14849	0.583203
P48163	ME1	0.00894165	0.950526	0.989076	0.0934474	0.522347	0.859512
P48444	ARCN1	-0.136398	0.205199	0.802968	-0.0773271	0.456707	0.828883
P48449	LSS	-0.409948	0.170245	0.773457	-0.365845	0.215514	0.656624
P48506	GCLC	-0.00269762	0.986542	0.995521	-0.13858	0.397527	0.797094
P48507	GCLM	0.118536	0.415145	0.883469	0.295603	0.0646351	0.434515
P48509	CD151	-2.7823	0.00199802	0.114079	-5.83283	1.34209e-05	0.00266373
P48556	PSMD8	0.00842921	0.951758	0.989076	0.0216255	0.876736	0.969036
P48634	PRRC2A	0.019832	0.840499	0.978058	0.0642827	0.519412	0.85739
P48637	GSS	0.246514	0.0509198	0.588589	0.234381	0.0607115	0.421121
P48643	CCT5	-0.0214964	0.80758	0.972361	0.0083917	0.924128	0.980156
P48651	PTDSS1	-0.328375	0.153604	0.755519	-0.279044	0.21715	0.657942
P48729	CSNK1A1	0.223414	0.157623	0.760386	0.0983137	0.511909	0.854147
P48730	CSNK1D	0.255747	0.291112	0.844857	0.0149835	0.948813	0.985215
P48735	IDH2	-0.117042	0.240702	0.816731	0.00397936	0.966676	0.99025
P48739	PITPNB	0.0779572	0.586054	0.923596	0.00214322	0.987937	0.994338
P48960	CD97	0.227125	0.178391	0.776119	-0.194081	0.242926	0.672768
P49005	POLD2	-0.158483	0.376032	0.868979	-0.0905851	0.606658	0.893322
P49006	MARCKSL1	-0.0736688	0.440547	0.889992	-0.195093	0.0640385	0.433889
P49023	PXN	-0.0779533	0.350187	0.861906	-0.13819	0.116801	0.536153
P49137	MAPKAPK2	0.0513891	0.69067	0.946987	0.0549959	0.670433	0.914794
P49189	ALDH9A1	0.0900281	0.439048	0.889992	0.153522	0.202517	0.641405
P49207	RPL34	-0.0682952	0.479709	0.902251	-0.0724233	0.454468	0.828084
P49247	RPIA	0.265436	0.212719	0.80766	0.182178	0.379798	0.784067
P49257	LMAN1	-0.0315374	0.776896	0.966755	0.0041275	0.970339	0.99025
P49321	NASP	0.0592219	0.529166	0.913341	0.0078106	0.932996	0.98102
P49327	FASN	0.0724869	0.496815	0.904751	0.177387	0.11987	0.542341
P49366	DHPS	-0.115456	0.442182	0.89144	-0.145901	0.336866	0.752515
P49368	CCT3	0.110544	0.374428	0.868979	0.00648117	0.957363	0.98843
P49406	MRPL19	-0.0739829	0.756273	0.962282	0.0335986	0.887623	0.970781
P49411	TUFM	0.0640519	0.507814	0.906338	0.142094	0.162813	0.601069
P49419	ALDH7A1	-0.136721	0.241885	0.816731	-0.125945	0.277867	0.704471
P49427	CDC34	-0.263014	0.779937	0.96775	-0.613724	0.519142	0.85739
P49441	INPP1	0.424627	0.112521	0.712752	0.390399	0.139851	0.570351
P49454	CENPF	-0.244743	0.305021	0.846841	-0.460782	0.0731366	0.446546
P49458	SRP9	-0.00625101	0.93474	0.988947	-0.0693239	0.376256	0.780125
P49459	UBE2A	-0.0448386	0.708411	0.950715	0.0366096	0.759738	0.941001
P49585	PCYT1A	0.236546	0.1678	0.773457	0.0782439	0.629231	0.900147
P49588	AARS	0.0117086	0.889759	0.984915	-0.0862719	0.322656	0.737879
P49589	CARS	0.108504	0.376113	0.868979	-0.0904808	0.456999	0.828883
P49590	HARS2	2.34691	0.0212687	0.398838	0.190145	0.82253	0.961386
P49591	SARS	0.0512505	0.73996	0.959003	0.125439	0.424765	0.810321
P49593	PPM1F	-0.0379035	0.80084	0.972337	0.412527	0.0220106	0.259887
P49642	PRIM1	0.160315	0.670514	0.945319	-0.291092	0.445917	0.822006
P49662	CASP4	0.0761458	0.448919	0.894456	0.0150159	0.879116	0.969642
P49674	CSNK1E	0.339649	0.450072	0.894456	-0.0470645	0.915082	0.978227
P49711	CTCF	-0.504063	0.00368259	0.151706	-0.818221	0.000176432	0.0128288
P49720	PSMB3	-0.180414	0.374538	0.868979	0.0149612	0.939743	0.982159
P49721	PSMB2	0.0970135	0.525187	0.913341	-0.0650603	0.667756	0.914557
P49736	MCM2	-0.00934092	0.911477	0.98676	-0.113534	0.20081	0.637791
P49748	ACADVL	-0.0944583	0.521584	0.913341	-0.0260963	0.857692	0.966182
P49750	YLPM1	0.104668	0.405604	0.881692	-0.0767625	0.537673	0.862928
P49755	TMED10	-0.129456	0.456755	0.898388	0.037267	0.827518	0.96173
P49756	RBM25	-0.0236651	0.802087	0.972337	-0.0867691	0.369984	0.777656
P49757	NUMB	0.166693	0.351338	0.861906	0.0248845	0.886181	0.970781
P49770	EIF2B2	0.551233	0.0609865	0.610428	0.246614	0.357901	0.770869
P49773	HINT1	0.0242449	0.738906	0.958863	0.00656192	0.927876	0.980864
P49790	NUP153	0.0115484	0.904319	0.98676	0.0964909	0.33032	0.746005
P49792	RANBP2	-0.073932	0.391361	0.874166	-0.14163	0.120967	0.5441
P49815	TSC2	-0.548864	0.176198	0.773457	0.2299	0.551443	0.865928
P49821	NDUFV1	0.147192	0.543415	0.917884	0.094691	0.693789	0.918588
P49840	GSK3A	-0.187521	0.142627	0.742156	-0.0858523	0.477748	0.838776
P49841	GSK3B	-0.136449	0.260225	0.831124	-0.226902	0.0788142	0.455614
P49902	NT5C2	0.275089	0.682234	0.946987	0.0483227	0.942357	0.982411
P49903	SEPHS1	0.167254	0.295169	0.844857	0.123863	0.430812	0.814478
P49914	MTHFS	0.108088	0.481553	0.903292	0.269423	0.103258	0.506926
P49915	GMPS	-0.0674934	0.550641	0.918819	-0.0317167	0.777146	0.948475
P49916	LIG3	-0.0700696	0.57202	0.923596	-0.0552648	0.654544	0.910088
P49959	MRE11	0.193876	0.179662	0.777265	0.31447	0.0443099	0.376905
P50148	GNAQ	-0.128134	0.553711	0.918976	-0.27995	0.213984	0.655574
P50213	IDH3A	0.0391897	0.712798	0.950812	0.0417233	0.695305	0.919225
P50281	MMP14	-0.4491	0.479469	0.902251	-1.36568	0.0542764	0.406147
P50395	GDI2	0.0865307	0.535442	0.91744	0.114496	0.416534	0.806861
P50402	EMD	-0.0873063	0.41899	0.88378	-0.120249	0.274423	0.701179
P50416	CPT1A	-0.0651957	0.506269	0.906338	-0.095452	0.338224	0.753054
P50443	SLC26A2	-0.61625	0.194365	0.791332	-0.247641	0.584686	0.882163
P50452	SERPINB8	-0.630093	0.346514	0.861906	-0.511886	0.439955	0.820096
P50454	SERPINH1	-0.378779	0.0169179	0.358293	-0.243865	0.0887638	0.478612
P50479	PDLIM4	-0.0815417	0.454086	0.897096	-0.197667	0.093098	0.485041
P50502	ST13	0.108256	0.341497	0.861906	0.106033	0.350936	0.766629
P50552	VASP	0.080382	0.361477	0.866381	0.00274722	0.974418	0.990322
P50570	DNM2	0.353803	0.0481391	0.584967	0.331006	0.0608241	0.421121
P50579	METAP2	0.111729	0.273371	0.841513	0.0985629	0.329812	0.746005
P50613	CDK7	-0.0190156	0.888781	0.984915	0.0233358	0.863782	0.967051
P50750	CDK9	0.124296	0.626961	0.934793	0.274741	0.296544	0.7245
P50851	LRBA	0.179043	0.35711	0.863863	-0.171599	0.376399	0.780125
P50895	BCAM	-0.191767	0.174158	0.773457	-0.374618	0.0195715	0.241343
P50897	PPT1	-1.17099	0.00110957	0.0826562	-1.00369	0.00279035	0.0780549
P50914	RPL14	0.0885029	0.266046	0.836019	0.0415293	0.590016	0.886496
P50990	CCT8	0.0561117	0.449974	0.894456	0.0253773	0.728708	0.930172
P50991	CCT4	0.157827	0.0814438	0.673532	0.102993	0.229508	0.659838
P50995	ANXA11	0.112467	0.225224	0.807996	0.154708	0.108362	0.518368
P51003	PAPOLA	0.0755501	0.752713	0.961774	0.382219	0.137788	0.564702
P51114	FXR1	0.0947965	0.380977	0.869814	-0.0425351	0.688295	0.917558
P51116	FXR2	-0.283777	0.546231	0.918761	-0.425934	0.372049	0.779555
P51148	RAB5C	0.00775019	0.949895	0.989076	0.0123933	0.919975	0.979927
P51149	RAB7A	0.00464885	0.955818	0.989076	-0.185805	0.0518917	0.398368
P51153	RAB13	0.271788	0.313669	0.851155	0.887352	0.00803484	0.149505
P51397	DAP	0.371331	0.0546419	0.597292	0.0815048	0.634479	0.902263
P51398	DAP3	0.674124	0.00210827	0.114888	0.165881	0.303068	0.732283
P51452	DUSP3	0.448261	0.0799904	0.669478	0.497552	0.0568047	0.412686
P51531	SMARCA2	-0.0575733	0.888055	0.984915	0.334348	0.42331	0.810321
P51532	SMARCA4	-0.128354	0.254192	0.822723	-0.136642	0.227302	0.659838
P51553	IDH3G	0.108795	0.612185	0.931891	0.0183175	0.931414	0.98102
P51570	GALK1	0.0709502	0.570512	0.923596	-0.313779	0.0310001	0.31336
P51571	SSR4	-0.0571963	0.658585	0.943942	-0.0283006	0.8261	0.96173
P51572	BCAP31	-0.0794398	0.421792	0.884228	-0.0941378	0.345124	0.762094
P51608	MECP2	-0.237927	0.383081	0.869845	0.0300198	0.910159	0.977549
P51610	HCFC1	-0.00455729	0.97512	0.993993	-0.191603	0.213279	0.655574
P51659	HSD17B4	0.0514348	0.730397	0.955822	-0.0863965	0.56545	0.872837
P51665	PSMD7	-0.0400289	0.765132	0.962282	0.0129528	0.922784	0.980156
P51812	RPS6KA3	-0.306138	0.245563	0.818856	0.00066249	0.997902	0.998764
P51858	HDGF	-0.0125256	0.902592	0.98676	-0.0959682	0.361552	0.770869
P51946	CCNH	-0.0306104	0.841333	0.978058	-0.0343755	0.822186	0.961386
P51948	MNAT1	-0.119736	0.483699	0.9035	-0.0641797	0.704118	0.921951
P51970	NDUFA8	-0.620771	0.162125	0.771538	-0.614077	0.166158	0.602366
P51991	HNRNPA3	0.0333964	0.823889	0.974413	0.322443	0.0573516	0.414283
P52209	PGD	0.108641	0.280557	0.844731	0.134837	0.188912	0.628903
P52272	HNRNPM	0.0917276	0.347083	0.861906	0.0620708	0.518075	0.85722
P52292	KPNA2	-0.0457713	0.636291	0.936459	-0.0428734	0.657512	0.910088
P52294	KPNA1	-0.0743936	0.867584	0.983494	-0.0922521	0.836283	0.963147
P52298	NCBP2	0.0597757	0.57861	0.923596	-0.024332	0.819628	0.961386
P52306	RAP1GDS1	0.336834	0.101543	0.704016	-0.142933	0.454893	0.828256
P52565	ARHGDIA	0.222384	0.027539	0.462219	0.0325279	0.703979	0.921951
P52566	ARHGDIB	-0.0598488	0.760696	0.962282	0.149733	0.453182	0.826636
P52594	AGFG1	-1.0744	0.411712	0.882243	-0.790705	0.541685	0.865928
P52597	HNRNPF	-0.0464185	0.636371	0.936459	-0.0167007	0.864066	0.967051
P52657	GTF2A2	0.234391	0.204859	0.802968	0.106503	0.547909	0.865928
P52701	MSH6	0.0729249	0.483993	0.9035	0.0298144	0.771784	0.946952
P52732	KIF11	0.15874	0.393455	0.877432	0.0335293	0.853636	0.966182
P52756	RBM5	-0.12612	0.600802	0.9274	-0.151866	0.530303	0.860442
P52758	RIDA	0.13722	0.300384	0.846841	0.0840511	0.516712	0.855984
P52788	SMS	-0.435499	0.0429431	0.558676	-0.0708485	0.705688	0.922093
P52789	HK2	-0.136936	0.344518	0.861906	-0.224934	0.137651	0.564693
P52815	MRPL12	0.180225	0.134081	0.730012	0.0334873	0.764543	0.943064
P52888	THOP1	-0.00177129	0.989594	0.996768	-0.0591857	0.66494	0.913299
P52907	CAPZA1	0.0623252	0.577983	0.923596	0.0554167	0.620092	0.897468
P52926	HMGA2	0.258095	0.0384987	0.540279	0.160606	0.162062	0.600359
P52943	CRIP2	-0.110975	0.547759	0.918819	0.238621	0.214261	0.655574
P52948	NUP98	0.147684	0.236317	0.810525	0.0562693	0.638671	0.904589
P53004	BLVRA	0.172599	0.442512	0.89144	-0.00235303	0.991481	0.995105
P53007	SLC25A1	-0.0961176	0.499086	0.905265	-0.060283	0.668781	0.914779
P53041	PPP5C	-0.118135	0.156356	0.757782	-0.130713	0.121742	0.545614
P53350	PLK1	0.305606	0.12478	0.723594	0.0189088	0.918076	0.978725
P53367	ARFIP1	0.669769	0.168143	0.773457	1.15333	0.0312596	0.31336
P53384	NUBP1	-0.241155	0.274025	0.842002	-0.455242	0.0575981	0.415344
P53396	ACLY	0.0908559	0.324987	0.856368	0.0348314	0.698136	0.919377
P53582	METAP1	-0.310537	0.114468	0.712752	-0.665395	0.0053195	0.117311
P53597	SUCLG1	0.0920378	0.35265	0.862685	-0.0624822	0.521733	0.858841
P53602	MVD	-0.0790081	0.765159	0.962282	-0.248931	0.358763	0.770869
P53618	COPB1	-0.108067	0.611116	0.931558	-0.00624593	0.976353	0.990322
P53621	COPA	-0.152356	0.440725	0.889992	-0.300235	0.148739	0.583203
P53634	CTSC	-0.542637	0.00517479	0.185676	-0.613108	0.00261197	0.0764209
P53701	HCCS	-0.230689	0.0452244	0.56604	-0.419228	0.0026144	0.0764209
P53814	SMTN	0.0268504	0.886607	0.984915	0.238377	0.227712	0.659838
P53990	IST1	0.0295429	0.789092	0.970187	0.0905819	0.421091	0.809816
P53992	SEC24C	-0.22942	0.101649	0.704016	-0.339716	0.0256125	0.280929
P53999	SUB1	0.248679	0.270839	0.838506	0.299284	0.192449	0.630051
P54105	CLNS1A	0.822405	0.0685278	0.637286	0.416765	0.317174	0.736101
P54132	BLM	0.515877	0.228064	0.808381	-1.20615	0.0158697	0.213371
P54136	RARS	0.0500972	0.566841	0.922614	0.00155386	0.985672	0.993965
P54252	ATXN3	-0.252829	0.391076	0.874166	0.0657215	0.819569	0.961386
P54577	YARS	0.0534795	0.547604	0.918819	0.174147	0.0753373	0.452458
P54578	USP14	-0.030234	0.745271	0.959607	0.0168476	0.855996	0.966182
P54709	ATP1B3	-0.68871	0.048937	0.588589	-1.44357	0.00126898	0.0468064
P54725	RAD23A	0.17922	0.126287	0.724864	-0.0959091	0.387593	0.791128
P54727	RAD23B	0.0274429	0.747105	0.959607	0.00403913	0.962018	0.990161
P54760	EPHB4	-0.594783	0.0129794	0.318225	-0.742132	0.00414079	0.0991886
P54762	EPHB1	-0.21334	0.337199	0.861906	-0.484931	0.049036	0.389592
P54819	AK2	0.0217749	0.814971	0.974208	0.0882479	0.355791	0.770869
P54886	ALDH18A1	0.0639629	0.531955	0.916285	0.0173194	0.863997	0.967051
P54920	NAPA	0.23171	0.373796	0.868979	0.196924	0.446502	0.822006
P55010	EIF5	-0.0577552	0.457831	0.898388	-0.173346	0.0474973	0.385202
P55011	SLC12A2	0.194592	0.250897	0.81944	-0.180605	0.283805	0.712162
P55036	PSMD4	-0.214566	0.176306	0.773457	-0.17875	0.251583	0.680326
P55039	DRG2	0.281851	0.156865	0.758483	0.194792	0.311639	0.736101
P55060	CSE1L	-0.0743033	0.395657	0.87886	-0.137891	0.134504	0.5623
P55072	VCP	-0.0444488	0.602396	0.9274	-0.0399888	0.638725	0.904589
P55081	MFAP1	-0.0402737	0.674817	0.945319	-0.00344976	0.971165	0.990322
P55084	HADHB	-0.0369441	0.771051	0.964508	0.0530923	0.676709	0.915795
P55145	MANF	-0.608061	0.107974	0.712752	-1.93184	0.000438987	0.0225888
P55196	AFDN	0.0725015	0.55668	0.918976	0.074173	0.54783	0.865928
P55209	NAP1L1	-0.164225	0.433276	0.889678	0.0203584	0.921044	0.980156
P55263	ADK	-0.0242812	0.80789	0.972361	-0.132799	0.206695	0.647262
P55265	ADAR	0.126411	0.382581	0.869845	0.232951	0.127217	0.551759
P55268	LAMB2	-0.0392812	0.887361	0.984915	0.0856381	0.758056	0.94035
P55290	CDH13	-1.02265	0.000161542	0.0306142	-0.216338	0.195681	0.633501
P55327	TPD52	0.263279	0.132939	0.730012	-0.0670268	0.681288	0.916003
P55735	SEC13	-0.242002	0.126757	0.724864	-0.556896	0.00445315	0.104277
P55769	SNU13	0.375498	0.0041167	0.158425	0.334794	0.00760508	0.146956
P55786	NPEPPS	0.0717487	0.59762	0.9274	-0.0291684	0.828799	0.96173
P55789	GFER	-0.0637512	0.583924	0.923596	-0.307968	0.0249524	0.277337
P55795	HNRNPH2	-0.251518	0.0735426	0.648434	-0.380365	0.0144414	0.204486
P55809	OXCT1	-0.161783	0.301951	0.846841	0.089461	0.558632	0.868473
P55884	EIF3B	-0.0885251	0.550623	0.918819	-0.0695661	0.637561	0.90412
P55957	BID	0.276721	0.32212	0.854868	0.34538	0.22433	0.659838
P56134	ATP5MF	1.09675	0.446879	0.893861	0.518239	0.71526	0.927354
P56182	RRP1	0.000146867	0.999236	0.999236	-0.0101096	0.947454	0.98454
P56192	MARS	-0.217653	0.506245	0.906338	-0.501969	0.147374	0.581017
P56211	ARPP19	0.0245851	0.879026	0.983494	-0.0714932	0.659861	0.910088
P56378	MP68	0.150384	0.428221	0.886604	-0.30733	0.126672	0.551759
P56381	ATP5F1E	-0.00173315	0.986922	0.995521	0.0182648	0.862987	0.967051
P56385	ATP5ME	0.12514	0.752402	0.961671	-0.350869	0.386755	0.790798
P56537	EIF6	-0.0209058	0.869271	0.983494	0.0738608	0.564871	0.872667
P56545	CTBP2	0.133026	0.359549	0.865126	0.144953	0.320511	0.736839
P56556	NDUFA6	0.374549	0.390804	0.874166	0.684768	0.135921	0.56312
P56962	STX17	0.0236778	0.960446	0.989076	0.0673726	0.887844	0.970781
P57076	CFAP298	0.296281	0.649028	0.9405	0.0285072	0.964833	0.99025
P57721	PCBP3	-0.478956	0.333989	0.85824	-0.680813	0.182141	0.622266
P57723	PCBP4	0.0899652	0.790392	0.971212	-0.146249	0.66687	0.913713
P57737	CORO7	-0.199162	0.256503	0.825562	-0.0498905	0.767267	0.944642
P57740	NUP107	0.0175622	0.892139	0.985016	0.0759074	0.561972	0.870908
P57772	EEFSEC	0.327972	0.324885	0.856368	0.483365	0.160829	0.600151
P58107	EPPK1	0.206327	0.460007	0.898388	0.387895	0.182788	0.62239
P58546	MTPN	0.168451	0.171943	0.773457	-0.0149161	0.897546	0.975398
P59998	ARPC4	0.317465	0.110449	0.712752	0.105787	0.56613	0.873289
P60174	TPI1	0.0992877	0.221944	0.80766	-0.0689589	0.384449	0.788401
P60228	EIF3E	0.0180028	0.875368	0.983494	0.119889	0.3124	0.736101
P60468	SEC61B	-0.133804	0.232258	0.810525	-0.20168	0.0873497	0.476427
P60510	PPP4C	-0.212201	0.351956	0.862207	-0.28703	0.218132	0.657942
P60660	MYL6	-0.0344741	0.717206	0.950812	-0.0444177	0.641686	0.906415
P60709	ACTB	-0.0839017	0.279926	0.844731	-0.108924	0.170944	0.60946
P60842	EIF4A1	-0.081227	0.299285	0.846841	0.0409851	0.590714	0.886496
P60866	RPS20	0.253939	0.17422	0.773457	-0.0289116	0.869327	0.96735
P60891	PRPS1	-0.0328038	0.787	0.969694	-0.110402	0.374602	0.779555
P60900	PSMA6	0.0267251	0.80647	0.972337	0.0230338	0.83269	0.962694
P60903	S100A10	-0.220598	0.109168	0.712752	-0.0638116	0.616023	0.896747
P60953	CDC42	-0.101367	0.223845	0.80766	-0.168907	0.0593984	0.41637
P60981	DSTN	-0.119286	0.16205	0.771538	-0.208883	0.027288	0.292382
P60983	GMFB	1.54749	0.202989	0.802968	0.223468	0.846233	0.965413
P61006	RAB8A	-0.031566	0.789036	0.970187	-0.250562	0.0595385	0.41637
P61009	SPCS3	-0.0102094	0.893178	0.985081	-0.00639534	0.932938	0.98102
P61011	SRP54	-0.0434825	0.820801	0.974208	-0.00591151	0.975392	0.990322
P61019	RAB2A	-0.119803	0.253203	0.822723	-0.2974	0.0157667	0.213371
P61020	RAB5B	-0.150382	0.304968	0.846841	-0.140344	0.336293	0.75222
P61024	CKS1B	0.000776287	0.994467	0.997872	-0.0344709	0.758848	0.941001
P61026	RAB10	-0.190215	0.206886	0.802968	-0.0794551	0.581819	0.882146
P61077	UBE2D3	-0.238881	0.658361	0.943942	0.0797628	0.88195	0.970364
P61081	UBE2M	0.0528571	0.567018	0.922614	-0.109418	0.251694	0.680326
P61086	UBE2K	0.317675	0.04896	0.588589	0.205085	0.172438	0.610451
P61088	UBE2N	0.267556	0.0837142	0.673804	0.271385	0.0801354	0.458168
P61106	RAB14	-0.0156384	0.941484	0.988947	-0.230489	0.29681	0.724724
P61158	ACTR3	-0.177345	0.0950447	0.692928	-0.404908	0.00257257	0.0764209
P61160	ACTR2	-0.0239785	0.844887	0.978058	0.0183976	0.880616	0.970186
P61163	ACTR1A	-0.0110728	0.927693	0.988909	-0.140631	0.26854	0.698278
P61201	COPS2	-0.0616582	0.797727	0.972337	0.125392	0.60466	0.892399
P61221	ABCE1	0.0632814	0.591743	0.927175	-0.0760174	0.521141	0.858544
P61224	RAP1B	-0.244321	0.350825	0.861906	-0.413931	0.13189	0.556104
P61244	MAX	0.280102	0.274943	0.842002	0.126455	0.611025	0.895726
P61247	RPS3A	0.053819	0.443832	0.892906	-0.021925	0.751204	0.939118
P61254	RPL26	0.0810808	0.495329	0.904038	0.0740166	0.532611	0.861066
P61289	PSME3	-0.0346311	0.714871	0.950812	0.176416	0.0901482	0.47918
P61313	RPL15	0.0630887	0.598937	0.9274	0.0373802	0.753924	0.939935
P61326	MAGOH	-0.457864	0.146735	0.754117	-0.35239	0.251153	0.679744
P61353	RPL27	0.247696	0.075285	0.65347	-0.107224	0.401901	0.800054
P61421	ATP6V0D1	-0.0397339	0.803879	0.972337	-0.154569	0.347312	0.763538
P61457	PCBD1	0.320962	0.164933	0.771538	0.560434	0.0285165	0.299388
P61513	RPL37A	-0.0863635	0.33295	0.85824	-0.179319	0.0649767	0.435407
P61586	RHOA	-0.0756404	0.419599	0.884228	-0.207609	0.0479301	0.385202
P61599	NAA20	0.0563227	0.769675	0.964164	-0.195783	0.323214	0.737879
P61604	HSPE1	0.109393	0.193291	0.789382	0.035258	0.659161	0.910088
P61758	VBP1	-0.52305	0.0383963	0.540279	-0.341031	0.144997	0.581017
P61764	STXBP1	0.439405	0.049473	0.588589	0.382253	0.0789793	0.455936
P61812	TGFB2	0.089915	0.714892	0.950812	-0.290346	0.256523	0.688587
P61916	NPC2	-2.39839	0.000838663	0.0776789	-3.7763	3.84052e-05	0.00457549
P61923	COPZ1	0.0208397	0.950232	0.989076	0.00239182	0.994284	0.996678
P61927	RPL37	0.290943	0.150355	0.754419	-0.0458495	0.808286	0.961386
P61956	SUMO2	0.00325521	0.968555	0.990713	-0.142206	0.113727	0.530216
P61962	DCAF7	-0.0542297	0.819637	0.974208	0.049579	0.834826	0.962694
P61964	WDR5	-0.314417	0.119147	0.71381	-0.257064	0.191441	0.629464
P61970	NUTF2	-0.0191911	0.873873	0.983494	-0.139584	0.267514	0.697747
P61978	HNRNPK	0.0272541	0.706312	0.950715	-0.0624422	0.39707	0.797094
P61981	YWHAG	0.021705	0.859317	0.982838	0.0834217	0.501738	0.849883
P62070	RRAS2	-0.127228	0.242555	0.816731	-0.0891469	0.402326	0.800054
P62072	TIMM10	-0.260579	0.0764857	0.658662	-0.975468	6.44609e-05	0.00639698
P62081	RPS7	-0.397392	0.0702186	0.637628	-0.0666129	0.73513	0.933015
P62136	PPP1CA	0.158417	0.2897	0.844857	0.180197	0.233219	0.662615
P62140	PPP1CB	-0.0605952	0.462354	0.898388	-0.320267	0.00358407	0.0894515
P62191	PSMC1	-0.00551351	0.957538	0.989076	-0.094162	0.375702	0.779843
P62195	PSMC5	0.172667	0.114185	0.712752	0.293983	0.0166728	0.220472
P62241	RPS8	0.0116704	0.88464	0.984915	0.045819	0.572733	0.878323
P62244	RPS15A	0.161648	0.169383	0.773457	-0.00195631	0.985856	0.993965
P62249	RPS16	0.145588	0.106516	0.712615	0.104626	0.227466	0.659838
P62258	YWHAE	-0.063797	0.464746	0.898388	0.0387885	0.653111	0.909511
P62263	RPS14	0.0564334	0.535374	0.91744	0.0100416	0.911091	0.977962
P62266	RPS23	-0.0505797	0.59731	0.9274	0.0243715	0.797674	0.956776
P62269	RPS18	0.0102501	0.909188	0.98676	-0.00148583	0.986803	0.994197
P62273	RPS29	0.0616271	0.671867	0.945319	0.174327	0.249026	0.67795
P62277	RPS13	0.0266495	0.832027	0.977033	0.140598	0.281111	0.708385
P62280	RPS11	-0.0395686	0.67467	0.945319	0.0291494	0.756528	0.939935
P62304	SNRPE	-0.0491263	0.840361	0.978058	0.244709	0.330378	0.746005
P62306	SNRPF	-0.0301037	0.696094	0.947886	-0.0400035	0.605108	0.892399
P62308	SNRPG	0.0451978	0.829424	0.975688	0.0711702	0.735006	0.933015
P62310	LSM3	-0.16835	0.489774	0.904038	-0.11629	0.630504	0.900147
P62312	LSM6	0.089145	0.523954	0.913341	-0.142628	0.317575	0.736101
P62314	SNRPD1	0.289692	0.214492	0.80766	0.0355384	0.872678	0.967478
P62316	SNRPD2	0.170976	0.302468	0.846841	0.264143	0.127159	0.551759
P62318	SNRPD3	-0.563112	0.00769158	0.229472	-0.487546	0.0155668	0.21273
P62328	TMSB4X	-0.0930793	0.300641	0.846841	-0.193268	0.0507992	0.392822
P62333	PSMC6	-0.0874449	0.434441	0.889678	-0.088562	0.428828	0.813173
P62424	RPL7A	0.102694	0.298359	0.845502	0.114517	0.250058	0.678998
P62491	RAB11A	0.198806	0.0504421	0.588589	0.0396341	0.658397	0.910088
P62495	ETF1	-0.143825	0.445054	0.892906	0.259513	0.185419	0.626787
P62633	CNBP	-0.40119	0.00214326	0.114888	-0.574659	0.000217786	0.0146247
P62699	YPEL5	-0.0649548	0.629239	0.935209	-0.0812524	0.547606	0.865928
P62701	RPS4X	0.0556011	0.507203	0.906338	0.0772222	0.363246	0.771941
P62714	PPP2CB	-0.450878	0.0830942	0.673804	0.176845	0.459515	0.831142
P62745	RHOB	0.358398	0.115775	0.712779	0.168341	0.4312	0.814478
P62750	RPL23A	0.169638	0.176323	0.773457	0.0227413	0.847284	0.965413
P62753	RPS6	-0.00223605	0.980221	0.994429	-0.0450478	0.620315	0.897468
P62805	HIST1H4A	0.0538629	0.532008	0.916285	0.0362905	0.671544	0.914794
P62820	RAB1A	-0.324205	0.0533119	0.594129	-0.223626	0.156666	0.594704
P62826	RAN	0.0599403	0.470475	0.898388	0.0802593	0.340189	0.755815
P62829	RPL23	-0.0769583	0.504177	0.906338	0.00145658	0.989763	0.99465
P62834	RAP1A	-0.170125	0.198851	0.800011	-0.406297	0.0102255	0.174046
P62841	RPS15	0.0307605	0.716797	0.950812	-0.0558421	0.514336	0.854729
P62847	RPS24	-0.0434799	0.623639	0.933263	0.00358708	0.967451	0.99025
P62851	RPS25	0.105334	0.38613	0.871681	0.0552635	0.643406	0.906905
P62854	RPS26	-0.0737851	0.592935	0.9274	-0.0159747	0.907025	0.976086
P62857	RPS28	0.0189304	0.848353	0.978399	0.10743	0.294984	0.72262
P62861	FAU	0.00247319	0.982539	0.99471	-0.0555363	0.625829	0.899906
P62873	GNB1	-0.0923958	0.357828	0.864699	0.0458666	0.64109	0.90619
P62875	POLR2L	0.346224	0.0624648	0.610428	0.187022	0.275924	0.702108
P62877	RBX1	-0.143133	0.249665	0.81944	-0.262433	0.0525399	0.400341
P62879	GNB2	-0.417224	0.134199	0.730012	-0.0465234	0.857131	0.966182
P62888	RPL30	0.0535081	0.494855	0.904038	-0.183804	0.0396925	0.359648
P62891	RPL39	-0.0720062	0.64004	0.937676	0.225674	0.166439	0.602366
P62899	RPL31	-0.00195949	0.985602	0.995521	0.0437272	0.688741	0.917558
P62906	RPL10A	0.0314528	0.741249	0.959238	-0.0593141	0.537181	0.862928
P62910	RPL32	-0.00609334	0.959089	0.989076	-0.0637436	0.594968	0.888518
P62913	RPL11	0.259958	0.0828061	0.673804	0.213943	0.141435	0.574561
P62917	RPL8	-0.0416406	0.596496	0.9274	-0.0267563	0.732312	0.932277
P62937	PPIA	-0.117672	0.212934	0.80766	-0.104502	0.263732	0.695542
P62942	FKBP1A	-0.0120455	0.895173	0.985106	-0.262481	0.0181747	0.230274
P62979	RPS27A	0.113406	0.354173	0.862685	0.0336367	0.777888	0.948475
P62987	UBA52	-0.0366637	0.726887	0.955175	-0.414927	0.0035159	0.0893553
P62993	GRB2	0.00935427	0.919281	0.987365	-0.0371431	0.688869	0.917558
P62995	TRA2B	-0.125849	0.368192	0.867629	-0.0955486	0.489641	0.845764
P63000	RAC1	-0.13455	0.229603	0.809967	-0.205978	0.0817526	0.461464
P63010	AP2B1	0.000438057	0.995418	0.997872	-0.216357	0.0192545	0.238138
P63092	GNAS	-0.0275745	0.821837	0.974208	-0.0905933	0.466567	0.833227
P63096	GNAI1	0.371997	0.0526156	0.59335	0.296533	0.107431	0.516462
P63098	PPP3R1	0.156063	0.234838	0.810525	0.222607	0.104337	0.508133
P63104	YWHAZ	0.0887737	0.287755	0.844857	0.136787	0.117516	0.537138
P63146	UBE2B	0.429722	0.134514	0.730012	0.824108	0.0128248	0.196522
P63151	PPP2R2A	-0.0172914	0.891811	0.984915	-0.0954062	0.460864	0.831551
P63165	SUMO1	0.00558981	0.960359	0.989076	-0.0882041	0.44188	0.821599
P63167	DYNLL1	-0.118544	0.564831	0.922614	-0.337058	0.126343	0.551759
P63172	DYNLT1	-1.29703	0.00109216	0.0826562	-0.744949	0.0211468	0.254006
P63173	RPL38	-0.162708	0.300891	0.846841	-0.0235755	0.876624	0.969036
P63208	SKP1	0.0262852	0.766045	0.962282	-0.0991529	0.279108	0.707188
P63218	GNG5	-0.111017	0.325754	0.856368	-0.0548242	0.619087	0.897468
P63220	RPS21	0.0178178	0.854632	0.980756	0.015838	0.870603	0.967478
P63241	EIF5A	-0.126013	0.381292	0.869814	-0.169111	0.249001	0.67795
P63244	RACK1	-0.0200488	0.842117	0.978058	-0.181508	0.0997094	0.499683
P63272	SUPT4H1	-0.0918051	0.711212	0.950715	0.335546	0.19857	0.635669
P63279	UBE2I	-0.172946	0.133054	0.730012	-0.0183907	0.863215	0.967051
P63313	TMSB10	-0.116795	0.269424	0.837257	-0.180068	0.104845	0.508133
P67775	PPP2CA	-0.195276	0.186314	0.786783	-0.283289	0.0693543	0.442507
P67809	YBX1	0.0445798	0.598075	0.9274	-0.0721391	0.400409	0.799481
P67812	SEC11A	1.03604	0.127508	0.724955	1.0138	0.134728	0.562673
P67870	CSNK2B	-0.371637	0.201638	0.801997	-0.162219	0.560386	0.869755
P67936	TPM4	0.199892	0.0890383	0.684231	-0.00968806	0.927532	0.980864
P68032	ACTC1	0.199591	0.232206	0.810525	0.459571	0.0177964	0.22771
P68036	UBE2L3	0.0389799	0.693241	0.947514	-0.0253429	0.797006	0.956776
P68104	EEF1A1	-0.0463092	0.71013	0.950715	0.0313072	0.801119	0.957066
P68366	TUBA4A	-0.0797164	0.661577	0.944511	0.194742	0.29927	0.727322
P68371	TUBB4B	-0.0277201	0.835935	0.97788	0.0595468	0.658045	0.910088
P68400	CSNK2A1	-0.390723	0.31182	0.851088	0.163836	0.662746	0.911658
P68402	PAFAH1B2	-0.33446	0.0610735	0.610428	0.0134182	0.932458	0.98102
P68431	HIST1H3A	-0.00882467	0.942367	0.988947	0.0332597	0.785734	0.950636
P69905	HBA1	-0.571254	0.236673	0.810525	-1.33375	0.0175229	0.226819
P78316	NOP14	0.133713	0.203688	0.802968	0.0482394	0.630835	0.900147
P78318	IGBP1	-0.0609506	0.672032	0.945319	-0.117464	0.421812	0.809816
P78330	PSPH	0.160154	0.355769	0.862685	0.107517	0.529003	0.860442
P78344	EIF4G2	-0.0778103	0.482141	0.9035	-0.0748278	0.498571	0.848528
P78345	RPP38	0.0536944	0.724594	0.95439	0.0818723	0.593105	0.887635
P78346	RPP30	-0.00814247	0.977862	0.994279	-0.160912	0.587094	0.884674
P78347	GTF2I	0.0776768	0.359916	0.865126	0.0118599	0.885768	0.970781
P78356	PIP4K2B	1.40111	0.0235015	0.417019	0.270999	0.603438	0.892399
P78362	SRPK2	-0.143846	0.158983	0.764217	-0.161872	0.118665	0.540315
P78371	CCT2	0.0467103	0.580827	0.923596	0.140899	0.121013	0.5441
P78406	RAE1	0.155336	0.463679	0.898388	-0.290533	0.188139	0.62884
P78417	GSTO1	-0.00871023	0.926096	0.988814	-0.00877825	0.925521	0.980156
P78527	PRKDC	0.0753657	0.448038	0.894456	-0.0319869	0.743604	0.93664
P78560	CRADD	-0.071209	0.91	0.98676	-0.205354	0.745195	0.937242
P80297	MT1X	-2.53399	0.00115021	0.0826562	-4.70721	1.66964e-05	0.00302568
P80303	NUCB2	0.408705	0.0677218	0.636486	0.268817	0.202147	0.64121
P80723	BASP1	0.0355695	0.646172	0.940379	-0.115274	0.160958	0.600151
P82094	TMF1	0.238384	0.322627	0.854868	0.392233	0.121195	0.544333
P82650	MRPS22	0.114762	0.372453	0.868946	-0.104443	0.414915	0.805832
P82663	MRPS25	0.09235	0.666413	0.945086	-0.217335	0.323184	0.737879
P82673	MRPS35	0.958734	0.0846247	0.673804	0.246309	0.626537	0.899906
P82675	MRPS5	0.789768	0.0983532	0.698088	0.0730451	0.866859	0.967095
P82909	MRPS36	-0.012612	0.935993	0.988947	-0.0631975	0.68889	0.917558
P82912	MRPS11	-0.0852782	0.756356	0.962282	0.164619	0.552617	0.866222
P82914	MRPS15	-0.0684452	0.464778	0.898388	0.0335445	0.716525	0.927862
P82921	MRPS21	-0.163525	0.217849	0.80766	0.263043	0.0637535	0.433482
P82930	MRPS34	0.0421085	0.601376	0.9274	0.193462	0.0371913	0.349781
P82932	MRPS6	0.22795	0.0608032	0.610428	0.18139	0.120815	0.5441
P82933	MRPS9	-0.0719738	0.525852	0.913341	-0.0240657	0.830049	0.96173
P82979	SARNP	0.133386	0.344773	0.861906	0.0420163	0.75985	0.941001
P83111	LACTB	0.0770048	0.704152	0.950027	-0.0454438	0.822144	0.961386
P83731	RPL24	0.142	0.113976	0.712752	0.135322	0.129352	0.554297
P83881	RPL36A	-0.106609	0.330509	0.85824	-0.248171	0.0425464	0.36866
P83916	CBX1	-0.6908	0.243386	0.816731	-1.55301	0.0222169	0.261582
P84022	SMAD3	-0.0850798	0.556704	0.918976	0.00675265	0.962366	0.990161
P84077	ARF1	0.00249417	0.993851	0.997872	0.0453548	0.888629	0.970781
P84090	ERH	0.0204086	0.836877	0.97788	-0.176921	0.102637	0.506262
P84095	RHOG	-0.193213	0.251898	0.820244	0.135752	0.410772	0.803992
P84098	RPL19	0.0386728	0.746622	0.959607	-0.0527814	0.660178	0.910088
P84101	SERF2	-0.0865459	0.46599	0.898388	-0.178266	0.153679	0.589811
P84103	SRSF3	0.0183926	0.831475	0.976772	-0.1117	0.218679	0.657988
P84243	H3F3A	-0.0830568	0.623859	0.933263	-0.290909	0.112099	0.529138
P85037	FOXK1	0.0713514	0.703794	0.950027	0.144721	0.447205	0.822103
P98082	DAB2	0.142558	0.206047	0.802968	-0.0796312	0.464014	0.832907
P98160	HSPG2	-1.32623	2.0306e-05	0.0120908	-1.68319	3.46571e-06	0.00150012
P98170	XIAP	0.293197	0.149124	0.754419	-0.103406	0.588726	0.886172
P98172	EFNB1	0.26702	0.477483	0.901273	-0.338336	0.37274	0.779555
P98175	RBM10	-0.0325406	0.823341	0.974413	-0.0263481	0.856471	0.966182
P98179	RBM3	-0.111172	0.538363	0.91744	-0.0514024	0.773874	0.947731
P98194	ATP2C1	-0.325726	0.212637	0.80766	-0.142345	0.570162	0.876035
P99999	CYCS	0.00825628	0.946187	0.989076	-0.0853863	0.491926	0.846511
Q00059	TFAM	0.174736	0.0535649	0.594366	0.056963	0.481577	0.840571
Q00169	PITPNA	-0.00870196	0.955169	0.989076	-0.061554	0.692375	0.918174
Q00325	SLC25A3	-0.273648	0.0081443	0.237381	-0.240235	0.015372	0.212544
Q00341	HDLBP	0.165602	0.16119	0.770459	0.0405502	0.715093	0.927354
Q00403	GTF2B	-0.159028	0.196608	0.795549	-0.0838083	0.478971	0.839862
Q00534	CDK6	1.38538	0.0148629	0.341207	1.26152	0.0226513	0.262921
Q00535	CDK5	1.04217	1.03155e-05	0.0107488	0.920488	2.56208e-05	0.00381384
Q00577	PURA	0.35173	0.170943	0.773457	0.62288	0.0287396	0.300217
Q00610	CLTC	-0.0449867	0.549445	0.918819	-0.0319233	0.669185	0.914779
Q00613	HSF1	-0.0334924	0.786844	0.969694	-0.101487	0.421486	0.809816
Q00653	NFKB2	0.385926	0.0921089	0.692928	0.361061	0.111261	0.526374
Q00688	FKBP3	0.0848166	0.494283	0.904038	0.0117563	0.923364	0.980156
Q00765	REEP5	-0.0296701	0.823216	0.974413	0.0145372	0.912727	0.978206
Q00796	SORD	0.092406	0.529589	0.913341	0.113126	0.444439	0.821599
Q00839	HNRNPU	0.0499605	0.599202	0.9274	-0.033905	0.720033	0.92827
Q01081	U2AF1	-0.0644423	0.684468	0.946987	-0.235584	0.162067	0.600359
Q01082	SPTBN1	0.109036	0.154439	0.755519	0.0923239	0.219613	0.658262
Q01085	TIAL1	-0.0063324	0.943154	0.988947	0.0599988	0.505522	0.852524
Q01105	SET	0.0224113	0.843024	0.978058	-0.115593	0.322321	0.737879
Q01130	SRSF2	0.025039	0.803167	0.972337	0.114548	0.272495	0.701179
Q01167	FOXK2	-0.271212	0.505791	0.906338	-0.508824	0.227683	0.659838
Q01196	RUNX1	0.163155	0.35446	0.862685	0.460141	0.0243523	0.27283
Q01469	FABP5	0.178133	0.11401	0.712752	0.0459448	0.659261	0.910088
Q01518	CAP1	-0.0516561	0.499158	0.905265	-0.0678145	0.379994	0.784067
Q01581	HMGCS1	-0.114979	0.370941	0.867869	0.0593332	0.637822	0.90412
Q01650	SLC7A5	-0.162291	0.150166	0.754419	-0.0211258	0.840969	0.964545
Q01658	DR1	-0.280306	0.172432	0.773457	-0.511655	0.02575	0.281696
Q01780	EXOSC10	0.276472	0.191677	0.789382	-0.200168	0.331945	0.748267
Q01804	OTUD4	0.0904299	0.677626	0.946179	0.0179571	0.933848	0.98102
Q01813	PFKP	0.0510654	0.550765	0.918819	-0.0543543	0.52604	0.860442
Q01844	EWSR1	0.2854	0.155042	0.756698	0.0781384	0.67849	0.915795
Q01850	CDR2	-0.167951	0.44501	0.892906	-0.3354	0.147485	0.581017
Q01968	OCRL	0.290275	0.212632	0.80766	-0.191402	0.397799	0.797094
Q01970	PLCB3	0.186353	0.060691	0.610428	0.000296277	0.997315	0.998512
Q01973	ROR1	-1.04096	0.0468326	0.575806	-2.27357	0.0009117	0.0387752
Q01995	TAGLN	-0.333391	0.00739395	0.229472	-0.0955702	0.336405	0.75222
Q02040	AKAP17A	0.220234	0.341135	0.861906	0.213087	0.356144	0.770869
Q02218	OGDH	0.140349	0.327096	0.856368	0.10662	0.45064	0.823801
Q02241	KIF23	0.0196807	0.841047	0.978058	-0.123201	0.230967	0.660192
Q02447	SP3	0.172914	0.491992	0.904038	-0.0318864	0.897633	0.975398
Q02539	HIST1H1A	0.186045	0.170123	0.773457	0.0359974	0.777851	0.948475
Q02543	RPL18A	0.0446504	0.682145	0.946987	-0.0130164	0.904485	0.976086
Q02750	MAP2K1	-0.0466003	0.624276	0.933279	0.0456772	0.631053	0.900147
Q02790	FKBP4	0.08325	0.381483	0.869814	0.0950985	0.32102	0.737197
Q02809	PLOD1	-0.401316	0.352082	0.862207	-0.538502	0.221596	0.658262
Q02818	NUCB1	-0.183696	0.175051	0.773457	-0.13268	0.313702	0.736101
Q02833	RASSF7	0.0454216	0.878465	0.983494	-0.310953	0.311402	0.736101
Q02878	RPL6	-0.0147845	0.900454	0.986644	0.0389004	0.742819	0.936217
Q02880	TOP2B	0.118369	0.462782	0.898388	-0.0878003	0.583007	0.882163
Q02952	AKAP12	0.126017	0.269578	0.837257	-0.130757	0.25336	0.683498
Q03001	DST	0.0575873	0.652302	0.941221	-0.0866261	0.501482	0.849883
Q03135	CAV1	-0.0718187	0.589095	0.924635	-0.238288	0.0990854	0.499592
Q03164	KMT2A	-0.0350526	0.952249	0.989076	1.01283	0.112256	0.52928
Q03252	LMNB2	0.0498651	0.589074	0.924635	-0.00143051	0.987516	0.994338
Q03405	PLAUR	-2.32244	0.041642	0.554517	-3.27631	0.00914755	0.163635
Q03426	MVK	-0.468984	0.0838895	0.673804	0.164952	0.506964	0.852524
Q03468	ERCC6	-0.0785275	0.471245	0.898388	-0.0623455	0.564888	0.872667
Q03518	TAP1	0.278789	0.112954	0.712752	0.144508	0.382956	0.787449
Q03701	CEBPZ	0.352451	0.0847244	0.673804	-0.0807915	0.663783	0.912483
Q04206	RELA	0.322176	0.0692984	0.637628	0.0755361	0.635938	0.902482
Q04323	UBXN1	-0.410496	0.100005	0.700432	0.129552	0.573232	0.878323
Q04446	GBE1	0.0448805	0.614569	0.932353	0.128579	0.171959	0.60946
Q04637	EIF4G1	0.13203	0.129091	0.725878	0.184209	0.0459847	0.382563
Q04695	KRT17	-0.322906	0.0062598	0.203835	0.399336	0.00189418	0.062165
Q04721	NOTCH2	-0.572713	0.0170589	0.358293	-0.753146	0.00428056	0.101945
Q04760	GLO1	0.103264	0.315525	0.851303	0.0369314	0.711675	0.926
Q04837	SSBP1	-0.00607364	0.967683	0.990713	0.0961081	0.526962	0.860442
Q04917	YWHAH	-0.206434	0.0432053	0.558676	0.0243022	0.784502	0.950528
Q05048	CSTF1	-0.0685151	0.625771	0.933839	-0.0392297	0.778928	0.948735
Q05086	UBE3A	1.41114	0.0380248	0.537245	-0.0738385	0.899774	0.975808
Q05209	PTPN12	0.189018	0.286102	0.844857	-0.00758998	0.964508	0.99025
Q05397	PTK2	0.0162652	0.88485	0.984915	0.364243	0.0102063	0.174046
Q05519	SRSF11	-0.14776	0.542461	0.917754	0.00778071	0.974097	0.990322
Q05655	PRKCD	0.160158	0.232317	0.810525	0.140749	0.288912	0.71907
Q05682	CALD1	-0.0351416	0.636978	0.936534	-0.0614986	0.415746	0.806341
Q05932	FPGS	0.260786	0.370403	0.867629	-0.190901	0.506881	0.852524
Q05D32	CTDSPL2	0.0608406	0.763147	0.962282	-0.187716	0.364267	0.772655
Q06124	PTPN11	0.114992	0.436498	0.889992	-0.043836	0.76283	0.942375
Q06203	PPAT	-0.0464331	0.683018	0.946987	-0.0145067	0.897979	0.975398
Q06210	GFPT1	0.153437	0.180688	0.779615	-0.0909532	0.409868	0.803921
Q06265	EXOSC9	-0.174316	0.184569	0.785791	0.00665283	0.957146	0.98843
Q06323	PSME1	0.163083	0.267388	0.836019	0.179827	0.225147	0.659838
Q06481	APLP2	-0.174391	0.842178	0.978058	-0.517727	0.558426	0.868473
Q06546	GABPA	0.13346	0.276205	0.843774	-0.137962	0.261545	0.691701
Q06587	RING1	-0.105113	0.342681	0.861906	-0.104307	0.346182	0.762247
Q06787	FMR1	0.10514	0.57939	0.923596	-0.134538	0.48095	0.840571
Q06830	PRDX1	0.0209541	0.840389	0.978058	-0.0746797	0.479652	0.840271
Q07020	RPL18	0.0463454	0.639994	0.937676	0.137957	0.186162	0.628279
Q07021	C1QBP	0.212788	0.369833	0.867629	0.252832	0.291647	0.720148
Q07065	CKAP4	-0.270341	0.0149913	0.341207	-0.282213	0.0122277	0.191598
Q07157	TJP1	-0.0896664	0.329596	0.85699	-0.104634	0.260367	0.691675
Q07352	ZFP36L1	0.125644	0.508088	0.906338	-0.207714	0.285309	0.713786
Q07617	SPAG1	-1.09055	0.17505	0.773457	-1.61679	0.0585333	0.415944
Q07666	KHDRBS1	0.102987	0.386639	0.871681	-0.00236892	0.98371	0.993413
Q07812	BAX	-0.108658	0.305375	0.846841	-0.2345	0.0458716	0.382563
Q07817	BCL2L1	0.0854448	0.478477	0.901273	0.242788	0.0677922	0.441497
Q07866	KLC1	-0.194211	0.118057	0.71381	0.0104491	0.927213	0.980864
Q07954	LRP1	0.22235	0.304959	0.846841	-0.196842	0.360292	0.770869
Q07955	SRSF1	0.040912	0.672788	0.945319	-0.0386454	0.689761	0.917558
Q07960	ARHGAP1	0.0893319	0.306196	0.847989	0.107997	0.222951	0.659051
Q08117	AES	0.702629	0.0117426	0.303993	0.079167	0.723428	0.929219
Q08170	SRSF4	-0.0954838	0.415286	0.883469	-0.16942	0.166065	0.602366
Q08209	PPP3CA	0.00749715	0.947209	0.989076	0.0717576	0.531563	0.860961
Q08211	DHX9	-0.084624	0.316541	0.852052	-0.151141	0.0929449	0.484849
Q08257	CRYZ	0.270095	0.553346	0.918976	0.223789	0.622076	0.897605
Q08357	SLC20A2	0.188889	0.225202	0.807996	-0.1054	0.484175	0.841983
Q08378	GOLGA3	-0.116427	0.348299	0.861906	-0.175407	0.171866	0.60946
Q08379	GOLGA2	0.1429	0.3661	0.867629	0.119445	0.446359	0.822006
Q08426	EHHADH	0.328845	0.0130571	0.318256	0.363736	0.00792661	0.148189
Q08752	PPID	-0.0840321	0.369868	0.867629	-0.136595	0.161181	0.600358
Q08945	SSRP1	-0.0682697	0.405485	0.881692	0.00912031	0.909491	0.977504
Q08AD1	CAMSAP2	-0.0586948	0.632536	0.935893	0.0455278	0.709885	0.925613
Q08AG7	MZT1	1.43079	0.12076	0.715056	1.1423	0.203051	0.642123
Q08J23	NSUN2	0.175754	0.152314	0.754991	0.0634804	0.583251	0.882163
Q09028	RBBP4	-0.228237	0.274684	0.842002	-0.332995	0.125584	0.551759
Q09161	NCBP1	0.188276	0.510757	0.907819	-0.0120157	0.966038	0.99025
Q09472	EP300	-0.424049	0.364659	0.867629	-0.410807	0.379055	0.784067
Q09666	AHNAK	0.0888805	0.481226	0.903291	0.09939	0.432765	0.815445
Q0JRZ9	FCHO2	0.0572001	0.680459	0.94679	0.00426547	0.975362	0.990322
Q0VDF9	HSPA14	-0.0915635	0.770633	0.964472	-0.322015	0.319882	0.736401
Q0ZGT2	NEXN	-0.10174	0.241454	0.816731	-0.239178	0.017865	0.22771
Q10471	GALNT2	-0.733299	0.0221827	0.406814	-0.605583	0.0476182	0.385202
Q10567	AP1B1	-0.207578	0.243552	0.816731	-0.202006	0.255365	0.687121
Q10570	CPSF1	0.11135	0.333772	0.85824	0.131237	0.26003	0.691675
Q10713	PMPCA	0.294678	0.0699166	0.637628	0.138892	0.352914	0.76849
Q11201	ST3GAL1	-0.601637	0.224005	0.80766	-0.586252	0.234986	0.664512
Q12765	SCRN1	0.0177441	0.866462	0.983494	-0.0598481	0.574279	0.878383
Q12768	WASHC5	-0.155272	0.630956	0.935449	-0.518022	0.134455	0.5623
Q12769	NUP160	0.329465	0.428768	0.886604	0.237915	0.563901	0.872111
Q12774	ARHGEF5	-0.605094	0.0678023	0.636486	0.0542628	0.854456	0.966182
Q12788	TBL3	-0.298707	0.736367	0.958381	0.554716	0.535522	0.861465
Q12789	GTF3C1	0.666039	0.14596	0.751989	0.380837	0.383881	0.788185
Q12792	TWF1	0.0893103	0.423913	0.884763	0.15084	0.192616	0.630051
Q12797	ASPH	-0.317134	0.00242567	0.114888	-0.520515	9.86841e-05	0.00856907
Q12800	TFCP2	0.912694	0.118429	0.71381	-0.390502	0.475482	0.836912
Q12802	AKAP13	0.138376	0.287111	0.844857	0.0708771	0.575154	0.878467
Q12805	EFEMP1	-1.80324	0.000508367	0.0556326	-2.22433	0.000123961	0.00993592
Q12824	SMARCB1	-0.0485223	0.764773	0.962282	-0.363012	0.0493963	0.389931
Q12830	BPTF	0.127747	0.49144	0.904038	0.0122821	0.94643	0.983976
Q12834	CDC20	-0.127428	0.474236	0.900097	-0.057567	0.743155	0.936358
Q12841	FSTL1	-0.87498	7.65977e-05	0.0228042	-1.36138	3.01181e-06	0.00150012
Q12846	STX4	0.0913474	0.356209	0.862685	0.222703	0.044212	0.376841
Q12849	GRSF1	-0.094998	0.31749	0.852639	0.0396188	0.668311	0.914557
Q12872	SFSWAP	0.00189273	0.993741	0.997872	-0.0141315	0.953301	0.985945
Q12873	CHD3	0.873792	0.0313796	0.497729	0.696516	0.0714188	0.444836
Q12874	SF3A3	0.0171642	0.829529	0.975688	-0.0477454	0.553277	0.866222
Q12888	TP53BP1	0.0237999	0.83911	0.978058	0.000467303	0.996815	0.998252
Q12904	AIMP1	-0.0483831	0.773194	0.965225	0.10992	0.517338	0.85634
Q12905	ILF2	0.294914	0.155279	0.756698	-0.177059	0.373608	0.779555
Q12906	ILF3	0.0584799	0.504941	0.906338	0.063598	0.469567	0.833897
Q12907	LMAN2	-0.0209688	0.872433	0.983494	-0.59533	0.00155671	0.054986
Q12926	ELAVL2	0.232524	0.602898	0.9274	0.053641	0.903659	0.976086
Q12929	EPS8	-0.00153033	0.991859	0.997209	-0.248326	0.126196	0.551759
Q12931	TRAP1	0.0914968	0.610796	0.931558	0.259443	0.171771	0.60946
Q12933	TRAF2	-0.0886707	0.403089	0.881692	-0.25038	0.0375125	0.349781
Q12955	ANK3	-0.184902	0.203131	0.802968	-0.230066	0.122945	0.546307
Q12959	DLG1	0.0317567	0.787062	0.969694	0.0270513	0.817894	0.961386
Q12962	TAF10	-0.0036354	0.97694	0.994279	0.0414155	0.742814	0.936217
Q12965	MYO1E	-0.123524	0.397559	0.87886	-0.115632	0.427074	0.811694
Q12972	PPP1R8	0.0335986	0.884214	0.984915	-0.243424	0.307884	0.736101
Q12974	PTP4A2	0.717241	0.0136134	0.327981	0.472127	0.0716864	0.444836
Q12979	ABR	-0.0677935	0.689915	0.946987	0.0251077	0.881999	0.970364
Q12981	BNIP1	0.570148	0.442398	0.89144	0.6594	0.377365	0.781737
Q12986	NFX1	0.256347	0.666639	0.945086	0.885089	0.161393	0.600359
Q12996	CSTF3	0.215314	0.323701	0.856216	-0.0441322	0.834695	0.962694
Q13011	ECH1	0.0944481	0.432171	0.889678	0.193729	0.128392	0.553971
Q13033	STRN3	0.800886	0.172909	0.773457	0.677343	0.241212	0.671142
Q13043	STK4	0.0847359	0.691657	0.946987	0.0219097	0.917924	0.978725
Q13045	FLII	0.149368	0.129829	0.725878	0.0943483	0.317194	0.736101
Q13049	TRIM32	-0.826153	0.176025	0.773457	0.507374	0.388502	0.791435
Q13057	COASY	0.199184	0.142376	0.742156	-0.013471	0.915039	0.978227
Q13084	MRPL28	0.0719134	0.655481	0.94306	0.0372728	0.816256	0.961386
Q13085	ACACA	0.0293446	0.90693	0.98676	0.030475	0.903365	0.976086
Q13098	GPS1	0.0966752	0.404313	0.881692	-0.142679	0.230104	0.659838
Q13111	CHAF1A	-0.208187	0.182715	0.785791	-0.0266361	0.856511	0.966182
Q13112	CHAF1B	-0.0015316	0.992357	0.997382	-0.0127729	0.936342	0.98102
Q13123	IK	0.0247618	0.74116	0.959238	0.0225887	0.763025	0.942375
Q13131	PRKAA1	0.047891	0.628538	0.935209	0.0384483	0.696933	0.919225
Q13136	PPFIA1	0.161256	0.379927	0.869814	0.250577	0.186833	0.62884
Q13137	CALCOCO2	0.0536976	0.904973	0.98676	-0.457031	0.325062	0.740359
Q13148	TARDBP	0.0844002	0.568255	0.923027	0.0393187	0.788633	0.952421
Q13151	HNRNPA0	-0.102354	0.291313	0.844857	-0.0944773	0.327501	0.743882
Q13155	AIMP2	0.147871	0.345587	0.861906	0.205914	0.200435	0.637684
Q13162	PRDX4	-0.254659	0.0531556	0.594129	-0.202545	0.108962	0.51844
Q13177	PAK2	0.0798365	0.461139	0.898388	0.100505	0.358394	0.770869
Q13185	CBX3	-0.0463123	0.575384	0.923596	-0.162001	0.0755777	0.453249
Q13188	STK3	-0.117409	0.374794	0.868979	0.146365	0.275093	0.701499
Q13190	STX5	-0.125839	0.335701	0.860518	-0.0634225	0.61961	0.897468
Q13200	PSMD2	0.00870069	0.931464	0.988947	-0.0668602	0.514555	0.854729
Q13206	DDX10	0.0913728	0.370532	0.867629	0.0922464	0.366211	0.773735
Q13217	DNAJC3	-0.202496	0.0692398	0.637628	-0.123577	0.23623	0.665724
Q13242	SRSF9	0.143461	0.244002	0.817524	-0.00379181	0.974288	0.990322
Q13243	SRSF5	0.198703	0.276775	0.843774	-0.0245164	0.889027	0.970781
Q13247	SRSF6	0.106461	0.356843	0.863718	0.0853628	0.455606	0.828322
Q13263	TRIM28	-0.11942	0.150345	0.754419	-0.146116	0.0875584	0.476427
Q13283	G3BP1	-0.0723432	0.539491	0.917707	-0.0825736	0.485321	0.842841
Q13308	PTK7	-0.342885	0.42511	0.885059	-0.303666	0.478006	0.838875
Q13310	PABPC4	0.182988	0.236254	0.810525	0.0947196	0.525977	0.860442
Q13330	MTA1	0.10053	0.613062	0.931891	0.0405776	0.837122	0.963314
Q13347	EIF3I	-0.0101496	0.903994	0.98676	-0.032924	0.696914	0.919225
Q13356	PPIL2	-0.323692	0.254016	0.822723	-0.422478	0.147464	0.581017
Q13363	CTBP1	-0.0203158	0.884776	0.984915	-0.127239	0.376268	0.780125
Q13404	UBE2V1	0.0222359	0.865202	0.983494	0.0229378	0.860998	0.966767
Q13405	MRPL49	0.0713832	0.437481	0.889992	0.219859	0.0361356	0.344652
Q13409	DYNC1I2	0.0430082	0.73776	0.958863	-0.0452728	0.724605	0.929219
Q13416	ORC2	-0.0740776	0.686965	0.946987	-0.0928866	0.614429	0.896685
Q13418	ILK	-0.00768789	0.957511	0.989076	-0.164132	0.274463	0.701179
Q13421	MSLN	-0.136126	0.599259	0.9274	-0.256479	0.332896	0.750006
Q13423	NNT	0.229179	0.0355307	0.526144	0.0154203	0.869148	0.96735
Q13425	SNTB2	0.162419	0.394016	0.877806	0.0959441	0.609065	0.894092
Q13427	PPIG	-0.125863	0.308807	0.850226	-0.293856	0.0349971	0.340813
Q13428	TCOF1	0.127043	0.246011	0.818856	0.0432828	0.680913	0.915795
Q13435	SF3B2	0.162895	0.15354	0.755519	0.0588582	0.584366	0.882163
Q13438	OS9	-0.227245	0.049831	0.588589	-0.220043	0.0558467	0.412686
Q13439	GOLGA4	0.356843	0.0563642	0.598697	0.102383	0.539947	0.865076
Q13442	PDAP1	0.262283	0.0317137	0.498802	0.0838401	0.429841	0.814478
Q13443	ADAM9	0.00908788	0.965805	0.990713	-0.0553551	0.794435	0.955339
Q13444	ADAM15	-0.742842	0.332616	0.85824	-0.797078	0.300695	0.729085
Q13451	FKBP5	0.0395902	0.613017	0.931891	-0.0774269	0.33362	0.750418
Q13459	MYO9B	-0.120228	0.437304	0.889992	-0.105506	0.493518	0.846511
Q13464	ROCK1	-0.142079	0.504526	0.906338	-0.0930583	0.659358	0.910088
Q13485	SMAD4	-0.31208	0.103505	0.704016	-0.196336	0.280942	0.708385
Q13492	PICALM	-0.0250924	0.836334	0.97788	-0.176753	0.171335	0.60946
Q13501	SQSTM1	-0.0418638	0.662388	0.944511	-0.104007	0.292863	0.720148
Q13509	TUBB3	-0.0924568	0.421353	0.884228	0.0470689	0.677496	0.915795
Q13510	ASAH1	-0.417126	0.00523624	0.185676	-0.537526	0.00120549	0.0456771
Q13523	PRPF4B	0.201573	0.377733	0.869814	0.0793355	0.722715	0.929219
Q13526	PIN1	-0.436323	0.212049	0.80766	-0.664637	0.0727952	0.446546
Q13541	EIF4EBP1	0.283113	0.139955	0.74078	0.0233148	0.895938	0.974671
Q13546	RIPK1	-0.0762596	0.918845	0.987365	0.3798	0.614713	0.896685
Q13555	CAMK2G	-0.288509	0.387927	0.873516	-0.317524	0.344421	0.761967
Q13557	CAMK2D	0.400574	0.00900901	0.257189	-0.0263983	0.826697	0.96173
Q13561	DCTN2	-0.0599422	0.695326	0.947886	0.114625	0.45982	0.831142
Q13564	NAE1	-0.174174	0.542228	0.917754	-0.1476	0.604291	0.892399
Q13572	ITPK1	-0.106178	0.388636	0.874061	-0.240778	0.0727129	0.446546
Q13573	SNW1	0.0162665	0.904717	0.98676	0.0249818	0.854232	0.966182
Q13586	STIM1	0.103668	0.648208	0.9405	0.517609	0.0456863	0.38237
Q13595	TRA2A	-0.029143	0.842373	0.978058	-0.0629578	0.668974	0.914779
Q13596	SNX1	0.205851	0.24474	0.81774	0.108018	0.528431	0.860442
Q13601	KRR1	0.00923538	0.972228	0.99242	0.581706	0.053725	0.404929
Q13608	PEX6	1.3656	0.00330509	0.145006	0.644083	0.0868862	0.476427
Q13610	PWP1	-0.0753148	0.450551	0.89456	-0.126108	0.220886	0.658262
Q13613	MTMR1	-0.163157	0.710104	0.950715	-0.705816	0.134363	0.5623
Q13616	CUL1	-0.248996	0.235925	0.810525	-0.58637	0.0167153	0.220472
Q13617	CUL2	0.0199451	0.815148	0.974208	-0.0184027	0.829168	0.96173
Q13618	CUL3	0.0647901	0.437889	0.889992	0.0800743	0.342541	0.759425
Q13619	CUL4A	0.102373	0.314412	0.851303	0.050691	0.609446	0.894111
Q13620	CUL4B	0.1709	0.355604	0.862685	-0.0177816	0.921244	0.980156
Q13625	TP53BP2	-0.113939	0.531184	0.915622	-0.187616	0.312689	0.736101
Q13630	TSTA3	0.0894241	0.544388	0.917884	-0.113223	0.446026	0.822006
Q13671	RIN1	0.0880203	0.612557	0.931891	0.0485128	0.778884	0.948735
Q13685	AAMP	-0.221342	0.0508154	0.588589	-0.205446	0.0656854	0.436793
Q13724	MOGS	-0.0306918	0.779689	0.96775	-0.214969	0.0774853	0.453969
Q13740	ALCAM	-0.388451	0.0527011	0.59335	-0.76292	0.00212666	0.0661485
Q13751	LAMB3	-0.417772	0.0142337	0.33708	-0.176154	0.224231	0.659838
Q13753	LAMC2	-0.502641	0.0038914	0.153013	-0.189898	0.167417	0.602366
Q13765	NACA	0.0784753	0.653448	0.941989	-0.0775617	0.657174	0.910088
Q13795	ARFRP1	-0.161578	0.194309	0.791332	-0.315851	0.0244254	0.27283
Q13813	SPTAN1	0.050471	0.493037	0.904038	0.0618776	0.404245	0.800054
Q13823	GNL2	0.0742359	0.527734	0.913341	-0.151049	0.216218	0.657327
Q13838	DDX39B	0.0350711	0.769773	0.964164	0.0435937	0.71643	0.927862
Q13868	EXOSC2	0.00904591	0.968347	0.990713	-0.263529	0.267311	0.697747
Q13885	TUBB2A	0.0636756	0.665247	0.945086	0.0487938	0.739583	0.934966
Q13895	BYSL	0.0633113	0.537477	0.91744	-0.0949961	0.362113	0.771224
Q13907	IDI1	-0.183323	0.346569	0.861906	-0.636417	0.00849997	0.156222
Q13938	CAPS	0.172199	0.649367	0.9405	1.51208	0.00327131	0.0862962
Q13948	CUX1	-0.0217991	0.871412	0.983494	0.0614223	0.650283	0.909511
Q13951	CBFB	0.0824331	0.514115	0.909625	0.0271784	0.827553	0.96173
Q14004	CDK13	0.328388	0.222768	0.80766	-0.0614249	0.810871	0.961386
Q14008	CKAP5	0.216365	0.0967319	0.693049	0.223899	0.0874526	0.476427
Q14011	CIRBP	0.0505937	0.685818	0.946987	-0.041865	0.737388	0.93389
Q14019	COTL1	0.143529	0.20693	0.802968	0.0679754	0.533552	0.861066
Q14061	COX17	-1.15824	0.00418619	0.158618	-2.58686	2.17148e-05	0.00347916
Q14103	HNRNPD	0.112224	0.294375	0.844857	-0.0382983	0.711676	0.926
Q14116	IL18	0.191419	0.0637977	0.618107	0.178683	0.079653	0.457292
Q14118	DAG1	-0.290189	0.116406	0.71381	-0.751877	0.00187413	0.0619949
Q14123	PDE1C	0.0227731	0.811104	0.974208	0.0590808	0.539552	0.864943
Q14126	DSG2	0.0529448	0.658537	0.943942	0.0975965	0.422259	0.809929
Q14134	TRIM29	-1.19436	0.107133	0.712752	-0.0391305	0.954018	0.985995
Q14137	BOP1	0.0460307	0.708262	0.950715	-0.0334193	0.785417	0.950528
Q14141	SEPTIN6	0.217286	0.378583	0.869814	0.199495	0.417025	0.80687
Q14149	MORC3	-0.237947	0.389303	0.874061	-0.386679	0.17747	0.617441
Q14151	SAFB2	0.139625	0.287651	0.844857	-0.0671609	0.598642	0.891758
Q14152	EIF3A	0.0413774	0.600425	0.9274	0.0183347	0.815141	0.961386
Q14155	ARHGEF7	-0.00213114	0.981274	0.994638	0.0951182	0.311427	0.736101
Q14156	EFR3A	0.355129	0.187427	0.789087	0.389513	0.152559	0.587676
Q14157	UBAP2L	0.0290254	0.812475	0.974208	-0.155217	0.226321	0.659838
Q14160	SCRIB	-0.107811	0.567327	0.922614	0.0116596	0.950141	0.985335
Q14161	GIT2	-0.0542386	0.605066	0.928198	-0.0952822	0.372136	0.779555
Q14165	MLEC	0.0164083	0.917291	0.987365	-0.000339507	0.998285	0.998764
Q14166	TTLL12	-0.026694	0.936065	0.988947	0.00231997	0.994436	0.996678
Q14181	POLA2	0.0959059	0.724983	0.954432	0.172658	0.530219	0.860442
Q14192	FHL2	-0.432077	0.00246364	0.115376	-0.740098	7.45303e-05	0.00660941
Q14197	MRPL58	0.111939	0.47949	0.902251	0.0130399	0.933264	0.98102
Q14203	DCTN1	0.081082	0.515485	0.910786	-0.119305	0.346162	0.762247
Q14204	DYNC1H1	0.197517	0.071838	0.639186	0.024861	0.800524	0.957066
Q14241	ELOA	0.0115376	0.926183	0.988814	-0.0284557	0.81951	0.961386
Q14244	MAP7	0.382652	0.0180051	0.368816	0.553499	0.00267286	0.0768458
Q14247	CTTN	0.104064	0.235727	0.810525	0.0993398	0.255813	0.687445
Q14254	FLOT2	-0.109418	0.346634	0.861906	0.00832748	0.941194	0.982329
Q14257	RCN2	-0.139166	0.33379	0.85824	-0.299105	0.0581798	0.415944
Q14258	TRIM25	0.117245	0.296679	0.844857	0.169748	0.144802	0.58088
Q14289	PTK2B	0.179701	0.576949	0.923596	0.171333	0.594476	0.88841
Q14315	FLNC	0.234187	0.0503532	0.588589	-0.312356	0.0154003	0.212544
Q14318	FKBP8	0.340318	0.0526404	0.59335	0.273097	0.105495	0.510098
Q14320	FAM50A	-0.0383937	0.722888	0.953705	-0.0905851	0.411406	0.803992
Q14331	FRG1	-0.0722745	0.58741	0.923596	-0.225604	0.115861	0.535375
Q14344	GNA13	0.477936	0.092625	0.692928	0.650422	0.0317644	0.316732
Q14376	GALE	0.0502898	0.889191	0.984915	-0.242881	0.506989	0.852524
Q14444	CAPRIN1	0.0740871	0.470996	0.898388	-0.0698261	0.496072	0.847041
Q14493	SLBP	0.163873	0.566552	0.922614	-0.11317	0.69059	0.917558
[truncated: 2,176 more rows]
