# Supplementary material for: A comprehensive enhancer screen identifies TRAM2 as a key and novel mediator of YAP oncogenesis
Source: Genome Biol. 2021 Jan 29;22:54. doi: 10.1186/s13059-021-02272-8 (PMC7845134; doi:10.1186/s13059-021-02272-8)
Supplement: Supplementary file 8 — Additional file 8: Table S7. Proteomics data analysis TRAM2-KO in MDA-MB-231 cells. [file 13059_2021_2272_MOESM8_ESM.xlsx]

## Sheet: Table S7
Table S7. Proteomics data analysis, related to Figure S6.
# logFC_TRAM2KO1	log2 Fold-Change for the comparison between MDA-MB-231-TRAM2KO1 and MDA-MB-231 control cells
# P.Value_TRAM2KO1	Raw p-value for the comparison between MDA-MB-231-TRAM2KO1 and MDA-MB-231 control cells
# adj.P.Val_TRAM2KO1	Adjusted p-value for the comparison between MDA-MB-231-TRAM2KO1 and MDA-MB-231 control cells
# logFC_TRAM2KO2	log2 Fold-Change for the comparison between MDA-MB-231-TRAM2KO2 and MDA-MB-231 control cells
# P.Value_TRAM2KO2	Raw p-value for the comparison between MDA-MB-231-TRAM2KO2 and MDA-MB-231 control cells
# adj.P.Val_TRAM2KO2	Adjusted p-value for the comparison between MDA-MB-231-TRAM2KO2 and MDA-MB-231 control cells
Accession	Gene	logFC_TRAM2KO1	P.Value_TRAM2KO1	adj.P.Val_TRAM2KO1	logFC_TRAM2KO2	P.Value_TRAM2KO2	adj.P.Val_TRAM2KO2
A0A0B4J2D5	GATD3B	0.24676	0.123174	0.695583	-0.01591	0.914347	0.98478
A0A0U1RRL7	MMP24OS	0.51656	0.166176	0.766906	0.412527	0.258546	0.727375
A0AVT1	UBA6	0.0806667	0.511359	0.932571	-0.02596	0.830525	0.964564
A0FGR8	ESYT2	0.122717	0.291922	0.851892	0.186097	0.125319	0.588431
A0MZ66	SHTN1	0.161457	0.411908	0.908193	-0.21363	0.285108	0.752187
A1L0T0	ILVBL	-0.289873	0.106102	0.67445	-0.0997467	0.548692	0.870653
A1L188	NDUFAF8	0.154123	0.818031	0.994197	0.335143	0.619087	0.901774
A1X283	SH3PXD2B	0.65857	0.0273578	0.422682	-0.49247	0.0789555	0.518189
A3KN83	SBNO1	-0.0185333	0.930314	0.996982	-0.307083	0.172977	0.646718
A4D1E9	GTPBP10	-0.0103333	0.993531	0.998711	1.68663	0.209079	0.683147
A5YKK6	CNOT1	0.14079	0.378089	0.89494	0.18896	0.245746	0.719307
A6ND36	FAM83G	0.0377833	0.940827	0.996982	-0.63184	0.235918	0.710611
A6NDG6	PGP	0.38168	0.0531337	0.560911	0.07495	0.668376	0.914319
A6NDU8	C5orf51	0.45795	0.364322	0.885747	-0.07864	0.872949	0.975854
A6NED2	RCCD1	0.210353	0.412575	0.908193	-0.19929	0.436586	0.840404
A6NES4	MROH2A	-0.878827	0.00543619	0.209816	-1.20093	0.000858742	0.0486548
A6NHR9	SMCHD1	-0.136957	0.380267	0.896502	0.181987	0.252178	0.722498
A6NIH7	UNC119B	0.0623867	0.648025	0.953309	0.21237	0.144907	0.614074
A6NJ78	METTL15	0.0261667	0.874087	0.996982	0.0243933	0.882544	0.977025
A6NKD9	CCDC85C	0.0320767	0.83861	0.994197	0.0738567	0.641023	0.905708
A6NKF1	SAC3D1	-0.229197	0.561285	0.939762	-0.646657	0.125431	0.588431
A8CG34	POM121C	0.293853	0.240535	0.817934	0.0285	0.905217	0.981238
A8MXV4	NUDT19	0.43346	0.083308	0.632342	-0.250757	0.285889	0.752187
B7ZAP0	RABGAP1L	0.02464	0.959243	0.996982	-0.593833	0.239332	0.714851
C9JLW8	MCRIP1	0.231427	0.461243	0.922296	0.176927	0.570448	0.882587
E9PRG8	C11orf98	0.0869567	0.550318	0.93836	-0.0314833	0.82708	0.96373
L0R6Q1	SLC35A4	0.250787	0.3973	0.900617	0.65072	0.0486972	0.429494
L0R8F8	MIEF1	0.402913	0.0668063	0.599725	0.50957	0.0277993	0.338125
O00116	AGPS	0.0708733	0.813867	0.993811	0.31238	0.31462	0.77416
O00139	KIF2A	-0.0555933	0.713471	0.965696	-0.0380467	0.801128	0.955439
O00148	DDX39A	0.0346933	0.900518	0.996982	0.15048	0.590997	0.89003
O00151	PDLIM1	-0.08087	0.478294	0.924771	-0.172663	0.15076	0.617771
O00154	ACOT7	0.209677	0.267017	0.83578	-0.166947	0.370017	0.807566
O00159	MYO1C	0.05222	0.731782	0.965882	0.278143	0.0950591	0.552154
O00161	SNAP23	0.0947133	0.618128	0.945444	-0.08781	0.643585	0.906732
O00165	HAX1	0.476767	0.0634196	0.586978	0.30917	0.200342	0.671646
O00170	AIP	0.0692467	0.795641	0.986779	0.0223967	0.933111	0.98836
O00178	GTPBP1	0.194853	0.593148	0.943051	-0.274817	0.455169	0.849693
O00186	STXBP3	0.08156	0.781707	0.982128	1.09833	0.00473489	0.133292
O00193	SMAP	-0.0186467	0.918282	0.996982	-0.118933	0.518439	0.865026
O00203	AP3B1	0.12493	0.50005	0.930424	-0.310373	0.117169	0.582719
O00214	LGALS8	-0.233133	0.221252	0.801584	0.13064	0.478649	0.851544
O00217	NDUFS8	-0.478303	0.205659	0.793978	-1.83987	0.000710832	0.0435847
O00220	TNFRSF10A	-0.232263	0.317451	0.859785	0.257113	0.271762	0.739457
O00221	NFKBIE	-0.261383	0.243066	0.817934	-0.273467	0.223782	0.696072
O00231	PSMD11	0.04243	0.77173	0.981077	-0.10776	0.467729	0.851544
O00232	PSMD12	0.0508233	0.721141	0.965696	0.153973	0.294947	0.759318
O00233	PSMD9	-0.0302167	0.828026	0.994197	-0.0215767	0.876635	0.975904
O00244	ATOX1	-0.805083	0.0358248	0.475567	-0.565903	0.114708	0.578532
O00257	CBX4	-0.0387433	0.93315	0.996982	-0.410923	0.385319	0.816893
O00264	PGRMC1	0.185563	0.159754	0.758923	-0.05041	0.684983	0.919888
O00267	SUPT5H	0.0605133	0.65702	0.955433	-0.0388	0.775047	0.950069
O00268	TAF4	0.13226	0.555136	0.939762	-0.0319633	0.88539	0.977563
O00273	DFFA	0.138383	0.382214	0.896844	0.0107267	0.944638	0.988999
O00291	HIP1	-0.41261	0.234698	0.814348	-1.57858	0.00114233	0.0608701
O00299	CLIC1	0.0234933	0.870062	0.996982	0.00622667	0.96539	0.992329
O00303	EIF3F	-0.140673	0.52582	0.932571	-0.0658533	0.764151	0.945368
O00308	WWP2	1.22415	0.000171338	0.0273896	1.0068	0.000636262	0.0431501
O00330	PDHX	0.123333	0.322826	0.866288	0.10194	0.409236	0.828615
O00391	QSOX1	0.14781	0.369788	0.886572	-0.186003	0.265935	0.734444
O00399	DCTN6	0.0710533	0.654073	0.953953	0.8146	0.000678008	0.0433818
O00401	WASL	0.04491	0.785463	0.982871	-0.255547	0.147611	0.617771
O00410	IPO5	0.03909	0.747053	0.971191	-0.0311733	0.796774	0.954712
O00411	POLRMT	0.149043	0.878956	0.996982	-0.564057	0.568215	0.882104
O00422	SAP18	-0.0887	0.513763	0.932571	-0.07613	0.57379	0.883049
O00425	IGF2BP3	0.13403	0.476952	0.924764	-0.10509	0.574692	0.883049
O00429	DNM1L	-0.179253	0.293628	0.852899	-0.258773	0.143217	0.609351
O00442	RTCA	0.297863	0.230819	0.810971	0.412907	0.109804	0.574416
O00458	IFRD1	-0.0178133	0.959885	0.996982	0.32378	0.373047	0.808992
O00461	GOLIM4	-0.255497	0.262422	0.834308	-0.28925	0.209401	0.683147
O00468	AGRN	-1.62524	0.0259582	0.412017	-0.3517	0.572004	0.88278
O00469	PLOD2	-0.306677	0.235809	0.814415	-0.70048	0.018933	0.284357
O00479	HMGN4	0.00605333	0.973021	0.996982	-0.08358	0.642856	0.906471
O00483	NDUFA4	-0.04783	0.872245	0.996982	-0.400957	0.201205	0.671646
O00487	PSMD14	0.115073	0.54556	0.937981	-0.03714	0.843692	0.96607
O00488	ZNF593	0.287173	0.292857	0.852899	0.176043	0.509694	0.862855
O00499	BIN1	0.16203	0.163139	0.760938	0.228953	0.0616893	0.465051
O00505	KPNA3	0.000466667	0.9982	0.998711	-0.0904667	0.663749	0.913292
O00541	PES1	0.0319167	0.753818	0.97516	0.0216367	0.831353	0.964759
O00560	SDCBP	-0.01458	0.914689	0.996982	-0.106603	0.442166	0.841809
O00566	MPHOSPH10	-0.0585	0.649286	0.953953	0.0965467	0.458034	0.851315
O00567	NOP56	-0.23488	0.220757	0.801584	-0.19193	0.309474	0.771203
O00571	DDX3X	0.0565	0.673212	0.957017	-0.0843433	0.531838	0.869021
O00584	RNASET2	0.200943	0.533292	0.935722	-0.212647	0.51035	0.863312
O00592	PODXL	-0.95382	5.65116e-05	0.0137417	-0.969943	5.00802e-05	0.00936039
O00622	CYR61	-2.25248	2.40654e-06	0.00134646	-1.84858	1.07742e-05	0.00344465
O00625	PIR	-0.00464	0.981373	0.997134	-0.03215	0.871589	0.975631
O00629	KPNA4	-0.497747	0.10034	0.665542	-0.823593	0.015186	0.2616
O00743	PPP6C	-0.519223	0.287985	0.849718	0.10395	0.825529	0.96373
O00754	MAN2B1	-0.269507	0.352712	0.881363	-0.176327	0.536724	0.869021
O00762	UBE2C	-0.07977	0.791545	0.986325	0.0441833	0.883428	0.977025
O00764	PDXK	0.102217	0.521789	0.932571	0.0984633	0.536804	0.869021
O14497	ARID1A	0.0747633	0.5946	0.943051	0.0979933	0.488284	0.857806
O14523	C2CD2L	-0.785583	0.137538	0.720868	0.0410867	0.933399	0.98836
O14524	NEMP1	-0.112803	0.392018	0.898628	-0.08124	0.532968	0.869021
O14530	TXNDC9	-0.0314567	0.806239	0.989342	-0.0584967	0.649862	0.9099
O14545	TRAFD1	0.01996	0.928056	0.996982	-0.173177	0.442149	0.841809
O14561	NDUFAB1	-0.895143	0.348351	0.881363	-0.711417	0.451421	0.849333
O14562	UBFD1	-0.140693	0.498328	0.930424	0.26659	0.215705	0.686707
O14578	CIT	0.101023	0.578534	0.941192	0.140067	0.445272	0.843855
O14579	COPE	-0.645907	0.0744998	0.612661	0.0818833	0.80172	0.955439
O14617	AP3D1	0.05802	0.771942	0.981077	-0.00210333	0.991594	0.997097
O14618	CCS	0.100673	0.548727	0.93836	-0.107203	0.523746	0.86697
O14639	ABLIM1	0.0804533	0.614384	0.945444	-0.296863	0.0889183	0.540181
O14641	DVL2	-0.0593567	0.667615	0.957017	-0.0565833	0.682113	0.918241
O14646	CHD1	0.23982	0.265422	0.834308	0.316373	0.152745	0.617813
O14656	TOR1A	-0.0221433	0.959703	0.996982	-0.147997	0.736506	0.93775
O14657	TOR1B	-0.391733	0.348947	0.881363	0.0408333	0.919983	0.985727
O14672	ADAM10	-1.23799	0.000840341	0.0645235	-1.37557	0.000423284	0.0326659
O14686	KMT2D	-0.0106133	0.985426	0.997134	-0.257443	0.659727	0.911717
O14737	PDCD5	0.114697	0.408228	0.905832	0.128673	0.356179	0.800456
O14744	PRMT5	0.0423967	0.815492	0.994197	0.0147433	0.935225	0.98836
O14745	SLC9A3R1	-0.0403433	0.724292	0.965696	-0.00406	0.971569	0.993627
O14757	CHEK1	0.0252633	0.920021	0.996982	-0.0488533	0.846183	0.966943
O14773	TPP1	-0.171087	0.596505	0.943051	-0.4793	0.160861	0.628689
O14776	TCERG1	0.01521	0.903797	0.996982	-0.0131667	0.916661	0.985269
O14777	NDC80	0.261473	0.450862	0.916704	-0.439623	0.219215	0.687987
O14786	NRP1	0.101173	0.564042	0.939762	-0.279643	0.134651	0.59555
O14787	TNPO2	-0.381277	0.0189413	0.363507	0.04206	0.755123	0.94354
O14802	POLR3A	-0.0499567	0.894568	0.996982	-0.261687	0.493944	0.857806
O14818	PSMA7	-0.08489	0.533937	0.935755	0.0077	0.95444	0.9912
O14828	SCAMP3	0.133447	0.381033	0.896502	0.122243	0.420475	0.831862
O14879	IFIT3	1.05347	0.00362324	0.162176	0.663533	0.0339444	0.361737
O14893	GEMIN2	-0.634207	0.160652	0.759927	-0.10674	0.801388	0.955439
O14907	TAX1BP3	-0.18384	0.643753	0.953054	-0.663237	0.121013	0.585427
O14908	GIPC1	0.211747	0.114773	0.692353	0.09967	0.429345	0.838315
O14929	HAT1	-0.0367833	0.809398	0.990147	-0.121903	0.432526	0.839907
O14933	UBE2L6	0.29085	0.0563881	0.571097	0.39052	0.0171982	0.271597
O14936	CASK	0.40108	0.021376	0.377418	0.353183	0.0362851	0.377778
O14949	UQCRQ	0.212863	0.353451	0.881363	0.19983	0.382166	0.815007
O14950	MYL12B	0.188307	0.50269	0.930924	0.17407	0.534674	0.869021
O14964	HGS	-0.306553	0.0507017	0.552235	-0.158767	0.268694	0.734444
O14965	AURKA	-0.33548	0.42108	0.908193	-0.50947	0.233701	0.707744
O14967	CLGN	-0.00394667	0.983917	0.997134	-0.27647	0.183029	0.655539
O14974	PPP1R12A	0.133113	0.305754	0.859785	-0.0420667	0.738518	0.939092
O14979	HNRNPDL	0.0762433	0.623547	0.946677	0.00554333	0.971309	0.993627
O14980	XPO1	-0.02239	0.924423	0.996982	-0.1052	0.657764	0.911717
O14981	BTAF1	-0.1097	0.718372	0.965696	-0.36375	0.250297	0.720469
O15013	ARHGEF10	0.49176	0.0843248	0.632342	0.260813	0.326935	0.781767
O15027	SEC16A	0.205427	0.118794	0.694585	-0.03742	0.758662	0.943794
O15031	PLXNB2	-1.38382	0.000224289	0.0313725	-1.8248	3.15269e-05	0.00671974
O15042	U2SURP	-0.04579	0.768135	0.981077	0.0166433	0.914455	0.98478
O15047	SETD1A	-0.28302	0.310942	0.859785	-0.40657	0.158716	0.626779
O15056	SYNJ2	-0.0510133	0.910923	0.996982	-0.0274867	0.951919	0.991046
O15061	SYNM	0.0741867	0.518747	0.932571	-0.271837	0.0383188	0.385843
O15066	KIF3B	0.49923	0.0137325	0.317661	0.110733	0.506257	0.862769
O15067	PFAS	-0.146357	0.349857	0.881363	-0.132517	0.394944	0.822984
O15078	CEP290	-1.43037	0.228817	0.810971	-1.81278	0.13717	0.601346
O15084	ANKRD28	-0.656267	0.38412	0.896904	-0.23129	0.75394	0.94354
O15116	LSM1	-0.43017	0.416794	0.908193	-0.37146	0.480849	0.8526
O15121	DEGS1	-0.851617	0.100756	0.665542	-0.50223	0.306163	0.768583
O15127	SCAMP2	0.119667	0.413736	0.908193	0.00351667	0.980413	0.994851
O15143	ARPC1B	-0.0248167	0.867343	0.996982	0.159197	0.300534	0.762147
O15144	ARPC2	0.31398	0.0718611	0.602704	0.46052	0.0159674	0.262611
O15145	ARPC3	0.426513	0.0541613	0.568087	0.125387	0.526524	0.867276
O15160	POLR1C	0.06178	0.666089	0.957017	0.0455133	0.749892	0.942976
O15164	TRIM24	-0.261973	0.38339	0.896904	-0.413287	0.183656	0.655539
O15173	PGRMC2	-0.00816667	0.976049	0.996982	-0.29273	0.298987	0.760054
O15182	CETN3	0.123743	0.350989	0.881363	-0.00788	0.951274	0.990715
O15212	PFDN6	0.269143	0.332528	0.871053	0.438807	0.131003	0.590411
O15213	WDR46	-0.38581	0.229418	0.810971	-0.535727	0.108301	0.570301
O15226	NKRF	0.14739	0.354643	0.883171	0.0319967	0.836485	0.965486
O15230	LAMA5	-1.32758	0.0686248	0.600289	-2.25106	0.00728075	0.175208
O15231	ZNF185	0.0592833	0.614961	0.945444	0.0593633	0.614491	0.9012
O15234	CASC3	-0.0919567	0.796531	0.98692	-0.359123	0.328127	0.781767
O15235	MRPS12	-0.814123	0.0076507	0.251798	-0.141943	0.555542	0.874026
O15269	SPTLC1	0.422107	0.10284	0.667392	0.0166567	0.943912	0.988999
O15294	OGT	-0.0226267	0.845534	0.995293	0.100653	0.396712	0.82325
O15305	PMM2	0.000296667	0.997844	0.998711	-0.0152633	0.889491	0.978413
O15344	MID1	-0.00459	0.973706	0.996982	0.169047	0.245607	0.719307
O15347	HMGB3	0.0413367	0.711622	0.965696	0.126883	0.273266	0.741644
O15355	PPM1G	-0.0552033	0.63051	0.949641	-0.0790233	0.49444	0.857806
O15357	INPPL1	0.41912	0.0366495	0.479659	0.46909	0.0230323	0.31319
O15371	EIF3D	0.0830333	0.561534	0.939762	0.00165667	0.990656	0.997097
O15372	EIF3H	0.0767167	0.718457	0.965696	0.185487	0.392748	0.819774
O15381	NVL	-0.0377767	0.890814	0.996982	-0.36875	0.203739	0.676509
O15382	BCAT2	0.598667	0.418896	0.908193	-0.579153	0.433609	0.840404
O15400	STX7	0.218507	0.185642	0.780221	0.230027	0.165904	0.635776
O15427	SLC16A3	0.14133	0.360748	0.885171	-0.00659667	0.96503	0.992298
O15446	CD3EAP	-0.205923	0.266321	0.834772	-0.189507	0.303478	0.765278
O15460	P4HA2	-0.450217	0.182254	0.778722	-0.544397	0.115284	0.57869
O15484	CAPN5	0.0721967	0.719614	0.965696	-0.109577	0.587883	0.889275
O15504	NUPL2	0.113337	0.525374	0.932571	0.0531867	0.763339	0.945254
O15511	ARPC5	-0.00705667	0.962589	0.996982	-0.02696	0.857916	0.971614
O15514	POLR2D	-0.49404	0.193337	0.788422	-0.206827	0.568756	0.882104
O15533	TAPBP	-0.36919	0.0253119	0.410364	-1.30635	1.00675e-05	0.00344465
O15541	RNF113A	-0.155187	0.436497	0.909262	-0.187073	0.352374	0.799411
O43143	DHX15	0.0448733	0.662391	0.957017	-0.0484133	0.637938	0.905613
O43148	RNMT	0.371697	0.568993	0.939762	0.33786	0.60402	0.89692
O43149	ZZEF1	-0.0217067	0.961297	0.996982	0.366203	0.422756	0.832936
O43156	TTI1	0.120127	0.571791	0.939762	0.15275	0.474932	0.851544
O43159	RRP8	-0.07612	0.569931	0.939762	0.15131	0.272667	0.74119
O43169	CYB5B	-1.01254	0.177006	0.773927	-0.0963467	0.891516	0.979245
O43172	PRPF4	0.05532	0.735335	0.967194	-0.02414	0.882379	0.977025
O43175	PHGDH	-0.289553	0.0672336	0.59978	-0.127507	0.379101	0.813145
O43181	NDUFS4	-0.126517	0.303252	0.859785	-0.334443	0.0194982	0.286671
O43237	DYNC1LI2	0.0657033	0.821107	0.994197	-0.14266	0.625563	0.901774
O43242	PSMD3	-0.0042	0.969196	0.996982	0.181743	0.122732	0.585427
O43251	RBFOX2	0.453917	0.071364	0.602704	0.555157	0.034585	0.365963
O43252	PAPSS1	0.202927	0.242298	0.817934	0.21488	0.217984	0.687112
O43264	ZW10	0.07375	0.498496	0.930424	-0.04442	0.680668	0.918241
O43290	SART1	0.0722033	0.740169	0.968166	-0.0778033	0.720983	0.93322
O43292	GPAA1	0.3519	0.547994	0.937981	-1.2801	0.0517151	0.438403
O43293	DAPK3	-0.384417	0.232269	0.810971	-0.0376733	0.902377	0.981238
O43294	TGFB1I1	-0.92936	0.00862088	0.262497	-1.37561	0.00090229	0.0504831
O43314	PPIP5K2	-0.122187	0.854399	0.996169	0.569687	0.402554	0.826434
O43318	MAP3K7	0.290813	0.356134	0.884113	0.0515433	0.866557	0.974011
O43324	EEF1E1	0.02581	0.865873	0.996982	0.434833	0.0185861	0.280346
O43379	WDR62	0.0227767	0.979757	0.996982	-1.5528	0.111889	0.575945
O43390	HNRNPR	-0.21995	0.126139	0.700496	0.0581933	0.663693	0.913292
O43395	PRPF3	0.233937	0.0486622	0.545061	0.12432	0.25238	0.722498
O43396	TXNL1	-0.149637	0.29148	0.851892	0.0633533	0.645443	0.908216
O43399	TPD52L2	0.155893	0.308923	0.859785	0.226363	0.153186	0.618724
O43402	EMC8	-0.0633533	0.685222	0.960252	-0.0747567	0.633137	0.905055
O43423	ANP32C	0.298313	0.723893	0.965696	0.513343	0.546402	0.870081
O43432	EIF4G3	0.545373	0.0241245	0.409051	0.39924	0.0769006	0.51528
O43447	PPIH	0.31276	0.0249184	0.410055	-0.07812	0.511714	0.86341
O43464	HTRA2	-0.219067	0.304298	0.859785	-0.48522	0.0409492	0.396728
O43488	AKR7A2	0.0548267	0.908132	0.996982	0.974807	0.0668184	0.477762
O43491	EPB41L2	0.0592833	0.614029	0.945444	0.179063	0.151454	0.617813
O43493	TGOLN2	-0.03137	0.860056	0.996982	-0.17905	0.328956	0.781767
O43572	AKAP10	-0.269313	0.0662077	0.598678	-0.83324	0.0001679	0.0163374
O43583	DENR	0.0129667	0.935899	0.996982	0.16814	0.313096	0.772544
O43598	DNPH1	0.0876267	0.824601	0.994197	-0.01928	0.961048	0.9912
O43615	TIMM44	-0.0129667	0.933654	0.996982	-0.117433	0.458883	0.851315
O43633	CHMP2A	0.27014	0.122407	0.695583	0.21224	0.211954	0.683999
O43660	PLRG1	-0.0860467	0.493326	0.930424	-0.215233	0.110109	0.574416
O43663	PRC1	-0.0264167	0.92614	0.996982	-0.0893033	0.754677	0.94354
O43665	RGS10	0.184317	0.368012	0.885747	-0.00169667	0.99321	0.997097
O43670	ZNF207	0.100347	0.665607	0.957017	0.100257	0.665885	0.914319
O43674	NDUFB5	-0.125053	0.860727	0.996982	-0.896587	0.229914	0.70362
O43678	NDUFA2	0.000976667	0.996887	0.998711	0.08651	0.73063	0.937049
O43681	ASNA1	0.893663	0.00340126	0.15483	0.722503	0.0105694	0.221069
O43683	BUB1	0.471967	0.0823012	0.632342	0.406043	0.126009	0.588431
O43684	BUB3	-0.244967	0.287618	0.849718	-0.359997	0.132534	0.592722
O43707	ACTN4	-0.149563	0.216474	0.801303	0.0336433	0.770575	0.948736
O43708	GSTZ1	-0.381193	0.422288	0.908193	0.40207	0.398405	0.82325
O43709	BUD23	0.0676833	0.644371	0.953054	-0.24428	0.121487	0.585427
O43715	TRIAP1	-1.31741	0.000940595	0.0660617	-1.74304	0.000145561	0.0151518
O43716	GATC	1.31099	0.0392779	0.498039	2.32451	0.00237418	0.0911076
O43719	HTATSF1	0.181873	0.46848	0.923148	-0.0325433	0.895067	0.979547
O43747	AP1G1	-0.131793	0.331991	0.870527	-0.260697	0.0751838	0.509111
O43752	STX6	0.262193	0.431271	0.908193	0.0270033	0.934091	0.98836
O43760	SYNGR2	0.0451233	0.73867	0.967234	0.06026	0.656843	0.911717
O43765	SGTA	-0.00335333	0.97978	0.996982	-0.0339167	0.798098	0.954712
O43768	ENSA	0.0117067	0.923183	0.996982	-0.251623	0.0646377	0.472914
O43776	NARS	0.0651367	0.662451	0.957017	0.145813	0.339932	0.791229
O43795	MYO1B	0.0591167	0.850025	0.995293	-0.513213	0.128167	0.588596
O43805	SSNA1	0.259957	0.510036	0.932571	-0.237423	0.546463	0.870081
O43809	NUDT21	0.287597	0.116199	0.693928	0.09368	0.582182	0.886644
O43815	STRN	0.51897	0.0173059	0.344272	0.298993	0.123542	0.586947
O43818	RRP9	-0.0171867	0.896245	0.996982	0.188107	0.178658	0.651292
O43819	SCO2	0.27927	0.352531	0.881363	0.315803	0.296719	0.759318
O43823	AKAP8	-0.0626733	0.582959	0.942522	0.1629	0.175117	0.646718
O43824	GTPBP6	0.00874333	0.973871	0.996982	-0.213443	0.433227	0.840404
O43837	IDH3B	-0.02386	0.909504	0.996982	-0.592387	0.0193392	0.285684
O43847	NRDC	0.40652	0.0440299	0.527199	0.38126	0.0555309	0.452743
O43852	CALU	-0.305757	0.0568213	0.571588	-0.259123	0.096274	0.555313
O43854	EDIL3	0.0285433	0.912844	0.996982	0.0196567	0.939904	0.988999
O43865	AHCYL1	0.23273	0.115822	0.693928	0.0298133	0.827075	0.96373
O43896	KIF1C	-0.100233	0.653546	0.953953	-0.697447	0.0116856	0.235703
O43920	NDUFS5	-0.186773	0.15748	0.753894	-0.18576	0.159475	0.62761
O43924	PDE6D	1.98049	0.166629	0.766906	2.00773	0.161538	0.628736
O43929	ORC4	-0.706753	0.0541942	0.568087	-0.312287	0.348819	0.796175
O60216	RAD21	0.262783	0.428257	0.908193	-0.341143	0.310208	0.771203
O60220	TIMM8A	-0.709947	0.018191	0.353414	-0.81337	0.00948673	0.206858
O60231	DHX16	-0.162717	0.399526	0.901806	0.0707533	0.708958	0.929576
O60232	SSSCA1	-0.147637	0.331364	0.870527	-0.229437	0.146589	0.616667
O60244	MED14	-0.188783	0.347204	0.881363	-0.148957	0.453469	0.849693
O60256	PRPSAP2	0.0307367	0.920361	0.996982	-0.156513	0.613531	0.901094
O60264	SMARCA5	-0.03143	0.914353	0.996982	0.14425	0.624177	0.901774
O60271	SPAG9	-0.00415333	0.972754	0.996982	0.160923	0.209094	0.683147
O60287	URB1	-0.332587	0.515344	0.932571	0.13605	0.787786	0.953523
O60292	SIPA1L3	2.76887	0.00792084	0.256911	0.571877	0.489763	0.857806
O60293	ZFC3H1	0.469533	0.171118	0.768865	-0.211687	0.517194	0.864441
O60294	LCMT2	0.310633	0.465039	0.922912	0.10025	0.810729	0.9591
O60306	AQR	0.19703	0.628617	0.949608	0.21259	0.602208	0.896403
O60313	OPA1	0.342297	0.253274	0.828693	0.313177	0.292718	0.756906
O60318	MCM3AP	-0.948633	0.121838	0.695583	-0.579227	0.321835	0.778245
O60333	KIF1B	-0.0922633	0.424635	0.908193	-0.00913667	0.935667	0.98836
O60341	KDM1A	-0.00908333	0.974644	0.996982	0.26212	0.371582	0.807883
O60343	TBC1D4	-0.358487	0.265892	0.834308	-0.698293	0.0479984	0.427119
O60347	TBC1D12	-0.0818133	0.877847	0.996982	-0.634883	0.252936	0.72276
O60353	FZD6	-0.201167	0.357449	0.884138	-0.495493	0.0426496	0.403597
O60361	NME2P1	0.07897	0.639655	0.952862	0.125573	0.461358	0.851318
O60443	GSDME	-0.136547	0.636989	0.952862	-0.20113	0.490583	0.857806
O60488	ACSL4	-0.124143	0.496779	0.930424	-0.04222	0.814819	0.960233
O60493	SNX3	-0.185217	0.318775	0.859785	-0.0231767	0.89749	0.9798
O60502	OGA	-0.0206833	0.894569	0.996982	0.147167	0.358755	0.800794
O60504	SORBS3	0.0740733	0.871915	0.996982	0.528953	0.268436	0.734444
O60506	SYNCRIP	-0.18507	0.25929	0.834308	-0.0369	0.814871	0.960233
O60508	CDC40	0.0877767	0.712238	0.965696	0.23508	0.335812	0.787386
O60524	NEMF	0.276413	0.145241	0.73402	-0.0987333	0.580408	0.88575
O60547	GMDS	0.931443	0.0602191	0.582162	0.93767	0.0588592	0.462068
O60551	NMT2	-0.13558	0.497645	0.930424	0.00556	0.977476	0.994851
O60563	CCNT1	0.25464	0.361273	0.885171	0.0841567	0.757222	0.94354
O60566	BUB1B	-0.419913	0.0705661	0.602704	-0.59567	0.018138	0.276462
O60568	PLOD3	-0.63096	0.000340646	0.0430167	-0.95734	1.76704e-05	0.00462974
O60610	DIAPH1	-0.0714233	0.618915	0.945444	0.00341667	0.980864	0.994851
O60645	EXOC3	-0.0604667	0.761146	0.978578	0.416903	0.0616858	0.465051
O60664	PLIN3	0.08118	0.665575	0.957017	0.14719	0.439413	0.841395
O60669	SLC16A7	0.0494167	0.817361	0.994197	0.0249233	0.907156	0.982476
O60678	PRMT3	-0.713443	0.182677	0.778722	-0.55872	0.286342	0.752187
O60684	KPNA6	0.599023	0.112011	0.687259	-0.0689033	0.842541	0.965937
O60701	UGDH	-0.2741	0.14241	0.728447	-0.285683	0.128376	0.588596
O60711	LPXN	-0.345743	0.0354157	0.475567	-0.368567	0.027311	0.336324
O60716	CTNND1	-0.02156	0.86921	0.996982	-0.1126	0.400354	0.82428
O60749	SNX2	0.124917	0.613756	0.945444	0.0430267	0.860982	0.9719
O60762	DPM1	0.103337	0.69301	0.963285	0.251327	0.348476	0.796175
O60763	USO1	0.164517	0.328957	0.870527	-0.0307	0.85107	0.968844
O60783	MRPS14	0.201833	0.690466	0.963285	-0.655463	0.216496	0.686707
O60784	TOM1	1.77525	0.0244919	0.409051	0.343287	0.608044	0.899038
O60812	HNRNPCL1	-0.361577	0.590686	0.942522	0.108757	0.870385	0.97518
O60814	HIST1H2BK	0.0776167	0.729357	0.965882	-0.218187	0.343147	0.791864
O60825	PFKFB2	0.271673	0.309966	0.859785	-0.158377	0.545161	0.870081
O60826	CCDC22	0.00529333	0.983673	0.997134	-0.12165	0.640523	0.905708
O60828	PQBP1	-0.02642	0.849257	0.995293	0.24532	0.105521	0.567727
O60832	DKC1	0.271217	0.107533	0.675731	0.0827	0.595943	0.892268
O60841	EIF5B	0.02723	0.834655	0.994197	-0.00185667	0.988628	0.996964
O60869	EDF1	0.06766	0.680665	0.958122	-0.03521	0.82974	0.964153
O60870	KIN	-0.135203	0.653311	0.953953	0.1212	0.686829	0.920841
O60884	DNAJA2	-0.215663	0.166085	0.766906	-0.303567	0.06418	0.471707
O60885	BRD4	0.0789333	0.62428	0.946892	-0.0159767	0.920436	0.985727
O60888	CUTA	0.17301	0.562985	0.939762	0.09917	0.738397	0.939092
O60925	PFDN1	0.152527	0.516787	0.932571	0.0340133	0.88355	0.977025
O60927	PPP1R11	-0.12429	0.784107	0.98251	-0.00802667	0.985849	0.996143
O60934	NBN	-0.00234667	0.989808	0.998663	-0.30932	0.120321	0.585427
O60936	NOL3	0.0121233	0.952302	0.996982	0.17957	0.387245	0.817448
O60942	RNGTT	0.15498	0.679804	0.958049	0.2691	0.478398	0.851544
O75044	SRGAP2	-0.18665	0.547065	0.937981	-0.06296	0.83737	0.965486
O75083	WDR1	0.05235	0.619919	0.946048	-0.06919	0.51461	0.864441
O75113	N4BP1	0.254757	0.195104	0.788422	0.277323	0.162295	0.629665
O75116	ROCK2	-0.02836	0.826248	0.994197	-0.132673	0.319469	0.777259
O75122	CLASP2	-0.0584367	0.631368	0.950236	-0.0505533	0.677517	0.917703
O75131	CPNE3	-0.0389933	0.749249	0.971788	-0.00278333	0.981737	0.994851
O75146	HIP1R	0.0891467	0.76102	0.978578	0.3043	0.313873	0.773196
O75150	RNF40	-0.0443233	0.765159	0.980103	-0.193253	0.214501	0.686521
O75152	ZC3H11A	0.08453	0.634362	0.951319	-0.0605933	0.732247	0.937228
O75153	CLUH	0.0271567	0.893273	0.996982	-0.31901	0.142158	0.608318
O75157	TSC22D2	0.0767667	0.815551	0.994197	-0.08493	0.796427	0.954712
O75165	DNAJC13	-0.11856	0.604125	0.944118	0.34398	0.155831	0.621102
O75175	CNOT3	0.661823	0.0355767	0.475567	0.255753	0.358501	0.800794
O75179	ANKRD17	-0.300443	0.0529682	0.560486	-0.350377	0.0293838	0.347024
O75182	SIN3B	0.220317	0.166577	0.766906	0.1421	0.355272	0.800456
O75190	DNAJB6	-0.397143	0.0283461	0.43136	-0.59111	0.00406048	0.12222
O75223	GGCT	-0.0228167	0.837269	0.994197	-0.13859	0.233277	0.707744
O75251	NDUFS7	1.13641	0.123955	0.695583	0.397997	0.564115	0.880605
O75306	NDUFS2	0.119893	0.565037	0.939762	-0.49332	0.0385446	0.385843
O75312	ZPR1	-0.255287	0.238471	0.817934	-0.31673	0.152573	0.617813
O75319	DUSP11	-0.4656	0.509164	0.932571	-0.708773	0.323552	0.779449
O75330	HMMR	0.993653	0.0250878	0.410364	-0.64269	0.113551	0.576737
O75340	PDCD6	0.454023	0.0486858	0.545061	0.64809	0.0105479	0.221069
O75347	TBCA	0.26907	0.11165	0.687259	0.0585233	0.707792	0.929327
O75348	ATP6V1G1	0.0319633	0.851937	0.99582	-0.0370133	0.828946	0.96373
O75351	VPS4B	0.159197	0.372261	0.889609	0.159417	0.371633	0.807883
O75362	ZNF217	-1.60819	0.393429	0.899841	0.0164767	0.992855	0.997097
O75367	H2AFY	-0.264943	0.0853775	0.636916	-0.05359	0.70211	0.925941
O75368	SH3BGRL	0.00885	0.96061	0.996982	0.305883	0.115971	0.57869
O75369	FLNB	-0.10739	0.283731	0.84616	-0.02994	0.756993	0.94354
O75376	NCOR1	-0.0415067	0.807625	0.989342	-0.290867	0.11552	0.57869
O75380	NDUFS6	0.0150367	0.918627	0.996982	-0.24122	0.128968	0.589039
O75381	PEX14	0.0984933	0.675151	0.957017	0.05255	0.822356	0.962928
O75390	CS	0.30817	0.126506	0.700795	0.144727	0.446571	0.84429
O75391	SPAG7	0.21839	0.0770966	0.615872	0.219423	0.0759551	0.512578
O75394	MRPL33	0.586273	0.689642	0.963285	1.21445	0.415827	0.831284
O75396	SEC22B	-0.19344	0.296344	0.85297	-0.444073	0.033237	0.360442
O75400	PRPF40A	-0.289937	0.0563568	0.571097	-0.116683	0.396289	0.82325
O75410	TACC1	0.158093	0.450575	0.916704	-0.13575	0.515087	0.864441
O75414	NME6	-0.333553	0.387923	0.897085	-0.188473	0.619937	0.901774
O75427	LRCH4	-0.803283	0.198669	0.79197	0.300123	0.614912	0.90136
O75431	MTX2	0.4431	0.32873	0.870527	1.5564	0.00638087	0.162524
O75436	VPS26A	0.0735	0.765295	0.980103	0.111377	0.652207	0.911043
O75438	NDUFB1	0.13554	0.434401	0.909262	0.442893	0.0273641	0.336324
O75439	PMPCB	-0.09715	0.612036	0.945178	-0.2619	0.192471	0.663511
O75446	SAP30	-0.117747	0.684859	0.960046	-0.483563	0.12185	0.585427
O75475	PSIP1	-0.0472867	0.724381	0.965696	-0.01293	0.922902	0.985745
O75477	ERLIN1	-0.353813	0.0080955	0.259586	-0.44298	0.00233449	0.0911076
O75489	NDUFS3	0.0582233	0.873671	0.996982	-0.00457667	0.99002	0.997097
O75494	SRSF10	-0.113273	0.52809	0.932571	-0.1631	0.370044	0.807566
O75506	HSBP1	0.728487	0.00433694	0.178093	0.339187	0.105065	0.567727
O75521	ECI2	0.442063	0.0144116	0.32369	0.675657	0.00141897	0.0694926
O75525	KHDRBS3	0.28854	0.418649	0.908193	0.05617	0.872314	0.975631
O75528	TADA3	0.130383	0.772401	0.981327	-0.75167	0.122556	0.585427
O75530	EED	0.168227	0.557058	0.939762	0.13947	0.625171	0.901774
O75531	BANF1	-0.700423	0.00727799	0.251798	-0.388507	0.0833399	0.52705
O75533	SF3B1	0.0993633	0.428795	0.908193	-0.00770333	0.950079	0.990715
O75534	CSDE1	-0.05499	0.692511	0.963285	-0.118707	0.401772	0.82606
O75554	WBP4	-0.09912	0.425655	0.908193	0.39211	0.0104205	0.221069
O75569	PRKRA	0.130507	0.449879	0.916704	0.0804733	0.637428	0.905613
O75592	MYCBP2	0.40491	0.173093	0.770007	0.314523	0.278898	0.745848
O75607	NPM3	-0.29012	0.257586	0.834308	0.03415	0.889505	0.978413
O75608	LYPLA1	0.2127	0.246853	0.819669	0.0618767	0.725794	0.935134
O75616	ERAL1	0.0290133	0.850313	0.995293	-0.147047	0.352003	0.799373
O75643	SNRNP200	-0.0292833	0.818232	0.994197	-0.23439	0.093551	0.550751
O75663	TIPRL	0.229133	0.57514	0.941192	-0.267297	0.514731	0.864441
O75674	TOM1L1	0.963417	0.494684	0.930424	2.19249	0.141937	0.608318
O75676	RPS6KA4	0.159613	0.2961	0.85297	0.09713	0.515663	0.864441
O75683	SURF6	0.215853	0.136479	0.719329	0.14409	0.301502	0.762791
O75688	PPM1B	0.0455867	0.7205	0.965696	-0.0924667	0.473611	0.851544
O75691	UTP20	0.174337	0.352701	0.881363	0.47041	0.0285325	0.34331
O75694	NUP155	0.493637	0.0465341	0.538506	0.48218	0.0506831	0.437092
O75695	RP2	0.0737167	0.87792	0.996982	-0.664647	0.190386	0.661082
O75717	WDHD1	-0.0917667	0.558204	0.939762	-0.29712	0.0830649	0.52705
O75718	CRTAP	-0.42919	0.308601	0.859785	-0.521153	0.223224	0.695592
O75764	TCEA3	-1.26595	0.0101949	0.279952	-0.403933	0.318289	0.777074
O75792	RNASEH2A	0.0840633	0.650831	0.953953	0.13618	0.468136	0.851544
O75815	BCAR3	0.0430467	0.849534	0.995293	0.117167	0.608258	0.899038
O75821	EIF3G	0.00980667	0.974771	0.996982	-0.327293	0.30774	0.770244
O75822	EIF3J	-0.161077	0.483698	0.929198	-0.05291	0.815479	0.960233
O75828	CBR3	-0.09947	0.598393	0.943515	-0.03798	0.839392	0.965642
O75832	PSMD10	0.461827	0.0878618	0.643035	0.428073	0.109338	0.573737
O75843	AP1G2	0.78565	0.0253956	0.410364	0.460123	0.147433	0.617771
O75844	ZMPSTE24	0.03728	0.906097	0.996982	-0.292313	0.367577	0.805828
O75874	IDH1	0.0998367	0.497696	0.930424	-0.254913	0.107073	0.567727
O75880	SCO1	0.16398	0.587598	0.942522	0.09608	0.749151	0.942439
O75886	STAM2	0.239863	0.169519	0.767513	-0.0976333	0.556113	0.874618
O75896	TUSC2	0.522813	0.145288	0.73402	0.000343333	0.999181	0.999404
O75915	ARL6IP5	0.119837	0.771344	0.981077	-0.10705	0.795055	0.954712
O75923	DYSF	-0.18839	0.771747	0.981077	0.03045	0.962502	0.991307
O75925	PIAS1	0.301013	0.170971	0.768865	0.342547	0.125274	0.588431
O75934	BCAS2	-0.124867	0.53192	0.935268	-0.430033	0.0543654	0.450576
O75935	DCTN3	0.12268	0.380432	0.896502	0.05467	0.690051	0.921166
O75937	DNAJC8	0.03508	0.857043	0.996982	0.08629	0.659377	0.911717
O75940	SMNDC1	0.0317067	0.852321	0.99582	0.226073	0.207408	0.683065
O75947	ATP5PD	0.201137	0.084452	0.632342	0.125077	0.255848	0.724336
O75955	FLOT1	0.10406	0.572975	0.939762	-0.134367	0.469705	0.851544
O75962	TRIO	0.02057	0.881436	0.996982	0.02015	0.883836	0.977025
O75964	ATP5MG	0.318213	0.204404	0.793978	-0.49459	0.0638715	0.470987
O75976	CPD	0.0731133	0.731787	0.965882	0.0223167	0.91639	0.985269
O76003	GLRX3	-1.69431	0.000233875	0.031722	-2.02152	6.79715e-05	0.0117016
O76021	RSL1D1	0.0819733	0.622707	0.946677	0.04451	0.788204	0.9537
O76024	WFS1	-0.17284	0.595929	0.943051	-0.125073	0.699951	0.92455
O76031	CLPX	-0.0921767	0.550731	0.93836	0.110253	0.477577	0.851544
O76054	SEC14L2	0.66973	0.342267	0.879945	-0.0356667	0.958454	0.9912
O76070	SNCG	-0.147387	0.370485	0.887262	-0.160237	0.332435	0.785971
O76071	CIAO1	-0.2432	0.133181	0.714768	-0.32255	0.0573721	0.459489
O76080	ZFAND5	-0.222757	0.0869902	0.641463	-0.1911	0.132968	0.593386
O76094	SRP72	-0.0868767	0.43597	0.909262	0.05761	0.60147	0.8959
O94760	DDAH1	-1.03308	0.0152531	0.327913	-0.106017	0.760967	0.944396
O94762	RECQL5	-0.203537	0.615373	0.945444	0.302973	0.458915	0.851315
O94763	URI1	0.393943	0.0746173	0.612661	-0.520107	0.0267798	0.336324
O94776	MTA2	0.00315333	0.975468	0.996982	-0.06662	0.521517	0.866806
O94782	USP1	-0.18827	0.418007	0.908193	-0.194677	0.403017	0.826721
O94804	STK10	-0.22305	0.426682	0.908193	0.00760667	0.977922	0.994851
O94808	GFPT2	0.152617	0.473865	0.923788	0.00951333	0.96379	0.991479
O94826	TOMM70	0.03449	0.780909	0.982128	-0.04852	0.696301	0.923723
O94842	TOX4	0.0904367	0.717744	0.965696	-0.21673	0.395544	0.82325
O94851	MICAL2	-0.02805	0.89808	0.996982	-0.26437	0.247783	0.719307
O94855	SEC24D	-0.672343	0.416107	0.908193	-0.58368	0.477931	0.851544
O94874	UFL1	-0.396337	0.109958	0.681678	0.26301	0.267297	0.734444
O94880	PHF14	-0.34906	0.0558906	0.571097	-0.569517	0.00648088	0.162524
O94888	UBXN7	-0.0449667	0.778781	0.982128	0.115847	0.475496	0.851544
O94901	SUN1	-0.325817	0.0675782	0.599791	-0.52852	0.00892893	0.202873
O94903	PLPBP	-0.151303	0.498183	0.930424	0.186127	0.408189	0.828507
O94905	ERLIN2	-0.144417	0.592111	0.942522	-0.434857	0.131198	0.590411
O94906	PRPF6	0.0705867	0.572513	0.939762	-0.04524	0.715924	0.93234
O94907	DKK1	-1.62732	0.024017	0.409051	-1.61563	0.024771	0.324196
O94913	PCF11	0.163533	0.450106	0.916704	0.0205533	0.922979	0.985745
O94915	FRYL	-0.0782733	0.781647	0.982128	0.161567	0.570339	0.882587
O94919	ENDOD1	-0.725243	0.0218505	0.380139	0.306693	0.264936	0.734444
O94925	GLS	-0.129977	0.637604	0.952862	0.0709633	0.796032	0.954712
O94927	HAUS5	0.176627	0.393122	0.899597	0.04081	0.840056	0.965642
O94964	SOGA1	-0.307937	0.774264	0.981675	-0.210253	0.84453	0.966287
O94966	USP19	-0.0483333	0.84819	0.995293	-0.0791767	0.754311	0.94354
O94973	AP2A2	-0.16304	0.880911	0.996982	1.11857	0.319455	0.777259
O94979	SEC31A	0.05004	0.674966	0.957017	0.15638	0.210771	0.683999
O94992	HEXIM1	0.15384	0.293769	0.852899	0.139887	0.336857	0.788406
O95067	CCNB2	0.43277	0.31721	0.859785	0.58014	0.190482	0.661082
O95071	UBR5	0.51228	0.309399	0.859785	1.18268	0.0364465	0.377778
O95081	AGFG2	-0.427147	0.642477	0.952862	1.10484	0.247283	0.719307
O95084	PRSS23	-1.98452	6.21112e-07	0.000627538	-1.34593	1.20979e-05	0.00361
O95104	SCAF4	0.184793	0.270131	0.836281	-0.0684633	0.67244	0.915092
O95149	SNUPN	0.744583	0.0976847	0.663763	1.45854	0.00622521	0.162
O95155	UBE4B	-0.0981767	0.6409	0.952862	0.261043	0.233344	0.707744
O95159	ZFPL1	0.18475	0.31066	0.859785	0.11933	0.50441	0.862391
O95163	ELP1	0.794687	0.0508313	0.552235	0.35655	0.333659	0.785971
O95168	NDUFB4	0.235667	0.58237	0.942522	-0.48212	0.274674	0.743291
O95182	NDUFA7	0.0360067	0.787357	0.984499	-0.00128667	0.992291	0.997097
O95197	RTN3	0.1756	0.535537	0.93709	0.2422	0.39794	0.82325
O95202	LETM1	0.150363	0.286194	0.847225	-0.05134	0.706684	0.92869
O95208	EPN2	0.0562967	0.805618	0.989342	-0.171733	0.460008	0.851318
O95210	STBD1	0.800367	0.217644	0.801303	-0.46782	0.4568	0.850917
O95218	ZRANB2	-0.253087	0.0771903	0.615872	-0.38897	0.014248	0.250125
O95219	SNX4	-0.03893	0.771973	0.981077	0.141663	0.306918	0.769616
O95229	ZWINT	0.0395067	0.781807	0.982128	-0.0432567	0.76181	0.944718
O95232	LUC7L3	0.0889033	0.704703	0.965696	-0.0106533	0.96361	0.991479
O95235	KIF20A	-0.01443	0.917022	0.996982	-0.05399	0.697987	0.92455
O95239	KIF4A	-0.0419133	0.801359	0.987831	-0.02823	0.86529	0.97337
O95249	GOSR1	-0.0384367	0.822778	0.994197	-0.0724167	0.67431	0.916121
O95251	KAT7	0.48928	0.0198189	0.371806	0.443147	0.0302733	0.349496
O95260	ATE1	-2.46284	0.00136472	0.0793311	-0.212	0.691796	0.922185
O95263	PDE8B	0.38771	0.429394	0.908193	-0.401453	0.413885	0.830791
O95292	VAPB	0.212497	0.0939471	0.655953	0.0831667	0.478685	0.851544
O95295	SNAPIN	0.0567333	0.83525	0.994197	0.241127	0.387722	0.817448
O95298	NDUFC2	-1.03666	0.206678	0.793978	-0.41744	0.595328	0.892096
O95299	NDUFA10	1.0483	0.31759	0.859785	0.370967	0.715923	0.93234
O95302	FKBP9	-1.16099	0.00106379	0.0671063	-1.42123	0.000283907	0.0244378
O95319	CELF2	0.330063	0.626748	0.947895	0.328617	0.628236	0.90224
O95336	PGLS	-0.0317267	0.870793	0.996982	-0.146887	0.459132	0.851315
O95340	PAPSS2	0.18193	0.201105	0.793978	0.130023	0.348734	0.796175
O95347	SMC2	0.0735967	0.615538	0.945444	0.09336	0.526133	0.867276
O95359	TACC2	-0.0637767	0.678673	0.95707	-0.00326667	0.982976	0.99507
O95361	TRIM16	0.440073	0.1987	0.79197	0.16658	0.610379	0.90048
O95365	ZBTB7A	-1.56928	0.0989216	0.665542	-0.1316	0.879601	0.97683
O95372	LYPLA2	-0.0106167	0.958494	0.996982	0.0189433	0.926027	0.986411
O95373	IPO7	0.0588467	0.759143	0.978324	-0.0867867	0.652296	0.911043
O95376	ARIH2	0.0935733	0.625918	0.94777	-0.264607	0.189465	0.661082
O95391	SLU7	-0.20627	0.456391	0.91894	-0.0826333	0.761938	0.944718
O95394	PGM3	0.139623	0.316879	0.859785	-0.0763867	0.575372	0.88379
O95396	MOCS3	0.611167	0.225248	0.807862	-0.729997	0.155085	0.619234
O95400	CD2BP2	0.0239067	0.933078	0.996982	-0.406297	0.178829	0.651292
O95425	SVIL	0.10049	0.578294	0.941192	0.205347	0.270304	0.737282
O95429	BAG4	-0.0811433	0.505671	0.931914	-0.164703	0.194811	0.664006
O95433	AHSA1	0.03327	0.778462	0.982128	-0.14725	0.233594	0.707744
O95453	PARN	0.263513	0.122387	0.695583	-0.0147333	0.925501	0.986411
O95456	PSMG1	0.192393	0.21542	0.801303	0.16638	0.278251	0.745848
O95466	FMNL1	0.0554267	0.774332	0.981675	-0.126637	0.517068	0.864441
O95470	SGPL1	0.0173733	0.954752	0.996982	-0.05712	0.852163	0.96921
O95478	NSA2	-0.0831233	0.64316	0.953054	-0.0119	0.946756	0.988999
O95487	SEC24B	0.40067	0.0899776	0.646197	0.185537	0.398335	0.82325
O95551	TDP2	0.105963	0.7999	0.987831	-0.85641	0.0667821	0.477762
O95571	ETHE1	-0.0554967	0.790102	0.985833	0.259903	0.23321	0.707744
O95573	ACSL3	-0.0333033	0.90337	0.996982	-0.03168	0.908054	0.982938
O95602	POLR1A	-0.158997	0.596091	0.943051	0.0960333	0.747455	0.941894
O95613	PCNT	-0.33777	0.365165	0.885747	-0.36153	0.334214	0.786308
O95619	YEATS4	-0.04334	0.753796	0.97516	0.0695067	0.616721	0.901774
O95625	ZBTB11	-0.20422	0.396461	0.900564	-0.33744	0.176908	0.649814
O95628	CNOT4	0.75437	0.0257648	0.411868	-0.150803	0.600466	0.895597
O95630	STAMBP	0.28027	0.0623439	0.58546	-0.24916	0.0905734	0.543473
O95671	ASMTL	-0.0758167	0.853852	0.996023	-1.10565	0.0239418	0.321276
O95696	BRD1	0.237683	0.604039	0.944118	-0.41	0.378953	0.813145
O95714	HERC2	-0.96315	0.218068	0.801303	-1.30886	0.106699	0.567727
O95721	SNAP29	0.06192	0.822032	0.994197	0.2229	0.42694	0.835896
O95747	OXSR1	-0.0211733	0.873574	0.996982	-0.08524	0.526878	0.867276
O95757	HSPA4L	-0.11217	0.566855	0.939762	-0.44677	0.0444081	0.411533
O95758	PTBP3	0.78562	0.0785794	0.619942	0.30961	0.450279	0.849044
O95777	LSM8	0.227603	0.314727	0.859785	0.0907	0.680415	0.918241
O95782	AP2A1	-0.152423	0.415973	0.908193	0.276827	0.157713	0.62471
O95785	WIZ	0.02988	0.892559	0.996982	0.51312	0.0433263	0.407413
O95786	DDX58	0.162547	0.429505	0.908193	0.108537	0.593721	0.891276
O95793	STAU1	-0.0107433	0.925012	0.996982	-0.00552	0.96142	0.9912
O95801	TTC4	0.00726	0.965585	0.996982	-0.254307	0.157297	0.62471
O95810	CAVIN2	-0.408447	0.540171	0.93709	0.20835	0.752534	0.94354
O95816	BAG2	0.142773	0.491693	0.930424	0.254617	0.2346	0.709026
O95817	BAG3	-0.0320267	0.837332	0.994197	0.148857	0.352966	0.800342
O95819	MAP4K4	0.358943	0.0514036	0.554175	0.264633	0.130261	0.590411
O95825	CRYZL1	0.01654	0.939292	0.996982	0.30541	0.18458	0.65622
O95831	AIFM1	0.11124	0.4339	0.909262	0.232873	0.122676	0.585427
O95833	CLIC3	-0.951453	0.00547417	0.209816	-0.3385	0.217785	0.687112
O95834	EML2	-0.384763	0.499819	0.930424	0.04425	0.93723	0.988804
O95835	LATS1	0.497547	0.132787	0.714197	0.454323	0.165074	0.634302
O95861	BPNT1	0.18425	0.276287	0.838414	-0.217517	0.205058	0.679881
O95864	FADS2	-0.273263	0.270725	0.836281	-0.0607933	0.799116	0.954712
O95865	DDAH2	0.557727	0.0764343	0.615026	0.435693	0.150952	0.617771
O95881	TXNDC12	-0.0599833	0.783703	0.98251	0.230627	0.306679	0.769448
O95905	ECD	-0.277063	0.117669	0.693928	-0.38904	0.0391148	0.385843
O95926	SYF2	-0.39247	0.274345	0.837935	-0.270897	0.441459	0.841555
O95983	MBD3	0.314877	0.165917	0.766906	0.385497	0.0988894	0.561142
O95985	TOP3B	-0.31319	0.41752	0.908193	0.162953	0.66833	0.914319
O95994	AGR2	-0.232593	0.785296	0.982871	1.16269	0.196466	0.664006
O95999	BCL10	-0.230183	0.344726	0.881363	0.00012	0.999595	0.999595
O96000	NDUFB10	-0.212737	0.387923	0.897085	-0.675453	0.019774	0.289243
O96005	CLPTM1	-0.187257	0.560789	0.939762	0.43935	0.192142	0.663511
O96008	TOMM40	-0.359193	0.0286435	0.43136	-0.65592	0.00123109	0.0640739
O96013	PAK4	0.0252133	0.841673	0.994454	-0.09222	0.471969	0.851544
O96019	ACTL6A	0.248293	0.118151	0.693928	0.0391467	0.789724	0.953782
O96028	NSD2	-0.44884	0.0298903	0.43908	-0.303293	0.112974	0.576107
O96033	MOCS2	0.612123	0.0145474	0.32369	0.0899433	0.66098	0.912287
P00167	CYB5A	0.29057	0.131595	0.713671	0.116267	0.520793	0.866314
P00338	LDHA	0.0237133	0.837107	0.994197	-0.02815	0.807289	0.957489
P00367	GLUD1	-0.00658333	0.949885	0.996982	-0.1457	0.188906	0.661082
P00374	DHFR	0.155037	0.689637	0.963285	0.12552	0.746018	0.941894
P00387	CYB5R3	-0.05949	0.889717	0.996982	-0.140167	0.744589	0.941894
P00390	GSR	-0.187153	0.150444	0.738364	-0.259123	0.0587205	0.462068
P00403	MT-CO2	0.599197	0.31215	0.859785	-0.678197	0.25682	0.724338
P00441	SOD1	-0.66004	0.0135174	0.317661	-0.642833	0.0153137	0.2616
P00491	PNP	0.0117833	0.955373	0.996982	-0.0395033	0.851338	0.968861
P00492	HPRT1	0.0242533	0.841174	0.994454	0.112723	0.364041	0.803645
P00505	GOT2	0.21946	0.325746	0.868862	-0.291823	0.20128	0.671646
P00519	ABL1	-0.2855	0.352179	0.881363	-0.0253133	0.932381	0.98824
P00533	EGFR	-1.59885	1.21338e-05	0.00362073	-1.33587	4.55546e-05	0.00926828
P00558	PGK1	-0.05687	0.616721	0.945444	-0.0661633	0.561483	0.878145
P00568	AK1	-0.280683	0.248912	0.821745	-0.4728	0.06937	0.489388
P00749	PLAU	-2.3589	0.00157305	0.0880119	-3.47204	0.000123241	0.014403
P01023	A2M	0.341767	0.554994	0.939762	-0.0907333	0.874159	0.975904
P01024	C3	1.88018	0.210214	0.800034	1.6832	0.257398	0.725512
P01033	TIMP1	-1.0659	0.134836	0.716487	-0.722393	0.292496	0.756906
P01034	CST3	-0.27726	0.469148	0.923148	-0.375237	0.333809	0.785971
P01111	NRAS	-0.362473	0.203801	0.793978	-0.315113	0.263424	0.733995
P01112	HRAS	-0.230963	0.15396	0.747586	-0.422497	0.0203768	0.295167
P01116	KRAS	-0.180207	0.572198	0.939762	0.0893367	0.777785	0.951722
P01130	LDLR	-0.44678	0.111879	0.687259	-1.10295	0.00222116	0.0887669
P01892	HLA-A	-0.353293	0.0291319	0.431769	-0.415587	0.0141852	0.250125
P02545	LMNA	-0.0579367	0.570162	0.939762	0.0123533	0.902667	0.981238
P02649	APOE	0.920247	0.00179033	0.0935873	0.19677	0.357215	0.800456
P02656	APOC3	1.17125	0.0627839	0.58546	0.473727	0.408202	0.828507
P02751	FN1	0.353287	0.404782	0.904545	0.182127	0.662364	0.913183
P02765	AHSG	-1.26039	0.0636647	0.586978	-2.20347	0.00548861	0.149799
P02768	ALB	0.33671	0.566114	0.939762	-0.118107	0.839004	0.965642
P02771	AFP	-0.00218333	0.997388	0.998711	-0.937317	0.184875	0.656227
P02774	GC	-1.967	0.00189822	0.0965502	-2.7755	0.000204947	0.0183469
P02786	TFRC	0.00880667	0.962385	0.996982	-0.352053	0.0873845	0.535799
P02787	TF	0.52171	0.320541	0.862225	-0.936583	0.0936375	0.550751
P02788	LTF	-0.773163	0.280187	0.842891	-1.64112	0.0392487	0.385843
P02792	FTL	0.920197	8.54332e-05	0.0173818	0.403507	0.0130106	0.244687
P02794	FTH1	0.177117	0.788048	0.984662	-0.65572	0.333329	0.785971
P02795	MT2A	-4.4202	7.97342e-07	0.000627538	-4.76389	4.44996e-07	0.00042349
P04004	VTN	-0.684577	0.152407	0.74473	-1.22594	0.0219585	0.308108
P04040	CAT	-0.0671867	0.641206	0.952862	-0.08686	0.548729	0.870653
P04049	RAF1	0.114947	0.487187	0.930391	-0.05524	0.735399	0.93775
P04075	ALDOA	-0.00323333	0.976973	0.996982	-0.00929333	0.933894	0.98836
P04080	CSTB	0.215107	0.162244	0.760938	0.100687	0.49188	0.857806
P04083	ANXA1	-0.08977	0.567013	0.939762	-0.05913	0.704434	0.927431
P04114	APOB	-0.02874	0.89191	0.996982	-0.0111933	0.957771	0.9912
P04150	NR3C1	-0.843307	0.156482	0.752322	-0.645347	0.265782	0.734444
P04179	SOD2	0.21955	0.242592	0.817934	0.124007	0.496448	0.859947
P04181	OAT	0.224033	0.477725	0.924764	0.0922833	0.766876	0.947168
P04183	TK1	-0.18253	0.497318	0.930424	0.0835333	0.753284	0.94354
P04264	KRT1	-0.461497	0.750222	0.972486	0.20785	0.885694	0.977649
P04350	TUBB4A	-0.0150867	0.974266	0.996982	-0.244747	0.603925	0.89692
P04406	GAPDH	-0.0401833	0.696058	0.963918	0.0258433	0.801063	0.955439
P04632	CAPNS1	-0.243103	0.451891	0.916704	-0.12566	0.693493	0.922185
P04637	TP53	-0.00732333	0.957691	0.996982	0.00791	0.954306	0.9912
P04732	MT1E	-4.7793	5.18117e-07	0.000627538	-4.83535	4.73067e-07	0.00042349
P04792	HSPB1	0.32141	0.145578	0.73402	0.222877	0.296185	0.759318
P04818	TYMS	-0.301267	0.198378	0.79197	0.0662367	0.76582	0.946559
P04843	RPN1	-0.2344	0.114633	0.692353	-0.165697	0.246308	0.719307
P04844	RPN2	-0.564317	0.178797	0.775479	-0.110617	0.780153	0.952896
P04899	GNAI2	0.39671	0.0164249	0.335698	0.120827	0.384603	0.816643
P04920	SLC4A2	0.22094	0.113276	0.691316	0.178003	0.189988	0.661082
P05023	ATP1A1	0.0136033	0.926194	0.996982	-0.0800567	0.589098	0.889609
P05026	ATP1B1	-0.839823	0.00612962	0.228635	-0.838953	0.0061636	0.162
P05067	APP	-1.03194	0.0129785	0.31744	-1.13985	0.00790462	0.187202
P05091	ALDH2	0.211753	0.158315	0.755375	0.0246867	0.860654	0.9719
P05114	HMGN1	-0.0422633	0.77418	0.981675	0.105717	0.479011	0.851544
P05121	SERPINE1	-0.658523	0.189835	0.788422	-0.85179	0.100881	0.563725
P05141	SLC25A5	-0.04504	0.70775	0.965696	-0.04816	0.688724	0.921042
P05161	ISG15	0.304763	0.440441	0.91294	0.81207	0.0622948	0.465495
P05198	EIF2S1	0.129427	0.365657	0.885747	-0.0430733	0.757847	0.943566
P05204	HMGN2	0.00482	0.970212	0.996982	0.02965	0.818614	0.960449
P05362	ICAM1	-0.703697	0.00342452	0.15483	-1.30166	6.21181e-05	0.0111216
P05386	RPLP1	-1.16499	0.0248445	0.410055	-0.844793	0.0809301	0.52499
P05387	RPLP2	0.0518933	0.781241	0.982128	-0.12931	0.494471	0.857806
P05388	RPLP0	0.260417	0.243302	0.817934	0.0189367	0.929302	0.988018
P05412	JUN	-0.18322	0.633226	0.951319	0.345507	0.376895	0.812438
P05455	SSB	-0.0609867	0.557108	0.939762	-0.03465	0.736774	0.93775
P05556	ITGB1	-0.67727	0.00069771	0.062459	-0.602097	0.00146298	0.0695929
P05783	KRT18	0.0364633	0.78164	0.982128	0.201133	0.152211	0.617813
P05787	KRT8	0.0206867	0.860357	0.996982	0.208623	0.104026	0.567727
P06132	UROD	-0.215917	0.629267	0.949641	0.79824	0.100385	0.562356
P06396	GSN	0.01544	0.95064	0.996982	0.296297	0.254976	0.724001
P06400	RB1	0.0605633	0.731359	0.965882	-0.01725	0.921828	0.985745
P06454	PTMA	-0.0536833	0.637188	0.952862	0.10748	0.355075	0.800456
P06493	CDK1	0.234737	0.0710414	0.602704	0.192347	0.126715	0.588596
P06576	ATP5F1B	0.219117	0.0589682	0.575574	0.26913	0.0269124	0.336324
P06703	S100A6	0.457387	0.0143948	0.32369	0.4242	0.0203297	0.295167
P06730	EIF4E	0.0396267	0.824065	0.994197	-0.05436	0.76071	0.944396
P06733	ENO1	-0.05354	0.66079	0.957017	-0.0183367	0.879877	0.97683
P06737	PYGL	-0.562293	0.0416521	0.512042	-0.19472	0.42634	0.835896
P06744	GPI	-0.154263	0.384587	0.897085	-0.13651	0.439266	0.841395
P06746	POLB	0.305833	0.368622	0.885747	-0.266647	0.430287	0.838321
P06748	NPM1	0.32577	0.0341377	0.463031	-0.02516	0.84898	0.967743
P06753	TPM3	0.15485	0.276522	0.838558	0.213807	0.145429	0.614074
P06756	ITGAV	-1.22135	0.0410024	0.505868	-2.17087	0.00249995	0.093248
P07099	EPHX1	0.72221	0.528582	0.932571	0.554077	0.626951	0.90224
P07108	DBI	0.149877	0.306441	0.859785	0.128373	0.376846	0.812438
P07195	LDHB	0.0405533	0.764179	0.980103	0.216083	0.136477	0.600826
P07199	CENPB	-0.02049	0.945149	0.996982	0.186367	0.536515	0.869021
P07203	GPX1	0.03982	0.947688	0.996982	-1.73713	0.0181666	0.276462
P07237	P4HB	-0.291363	0.0190724	0.363507	-0.17298	0.120781	0.585427
P07305	H1F0	-0.0510867	0.726775	0.965696	-0.0130167	0.928794	0.987712
P07339	CTSD	-0.57118	0.00253994	0.123574	-0.522233	0.00423699	0.124797
P07355	ANXA2	0.0677133	0.563695	0.939762	0.0320433	0.782909	0.953033
P07384	CAPN1	-0.00806333	0.967018	0.996982	0.0501567	0.797436	0.954712
P07437	TUBB	0.0543067	0.602732	0.944118	-0.0333767	0.747727	0.941972
P07477	PRSS1	0.1222	0.759316	0.978324	-0.354083	0.385016	0.816744
P07602	PSAP	-4.75478	2.59422e-07	0.000580586	-5.77087	5.63778e-08	0.000252347
P07686	HEXB	-0.30584	0.646617	0.953264	-0.462507	0.491845	0.857806
P07711	CTSL	-0.582607	0.0752378	0.614066	-0.997067	0.00804472	0.189517
P07737	PFN1	-0.14752	0.316736	0.859785	-0.0271733	0.849012	0.967743
P07741	APRT	0.147337	0.169526	0.767513	0.0324033	0.748528	0.942185
P07814	EPRS	0.0129867	0.913948	0.996982	0.08403	0.491016	0.857806
P07858	CTSB	-0.37108	0.100997	0.665542	-0.6058	0.0163397	0.262611
P07900	HSP90AA1	-0.02247	0.833741	0.994197	0.0144233	0.89273	0.979547
P07910	HNRNPC	-0.0603867	0.68194	0.958377	-0.129513	0.388432	0.817791
P07919	UQCRH	-1.9905	1.15654e-05	0.00362073	-2.39454	2.85445e-06	0.00182522
P07942	LAMB1	-0.799063	0.000207139	0.0309051	-0.546273	0.00237327	0.0911076
P07948	LYN	0.388737	0.130732	0.711265	-0.296903	0.234555	0.709026
P07951	TPM2	0.00453667	0.995779	0.998711	-0.99984	0.26327	0.733995
P07954	FH	-0.174653	0.451848	0.916704	0.06952	0.761013	0.944396
P07992	ERCC1	0.00267333	0.987099	0.997134	-0.02311	0.888905	0.978413
P07996	THBS1	-1.41581	0.000463205	0.0518326	-1.05747	0.00284358	0.101015
P08047	SP1	-1.16765	9.55867e-05	0.018602	-1.67202	6.86492e-06	0.00341415
P08133	ANXA6	0.22704	0.0820416	0.632342	0.0973067	0.419368	0.831306
P08134	RHOC	0.222037	0.15136	0.741232	0.0689767	0.635634	0.905506
P08174	CD55	-4.76472	2.21647e-06	0.00134646	-3.59471	1.86183e-05	0.00462974
P08195	SLC3A2	-0.128437	0.533941	0.935755	0.291423	0.178329	0.651292
P08237	PFKM	0.105877	0.426833	0.908193	0.14063	0.298417	0.760054
P08238	HSP90AB1	0.201753	0.123707	0.695583	0.114657	0.357148	0.800456
P08240	SRPRA	-0.171277	0.438801	0.910979	-0.31143	0.176608	0.649546
P08243	ASNS	-0.0339033	0.779636	0.982128	0.07794	0.524533	0.86701
P08397	HMBS	0.16332	0.242023	0.817934	-0.222193	0.123855	0.587262
P08559	PDHA1	-0.28703	0.187276	0.783605	-0.362243	0.106179	0.567727
P08574	CYC1	0.192493	0.67778	0.957017	0.368987	0.432489	0.839907
P08579	SNRPB2	0.32454	0.014027	0.320332	0.184273	0.113903	0.577385
P08581	MET	-0.504623	0.0151836	0.327913	-0.65577	0.00393441	0.12222
P08582	MELTF	-0.887797	0.00697181	0.247665	-1.92623	5.01897e-05	0.00936039
P08621	SNRNP70	-0.0103633	0.948091	0.996982	0.02395	0.880475	0.976947
P08648	ITGA5	-1.44826	0.00100607	0.0671063	-2.00218	0.000115346	0.0139538
P08651	NFIC	-0.0523067	0.761974	0.978651	-0.144153	0.412773	0.829996
P08670	VIM	-0.103107	0.396016	0.900564	0.0586167	0.62399	0.901774
P08708	RPS17	-0.04204	0.899733	0.996982	0.27167	0.42497	0.834284
P08727	KRT19	0.12924	0.297672	0.853808	0.119707	0.332404	0.785971
P08729	KRT7	0.06535	0.563499	0.939762	0.11804	0.308029	0.770244
P08754	GNAI3	0.438577	0.0617649	0.58546	0.79562	0.00426585	0.124797
P08758	ANXA5	0.0157767	0.890698	0.996982	0.0237333	0.836348	0.965486
P08865	RPSA	0.05729	0.667157	0.957017	0.0283967	0.830444	0.964564
P09001	MRPL3	-0.0774133	0.736882	0.967234	-0.0622467	0.786768	0.953064
P09012	SNRPA	0.340543	0.0568268	0.571588	0.2052	0.217341	0.687112
P09104	ENO2	0.188703	0.0986571	0.665444	0.03946	0.706471	0.928682
P09110	ACAA1	0.80371	0.0471077	0.538506	0.76683	0.0557403	0.453625
P09132	SRP19	0.286007	0.616406	0.945444	0.681167	0.249572	0.719307
P09211	GSTP1	0.322717	0.265194	0.834308	0.60323	0.0553105	0.452352
P09234	SNRPC	-0.382887	0.120218	0.695583	-0.101197	0.658257	0.911717
P09382	LGALS1	-0.0862233	0.626341	0.94777	0.10868	0.541228	0.869021
P09417	QDPR	-0.0507733	0.852191	0.99582	0.182237	0.50923	0.862769
P09429	HMGB1	-0.0114033	0.927162	0.996982	0.113057	0.376893	0.812438
P09493	TPM1	0.11964	0.298528	0.853808	-0.108943	0.341023	0.791864
P09496	CLTA	0.221287	0.169444	0.767513	0.0293167	0.846513	0.967073
P09497	CLTB	-0.0484467	0.66929	0.957017	-0.269147	0.0389303	0.385843
P09525	ANXA4	-0.0972	0.62606	0.94777	0.0485467	0.80662	0.957421
P09543	CNP	0.161677	0.423514	0.908193	0.157077	0.4363	0.840404
P09601	HMOX1	0.433023	0.263723	0.834308	0.499623	0.202837	0.674515
P09622	DLD	0.0968767	0.496487	0.930424	0.03049	0.828243	0.96373
P09651	HNRNPA1	-0.02804	0.82316	0.994197	-0.0403367	0.748261	0.942115
P09661	SNRPA1	0.0638	0.717395	0.965696	-0.0488033	0.781508	0.952896
P09669	COX6C	0.251933	0.181565	0.778202	-0.318153	0.10173	0.564969
P09874	PARP1	0.05169	0.669739	0.957017	0.04101	0.734517	0.937228
P09884	POLA1	-0.179577	0.226742	0.80933	-0.51195	0.00568958	0.152967
P09913	IFIT2	0.677003	0.00293526	0.138297	0.149253	0.381355	0.815007
P09914	IFIT1	0.53333	0.0392075	0.498039	0.208713	0.364118	0.803645
P09960	LTA4H	0.0485767	0.749077	0.971788	0.0719767	0.636875	0.905613
P09972	ALDOC	-0.0719167	0.730599	0.965882	0.13121	0.533477	0.869021
P0C7P0	CISD3	0.30017	0.415439	0.908193	-0.857573	0.0395206	0.386578
P0C7P4	UQCRFS1P1	0.282987	0.32428	0.867615	0.13872	0.620664	0.901774
P0CG12	CHTF8	-0.122183	0.403375	0.903526	-0.0347367	0.808314	0.958414
P0DMV9	HSPA1B	0.10132	0.398836	0.901806	0.171587	0.169521	0.6402
P0DP25	CALM3	0.08131	0.564808	0.939762	0.0122933	0.929902	0.988236
P0DPB6	POLR1D	1.00697	0.094384	0.655953	0.62457	0.273394	0.741644
P10109	FDX1	-0.630123	0.0073182	0.251798	-0.551847	0.0141645	0.250125
P10155	TROVE2	0.0201133	0.928008	0.996982	0.03214	0.88525	0.977563
P10253	GAA	0.74432	0.403207	0.903526	1.00885	0.265771	0.734444
P10321	HLA-C	-0.0584967	0.82109	0.994197	-0.433477	0.121299	0.585427
P10412	HIST1H1E	0.0559067	0.596514	0.943051	0.00494667	0.962297	0.991307
P10515	DLAT	-0.10161	0.707461	0.965696	-0.1283	0.636525	0.905613
P10599	TXN	0.268013	0.360654	0.885171	0.53009	0.0912515	0.545264
P10606	COX5B	0.20023	0.122496	0.695583	0.02158	0.857116	0.971614
P10619	CTSA	0.386237	0.0489555	0.545061	-0.144337	0.411802	0.829611
P10644	PRKAR1A	-0.05498	0.794471	0.986779	-0.165433	0.441023	0.84155
P10746	UROS	0.0552733	0.648531	0.953309	0.0125733	0.91689	0.985269
P10768	ESD	0.20909	0.44145	0.91294	0.115957	0.665303	0.914319
P10809	HSPD1	0.0572733	0.654754	0.954058	0.144573	0.274687	0.743291
P11021	HSPA5	-0.296973	0.0316321	0.444418	-0.387577	0.00941971	0.206858
P11047	LAMC1	-1.00542	0.000903514	0.0652279	-1.05143	0.000678447	0.0433818
P11117	ACP2	0.290213	0.237097	0.816344	-0.140893	0.552376	0.873223
P11142	HSPA8	0.08742	0.549528	0.93836	0.0760833	0.601449	0.8959
P11166	SLC2A1	-0.521703	0.0379431	0.49049	-0.27006	0.235115	0.709147
P11171	EPB41	-0.0705433	0.795169	0.986779	0.00782333	0.976982	0.994851
P11172	UMPS	0.0969867	0.571319	0.939762	0.262137	0.149092	0.617771
P11177	PDHB	-0.0936433	0.502663	0.930924	0.0177767	0.897309	0.9798
P11182	DBT	0.841197	0.117686	0.693928	1.13274	0.0458178	0.421379
P11216	PYGB	0.0185733	0.850731	0.995343	0.0239	0.808801	0.958483
P11217	PYGM	-0.811453	0.400687	0.902604	-0.357667	0.705914	0.928223
P11233	RALA	0.137043	0.616861	0.945444	-0.175197	0.524545	0.86701
P11234	RALB	-0.19255	0.36323	0.885747	-0.216927	0.30902	0.77057
P11274	BCR	0.628357	0.162337	0.760938	0.0459067	0.913298	0.98478
P11310	ACADM	0.17953	0.331666	0.870527	0.0562633	0.754428	0.94354
P11387	TOP1	-0.0389733	0.761517	0.978625	-0.01981	0.877132	0.975904
P11388	TOP2A	0.00357	0.97642	0.996982	0.0803667	0.511757	0.86341
P11413	G6PD	0.123743	0.370978	0.887796	0.101087	0.461079	0.851318
P11441	UBL4A	-0.376253	0.214496	0.801303	-0.50858	0.10574	0.567727
P11498	PC	-0.192623	0.180626	0.777385	-0.106483	0.441104	0.84155
P11586	MTHFD1	0.0797533	0.493204	0.930424	-0.08909	0.445689	0.843858
P11717	IGF2R	-1.48221	0.00010047	0.0187377	-1.53415	7.86996e-05	0.0119936
P11766	ADH5	-0.00135667	0.995328	0.998711	-0.0367	0.874232	0.975904
P11802	CDK4	0.09555	0.520193	0.932571	-0.11255	0.451078	0.849044
P11908	PRPS2	-0.191727	0.474242	0.92391	-0.5883	0.0499466	0.435395
P11940	PABPC1	-0.06315	0.524408	0.932571	-0.103193	0.308351	0.77057
P12004	PCNA	-0.0752033	0.610436	0.945079	-0.362437	0.0337169	0.361629
P12074	COX6A1	0.34222	0.323811	0.867615	-0.405113	0.248456	0.719307
P12081	HARS	0.121127	0.362855	0.885747	-0.0155233	0.904661	0.981238
P12109	COL6A1	-0.0664267	0.79944	0.987831	-0.476127	0.0962331	0.555313
P12236	SLC25A6	0.02879	0.794674	0.986779	-0.02822	0.798634	0.954712
P12268	IMPDH2	-0.0476033	0.725461	0.965696	-0.0394067	0.770998	0.948736
P12270	TPR	0.0381133	0.738797	0.967234	0.0988933	0.396387	0.82325
P12277	CKB	-0.02341	0.939157	0.996982	0.312807	0.323209	0.779053
P12429	ANXA3	0.526067	0.0064689	0.237335	0.17941	0.249124	0.719307
P12814	ACTN1	-0.06327	0.67633	0.957017	0.0331033	0.826394	0.96373
P12931	SRC	0.10307	0.413271	0.908193	0.0624267	0.615406	0.90136
P12955	PEPD	-0.0725933	0.567206	0.939762	-0.05457	0.66567	0.914319
P12956	XRCC6	-0.00481667	0.972222	0.996982	0.05411	0.697074	0.924474
P13010	XRCC5	0.0498933	0.719333	0.965696	0.20036	0.173026	0.646718
P13051	UNG	0.00838667	0.964174	0.996982	-0.732223	0.00363837	0.117161
P13073	COX4I1	0.245883	0.100694	0.665542	0.189687	0.190428	0.661082
P13196	ALAS1	0.68785	0.162344	0.760938	-0.134457	0.771339	0.948736
P13489	RNH1	-0.616973	0.00150211	0.0851069	-0.430537	0.0110449	0.225795
P13498	CYBA	-1.3147	0.275982	0.838058	0.864523	0.464174	0.851544
P13639	EEF2	0.0026	0.982355	0.997134	-0.06586	0.579154	0.885292
P13645	KRT10	-0.22592	0.676148	0.957017	0.683927	0.225685	0.697446
P13667	PDIA4	-0.35224	0.016729	0.338819	-0.414883	0.00749546	0.178456
P13674	P4HA1	-0.4254	0.0523762	0.556855	-0.41565	0.0568287	0.45829
P13693	TPT1	-0.0301567	0.807874	0.989342	-0.09826	0.436423	0.840404
P13716	ALAD	-0.946053	0.0119489	0.302165	0.264953	0.392206	0.819474
P13726	F3	-1.08477	0.368785	0.885747	-2.02937	0.112475	0.576107
P13797	PLS3	-0.126063	0.348882	0.881363	-0.27789	0.0594178	0.462068
P13798	APEH	-0.127313	0.279955	0.842891	0.0580367	0.611769	0.901094
P13804	ETFA	0.213047	0.243769	0.817934	-0.18824	0.29857	0.760054
P13861	PRKAR2A	0.0251567	0.816137	0.994197	-0.17164	0.139477	0.606705
P13929	ENO3	-0.139813	0.469055	0.923148	-0.0349833	0.853941	0.969619
P13984	GTF2F2	0.0139133	0.923654	0.996982	-0.0908267	0.536566	0.869021
P13987	CD59	-4.04149	8.68343e-06	0.00336246	-4.06812	8.26477e-06	0.00344465
P13995	MTHFD2	0.0811467	0.547726	0.937981	-0.0797367	0.554546	0.873362
P14174	MIF	-0.241297	0.519937	0.932571	0.2748	0.465436	0.851544
P14314	PRKCSH	-0.05985	0.705524	0.965696	0.03513	0.823943	0.96363
P14324	FDPS	-0.09667	0.66185	0.957017	-0.0911833	0.679739	0.918241
P14406	COX7A2	-0.159767	0.417076	0.908193	0.508967	0.0258403	0.332977
P14550	AKR1A1	-0.0793667	0.84567	0.995293	-0.36727	0.379271	0.813145
P14618	PKM	-0.0484867	0.665365	0.957017	-0.02745	0.805777	0.957389
P14621	ACYP2	0.356783	0.146755	0.73402	0.409863	0.102058	0.565359
P14625	HSP90B1	-0.427587	0.0067362	0.242809	-0.32715	0.0242681	0.321373
P14635	CCNB1	-0.5708	0.0978793	0.663799	0.115637	0.714403	0.931993
P14649	MYL6B	0.10737	0.620719	0.946301	-0.185793	0.399101	0.82325
P14678	SNRPB	-0.17688	0.090219	0.646197	-0.0960533	0.326386	0.781767
P14735	IDE	0.21596	0.38658	0.897085	0.337127	0.190593	0.661082
P14854	COX6B1	-2.98047	5.83314e-05	0.0137417	-2.7738	9.73698e-05	0.0124522
P14859	POU2F1	0.629937	0.412205	0.908193	0.89577	0.253515	0.72276
P14866	HNRNPL	-0.0840567	0.556413	0.939762	-0.0805967	0.572433	0.88278
P14868	DARS	0.0868033	0.572278	0.939762	0.157627	0.316113	0.776577
P14923	JUP	-0.380543	0.459701	0.921461	-0.182767	0.718863	0.93322
P14927	UQCRB	0.196653	0.318954	0.859785	-0.0575933	0.763656	0.945254
P15104	GLUL	0.10337	0.671521	0.957017	-0.50172	0.0649334	0.472914
P15121	AKR1B1	0.191113	0.183465	0.778722	0.139153	0.320132	0.77791
P15151	PVR	-0.982137	0.000994344	0.0671063	-0.78002	0.00393342	0.12222
P15153	RAC2	-0.125943	0.358357	0.884138	-0.18833	0.183039	0.655539
P15170	GSPT1	0.05312	0.671	0.957017	-0.00818667	0.947503	0.989045
P15311	EZR	-0.0141533	0.915821	0.996982	0.0257567	0.847591	0.967743
P15374	UCHL3	0.22774	0.0723005	0.602704	0.0849867	0.462587	0.851318
P15407	FOSL1	0.215777	0.591722	0.942522	-0.3382	0.406745	0.827577
P15408	FOSL2	0.166877	0.816586	0.994197	0.85063	0.256355	0.724338
P15509	CSF2RA	-0.163937	0.722089	0.965696	-1.04371	0.0467533	0.423051
P15531	NME1	0.125253	0.546389	0.937981	0.139767	0.502119	0.861766
P15586	GNS	-0.401897	0.200284	0.793978	-0.852683	0.0179845	0.276462
P15880	RPS2	-0.0691767	0.490456	0.930424	-0.110577	0.281242	0.74931
P15923	TCF3	-0.437913	0.21101	0.800034	-0.490387	0.166309	0.635989
P15924	DSP	-0.0766267	0.633745	0.951319	0.109613	0.498763	0.860625
P15927	RPA2	0.471587	0.10764	0.675731	0.12105	0.654594	0.911431
P15954	COX7C	-0.0624033	0.760555	0.978512	-0.102417	0.618739	0.901774
P16070	CD44	-0.853637	6.54543e-05	0.0146487	-0.991133	2.20893e-05	0.00494359
P16083	NQO2	-0.468343	0.0479653	0.542153	-0.875433	0.0023815	0.0911076
P16104	H2AFX	0.0307	0.888781	0.996982	-0.00590333	0.978533	0.994851
P16144	ITGB4	-0.23335	0.109437	0.680776	-0.102393	0.452532	0.849693
P16152	CBR1	-0.11738	0.316197	0.859785	-0.13801	0.244138	0.719307
P16220	CREB1	0.581537	0.259771	0.834308	0.966827	0.0783284	0.51787
P16278	GLB1	-0.903677	0.428312	0.908193	-0.89634	0.431923	0.839828
P16298	PPP3CB	0.111127	0.590222	0.942522	0.21568	0.307906	0.770244
P16333	NCK1	0.27372	0.297091	0.85297	0.182093	0.479402	0.851544
P16383	GCFC2	-0.18516	0.367106	0.885747	0.785597	0.00359444	0.117161
P16403	HIST1H1C	0.0515133	0.960931	0.996982	-0.64808	0.542595	0.869021
P16435	POR	1.48346	0.0322661	0.448519	0.91475	0.149667	0.617771
P16615	ATP2A2	-0.0377967	0.743245	0.969337	-0.1146	0.333796	0.785971
P16930	FAH	-0.217223	0.771517	0.981077	-0.00900333	0.990371	0.997097
P16949	STMN1	-0.01443	0.905647	0.996982	0.138077	0.275254	0.743291
P16989	YBX3	-0.268617	0.0489329	0.545061	-0.165677	0.190674	0.661082
P17026	ZNF22	-0.366553	0.134358	0.715937	-0.15511	0.501186	0.861766
P17096	HMGA1	0.163097	0.128211	0.704629	0.0813967	0.422013	0.832936
P17152	TMEM11	0.14405	0.531963	0.935268	-0.229343	0.328694	0.781767
P17174	GOT1	0.10814	0.416236	0.908193	0.0957133	0.469779	0.851544
P17252	PRKCA	-0.0648033	0.694817	0.963873	-0.0390367	0.812589	0.960177
P17275	JUNB	0.62396	0.0256196	0.411016	0.24614	0.312627	0.771824
P17301	ITGA2	-0.8603	0.000542966	0.0560907	-0.831333	0.000678434	0.0433818
P17480	UBTF	0.104513	0.521329	0.932571	0.17531	0.293123	0.75701
P17544	ATF7	0.173787	0.48178	0.927105	0.26705	0.289706	0.754348
P17568	NDUFB7	-0.76677	0.000123091	0.0218205	-0.663477	0.000332533	0.0265789
P17612	PRKACA	0.155067	0.303386	0.859785	0.09469	0.520834	0.866314
P17655	CAPN2	-0.0266267	0.842139	0.994454	-0.0718333	0.594024	0.891276
P17676	CEBPB	0.502277	0.00829331	0.259586	0.148037	0.335818	0.787386
P17706	PTPN2	0.0373133	0.824765	0.994197	-0.16614	0.338007	0.788801
P17812	CTPS1	0.29367	0.37869	0.89494	0.137207	0.674868	0.916121
P17844	DDX5	-0.0114267	0.906106	0.996982	-0.12822	0.208858	0.683147
P17858	PFKL	0.128317	0.660991	0.957017	-0.378063	0.216407	0.686707
P17931	LGALS3	-0.15517	0.229766	0.810971	-0.100613	0.423834	0.833515
P17980	PSMC3	-0.0470433	0.766413	0.980133	-0.225407	0.178814	0.651292
P17987	TCP1	0.0917333	0.428213	0.908193	-0.0750867	0.513884	0.864441
P18031	PTPN1	0.311857	0.101236	0.665542	0.0165133	0.92438	0.986411
P18077	RPL35A	0.05481	0.697001	0.963918	-0.103307	0.468483	0.851544
P18085	ARF4	-0.105977	0.558065	0.939762	-0.29941	0.122279	0.585427
P18124	RPL7	0.0394633	0.775962	0.981768	-0.0662267	0.634552	0.905055
P18206	VCL	-0.08173	0.476361	0.924764	0.00793667	0.943952	0.988999
P18583	SON	0.0560867	0.676625	0.957017	-0.00189	0.988723	0.996964
P18615	NELFE	0.122463	0.470686	0.923148	-0.0102667	0.950956	0.990715
P18621	RPL17	-0.0629033	0.741885	0.968359	0.153967	0.428051	0.837028
P18669	PGAM1	-0.00576	0.971216	0.996982	0.03668	0.81856	0.960449
P18754	RCC1	0.22649	0.353388	0.881363	0.16737	0.487411	0.857568
P18846	ATF1	0.234367	0.566586	0.939762	0.77414	0.0835605	0.52705
P18858	LIG1	0.01425	0.907081	0.996982	0.05675	0.644213	0.907046
P18859	ATP5PF	0.237447	0.344292	0.881363	0.0348067	0.886549	0.978352
P18887	XRCC1	-0.0635133	0.714834	0.965696	-0.0844333	0.628302	0.90224
P19012	KRT15	0.37236	0.182987	0.778722	0.595833	0.0478147	0.427049
P19174	PLCG1	0.08371	0.733285	0.966485	-0.15103	0.542075	0.869021
P19338	NCL	-0.0585367	0.625088	0.94777	0.0322467	0.786661	0.953064
P19367	HK1	0.282413	0.0371853	0.485252	0.312173	0.0246923	0.324196
P19387	POLR2C	-0.202473	0.435385	0.909262	0.31561	0.236339	0.710923
P19388	POLR2E	0.19248	0.10632	0.67445	0.107717	0.338617	0.7894
P19404	NDUFV2	-0.349647	0.513731	0.932571	-0.166263	0.753609	0.94354
P19447	ERCC3	0.546437	0.282649	0.845336	0.141187	0.773664	0.949533
P19474	TRIM21	0.189703	0.674149	0.957017	0.178217	0.692646	0.922185
P19525	EIF2AK2	-0.0339933	0.819292	0.994197	0.21306	0.176971	0.649814
P19532	TFE3	-0.0194467	0.939696	0.996982	-0.0685233	0.790234	0.953782
P19623	SRM	0.22414	0.257812	0.834308	-0.00943667	0.960367	0.9912
P19784	CSNK2A2	0.299873	0.605492	0.944118	0.208723	0.718007	0.93322
P19823	ITIH2	1.00135	0.0844347	0.632342	0.38887	0.466737	0.851544
P19838	NFKB1	0.109163	0.502181	0.930924	0.03493	0.827759	0.96373
P20020	ATP2B1	0.333723	0.0137682	0.317661	-0.0770233	0.489911	0.857806
P20042	EIF2S2	0.00848667	0.939254	0.996982	-0.122687	0.288364	0.753482
P20073	ANXA7	0.184687	0.238519	0.817934	0.0751933	0.618219	0.901774
P20248	CCNA2	-0.376513	0.623658	0.946677	0.581093	0.453648	0.849693
P20290	BTF3	0.04396	0.696869	0.963918	-0.0577933	0.609829	0.900291
P20336	RAB3A	-0.71049	0.267511	0.83616	-0.37178	0.550361	0.872315
P20338	RAB4A	-0.725243	0.0855498	0.63714	-0.538623	0.183584	0.655539
P20339	RAB5A	0.17604	0.497635	0.930424	0.10995	0.669042	0.914773
P20340	RAB6A	-0.527033	0.095249	0.657905	-0.228493	0.43634	0.840404
P20585	MSH3	0.149137	0.657324	0.955565	0.164193	0.625734	0.901774
P20618	PSMB1	0.0365967	0.827615	0.994197	-0.304627	0.0977024	0.55802
P20645	M6PR	-1.75328	0.000879342	0.0645235	-2.20302	0.000193371	0.0176639
P20648	ATP4A	0.120353	0.890006	0.996982	-0.661423	0.45522	0.849693
P20674	COX5A	0.187337	0.121117	0.695583	0.186197	0.123076	0.585427
P20700	LMNB1	-0.0748133	0.492542	0.930424	-0.0947033	0.389231	0.818318
P20810	CAST	0.224287	0.0714581	0.602704	0.13515	0.246403	0.719307
P20839	IMPDH1	-0.2732	0.498196	0.930424	-0.19263	0.630409	0.903815
P20930	FLG	-1.57065	0.0106911	0.287977	0.422963	0.39967	0.82325
P20933	AGA	-0.3825	0.633354	0.951319	-0.82224	0.317487	0.777074
P20962	PTMS	-0.110093	0.444789	0.914067	0.09015	0.528968	0.867276
P21281	ATP6V1B2	0.300443	0.0178578	0.350576	0.0414333	0.693384	0.922185
P21283	ATP6V1C1	0.0302833	0.867455	0.996982	0.18523	0.32249	0.778568
P21291	CSRP1	-0.35488	0.0104989	0.285766	-0.274907	0.0330344	0.360442
P21333	FLNA	-0.03068	0.766698	0.980218	0.0310967	0.763641	0.945254
P21399	ACO1	0.19798	0.128021	0.704629	0.0208033	0.862966	0.973069
P21589	NT5E	-1.27868	0.000584101	0.0560907	-1.73613	7.18676e-05	0.0119141
P21796	VDAC1	-0.00305667	0.978109	0.996982	0.10757	0.348171	0.796175
P21912	SDHB	0.00145333	0.991525	0.998711	0.0668133	0.627955	0.90224
P21926	CD9	-1.29631	2.77033e-05	0.00775001	-1.041	0.000133577	0.0145827
P21964	COMT	-0.212033	0.669857	0.957017	0.116573	0.813923	0.960233
P21980	TGM2	0.0267567	0.781266	0.982128	0.0304633	0.752077	0.94354
P22033	MMUT	1.0122	7.68284e-05	0.0163754	0.91605	0.000155109	0.0157788
P22059	OSBP	0.64962	0.00320453	0.147871	0.645687	0.00331777	0.110002
P22061	PCMT1	0.140887	0.627059	0.947895	0.11151	0.699748	0.92455
P22087	FBL	0.117263	0.412171	0.908193	0.166743	0.253495	0.72276
P22102	GART	-0.118353	0.431861	0.908193	-0.12954	0.391446	0.819128
P22234	PAICS	0.00959	0.960533	0.996982	-0.09052	0.642753	0.906471
P22307	SCP2	0.0244	0.913833	0.996982	0.151957	0.506394	0.862769
P22314	UBA1	0.0114967	0.932542	0.996982	-0.231917	0.115823	0.57869
P22392	NME2	0.0753367	0.578716	0.941192	-0.0868533	0.523427	0.86697
P22570	FDXR	0.0458133	0.731615	0.965882	0.02906	0.827387	0.96373
P22626	HNRNPA2B1	-0.0821533	0.465832	0.922912	-0.0878233	0.436725	0.840404
P22670	RFX1	0.15461	0.860194	0.996982	0.34253	0.697518	0.92455
P22676	CALB2	-0.391597	0.00956191	0.270203	-0.17901	0.160965	0.628689
P22681	CBL	0.380737	0.36753	0.885747	0.549067	0.205626	0.68126
P22692	IGFBP4	-0.907253	0.000551664	0.0560907	-0.776693	0.00147706	0.0695929
P22694	PRKACB	-0.0817533	0.787424	0.984499	0.33582	0.284955	0.752187
P22695	UQCRC2	0.309397	0.0346086	0.46659	0.12083	0.350522	0.798036
P23025	XPA	-0.718683	0.561836	0.939762	-1.4989	0.242294	0.718692
P23142	FBLN1	0.288947	0.796326	0.98692	-1.55304	0.189164	0.661082
P23193	TCEA1	0.0695367	0.683627	0.95922	-0.0194633	0.908734	0.983199
P23229	ITGA6	-1.0759	0.00112565	0.0699778	-0.915927	0.00296484	0.102873
P23246	SFPQ	0.0280467	0.820345	0.994197	0.00731667	0.952683	0.9912
P23258	TUBG1	0.12055	0.473316	0.923148	-0.136597	0.418625	0.831306
P23284	PPIB	-0.0414367	0.924211	0.996982	-0.380923	0.393052	0.819804
P23368	ME2	-0.00408	0.984085	0.997134	0.142843	0.491654	0.857806
P23381	WARS	-0.08518	0.668357	0.957017	-0.13947	0.487301	0.857568
P23396	RPS3	-0.0421	0.756354	0.976706	0.0419033	0.757449	0.94354
P23434	GCSH	-2.78483	0.0160985	0.333596	-0.797137	0.410611	0.828658
P23458	JAK1	0.775617	0.178425	0.775479	0.649187	0.252073	0.722498
P23497	SP100	0.0956633	0.675554	0.957017	-0.20244	0.384864	0.816744
P23526	AHCY	0.185867	0.160649	0.759927	0.22966	0.0923797	0.548885
P23528	CFL1	-0.00378	0.9774	0.996982	-0.0142533	0.914961	0.984937
P23588	EIF4B	0.04014	0.711164	0.965696	0.131043	0.24548	0.719307
P23634	ATP2B4	0.0110367	0.963977	0.996982	-1.69049	9.40033e-05	0.0123753
P23919	DTYMK	-0.08272	0.633906	0.951319	-0.336347	0.0786983	0.518189
P23921	RRM1	-0.136067	0.707318	0.965696	-0.256213	0.484563	0.855834
P24534	EEF1B2	0.00847333	0.972036	0.996982	0.191803	0.436595	0.840404
P24539	ATP5PB	0.0777333	0.588435	0.942522	0.0944267	0.512858	0.864441
P24666	ACP1	-0.419813	0.0399233	0.501957	-0.25876	0.169749	0.6402
P24752	ACAT1	0.15148	0.426841	0.908193	-0.06963	0.710474	0.929576
P24844	MYL9	0.204803	0.559117	0.939762	0.01554	0.964252	0.991726
P24928	POLR2A	0.226457	0.138929	0.724339	0.0446067	0.75463	0.94354
P24941	CDK2	0.338557	0.212476	0.80054	-0.00851667	0.97366	0.994848
P25098	GRK2	-0.29909	0.70974	0.965696	-0.748233	0.36269	0.803028
P25205	MCM3	0.00339333	0.977108	0.996982	-0.0355233	0.764545	0.945594
P25325	MPST	0.0386867	0.951077	0.996982	-0.942103	0.161496	0.628736
P25398	RPS12	-0.29643	0.0252279	0.410364	-0.232213	0.0638191	0.470987
P25440	BRD2	-0.39206	0.260275	0.834308	0.51616	0.149285	0.617771
P25490	YY1	-0.339117	0.0210508	0.377418	-0.21398	0.108766	0.571406
P25685	DNAJB1	-0.02138	0.830837	0.994197	0.0442067	0.660236	0.911823
P25705	ATP5F1A	0.197017	0.268038	0.836281	0.263623	0.149775	0.617771
P25786	PSMA1	0.05785	0.610528	0.945079	-0.0761767	0.505019	0.862443
P25787	PSMA2	0.138737	0.290252	0.851355	0.0549767	0.66562	0.914319
P25788	PSMA3	0.213237	0.100069	0.665542	0.156833	0.20886	0.683147
P25789	PSMA4	0.375313	0.0999152	0.665542	0.101263	0.629564	0.902893
P25815	S100P	0.15014	0.667242	0.957017	-0.181527	0.604187	0.89692
P26006	ITGA3	-0.785383	0.00853644	0.261706	-0.237053	0.327553	0.781767
P26038	MSN	0.0858033	0.38413	0.896904	-0.0427633	0.658599	0.911717
P26196	DDX6	0.350977	0.107298	0.675731	-0.00402667	0.983924	0.99507
P26358	DNMT1	-0.107213	0.433512	0.909262	-0.08152	0.548187	0.870653
P26368	U2AF2	-0.00766667	0.952399	0.996982	-0.117623	0.372222	0.808377
P26373	RPL13	0.0180033	0.902586	0.996982	-0.102143	0.493849	0.857806
P26374	CHML	0.932107	0.0227762	0.390599	-0.126407	0.713381	0.931203
P26440	IVD	0.21241	0.147315	0.734277	0.0777933	0.573262	0.88278
P26447	S100A4	-0.321027	0.177105	0.773927	-0.22687	0.326261	0.781767
P26583	HMGB2	-0.02524	0.84344	0.995036	0.0326967	0.798243	0.954712
P26599	PTBP1	0.0356733	0.778506	0.982128	0.149703	0.256712	0.724338
P26639	TARS	-0.05171	0.713661	0.965696	-0.13443	0.351739	0.799179
P26640	VARS	0.0131233	0.956178	0.996982	-0.07744	0.746552	0.941894
P26641	EEF1G	0.13155	0.255832	0.834308	0.0209533	0.850367	0.968772
P26885	FKBP2	0.346033	0.0550807	0.570697	-0.20249	0.225888	0.697446
P27144	AK4	-0.115	0.630548	0.949641	-0.200573	0.408534	0.828507
P27348	YWHAQ	0.0861367	0.437603	0.910182	0.11631	0.301973	0.763202
P27361	MAPK3	-0.16432	0.703021	0.965696	0.9449	0.052441	0.44104
P27448	MARK3	-0.205403	0.610139	0.945079	-0.338947	0.406763	0.827577
P27635	RPL10	0.07165	0.504296	0.931914	-0.261227	0.0340373	0.361737
P27694	RPA1	0.10333	0.571877	0.939762	-0.0140033	0.938308	0.988999
P27695	APEX1	-0.352993	0.0764564	0.615026	-0.198197	0.286923	0.752187
P27707	DCK	-0.74625	0.00914542	0.269309	-0.212877	0.359427	0.800794
P27708	CAD	-0.10997	0.324375	0.867615	-0.13751	0.225513	0.697446
P27797	CALR	-0.764553	0.0075838	0.251798	-0.752573	0.00822835	0.191324
P27816	MAP4	-0.01143	0.920215	0.996982	-0.0384767	0.736833	0.93775
P27824	CANX	-0.41059	0.011001	0.290084	-0.389173	0.0142497	0.250125
P27986	PIK3R1	-0.07736	0.719257	0.965696	-0.14847	0.495047	0.858184
P28062	PSMB8	0.170617	0.343482	0.881363	0.0152833	0.930373	0.98824
P28065	PSMB9	0.54945	0.455321	0.91894	0.226207	0.755016	0.94354
P28066	PSMA5	0.18527	0.146576	0.73402	-0.0683867	0.569526	0.882485
P28070	PSMB4	0.345153	0.0118068	0.302165	-0.0445467	0.687133	0.920841
P28072	PSMB6	-0.08008	0.757482	0.977207	-0.24087	0.364481	0.804047
P28074	PSMB5	0.164823	0.352098	0.881363	-0.0993567	0.567998	0.882104
P28288	ABCD3	-0.0400167	0.910712	0.996982	-0.968	0.0230223	0.31319
P28290	ITPRID2	-0.6089	0.167827	0.767513	-0.597763	0.174843	0.646718
P28331	NDUFS1	0.227463	0.093076	0.652821	-0.07911	0.526334	0.867276
P28340	POLD1	-0.24451	0.214337	0.801303	-0.242033	0.218579	0.687532
P28347	TEAD1	0.10996	0.431126	0.908193	-0.20599	0.158845	0.626779
P28370	SMARCA1	0.07188	0.65504	0.954058	-0.355273	0.0507792	0.437092
P28482	MAPK1	0.0669967	0.630086	0.949641	0.300883	0.0544597	0.450576
P28799	GRN	-3.1011	3.46879e-05	0.00913313	-3.6981	9.41578e-06	0.00344465
P28838	LAP3	-0.00735	0.952121	0.996982	0.0258133	0.833204	0.964772
P29083	GTF2E1	-0.629077	0.0909851	0.648768	-0.285343	0.409309	0.828615
P29084	GTF2E2	-0.182353	0.378325	0.89494	0.02998	0.881971	0.977025
P29144	TPP2	-0.217473	0.238178	0.817934	-0.312963	0.103795	0.567727
P29218	IMPA1	0.0764	0.546696	0.937981	0.0750833	0.553471	0.873223
P29279	CTGF	-3.531	4.0054e-08	0.000179282	-2.84905	2.17903e-07	0.00042349
P29317	EPHA2	0.111353	0.46711	0.922912	0.0496133	0.742534	0.94095
P29323	EPHB2	-1.49964	0.00940599	0.270203	-1.54226	0.00815496	0.191108
P29353	SHC1	-0.134953	0.347856	0.881363	-0.112577	0.429646	0.838315
P29372	MPG	0.00876667	0.956885	0.996982	-0.04776	0.768965	0.948736
P29374	ARID4A	-1.03819	0.114494	0.692353	-0.04279	0.943648	0.988999
P29401	TKT	0.131753	0.335799	0.873261	-0.0111967	0.932814	0.98836
P29558	RBMS1	-0.150417	0.318629	0.859785	0.210593	0.174732	0.646718
P29590	PML	0.296657	0.0590233	0.575574	0.116797	0.412148	0.829611
P29692	EEF1D	-0.174167	0.161355	0.760938	0.05568	0.635216	0.905198
P29966	MARCKS	-0.18726	0.294155	0.852899	-0.03032	0.860334	0.9719
P30038	ALDH4A1	-0.02981	0.853628	0.996023	-0.0116433	0.942501	0.988999
P30040	ERP29	0.0982933	0.556098	0.939762	0.322627	0.078282	0.51787
P30041	PRDX6	-0.0682033	0.618749	0.945444	-0.004	0.976529	0.994851
P30043	BLVRB	-0.118067	0.495845	0.930424	-0.228507	0.204517	0.678591
P30044	PRDX5	-0.325963	0.0201852	0.371806	-0.1847	0.140514	0.607226
P30046	DDT	0.253583	0.118046	0.693928	0.300493	0.0716067	0.500065
P30048	PRDX3	0.122147	0.435232	0.909262	0.0616767	0.689275	0.921166
P30049	ATP5F1D	0.0488133	0.854725	0.996289	-0.41022	0.15044	0.617771
P30050	RPL12	-0.29528	0.120432	0.695583	-0.3144	0.101385	0.564969
P30084	ECHS1	0.23403	0.245858	0.818794	0.224487	0.264058	0.733995
P30085	CMPK1	0.11458	0.392158	0.898628	0.121387	0.365996	0.805408
P30086	PEBP1	0.0204333	0.905616	0.996982	0.298923	0.110918	0.575065
P30101	PDIA3	-0.496983	0.00180917	0.0935873	-0.423777	0.00454525	0.130414
P30153	PPP2R1A	-0.169563	0.243338	0.817934	-0.311027	0.0495003	0.435292
P30154	PPP2R1B	0.186203	0.352617	0.881363	-0.13057	0.508576	0.862769
P30260	CDC27	0.208613	0.724927	0.965696	-0.277193	0.641119	0.905708
P30405	PPIF	0.139737	0.412826	0.908193	-0.0780133	0.642582	0.906471
P30414	NKTR	0.570943	0.509392	0.932571	-0.105377	0.901744	0.981238
P30419	NMT1	0.17048	0.174983	0.772409	0.0956767	0.427981	0.837028
P30479	HLA-B	-0.162357	0.270143	0.836281	-0.272987	0.0813677	0.525119
P30486	HLA-B	-1.05082	0.0136851	0.317661	-0.64509	0.0898882	0.542237
P30519	HMOX2	-0.167553	0.589542	0.942522	-0.46462	0.157571	0.62471
P30520	ADSS	-0.0873567	0.444985	0.914067	0.0619733	0.584413	0.887193
P30530	AXL	-0.26399	0.235804	0.814415	-0.05891	0.782208	0.952957
P30533	LRPAP1	-0.140187	0.305173	0.859785	-0.0276033	0.834666	0.964867
P30566	ADSL	-0.0886967	0.603828	0.944118	0.154377	0.374622	0.811451
P30613	PKLR	0.187633	0.706362	0.965696	0.56744	0.271386	0.739141
P30622	CLIP1	0.548857	0.178665	0.775479	0.04819	0.90027	0.981149
P30626	SRI	0.0214133	0.853555	0.996023	-0.12288	0.305647	0.768151
P30740	SERPINB1	0.207957	0.624197	0.946892	-0.464263	0.288185	0.753455
P30837	ALDH1B1	-0.0727667	0.738215	0.967234	0.0581233	0.789229	0.953782
P30876	POLR2B	-0.0270667	0.825366	0.994197	-0.276647	0.0478952	0.427049
P31040	SDHA	-0.02775	0.835736	0.994197	-0.215703	0.134197	0.59555
P31150	GDI1	0.01559	0.942014	0.996982	-0.09246	0.668008	0.914319
P31153	MAT2A	-0.0209033	0.874892	0.996982	-0.0686233	0.608038	0.899038
P31350	RRM2	0.123057	0.420308	0.908193	0.08814	0.559808	0.876732
P31431	SDC4	0.304083	0.122435	0.695583	0.23808	0.213428	0.68592
P31483	TIA1	-0.212143	0.668748	0.957017	-0.38603	0.442345	0.841809
P31689	DNAJA1	-0.200087	0.19406	0.788422	-0.21661	0.163381	0.630545
P31930	UQCRC1	-0.00763	0.967965	0.996982	-0.07511	0.694044	0.922369
P31937	HIBADH	-0.141467	0.518531	0.932571	-0.162687	0.45973	0.851318
P31939	ATIC	0.11852	0.473204	0.923148	0.117947	0.475277	0.851544
P31942	HNRNPH3	-0.01098	0.939572	0.996982	0.158067	0.292611	0.756906
P31943	HNRNPH1	-0.16771	0.20685	0.793978	-0.111897	0.386374	0.817448
P31946	YWHAB	0.1603	0.240804	0.817934	-0.12611	0.348157	0.796175
P31947	SFN	0.04067	0.722072	0.965696	-0.044	0.700574	0.925005
P31948	STIP1	0.0476633	0.695206	0.963873	-0.0540033	0.657555	0.911717
P31949	S100A11	0.0669267	0.578098	0.941192	0.00842333	0.943638	0.988999
P32004	L1CAM	-0.573043	0.0315529	0.444418	-0.471617	0.0647851	0.472914
P32119	PRDX2	0.21799	0.0992358	0.665542	0.0215767	0.858302	0.971614
P32320	CDA	0.191497	0.208413	0.798073	-0.116493	0.429489	0.838315
P32321	DCTD	-0.122343	0.533794	0.935755	-0.385893	0.0741821	0.504799
P32322	PYCR1	-0.37871	0.0670985	0.59978	0.08929	0.631428	0.904117
P32455	GBP1	0.38245	0.13852	0.72362	-0.365877	0.154148	0.618724
P32519	ELF1	0.492587	0.299737	0.854868	0.440993	0.34998	0.797206
P32780	GTF2H1	-0.23999	0.442193	0.91294	-0.0939167	0.759845	0.944216
P32969	RPL9	-0.303483	0.139268	0.724339	-0.278993	0.169708	0.6402
P33176	KIF5B	0.0627733	0.566888	0.939762	0.156433	0.17481	0.646718
P33240	CSTF2	0.04386	0.720132	0.965696	0.154097	0.228267	0.702309
P33316	DUT	-0.13187	0.484776	0.929601	-0.104797	0.57655	0.884121
P33527	ABCC1	-0.116787	0.594336	0.943051	0.0408333	0.851094	0.968844
P33552	CKS2	-0.00664	0.958041	0.996982	0.132567	0.3099	0.771203
P33981	TTK	-0.00709	0.976047	0.996982	-0.0472467	0.841614	0.965891
P33991	MCM4	-0.288277	0.0458779	0.538506	-0.41286	0.00956812	0.206893
P33992	MCM5	-0.253487	0.0766392	0.615026	-0.131737	0.322184	0.778568
P33993	MCM7	0.12235	0.308509	0.859785	0.163863	0.183271	0.655539
P34896	SHMT1	-0.182997	0.736701	0.967234	0.709007	0.214093	0.686021
P34897	SHMT2	0.0681267	0.500497	0.930711	-0.0418667	0.676071	0.917277
P34932	HSPA4	-0.00248333	0.982678	0.997134	-0.16	0.186728	0.65979
P35080	PFN2	0.05685	0.719906	0.965696	-0.0298133	0.85039	0.968772
P35221	CTNNA1	-0.0036	0.974039	0.996982	-0.0914067	0.418642	0.831306
P35222	CTNNB1	0.220753	0.391681	0.898628	-0.312157	0.236197	0.710923
P35226	BMI1	-0.472257	0.243413	0.817934	-0.833183	0.0568635	0.45829
P35232	PHB	0.03217	0.866682	0.996982	0.05349	0.78049	0.952896
P35237	SERPINB6	0.684993	0.0147057	0.32425	-0.07308	0.749999	0.942976
P35241	RDX	-0.17364	0.294977	0.85297	-0.0983533	0.54343	0.869021
P35244	RPA3	-0.0910033	0.821661	0.994197	0.2837	0.488376	0.857806
P35249	RFC4	0.10882	0.641112	0.952862	-0.01982	0.931875	0.98824
P35250	RFC2	0.30815	0.0866314	0.639871	0.21887	0.20307	0.674789
P35251	RFC1	-0.22975	0.747633	0.971376	-0.234373	0.742766	0.94095
P35268	RPL22	0.02926	0.846449	0.995293	-0.03935	0.79473	0.954712
P35269	GTF2F1	0.17319	0.362675	0.885747	-0.14425	0.444676	0.843735
P35270	SPR	0.236987	0.160912	0.759927	0.20608	0.216015	0.686707
P35527	KRT9	-1.68602	0.103808	0.668265	-3.41605	0.00582496	0.154275
P35568	IRS1	0.0297633	0.891039	0.996982	-0.412507	0.0854013	0.531805
P35573	AGL	-0.616793	0.617883	0.945444	1.36908	0.282539	0.750216
P35579	MYH9	-0.0723533	0.485448	0.929601	0.03879	0.705271	0.928165
P35580	MYH10	0.05507	0.591978	0.942522	0.02344	0.818181	0.960445
P35606	COPB2	-0.0415333	0.692319	0.963285	-0.12064	0.267287	0.734444
P35610	SOAT1	0.29921	0.532103	0.935268	-0.16456	0.728831	0.935814
P35611	ADD1	1.12222	0.0780846	0.619692	0.127963	0.823814	0.96363
P35613	BSG	-0.33137	0.155011	0.74923	-0.236103	0.295848	0.759318
P35637	FUS	0.502357	0.0584576	0.575574	0.37436	0.13901	0.606685
P35658	NUP214	-0.0300533	0.837652	0.994197	0.284573	0.0797125	0.51935
P35659	DEK	0.227307	0.263078	0.834308	-0.2936	0.15849	0.626779
P35754	GLRX	-0.640767	0.209077	0.798395	-0.628333	0.217197	0.687112
P35813	PPM1A	0.888637	0.00388613	0.170311	0.38429	0.121742	0.585427
P35908	KRT2	-0.0710667	0.937748	0.996982	1.54458	0.117691	0.582726
P35914	HMGCL	0.258317	0.516144	0.932571	0.711017	0.0982329	0.559403
P35998	PSMC2	0.0216233	0.931934	0.996982	-0.0870333	0.731937	0.937228
P36405	ARL3	-0.22659	0.39266	0.899002	-0.2035	0.440617	0.84155
P36507	MAP2K2	-0.20561	0.477055	0.924764	0.0695	0.80732	0.957489
P36542	ATP5F1C	-0.11084	0.647021	0.953264	-0.0258	0.914569	0.98478
P36543	ATP6V1E1	0.199617	0.269477	0.836281	0.27815	0.136763	0.600826
P36551	CPOX	0.164477	0.280742	0.842891	0.128983	0.390906	0.818761
P36578	RPL4	0.0619567	0.593989	0.943051	-0.138617	0.249265	0.719307
P36776	LONP1	0.01128	0.9288	0.996982	0.0657867	0.605336	0.897342
P36871	PGM1	0.22292	0.114684	0.692353	0.20603	0.140537	0.607226
P36873	PPP1CC	0.0873967	0.576775	0.941192	0.256383	0.126074	0.588431
P36915	GNL1	0.102927	0.69338	0.963285	-0.418667	0.134638	0.59555
P36954	POLR2I	-0.383487	0.00825286	0.259586	-0.4892	0.00213648	0.0879287
P36955	SERPINF1	1.23848	0.0933435	0.652821	0.678487	0.327622	0.781767
P36957	DLST	0.19574	0.176818	0.773927	0.07054	0.608173	0.899038
P37108	SRP14	0.07195	0.653609	0.953953	-0.0333667	0.834306	0.964772
P37198	NUP62	-0.397617	0.202361	0.793978	-0.520023	0.106766	0.567727
P37235	HPCAL1	0.0217767	0.929465	0.996982	-0.256873	0.312526	0.771824
P37275	ZEB1	-0.585093	0.0797686	0.624203	-0.231333	0.450961	0.849044
P37802	TAGLN2	-0.0496833	0.66114	0.957017	0.00581333	0.958842	0.9912
P37837	TALDO1	0.14613	0.331507	0.870527	0.161353	0.286687	0.752187
P38117	ETFB	0.118587	0.341953	0.879945	0.00129667	0.99146	0.997097
P38159	RBMX	0.01189	0.908771	0.996982	-0.0857067	0.418626	0.831306
P38398	BRCA1	-0.61889	0.160649	0.759927	-0.90769	0.0529613	0.442345
P38432	COIL	-0.0326967	0.862341	0.996982	-0.00432	0.981705	0.994851
P38606	ATP6V1A	0.45097	0.0305353	0.444418	0.263337	0.164603	0.634105
P38646	HSPA9	0.0732	0.511366	0.932571	0.0378033	0.731857	0.937228
P38919	EIF4A3	0.36021	0.0218449	0.380139	0.0350667	0.789646	0.953782
P38935	IGHMBP2	0.726727	0.472639	0.923148	0.348303	0.727322	0.935814
P39019	RPS19	0.07922	0.525947	0.932571	0.0120967	0.921859	0.985745
P39023	RPL3	0.0268433	0.834643	0.994197	-0.07221	0.577743	0.884121
P39656	DDOST	0.19532	0.301576	0.857049	-0.222607	0.243634	0.719307
P39687	ANP32A	-0.143363	0.386209	0.897085	-0.437523	0.0231455	0.31319
P39748	FEN1	0.0124467	0.936875	0.996982	-0.0869567	0.583682	0.887189
P39880	CUX1	0.0891533	0.663193	0.957017	-0.219807	0.297213	0.759318
P40121	CAPG	0.000216667	0.998377	0.998711	0.0713733	0.508795	0.862769
P40123	CAP2	0.421303	0.243821	0.817934	-0.306283	0.387207	0.817448
P40189	IL6ST	-0.306027	0.543799	0.937981	-0.450813	0.377616	0.8126
P40222	TXLNA	-0.02671	0.843646	0.995036	-0.10656	0.439761	0.841543
P40227	CCT6A	0.04312	0.772609	0.981327	-0.05346	0.72054	0.93322
P40306	PSMB10	-0.111353	0.441325	0.91294	-0.209357	0.166081	0.635909
P40429	RPL13A	0.0671767	0.580968	0.942522	-0.03359	0.780967	0.952896
P40692	MLH1	0.0103933	0.943951	0.996982	-0.178887	0.246925	0.719307
P40763	STAT3	0.178313	0.260784	0.834308	0.0941367	0.540901	0.869021
P40818	USP8	-0.682647	0.0822042	0.632342	-0.126343	0.722916	0.933306
P40855	PEX19	-0.0653233	0.712929	0.965696	0.195013	0.287813	0.752922
P40925	MDH1	-0.0166633	0.870465	0.996982	0.00613667	0.952077	0.991046
P40926	MDH2	0.0364667	0.845637	0.995293	-0.10106	0.592529	0.891182
P40937	RFC5	0.10033	0.475152	0.924284	-0.303183	0.0531583	0.443085
P40938	RFC3	-0.43294	0.107231	0.675731	-0.88972	0.00574408	0.153039
P40939	HADHA	0.171463	0.280964	0.842891	0.00834	0.956549	0.9912
P41091	EIF2S3	-0.17524	0.178545	0.775479	-0.08093	0.515279	0.864441
P41134	ID1	-0.932007	0.0402503	0.502543	-0.27951	0.484896	0.855834
P41208	CETN2	-0.2359	0.33258	0.871053	-0.28543	0.24733	0.719307
P41214	EIF2D	-0.345177	0.126925	0.702074	-0.224043	0.301263	0.762791
P41223	BUD31	-0.23875	0.201134	0.793978	-0.372313	0.0614721	0.465051
P41227	NAA10	0.0907367	0.444159	0.914067	0.0594567	0.612264	0.901094
P41229	KDM5C	-0.449637	0.241249	0.817934	-1.05765	0.0175503	0.275593
P41240	CSK	0.10692	0.331966	0.870527	0.10144	0.355924	0.800456
P41250	GARS	0.36234	0.0171771	0.344272	0.136647	0.292038	0.756906
P41252	IARS	0.197813	0.256998	0.834308	-0.0553133	0.741764	0.940493
P41567	EIF1	-0.03694	0.833405	0.994197	-0.237957	0.1989	0.669513
P41743	PRKCI	-0.309043	0.33296	0.871064	-0.5352	0.112015	0.575945
P42025	ACTR1B	-0.0442933	0.862294	0.996982	-0.0396333	0.876635	0.975904
P42126	ECI1	0.272417	0.263808	0.834308	0.116703	0.620693	0.901774
P42166	TMPO	-0.144543	0.289396	0.850517	-0.0977533	0.465022	0.851544
P42167	TMPO	0.25934	0.0882839	0.643035	0.344007	0.0328427	0.360416
P42224	STAT1	-0.519107	0.136354	0.719329	0.116597	0.719808	0.93322
P42226	STAT6	0.187477	0.674865	0.957017	0.14017	0.753201	0.94354
P42285	MTREX	0.13258	0.593741	0.943051	0.13646	0.583187	0.887189
P42330	AKR1C3	-0.482773	0.648196	0.953309	-0.925247	0.390156	0.818318
P42345	MTOR	0.146613	0.557846	0.939762	0.158273	0.527711	0.867276
P42566	EPS15	0.208557	0.491332	0.930424	0.0537233	0.857266	0.971614
P42574	CASP3	0.15438	0.251866	0.826504	0.0699767	0.591067	0.89003
P42677	RPS27	-0.156667	0.359502	0.884138	-0.132787	0.433919	0.840404
P42684	ABL2	0.0123667	0.941779	0.996982	-0.0720567	0.672193	0.915092
P42695	NCAPD3	0.137407	0.451492	0.916704	0.15273	0.404631	0.827006
P42696	RBM34	0.0295233	0.842134	0.994454	-0.0842633	0.573228	0.88278
P42704	LRPPRC	0.122127	0.398709	0.901806	0.14255	0.328484	0.781767
P42765	ACAA2	-0.119677	0.733734	0.966508	-0.16438	0.641442	0.905708
P42766	RPL35	0.02036	0.866295	0.996982	0.107827	0.383992	0.816433
P42892	ECE1	-0.96064	0.000771296	0.0645235	-1.10828	0.000300868	0.0249386
P43034	PAFAH1B1	-0.0411	0.815213	0.994197	0.0452633	0.79696	0.954712
P43121	MCAM	-0.795417	0.0252571	0.410364	-0.650203	0.0551974	0.452352
P43243	MATR3	0.138833	0.195696	0.788422	0.06097	0.552671	0.873223
P43246	MSH2	-0.0815667	0.598739	0.943646	0.0626867	0.684816	0.919888
P43304	GPD2	-0.31058	0.0569596	0.571639	-0.259633	0.100347	0.562356
P43487	RANBP1	0.00521333	0.97618	0.996982	-0.0941467	0.593192	0.891276
P43490	NAMPT	0.31435	0.0613349	0.58546	0.250447	0.121479	0.585427
P43686	PSMC4	-0.16445	0.134528	0.715992	0.0373467	0.715411	0.93234
P43897	TSFM	0.287273	0.235773	0.814415	-0.01663	0.942693	0.988999
P45877	PPIC	0.515753	0.0468865	0.538506	0.345263	0.155013	0.619234
P45880	VDAC2	0.0626667	0.709216	0.965696	0.21593	0.219457	0.687987
P45954	ACADSB	-0.590307	0.296922	0.85297	-0.504013	0.368708	0.805828
P45973	CBX5	-0.04117	0.821656	0.994197	0.03003	0.869299	0.974768
P45974	USP5	0.0421733	0.822862	0.994197	-0.0541267	0.774101	0.949542
P45983	MAPK8	0.557647	0.292565	0.852899	-0.206087	0.688189	0.920877
P45985	MAP2K4	-0.14534	0.700245	0.965696	0.0878467	0.815443	0.960233
P46013	MKI67	0.00925	0.927903	0.996982	-0.01752	0.864018	0.97307
P46060	RANGAP1	0.105047	0.415069	0.908193	-0.0150533	0.905031	0.981238
P46063	RECQL	0.02976	0.87278	0.996982	-0.20255	0.292922	0.756998
P46087	NOP2	0.000243333	0.998285	0.998711	-0.02977	0.793011	0.954712
P46100	ATRX	-0.637003	0.000835418	0.0645235	-0.729867	0.000342758	0.0269155
P46108	CRK	0.12825	0.298047	0.853808	0.0774067	0.520764	0.866314
P46109	CRKL	0.0821967	0.507049	0.931969	-0.0818667	0.508708	0.862769
P46199	MTIF2	0.21939	0.145595	0.73402	-0.06974	0.622387	0.901774
P46379	BAG6	-0.00734667	0.965606	0.996982	-0.501837	0.0159332	0.262611
P46459	NSF	0.0577533	0.723855	0.965696	0.0514467	0.752767	0.94354
P46734	MAP2K3	-0.101637	0.722329	0.965696	0.0669467	0.814513	0.960233
P46776	RPL27A	-0.175463	0.26583	0.834308	-0.125137	0.418463	0.831306
P46777	RPL5	-0.168767	0.4713	0.923148	-0.10638	0.646454	0.908216
P46778	RPL21	0.0305933	0.764658	0.980103	0.00381667	0.970122	0.993627
P46779	RPL28	-0.06981	0.719358	0.965696	-0.35118	0.0977407	0.55802
P46781	RPS9	0.00504667	0.963966	0.996982	0.0326967	0.770362	0.948736
P46782	RPS5	-0.0717833	0.655222	0.954058	-0.165077	0.317271	0.777074
P46783	RPS10	-0.09775	0.364727	0.885747	-0.211507	0.0710036	0.49892
P46821	MAP1B	0.132597	0.358624	0.884138	0.133323	0.356136	0.800456
P46926	GNPDA1	0.06877	0.844091	0.995293	0.354823	0.325056	0.78139
P46934	NEDD4	0.07113	0.732431	0.965929	-0.695843	0.00840969	0.19403
P46937	YAP1	0.1747	0.572222	0.939762	0.367473	0.250464	0.720486
P46939	UTRN	-0.189927	0.294399	0.852899	-0.01853	0.915557	0.985269
P46940	IQGAP1	0.2214	0.155243	0.74923	0.05811	0.691441	0.922185
P46976	GYG1	0.351537	0.123424	0.695583	-0.0293233	0.889444	0.978413
P46977	STT3A	0.305787	0.518286	0.932571	0.53952	0.267233	0.734444
P47224	RABIF	-0.170437	0.55656	0.939762	-0.16619	0.566224	0.881844
P47755	CAPZA2	0.0436367	0.703686	0.965696	-0.0785033	0.498246	0.860625
P47756	CAPZB	0.02874	0.846093	0.995293	-0.0856267	0.566751	0.882051
P47813	EIF1AX	-0.138127	0.22133	0.801584	-0.213523	0.0743214	0.504799
P47897	QARS	0.0613567	0.603697	0.944118	0.0161333	0.890546	0.979141
P47914	RPL29	0.198963	0.238166	0.817934	-0.0967667	0.552647	0.873223
P48047	ATP5PO	0.157767	0.233333	0.810971	0.100143	0.436967	0.840508
P48059	LIMS1	-1.11299	0.00373155	0.165371	-0.355363	0.234194	0.708759
P48060	GLIPR1	0.0762733	0.699116	0.965277	-0.175157	0.384272	0.816433
P48147	PREP	0.0449767	0.878448	0.996982	0.64547	0.0529707	0.442345
P48163	ME1	-0.0264067	0.864993	0.996982	0.09551	0.5431	0.869021
P48382	RFX5	0.2096	0.53118	0.935131	0.484887	0.168291	0.637577
P48426	PIP4K2A	0.257903	0.272927	0.837066	-0.310163	0.194496	0.664006
P48436	SOX9	0.0212033	0.902086	0.996982	0.141833	0.420243	0.831862
P48443	RXRG	-0.205957	0.640074	0.952862	-0.53358	0.24342	0.719307
P48444	ARCN1	0.118993	0.336404	0.873402	0.273097	0.0467123	0.423051
P48449	LSS	-0.688273	0.250635	0.823672	0.222097	0.699983	0.92455
P48507	GCLM	-0.238927	0.165821	0.766906	-0.14283	0.388848	0.817897
P48509	CD151	-5.42036	9.01464e-06	0.00336246	-5.97058	4.33931e-06	0.00242785
P48556	PSMD8	-0.0399367	0.807506	0.989342	0.204293	0.233448	0.707744
P48634	PRRC2A	0.155963	0.366752	0.885747	0.462823	0.0216935	0.307279
P48637	GSS	0.28271	0.0287324	0.43136	0.0356567	0.746142	0.941894
P48643	CCT5	0.169603	0.194818	0.788422	0.172287	0.188564	0.661082
P48651	PTDSS1	0.111113	0.570726	0.939762	-0.06037	0.75631	0.94354
P48681	NES	-0.317397	0.201456	0.793978	-0.0732867	0.75629	0.94354
P48729	CSNK1A1	-0.199627	0.207009	0.793978	-0.161497	0.299029	0.760054
P48730	CSNK1D	0.0177267	0.882722	0.996982	0.08684	0.476894	0.851544
P48735	IDH2	0.0450633	0.836716	0.994197	-0.171743	0.440492	0.84155
P48739	PITPNB	-0.0724233	0.712115	0.965696	0.201977	0.317198	0.777074
P48960	CD97	-0.327427	0.136899	0.719329	-0.409093	0.0726516	0.50217
P49005	POLD2	0.826133	0.00119601	0.0733334	0.494497	0.0191196	0.284357
P49006	MARCKSL1	0.01971	0.895243	0.996982	-0.0246267	0.869364	0.974768
P49023	PXN	-0.1427	0.386839	0.897085	-0.141607	0.390316	0.818318
P49137	MAPKAPK2	0.08019	0.599703	0.944118	0.0238133	0.875138	0.975904
P49189	ALDH9A1	0.151427	0.365697	0.885747	0.34862	0.0581034	0.459489
P49207	RPL34	-0.06691	0.603322	0.944118	-0.162473	0.225299	0.697446
P49247	RPIA	0.516723	0.0158065	0.329396	0.0609633	0.728769	0.935814
P49257	LMAN1	0.0179233	0.888463	0.996982	0.04053	0.751764	0.94354
P49321	NASP	-0.03813	0.771889	0.981077	-0.22135	0.119601	0.585427
P49327	FASN	-0.142563	0.293204	0.852899	-0.0788633	0.551143	0.872936
P49366	DHPS	-0.31585	0.142302	0.728447	-0.251237	0.231717	0.706035
P49368	CCT3	0.0864567	0.452958	0.916979	-0.02303	0.838852	0.965642
P49406	MRPL19	0.497263	0.0636156	0.586978	0.31342	0.21237	0.684353
P49407	ARRB1	-0.07903	0.50583	0.931914	-0.26087	0.050319	0.435395
P49411	TUFM	0.180227	0.219621	0.801584	-0.02305	0.869045	0.974768
P49419	ALDH7A1	-0.0948467	0.709879	0.965696	-0.119697	0.639606	0.905613
P49427	CDC34	-0.224887	0.566989	0.939762	-2.144	0.000444132	0.0336938
P49441	INPP1	-0.2358	0.646222	0.953054	-0.722223	0.182067	0.655539
P49454	CENPF	-0.131	0.41778	0.908193	0.0317133	0.841352	0.965861
P49458	SRP9	0.00256	0.987109	0.997134	-0.08272	0.604786	0.897009
P49459	UBE2A	-0.26012	0.4417	0.91294	0.156453	0.639486	0.905613
P49585	PCYT1A	-0.0852033	0.484759	0.929601	-0.0210267	0.861063	0.9719
P49588	AARS	0.07024	0.564176	0.939762	-0.0452933	0.708259	0.929576
P49589	CARS	0.0694933	0.58248	0.942522	0.347003	0.0209668	0.301761
P49590	HARS2	-0.0486267	0.94664	0.996982	-0.19901	0.784638	0.953064
P49591	SARS	0.120457	0.512264	0.932571	0.12305	0.503479	0.862373
P49593	PPM1F	0.254977	0.059636	0.578536	0.0444033	0.712797	0.931203
P49642	PRIM1	-0.0357067	0.876925	0.996982	-0.415567	0.0995215	0.561738
P49643	PRIM2	-0.0494733	0.833247	0.994197	0.164757	0.489405	0.857806
P49674	CSNK1E	-0.00257333	0.985406	0.997134	-0.14741	0.311034	0.771203
P49711	CTCF	-0.53487	0.00244315	0.120171	-0.669243	0.000608715	0.0419171
P49720	PSMB3	0.334663	0.0608413	0.58546	-0.150207	0.356895	0.800456
P49721	PSMB2	-0.0737133	0.644187	0.953054	-0.407417	0.0289653	0.344811
P49736	MCM2	-0.245837	0.118092	0.693928	0.0224067	0.877273	0.975904
P49747	COMP	0.248523	0.230594	0.810971	0.123733	0.536487	0.869021
P49748	ACADVL	0.18501	0.18525	0.779496	0.933353	7.94726e-05	0.0119936
P49750	YLPM1	0.227723	0.193828	0.788422	0.10663	0.525438	0.867276
P49755	TMED10	0.0827233	0.818918	0.994197	0.24035	0.511203	0.86341
P49756	RBM25	0.09216	0.372234	0.889609	-0.06871	0.501053	0.861766
P49757	NUMB	-0.02051	0.900441	0.996982	-0.50191	0.0132513	0.245071
P49770	EIF2B2	0.0796867	0.806528	0.989342	0.562883	0.111277	0.575813
P49773	HINT1	0.150177	0.344196	0.881363	-0.00241333	0.98751	0.996931
P49790	NUP153	-0.244943	0.212716	0.80055	-0.209387	0.280508	0.748898
P49792	RANBP2	-0.22804	0.0549586	0.570697	-0.208437	0.0742754	0.504799
P49815	TSC2	0.0493967	0.88741	0.996982	-0.16024	0.648053	0.908735
P49821	NDUFV1	0.221037	0.118868	0.694585	0.117487	0.380671	0.8143
P49840	GSK3A	-0.114707	0.80188	0.987831	-0.194667	0.671421	0.915092
P49841	GSK3B	-0.373353	0.0338146	0.461446	-0.2483	0.12774	0.588596
P49848	TAF6	-1.56033	0.0622715	0.58546	-0.85984	0.26732	0.734444
P49902	NT5C2	-0.212827	0.359209	0.884138	-0.507853	0.0486508	0.429494
P49903	SEPHS1	0.420887	0.0201244	0.371806	-0.0286633	0.849045	0.967743
P49915	GMPS	-0.0586533	0.713784	0.965696	0.00866667	0.956594	0.9912
P49916	LIG3	-0.06761	0.810555	0.990998	-0.0632767	0.822447	0.962928
P49917	LIG4	0.160693	0.544399	0.937981	-0.199733	0.454053	0.849693
P49959	MRE11	-0.207967	0.307849	0.859785	-0.09291	0.639726	0.905613
P50148	GNAQ	-0.980967	0.167136	0.767473	-0.0876633	0.895413	0.979547
P50213	IDH3A	0.00898	0.944126	0.996982	-0.0336	0.79356	0.954712
P50281	MMP14	-0.523247	0.193757	0.788422	-0.5783	0.155491	0.620302
P50395	GDI2	0.00672667	0.955746	0.996982	-0.0161067	0.894342	0.979547
P50402	EMD	0.164927	0.205188	0.793978	0.0242733	0.844306	0.966278
P50416	CPT1A	-0.00247667	0.985262	0.997134	0.0673567	0.618246	0.901774
P50452	SERPINB8	0.119573	0.706607	0.965696	0.128053	0.687065	0.920841
P50453	SERPINB9	-0.247953	0.444241	0.914067	-0.207437	0.519802	0.866208
P50454	SERPINH1	-0.302307	0.314147	0.859785	-0.42337	0.170854	0.642102
P50479	PDLIM4	-0.11506	0.470467	0.923148	-0.197347	0.229916	0.70362
P50502	ST13	0.0868667	0.610013	0.945079	0.281973	0.122986	0.585427
P50542	PEX5	0.00667	0.990649	0.998711	0.0223867	0.968622	0.992799
P50552	VASP	-0.18957	0.180521	0.777385	-0.0822167	0.542549	0.869021
P50570	DNM2	0.132957	0.395006	0.900564	0.1508	0.337808	0.788801
P50579	METAP2	-0.150667	0.337026	0.87451	0.241763	0.139756	0.607226
P50583	NUDT2	0.00692	0.985538	0.997134	0.360123	0.358844	0.800794
P50613	CDK7	1.48766	5.0876e-06	0.00227721	1.37743	9.09913e-06	0.00344465
P50748	KNTC1	0.04504	0.924341	0.996982	-1.48908	0.0117417	0.235703
P50750	CDK9	0.0748	0.608529	0.945079	-0.08033	0.582779	0.88695
P50851	LRBA	0.26017	0.268229	0.836281	0.183163	0.426633	0.835896
P50895	BCAM	-0.148707	0.79538	0.986779	-0.68087	0.254281	0.723576
P50897	PPT1	-1.13119	0.000345978	0.0430167	-0.870073	0.00184505	0.0786517
P50914	RPL14	0.00155667	0.991393	0.998711	0.0935933	0.522206	0.866948
P50990	CCT8	0.19276	0.12401	0.695583	-0.05019	0.666629	0.914319
P50991	CCT4	-0.0143767	0.902863	0.996982	-0.00298667	0.979763	0.994851
P50995	ANXA11	-0.106067	0.488363	0.930424	-0.06083	0.688002	0.920877
P51003	PAPOLA	-0.0382767	0.887123	0.996982	-0.103	0.703635	0.927406
P51114	FXR1	0.17466	0.261722	0.834308	0.0011	0.994121	0.997253
P51116	FXR2	0.321917	0.113367	0.691316	-0.0449	0.810588	0.9591
P51148	RAB5C	-0.0125467	0.945335	0.996982	0.236287	0.219225	0.687987
P51149	RAB7A	-0.274357	0.132823	0.714197	-0.162343	0.351353	0.798708
P51153	RAB13	0.204177	0.141113	0.726597	0.169673	0.211903	0.683999
P51397	DAP	0.334533	0.640029	0.952862	-0.519617	0.471951	0.851544
P51398	DAP3	-0.171687	0.377098	0.894033	-0.00668	0.971876	0.993627
P51452	DUSP3	-0.0237733	0.960476	0.996982	0.848693	0.105129	0.567727
P51531	SMARCA2	-0.03922	0.835705	0.994197	0.01323	0.944157	0.988999
P51532	SMARCA4	-0.10032	0.691014	0.963285	0.163277	0.521153	0.866524
P51553	IDH3G	0.80008	0.518892	0.932571	0.613497	0.61893	0.901774
P51570	GALK1	0.202727	0.357192	0.884138	0.39288	0.0947429	0.552154
P51571	SSR4	1.34986	0.27101	0.836281	-1.05452	0.38274	0.815007
P51572	BCAP31	0.116663	0.250008	0.82282	0.204737	0.0610194	0.465051
P51587	BRCA2	0.506307	0.182007	0.778722	0.59483	0.12423	0.587833
P51608	MECP2	-0.0770767	0.600625	0.944118	-0.0730033	0.619693	0.901774
P51610	HCFC1	0.09954	0.550124	0.93836	0.179753	0.292497	0.756906
P51617	IRAK1	0.00827333	0.979008	0.996982	0.271043	0.399665	0.82325
P51648	ALDH3A2	-0.0253167	0.889726	0.996982	0.10213	0.579514	0.885292
P51649	ALDH5A1	0.73664	0.13336	0.714875	0.114547	0.801749	0.955439
P51659	HSD17B4	0.00312333	0.987521	0.997237	-0.117913	0.559272	0.87633
P51665	PSMD7	-0.0716967	0.706696	0.965696	0.118453	0.537332	0.869021
P51692	STAT5B	0.228787	0.102205	0.665542	-0.00956667	0.940444	0.988999
P51793	CLCN4	-0.251633	0.493656	0.930424	0.112787	0.756127	0.94354
P51798	CLCN7	0.0573967	0.895369	0.996982	-0.505113	0.26624	0.734444
P51812	RPS6KA3	0.275353	0.688776	0.962824	1.37107	0.0721654	0.501572
P51858	HDGF	0.119577	0.357807	0.884138	-0.0179667	0.887109	0.978413
P51946	CCNH	0.316513	0.128982	0.704914	0.180363	0.363257	0.803386
P51948	MNAT1	0.0511733	0.740617	0.968166	0.400343	0.0276668	0.337609
P51970	NDUFA8	-1.12153	0.0190849	0.363507	-1.50547	0.00433623	0.126032
P51991	HNRNPA3	-0.10778	0.506532	0.931914	0.0162767	0.918965	0.985727
P52209	PGD	0.185303	0.217135	0.801303	0.19662	0.192917	0.663511
P52272	HNRNPM	0.05572	0.615629	0.945444	-0.03027	0.783837	0.953064
P52292	KPNA2	0.118697	0.331068	0.870527	0.0341367	0.77367	0.949533
P52294	KPNA1	0.11792	0.771703	0.981077	0.288217	0.484045	0.855682
P52298	NCBP2	0.0424167	0.776238	0.981768	0.0882333	0.55776	0.875219
P52306	RAP1GDS1	-0.0834	0.807213	0.989342	-0.0563633	0.868874	0.974768
P52434	POLR2H	-0.103503	0.669366	0.957017	-0.256927	0.303137	0.764849
P52565	ARHGDIA	0.0619233	0.65914	0.95666	0.143957	0.317956	0.777074
P52566	ARHGDIB	0.0865533	0.72472	0.965696	-0.222023	0.376682	0.812438
P52594	AGFG1	-0.521793	0.506255	0.931914	-0.20998	0.786601	0.953064
P52597	HNRNPF	-0.0288133	0.826817	0.994197	0.03082	0.815008	0.960233
P52655	GTF2A1	0.416607	0.395046	0.900564	0.37558	0.441269	0.84155
P52657	GTF2A2	0.138987	0.385252	0.897085	0.404333	0.0281093	0.340046
P52701	MSH6	0.17128	0.166419	0.766906	0.167147	0.175696	0.647789
P52732	KIF11	0.325827	0.0315662	0.444418	-0.08228	0.530335	0.868244
P52747	ZNF143	-0.29491	0.202798	0.793978	-0.178007	0.426869	0.835896
P52756	RBM5	0.167183	0.195409	0.788422	-0.0649267	0.598371	0.893365
P52758	RIDA	0.371427	0.0263361	0.415071	-0.167763	0.255082	0.724001
P52788	SMS	-0.0801033	0.583901	0.942522	0.08935	0.542202	0.869021
P52789	HK2	-0.28996	0.0444044	0.527199	-0.327547	0.0274258	0.336324
P52815	MRPL12	0.161543	0.181282	0.778202	0.25082	0.0524707	0.44104
P52888	THOP1	0.07986	0.580724	0.942522	-0.0945533	0.514791	0.864441
P52907	CAPZA1	0.515197	0.0487908	0.545061	0.425613	0.0915026	0.545264
P52926	HMGA2	0.290607	0.0500633	0.551929	-0.06868	0.6012	0.8959
P52948	NUP98	0.1666	0.216042	0.801303	-0.00987333	0.938537	0.988999
P53004	BLVRA	0.0348933	0.873409	0.996982	0.0577867	0.792175	0.954712
P53007	SLC25A1	0.0648667	0.817312	0.994197	0.01438	0.95909	0.9912
P53041	PPP5C	0.03672	0.883883	0.996982	-0.366963	0.170046	0.640329
P53350	PLK1	0.0428667	0.944928	0.996982	0.293693	0.638396	0.905613
P53365	ARFIP2	-0.10289	0.652277	0.953953	0.0602767	0.790913	0.954068
P53367	ARFIP1	0.24401	0.630321	0.949641	0.14607	0.772201	0.948736
P53384	NUBP1	-0.573753	0.000602102	0.0560907	-0.587883	0.000513578	0.037077
P53396	ACLY	0.125887	0.309528	0.859785	0.200403	0.122237	0.585427
P53582	METAP1	0.0327533	0.849746	0.995293	-0.0984233	0.572723	0.88278
P53597	SUCLG1	0.69938	0.0465359	0.538506	0.00706	0.981665	0.994851
P53602	MVD	-0.550227	0.329883	0.870527	-1.37637	0.0316921	0.354731
P53618	COPB1	-0.130713	0.571191	0.939762	0.06241	0.785183	0.953064
P53621	COPA	0.0968767	0.604676	0.944118	-0.02873	0.877014	0.975904
P53634	CTSC	-0.261513	0.285789	0.847225	-0.240007	0.324554	0.780609
P53680	AP2S1	0.23566	0.117672	0.693928	0.0574867	0.680415	0.918241
P53701	HCCS	-0.298167	0.20284	0.793978	-0.48151	0.0552833	0.452352
P53801	PTTG1IP	0.136237	0.389022	0.897616	-0.111297	0.478156	0.851544
P53814	SMTN	0.121217	0.366941	0.885747	0.01633	0.900702	0.981149
P53990	IST1	0.32872	0.109825	0.681678	0.427237	0.0475246	0.427049
P53992	SEC24C	1.5147	0.039487	0.499276	0.664063	0.313288	0.772544
P53999	SUB1	0.534297	0.0163818	0.335698	0.218053	0.252455	0.722498
P54105	CLNS1A	-0.103243	0.868698	0.996982	-0.444773	0.483043	0.854248
P54132	BLM	-0.78988	0.119241	0.694951	-1.0022	0.057696	0.459489
P54136	RARS	0.00970667	0.933331	0.996982	-0.0684833	0.559355	0.87633
P54252	ATXN3	0.732853	0.0976803	0.663763	1.14231	0.0191335	0.284357
P54577	YARS	0.328947	0.051092	0.552826	0.124227	0.412396	0.829611
P54578	USP14	0.105827	0.352594	0.881363	0.0622233	0.577773	0.884121
P54687	BCAT1	-0.80355	0.0610919	0.58546	-0.27338	0.480415	0.852295
P54709	ATP1B3	-1.08719	0.000824749	0.0645235	-0.69321	0.0107402	0.223596
P54725	RAD23A	0.01614	0.956719	0.996982	0.105593	0.723601	0.933922
P54727	RAD23B	0.212623	0.155653	0.749949	0.288997	0.0656408	0.474103
P54819	AK2	-0.169047	0.291572	0.851892	-0.363587	0.0411272	0.396783
P54886	ALDH18A1	0.0820333	0.611002	0.945178	0.261573	0.129743	0.590174
P54920	NAPA	-0.103007	0.802461	0.987831	0.214133	0.605445	0.897342
P55010	EIF5	0.124103	0.316235	0.859785	-0.03138	0.793823	0.954712
P55011	SLC12A2	-0.0664267	0.667386	0.957017	-0.0921267	0.553344	0.873223
P55036	PSMD4	-0.23599	0.146169	0.73402	-0.190113	0.231008	0.705316
P55039	DRG2	0.355477	0.44879	0.916704	1.21598	0.0259034	0.332977
P55042	RRAD	0.146783	0.540224	0.93709	0.01163	0.960821	0.9912
P55060	CSE1L	-0.0124467	0.912562	0.996982	-0.0510133	0.654658	0.911431
P55072	VCP	0.104637	0.384043	0.896904	0.215377	0.0944284	0.552154
P55081	MFAP1	0.0655033	0.553605	0.939762	-0.0121933	0.911224	0.984674
P55084	HADHB	0.12727	0.301263	0.856704	0.12061	0.32562	0.781767
P55085	F2RL1	0.80602	0.363582	0.885747	-0.800123	0.366921	0.805828
P55145	MANF	-2.19875	3.02682e-06	0.00150534	-2.26163	2.43894e-06	0.00181945
P55196	AFDN	0.0285367	0.813969	0.993811	0.0987967	0.424164	0.833797
P55199	ELL	0.399023	0.44192	0.91294	0.592163	0.264166	0.733995
P55209	NAP1L1	0.301863	0.245581	0.818483	0.381283	0.152062	0.617813
P55210	CASP7	0.128427	0.466997	0.922912	0.238857	0.193141	0.663511
P55263	ADK	0.0380767	0.774857	0.981675	-0.0146	0.91247	0.98478
P55265	ADAR	0.0237733	0.875175	0.996982	0.211883	0.186075	0.659439
P55327	TPD52	-0.1592	0.549978	0.93836	0.237227	0.379569	0.813284
P55735	SEC13	-0.168123	0.586612	0.942522	-0.458427	0.160812	0.628689
P55769	SNU13	-0.10564	0.640322	0.952862	-0.120097	0.596041	0.892268
P55786	NPEPPS	0.13139	0.271109	0.836281	0.213643	0.0906611	0.543473
P55789	GFER	-0.527233	0.00678086	0.242809	-0.589723	0.00367826	0.117599
P55795	HNRNPH2	-0.13289	0.346789	0.881363	-0.190543	0.189579	0.661082
P55809	OXCT1	0.11733	0.383271	0.896904	-0.09571	0.473359	0.851544
P55884	EIF3B	-0.0697933	0.488888	0.930424	-0.08965	0.378676	0.813145
P55957	BID	0.0907033	0.630158	0.949641	0.126157	0.505985	0.862769
P56134	ATP5MF	2.35167	0.0469365	0.538506	1.63829	0.140978	0.607918
P56182	RRP1	0.0275033	0.861262	0.996982	0.205757	0.213688	0.68592
P56192	MARS	0.0884767	0.725328	0.965696	-0.216667	0.398716	0.82325
P56211	ARPP19	0.0263	0.855656	0.996595	0.0977467	0.504756	0.862443
P56270	MAZ	-0.977413	0.0893632	0.645022	-0.535013	0.321321	0.778245
P56277	CMC4	-0.408687	0.0507792	0.552235	-0.482637	0.0265463	0.336324
P56377	AP1S2	-0.238397	0.347205	0.881363	0.212573	0.399221	0.82325
P56381	ATP5F1E	0.134667	0.389718	0.897697	0.0342967	0.822701	0.962973
P56385	ATP5ME	0.116827	0.575222	0.941192	-0.106367	0.60929	0.900059
P56537	EIF6	-0.296507	0.169947	0.768366	-0.29792	0.16815	0.637577
P56545	CTBP2	0.16463	0.246575	0.819645	0.06434	0.638378	0.905613
P56556	NDUFA6	-0.363957	0.147892	0.735421	0.309887	0.209859	0.683147
P56945	BCAR1	0.03424	0.828567	0.994197	-0.246043	0.146306	0.616054
P57076	CFAP298	-0.365093	0.361269	0.885171	0.32875	0.4087	0.828507
P57105	SYNJ2BP	-0.09096	0.860143	0.996982	-0.95713	0.0916083	0.545264
P57678	GEMIN4	0.15148	0.3186	0.859785	-0.0459433	0.755371	0.94354
P57721	PCBP3	-0.76857	0.0309396	0.444418	0.06876	0.821258	0.962039
P57723	PCBP4	0.105833	0.64178	0.952862	0.248753	0.288647	0.753782
P57737	CORO7	0.0526833	0.646228	0.953054	0.0921267	0.428499	0.837538
P57740	NUP107	-0.267237	0.127051	0.702074	-0.19631	0.246526	0.719307
P57764	GSDMD	1.337	0.083273	0.632342	1.55735	0.0500775	0.435395
P58107	EPPK1	0.292353	0.109165	0.680536	0.0950667	0.574277	0.883049
P58335	ANTXR2	0.0321633	0.906348	0.996982	-0.16662	0.546817	0.870086
P58546	MTPN	0.152033	0.29998	0.854868	0.28343	0.0725052	0.50217
P59998	ARPC4	-0.106043	0.438591	0.910979	-0.225517	0.121039	0.585427
P60174	TPI1	0.00621667	0.964377	0.996982	0.0915533	0.516474	0.864441
P60228	EIF3E	0.0949767	0.385542	0.897085	0.161937	0.156075	0.621521
P60468	SEC61B	-0.16785	0.242032	0.817934	-0.134933	0.339616	0.790905
P60510	PPP4C	-0.14941	0.79615	0.98692	-0.6336	0.289996	0.754664
P60604	UBE2G2	-0.0926733	0.727098	0.965696	-0.44418	0.121154	0.585427
P60660	MYL6	-0.07668	0.524138	0.932571	-0.11329	0.353868	0.800456
P60709	ACTB	0.0757533	0.4981	0.930424	0.106093	0.349349	0.796175
P60842	EIF4A1	-0.0596533	0.577476	0.941192	0.102297	0.348472	0.796175
P60866	RPS20	0.141467	0.585952	0.942522	0.00603333	0.981286	0.994851
P60891	PRPS1	0.0979667	0.546135	0.937981	0.159977	0.333449	0.785971
P60900	PSMA6	0.150103	0.351853	0.881363	-0.176343	0.278943	0.745848
P60903	S100A10	-0.0529533	0.716129	0.965696	-0.00696667	0.961681	0.9912
P60953	CDC42	-0.0813467	0.540767	0.93709	-0.0279133	0.831987	0.964759
P60981	DSTN	-0.25566	0.112969	0.69078	-0.131837	0.385816	0.816893
P60983	GMFB	-1.83244	0.134224	0.715937	-0.205813	0.856311	0.971516
P61006	RAB8A	-0.159923	0.217409	0.801303	0.01196	0.922745	0.985745
P61009	SPCS3	0.167447	0.490516	0.930424	-0.118693	0.622375	0.901774
P61011	SRP54	-0.19899	0.179128	0.776164	-0.42191	0.0140818	0.250125
P61019	RAB2A	-0.21124	0.438141	0.910877	0.307897	0.26832	0.734444
P61020	RAB5B	0.460227	0.0192632	0.365348	0.252513	0.148133	0.617771
P61024	CKS1B	0.0829533	0.479353	0.926018	0.0447433	0.699536	0.92455
P61026	RAB10	-0.103563	0.512407	0.932571	0.0955233	0.544861	0.870081
P61077	UBE2D3	0.07077	0.791391	0.986325	0.01068	0.968088	0.992799
P61081	UBE2M	-0.0101033	0.930739	0.996982	-0.0271267	0.815757	0.960233
P61086	UBE2K	-0.0368167	0.765986	0.980133	0.21331	0.111971	0.575945
P61088	UBE2N	0.123717	0.713261	0.965696	0.0651533	0.846064	0.966943
P61106	RAB14	-0.109673	0.471677	0.923148	-0.107167	0.48154	0.8526
P61158	ACTR3	-0.0301233	0.836458	0.994197	-0.132263	0.376372	0.812438
P61160	ACTR2	-0.0987667	0.442687	0.91354	-0.114077	0.378212	0.813102
P61163	ACTR1A	-0.120303	0.29439	0.852899	0.00888333	0.936027	0.98836
P61201	COPS2	-0.640817	0.0700314	0.602704	-0.63025	0.0738917	0.504799
P61204	ARF3	0.133787	0.360412	0.885171	-0.0414067	0.771702	0.948736
P61221	ABCE1	0.170623	0.280494	0.842891	0.0883	0.565869	0.881844
P61224	RAP1B	-0.590357	0.120943	0.695583	0.208257	0.557752	0.875219
P61244	MAX	0.129077	0.447621	0.916704	0.24544	0.167223	0.63647
P61247	RPS3A	-0.17853	0.128167	0.704629	-0.144657	0.206547	0.682638
P61254	RPL26	0.0488933	0.694368	0.963719	0.00189333	0.987799	0.996931
P61289	PSME3	0.12459	0.449714	0.916704	0.105477	0.520057	0.86631
P61313	RPL15	0.05537	0.695295	0.963873	-0.0756533	0.594116	0.891276
P61326	MAGOH	0.10188	0.446176	0.915674	0.0607633	0.645593	0.908216
P61353	RPL27	0.120213	0.474601	0.92391	-0.02528	0.878569	0.976326
P61421	ATP6V0D1	0.143953	0.407122	0.904845	0.04093	0.809852	0.959082
P61457	PCBD1	0.0773933	0.553832	0.939762	0.0120333	0.925836	0.986411
P61513	RPL37A	-0.218777	0.149415	0.737531	-0.41547	0.0162369	0.262611
P61586	RHOA	-0.23176	0.0927607	0.652821	-0.238457	0.0851782	0.53174
P61599	NAA20	0.194507	0.759921	0.978512	-1.51649	0.0387594	0.385843
P61604	HSPE1	0.0598867	0.605819	0.944118	-0.100437	0.393956	0.821308
P61758	VBP1	0.01374	0.912922	0.996982	0.00956333	0.939317	0.988999
P61764	STXBP1	0.308547	0.264478	0.834308	-0.146457	0.584711	0.887193
P61769	B2M	-0.592403	0.214475	0.801303	-0.595773	0.212124	0.684053
P61916	NPC2	-3.30221	0.00086637	0.0645235	-2.60327	0.00362816	0.117161
P61923	COPZ1	-0.148557	0.791968	0.986325	0.31481	0.57917	0.885292
P61927	RPL37	-0.15025	0.322163	0.865027	-0.342853	0.0424728	0.403597
P61956	SUMO2	0.05715	0.717771	0.965696	-0.0437933	0.781433	0.952896
P61960	UFM1	-0.375327	0.659574	0.95666	-0.697473	0.420006	0.831835
P61962	DCAF7	0.649967	0.0743055	0.612661	-0.82502	0.0313354	0.352405
P61964	WDR5	0.683933	0.000390405	0.0472285	0.1204	0.336746	0.788406
P61970	NUTF2	0.0804267	0.656319	0.955034	-0.16816	0.362156	0.802879
P61978	HNRNPK	0.0425933	0.690015	0.963285	-0.0256	0.809938	0.959082
P61981	YWHAG	0.19743	0.143313	0.730604	0.00184333	0.988292	0.996964
P62070	RRAS2	0.0196667	0.876427	0.996982	0.0441333	0.72795	0.935814
P62072	TIMM10	-0.811667	0.109508	0.680776	-1.0317	0.0513168	0.438403
P62081	RPS7	0.0502367	0.774681	0.981675	0.04687	0.789342	0.953782
P62136	PPP1CA	0.172663	0.238027	0.817934	-0.03506	0.802312	0.955677
P62140	PPP1CB	-0.258213	0.319572	0.860156	-0.42998	0.115021	0.57869
P62191	PSMC1	-0.0381067	0.741905	0.968359	-0.145863	0.227929	0.702302
P62195	PSMC5	0.21546	0.335942	0.873261	0.184203	0.407022	0.827728
P62241	RPS8	-0.0570167	0.580745	0.942522	-0.08507	0.415424	0.83122
P62244	RPS15A	-0.17025	0.195092	0.788422	0.0298067	0.810821	0.9591
P62249	RPS16	0.188793	0.167177	0.767473	-0.142163	0.285804	0.752187
P62258	YWHAE	0.0751033	0.584085	0.942522	-0.08669	0.528777	0.867276
P62263	RPS14	0.0672167	0.571277	0.939762	-0.0166	0.887709	0.978413
P62266	RPS23	0.109553	0.393682	0.89996	0.131703	0.310029	0.771203
P62269	RPS18	0.0575	0.667358	0.957017	0.0750567	0.576389	0.884121
P62273	RPS29	0.31643	0.141398	0.726597	0.158437	0.437835	0.840529
P62277	RPS13	0.0938567	0.567892	0.939762	0.05892	0.718204	0.93322
P62280	RPS11	-0.13527	0.390124	0.897697	-0.05509	0.721021	0.93322
P62304	SNRPE	0.49983	0.185961	0.780829	0.65511	0.0943982	0.552154
P62306	SNRPF	0.12795	0.245014	0.818482	0.104697	0.334691	0.786393
P62308	SNRPG	0.0666933	0.836134	0.994197	-1.34089	0.00257604	0.0952922
P62310	LSM3	0.21402	0.359075	0.884138	0.356033	0.144048	0.612307
P62312	LSM6	-0.0305733	0.798556	0.987385	0.168863	0.182892	0.655539
P62314	SNRPD1	0.381483	0.206137	0.793978	0.119147	0.678877	0.918091
P62316	SNRPD2	0.151957	0.343796	0.881363	0.207853	0.205928	0.681422
P62318	SNRPD3	0.2057	0.527547	0.932571	-0.329577	0.320814	0.778245
P62328	TMSB4X	-0.0688	0.652111	0.953953	0.0897867	0.558101	0.875283
P62333	PSMC6	-0.22667	0.0725062	0.602704	-0.0901567	0.435109	0.840404
P62424	RPL7A	0.0457433	0.652157	0.953953	-0.0294633	0.770697	0.948736
P62495	ETF1	0.284933	0.315027	0.859785	0.317967	0.265836	0.734444
P62633	CNBP	-0.942423	0.000215619	0.0311326	-1.0795	8.35192e-05	0.0120591
P62699	YPEL5	0.10609	0.680583	0.958122	-0.18714	0.472772	0.851544
P62701	RPS4X	0.0440267	0.717606	0.965696	-0.0309167	0.799098	0.954712
P62750	RPL23A	-0.182827	0.239839	0.817934	-0.140007	0.35941	0.800794
P62753	RPS6	-0.05466	0.623404	0.946677	0.0760167	0.497767	0.860566
P62805	HIST1H4A	0.156453	0.33471	0.872832	0.19686	0.232503	0.707574
P62820	RAB1A	0.0506833	0.770326	0.981077	-0.0505433	0.770939	0.948736
P62826	RAN	0.0758033	0.500134	0.930424	0.0563933	0.613614	0.901094
P62829	RPL23	0.179177	0.405384	0.904742	-0.0202867	0.923251	0.985799
P62834	RAP1A	-0.904123	0.00061404	0.0560907	-1.04963	0.000226812	0.0199061
P62841	RPS15	0.161877	0.289204	0.850517	-0.0725167	0.624936	0.901774
P62847	RPS24	0.108117	0.358746	0.884138	0.117607	0.320453	0.778245
P62851	RPS25	-0.0456733	0.841253	0.994454	0.08493	0.710445	0.929576
P62854	RPS26	0.0718233	0.611586	0.945178	-0.13202	0.359807	0.800843
P62857	RPS28	-0.172093	0.232739	0.810971	0.0490233	0.722695	0.933306
P62861	FAU	0.02966	0.813885	0.993811	0.07827	0.538737	0.869021
P62873	GNB1	-0.250537	0.0840257	0.632342	-0.157843	0.24943	0.719307
P62875	POLR2L	0.0142733	0.958961	0.996982	0.0990033	0.722224	0.93322
P62877	RBX1	0.177897	0.309443	0.859785	0.155017	0.37205	0.808377
P62879	GNB2	-0.6901	0.0255767	0.411016	-0.32893	0.228906	0.70362
P62888	RPL30	-0.273963	0.117256	0.693928	-0.299303	0.0913839	0.545264
P62891	RPL39	0.05209	0.873976	0.996982	-0.833253	0.0304572	0.349496
P62899	RPL31	0.0458	0.743847	0.969441	0.0197767	0.887477	0.978413
P62906	RPL10A	0.00104667	0.993761	0.998711	-0.162767	0.2449	0.719307
P62910	RPL32	0.0478733	0.705003	0.965696	-0.196653	0.145404	0.614074
P62913	RPL11	0.0268633	0.837884	0.994197	0.319047	0.0361301	0.377778
P62917	RPL8	-0.0333667	0.747358	0.971305	-0.0501833	0.629496	0.902893
P62937	PPIA	-0.0503167	0.64248	0.952862	-0.0209533	0.845827	0.966943
P62942	FKBP1A	0.03912	0.740573	0.968166	0.15161	0.220437	0.689983
P62979	RPS27A	-0.0777133	0.699861	0.965696	-0.281957	0.184875	0.656227
P62987	UBA52	-0.271863	0.0993546	0.665542	-0.43409	0.0176213	0.275593
P62993	GRB2	0.130457	0.410482	0.908193	0.10863	0.490252	0.857806
P62995	TRA2B	0.48356	0.171775	0.768865	0.17873	0.594426	0.891276
P63000	RAC1	-0.1111	0.447523	0.916704	-0.251457	0.108057	0.570301
P63010	AP2B1	0.0865933	0.450006	0.916704	-0.0989033	0.390844	0.818761
P63092	GNAS	0.0241933	0.886008	0.996982	-0.215007	0.224666	0.697446
P63096	GNAI1	-0.190917	0.566086	0.939762	0.244793	0.464887	0.851544
P63098	PPP3R1	-0.242267	0.349202	0.881363	-0.0191967	0.939156	0.988999
P63104	YWHAZ	0.0887067	0.4561	0.91894	0.0389233	0.740016	0.939631
P63151	PPP2R2A	0.13121	0.619101	0.945444	-0.18241	0.492676	0.857806
P63165	SUMO1	-0.22921	0.466934	0.922912	0.11429	0.713277	0.931203
P63167	DYNLL1	-0.159087	0.547535	0.937981	-0.38941	0.162621	0.629665
P63173	RPL38	-0.173177	0.431833	0.908193	-0.24635	0.27277	0.74119
P63208	SKP1	-0.0799533	0.788673	0.984753	0.493523	0.12521	0.588431
P63218	GNG5	0.0125067	0.948816	0.996982	-0.287777	0.165752	0.635737
P63220	RPS21	0.0555433	0.684556	0.959922	0.00271333	0.984081	0.99507
P63241	EIF5A	-0.16864	0.248578	0.821745	-0.19082	0.196722	0.664006
P63244	RACK1	0.279193	0.123336	0.695583	0.0965333	0.568263	0.882104
P63272	SUPT4H1	-0.718873	0.133684	0.715751	-1.05909	0.039282	0.385843
P63279	UBE2I	0.15514	0.466416	0.922912	-0.487887	0.04265	0.403597
P63313	TMSB10	0.15423	0.28154	0.843629	0.264517	0.082832	0.52705
P67775	PPP2CA	-0.46547	0.0359176	0.475567	-0.366093	0.083124	0.52705
P67809	YBX1	0.00867333	0.938788	0.996982	-0.0470033	0.678928	0.918091
P67812	SEC11A	0.38018	0.746581	0.971118	-0.800633	0.501065	0.861766
P67870	CSNK2B	-0.61959	0.0214488	0.377418	-0.946683	0.00240253	0.0911333
P67936	TPM4	0.00107667	0.994764	0.998711	0.04488	0.784958	0.953064
P68036	UBE2L3	-0.0362433	0.797724	0.987019	-0.03292	0.815855	0.960233
P68104	EEF1A1	0.114387	0.541402	0.93709	0.114407	0.541333	0.869021
P68133	ACTA1	-0.02477	0.926602	0.996982	-0.0102967	0.969446	0.993416
P68366	TUBA4A	-0.22456	0.430291	0.908193	-0.263013	0.359099	0.800794
P68371	TUBB4B	0.199353	0.133865	0.715866	-0.13306	0.298076	0.759925
P68400	CSNK2A1	0.134817	0.604016	0.944118	0.13763	0.596623	0.892438
P68402	PAFAH1B2	0.29588	0.257538	0.834308	0.266257	0.304587	0.766763
P68431	HIST1H3A	0.13011	0.389922	0.897697	0.32132	0.0548077	0.452045
P69905	HBA1	1.1162	0.0202935	0.37227	0.92963	0.042961	0.405273
P78316	NOP14	0.00903	0.960723	0.996982	-0.0243067	0.894592	0.979547
P78318	IGBP1	-0.0327767	0.825586	0.994197	0.0725667	0.627734	0.90224
P78325	ADAM8	-0.578493	0.0382016	0.491352	-0.74865	0.0124247	0.24228
P78330	PSPH	0.194017	0.229502	0.810971	-0.0723033	0.640944	0.905708
P78332	RBM6	-0.100137	0.436755	0.909262	-0.357757	0.0190094	0.284357
P78344	EIF4G2	-0.211543	0.208663	0.798073	-0.0497033	0.75634	0.94354
P78345	RPP38	-0.04814	0.921596	0.996982	-0.432953	0.387571	0.817448
P78347	GTF2I	0.10712	0.582452	0.942522	0.107913	0.579717	0.885299
P78356	PIP4K2B	0.81607	0.434284	0.909262	-0.253417	0.804737	0.956961
P78362	SRPK2	-0.258983	0.13926	0.724339	-0.243447	0.161363	0.628736
P78371	CCT2	0.0380767	0.780131	0.982128	-0.0273767	0.840738	0.965861
P78406	RAE1	-0.276623	0.0831121	0.632342	-0.02654	0.854251	0.969726
P78417	GSTO1	0.0796	0.516589	0.932571	-0.18729	0.148848	0.617771
P78504	JAG1	-1.34556	0.0674369	0.599791	-1.57031	0.0388237	0.385843
P78527	PRKDC	-0.09838	0.458632	0.920554	-0.00596	0.963542	0.991479
P78536	ADAM17	-0.0425833	0.850013	0.995293	-0.428287	0.0848089	0.531659
P80217	IFI35	0.450997	0.348799	0.881363	0.499067	0.302792	0.764781
P80297	MT1X	-1.1216	0.0795567	0.623635	-1.65397	0.018047	0.276462
P80303	NUCB2	-0.149863	0.545486	0.937981	-0.375857	0.151832	0.617813
P80723	BASP1	0.189543	0.220222	0.801584	0.109543	0.464365	0.851544
P82094	TMF1	0.03794	0.893531	0.996982	0.42167	0.162969	0.62992
P82650	MRPS22	0.126203	0.427678	0.908193	0.0155167	0.920725	0.985727
P82663	MRPS25	-0.0392667	0.890714	0.996982	-0.184807	0.523151	0.866948
P82673	MRPS35	0.512117	0.185296	0.779496	0.229077	0.535145	0.869021
P82675	MRPS5	0.55726	0.0471614	0.538506	0.42471	0.112075	0.575945
P82909	MRPS36	0.311233	0.351709	0.881363	-0.10751	0.741534	0.940493
P82912	MRPS11	0.10619	0.614389	0.945444	0.2826	0.200372	0.671646
P82914	MRPS15	0.00596667	0.979831	0.996982	-0.318167	0.201524	0.671646
P82921	MRPS21	-0.244753	0.329834	0.870527	-0.045	0.853512	0.969619
P82930	MRPS34	0.30555	0.310252	0.859785	-0.01406	0.961479	0.9912
P82932	MRPS6	0.21193	0.597314	0.943394	0.0884933	0.824124	0.96363
P82933	MRPS9	0.07101	0.797397	0.987019	0.00674333	0.980509	0.994851
P82970	HMGN5	-0.25063	0.281775	0.843629	-0.144027	0.525947	0.867276
P82979	SARNP	0.07556	0.602526	0.944118	0.11976	0.415179	0.83122
P83731	RPL24	0.239637	0.189465	0.788422	-0.26324	0.153796	0.618724
P83881	RPL36A	-0.274897	0.0516988	0.554175	-0.433953	0.00686628	0.168865
P83916	CBX1	-0.572183	0.0210961	0.377418	0.560603	0.0230689	0.31319
P84022	SMAD3	0.126353	0.577316	0.941192	-0.156713	0.491737	0.857806
P84085	ARF5	0.17166	0.212166	0.800047	0.0249033	0.849042	0.967743
P84090	ERH	-0.00174	0.988086	0.997445	-0.16568	0.180333	0.65464
P84095	RHOG	-0.0326767	0.886664	0.996982	-0.19449	0.406589	0.827577
P84098	RPL19	0.00681333	0.955703	0.996982	-0.21595	0.106557	0.567727
P84101	SERF2	-0.00750667	0.955673	0.996982	-0.0992967	0.46977	0.851544
P84103	SRSF3	0.0272767	0.836924	0.994197	0.0339267	0.798092	0.954712
P84243	H3F3A	-0.93042	0.375838	0.893863	-0.02763	0.978472	0.994851
P85037	FOXK1	-0.0684133	0.780587	0.982128	-0.04132	0.866182	0.974011
P86790	CCZ1B	1.20537	0.116569	0.693928	0.602963	0.404765	0.827006
P98172	EFNB1	-0.99053	0.0124166	0.309436	-1.46613	0.00142701	0.0694926
P98175	RBM10	-0.387833	0.0154203	0.328396	0.0893733	0.500619	0.861766
P98179	RBM3	-0.0715967	0.586095	0.942522	-0.13831	0.304924	0.766763
P98194	ATP2C1	-0.320083	0.232264	0.810971	-0.249737	0.342851	0.791864
P99999	CYCS	0.232383	0.235551	0.814415	0.0485333	0.795668	0.954712
Q00059	TFAM	0.0331033	0.782016	0.982128	-0.0129	0.913954	0.98478
Q00169	PITPNA	0.298627	0.139597	0.724866	0.197133	0.310658	0.771203
Q00325	SLC25A3	0.15017	0.338514	0.875409	0.239357	0.143216	0.609351
Q00341	HDLBP	0.04295	0.705349	0.965696	-0.0360167	0.750857	0.94354
Q00403	GTF2B	-0.126597	0.824984	0.994197	-1.19181	0.0633989	0.470603
Q00534	CDK6	-0.308943	0.53574	0.93709	0.337697	0.499491	0.860886
Q00535	CDK5	0.06123	0.792398	0.986586	-0.439443	0.0863024	0.532971
Q00577	PURA	-0.170813	0.235584	0.814415	-0.24389	0.104326	0.567727
Q00587	CDC42EP1	0.161203	0.829148	0.994197	-0.490473	0.516609	0.864441
Q00610	CLTC	0.04538	0.644119	0.953054	-0.147303	0.157655	0.62471
Q00613	HSF1	0.38044	0.0244863	0.409051	0.29237	0.0664604	0.477491
Q00653	NFKB2	0.65153	0.000574104	0.0560907	-0.17703	0.175039	0.646718
Q00688	FKBP3	0.234803	0.0564103	0.571097	-0.0876067	0.430259	0.838321
Q00765	REEP5	0.254483	0.233286	0.810971	0.33587	0.127108	0.588596
Q00796	SORD	0.14681	0.221389	0.801584	-0.00801667	0.944076	0.988999
Q00839	HNRNPU	-0.0231633	0.828708	0.994197	-0.0874	0.423356	0.833448
Q01081	U2AF1	-0.321083	0.175477	0.773603	-0.0382167	0.864051	0.97307
Q01082	SPTBN1	-0.01034	0.93281	0.996982	0.08943	0.473265	0.851544
Q01085	TIAL1	0.0554433	0.74994	0.972402	-0.0139767	0.935764	0.98836
Q01105	SET	0.06531	0.552213	0.939762	0.0620133	0.572024	0.88278
Q01130	SRSF2	0.127027	0.306217	0.859785	0.0206733	0.863284	0.973069
Q01167	FOXK2	0.272143	0.0827571	0.632342	0.09515	0.508257	0.862769
Q01196	RUNX1	0.419667	0.153019	0.74609	-0.30197	0.288954	0.754097
Q01201	RELB	1.24442	0.017199	0.344272	-0.32806	0.453352	0.849693
Q01433	AMPD2	0.328113	0.122534	0.695583	-0.0867	0.66061	0.912058
Q01469	FABP5	-0.264027	0.0844818	0.632342	-0.24405	0.106297	0.567727
Q01518	CAP1	-0.02741	0.848056	0.995293	-0.12074	0.408641	0.828507
Q01581	HMGCS1	0.0611133	0.788214	0.984662	-0.23155	0.323171	0.779053
Q01650	SLC7A5	-0.08454	0.705156	0.965696	0.11849	0.59752	0.892721
Q01658	DR1	0.142343	0.380362	0.896502	0.1846	0.262929	0.733708
Q01780	EXOSC10	-0.226693	0.418382	0.908193	-0.0490433	0.858185	0.971614
Q01804	OTUD4	0.294627	0.139333	0.724339	-0.18498	0.333087	0.785971
Q01813	PFKP	-0.04688	0.626256	0.94777	-0.0513567	0.594245	0.891276
Q01844	EWSR1	-0.00499667	0.975741	0.996982	0.407527	0.0334995	0.360442
Q01968	OCRL	0.102073	0.537911	0.93709	-0.08469	0.607934	0.899038
Q01970	PLCB3	0.147473	0.155336	0.74923	0.0233833	0.809948	0.959082
Q01973	ROR1	-0.149757	0.831391	0.994197	-1.25712	0.101735	0.564969
Q01995	TAGLN	-0.842073	0.0637336	0.586978	-0.45329	0.28079	0.748898
Q02040	AKAP17A	-0.298227	0.232547	0.810971	-0.507203	0.0591395	0.462068
Q02086	SP2	-0.09119	0.678409	0.95707	-0.55897	0.0296542	0.349092
Q02218	OGDH	0.13973	0.40658	0.904845	0.482733	0.0162612	0.262611
Q02224	CENPE	0.469123	0.0274256	0.422682	0.06487	0.719863	0.93322
Q02241	KIF23	-0.0641	0.712765	0.965696	-0.109313	0.53351	0.869021
Q02447	SP3	0.203407	0.183322	0.778722	-0.01498	0.917263	0.985282
Q02543	RPL18A	-0.03229	0.769664	0.981077	-0.158907	0.174112	0.646718
Q02750	MAP2K1	0.209397	0.330551	0.870527	0.329363	0.14174	0.608318
Q02790	FKBP4	0.109897	0.28415	0.84616	0.09433	0.353352	0.800408
Q02809	PLOD1	-1.62048	0.0223422	0.384629	-0.466903	0.44006	0.84155
Q02818	NUCB1	0.0068	0.974141	0.996982	0.484547	0.0441009	0.411434
Q02833	RASSF7	-0.189037	0.538768	0.93709	0.0719167	0.813183	0.960233
Q02878	RPL6	0.1271	0.464067	0.922912	0.09313	0.588652	0.889609
Q02880	TOP2B	0.22354	0.452273	0.916704	0.205673	0.488013	0.857806
Q02952	AKAP12	-0.827283	0.112087	0.687259	-0.0531033	0.911677	0.984716
Q02978	SLC25A11	0.177323	0.445926	0.915581	0.228343	0.332086	0.785971
Q03001	DST	0.05936	0.597832	0.943515	0.092	0.419323	0.831306
Q03111	MLLT1	-0.779057	0.0311132	0.444418	0.779927	0.0309722	0.351005
Q03135	CAV1	0.394067	0.524967	0.932571	0.694063	0.275315	0.743291
Q03164	KMT2A	-0.341883	0.0800537	0.625341	-0.182427	0.316519	0.777074
Q03169	TNFAIP2	0.14319	0.839916	0.994454	-0.43791	0.541144	0.869021
Q03188	CENPC	-0.29465	0.45577	0.91894	-0.312063	0.43057	0.838321
Q03252	LMNB2	0.01199	0.920622	0.996982	0.0678767	0.57644	0.884121
Q03405	PLAUR	-4.13826	0.00419305	0.173778	-3.56023	0.00932652	0.206858
Q03426	MVK	0.34134	0.611826	0.945178	-1.30897	0.0772389	0.515782
Q03518	TAP1	0.226567	0.265954	0.834308	0.283263	0.173132	0.646718
Q03519	TAP2	0.339107	0.10229	0.665542	0.234843	0.237414	0.713037
Q03701	CEBPZ	-0.146837	0.527365	0.932571	-0.342033	0.162166	0.629665
Q04206	RELA	-0.0291433	0.855546	0.996595	-0.09477	0.557864	0.875219
Q04323	UBXN1	0.130417	0.31321	0.859785	-0.0086	0.945183	0.988999
Q04446	GBE1	0.220747	0.203272	0.793978	0.169683	0.318023	0.777074
Q04637	EIF4G1	-0.06813	0.541161	0.93709	-0.0620367	0.577152	0.884121
Q04721	NOTCH2	-0.134177	0.873308	0.996982	-1.11004	0.210066	0.683325
Q04726	TLE3	0.16891	0.181678	0.778202	0.13314	0.282294	0.750216
Q04760	GLO1	-0.05668	0.707614	0.965696	-0.142387	0.357288	0.800456
Q04837	SSBP1	0.39528	0.00748104	0.251798	0.22182	0.0817233	0.525565
Q04917	YWHAH	0.02962	0.893962	0.996982	0.16183	0.473666	0.851544
Q05048	CSTF1	0.678487	0.0222749	0.384629	0.601057	0.0367718	0.377778
Q05086	UBE3A	-0.09126	0.451164	0.916704	-0.0521567	0.66284	0.913183
Q05193	DNM1	-0.02359	0.941641	0.996982	0.144863	0.655079	0.911717
Q05209	PTPN12	-0.0534067	0.812191	0.992727	0.20168	0.380749	0.8143
Q05397	PTK2	-0.0120767	0.957486	0.996982	0.0780567	0.731396	0.937225
Q05519	SRSF11	0.458627	0.0317949	0.444731	-0.0604367	0.741454	0.940493
Q05639	EEF1A2	0.00224333	0.996442	0.998711	0.889823	0.105238	0.567727
Q05655	PRKCD	-0.220267	0.414576	0.908193	-0.44876	0.117488	0.582726
Q05682	CALD1	0.0234567	0.842506	0.994477	0.00585667	0.960387	0.9912
Q05D32	CTDSPL2	0.24315	0.15525	0.74923	0.194007	0.24603	0.719307
Q06033	ITIH3	1.30013	0.139938	0.724912	0.124703	0.879098	0.97663
Q06124	PTPN11	0.293657	0.0592245	0.57628	0.246553	0.102351	0.565521
Q06203	PPAT	-0.110353	0.5693	0.939762	-0.08823	0.647875	0.908735
Q06210	GFPT1	-0.199447	0.260203	0.834308	-0.0103733	0.951317	0.990715
Q06265	EXOSC9	-0.05331	0.814188	0.993811	0.0691533	0.760745	0.944396
Q06323	PSME1	0.0898167	0.642004	0.952862	0.169437	0.388714	0.817897
Q06330	RBPJ	0.12809	0.690419	0.963285	-0.0358533	0.910811	0.984519
Q06413	MEF2C	-0.16317	0.714233	0.965696	-0.212497	0.634473	0.905055
Q06481	APLP2	-0.00963	0.978364	0.996982	-0.83525	0.041183	0.396783
Q06546	GABPA	-0.367333	0.12852	0.704629	-0.167243	0.462729	0.851318
Q06587	RING1	-0.34211	0.196401	0.78984	-0.25225	0.32923	0.781767
Q06787	FMR1	-0.16326	0.422229	0.908193	-0.106987	0.594583	0.891276
Q06830	PRDX1	-0.0617233	0.669946	0.957017	0.102783	0.482347	0.853691
Q07020	RPL18	0.223283	0.331848	0.870527	0.289207	0.217627	0.687112
Q07021	C1QBP	-0.247897	0.20638	0.793978	-0.12188	0.518222	0.865026
Q07065	CKAP4	-0.250503	0.125332	0.699008	-0.322447	0.0586133	0.462068
Q07157	TJP1	-0.000903333	0.993643	0.998711	-0.120943	0.302939	0.764781
Q07617	SPAG1	0.706	0.0156248	0.328396	-0.38572	0.133757	0.594535
Q07666	KHDRBS1	0.26706	0.0722875	0.602704	-0.130123	0.343188	0.791864
Q07812	BAX	0.0103467	0.929885	0.996982	0.0114567	0.92239	0.985745
Q07817	BCL2L1	0.13608	0.578452	0.941192	0.21443	0.38809	0.817791
Q07864	POLE	0.430237	0.48859	0.930424	0.972653	0.139209	0.606685
Q07866	KLC1	0.0434	0.714168	0.965696	0.0570633	0.631185	0.904059
Q07955	SRSF1	0.0146933	0.893601	0.996982	0.0100867	0.926822	0.986787
Q07960	ARHGAP1	-0.0791	0.670294	0.957017	0.219053	0.255739	0.724336
Q08170	SRSF4	0.01871	0.93308	0.996982	-0.0379367	0.864903	0.97337
Q08209	PPP3CA	0.1551	0.814541	0.993972	0.859117	0.215954	0.686707
Q08211	DHX9	0.118783	0.261631	0.834308	0.104613	0.318564	0.777074
Q08257	CRYZ	0.177263	0.629644	0.949641	0.29303	0.43123	0.839211
Q08378	GOLGA3	-0.01322	0.921408	0.996982	-0.0437667	0.744725	0.941894
Q08379	GOLGA2	-0.0250567	0.927934	0.996982	-0.0643933	0.81647	0.960371
Q08380	LGALS3BP	-0.0608067	0.794843	0.986779	-0.163643	0.489897	0.857806
Q08752	PPID	-0.0746433	0.495006	0.930424	-0.222677	0.0652951	0.472914
Q08945	SSRP1	0.229533	0.0861778	0.637634	0.171307	0.182611	0.655539
Q08AD1	CAMSAP2	-0.07744	0.733116	0.966485	-0.0274333	0.903536	0.981238
Q08AG7	MZT1	0.08617	0.808498	0.989835	0.10334	0.771499	0.948736
Q08AM6	VAC14	0.60758	0.537153	0.93709	-0.37838	0.698578	0.92455
Q08J23	NSUN2	0.21622	0.055558	0.571097	-0.00546333	0.956339	0.9912
Q09028	RBBP4	-0.121077	0.587369	0.942522	-0.324553	0.167951	0.637577
Q09161	NCBP1	0.15357	0.629525	0.949641	0.328723	0.314244	0.773684
Q09472	EP300	-0.82144	0.0688764	0.600289	-0.7562	0.0892456	0.54037
Q09666	AHNAK	-0.0312133	0.759651	0.978474	0.0836833	0.420577	0.831862
Q0JRZ9	FCHO2	0.408813	0.44362	0.914067	0.80415	0.151413	0.617813
Q0VDF9	HSPA14	0.00282333	0.983947	0.997134	0.219553	0.14488	0.614074
Q0ZGT2	NEXN	-0.32693	0.103103	0.667392	-0.330597	0.0998842	0.562356
Q10469	MGAT2	-1.82294	0.0311057	0.444418	-1.83318	0.0304036	0.349496
Q10471	GALNT2	-0.77296	0.000422781	0.0497991	-0.983587	8.03859e-05	0.0119936
Q10567	AP1B1	0.11798	0.520811	0.932571	-0.0589867	0.745731	0.941894
Q10570	CPSF1	-0.134837	0.74819	0.971376	0.159847	0.703902	0.927431
Q10713	PMPCA	-0.115073	0.704447	0.965696	0.0664167	0.826168	0.96373
Q12765	SCRN1	0.137607	0.291958	0.851892	-0.00898333	0.94312	0.988999
Q12769	NUP160	-0.133963	0.822134	0.994197	-0.257597	0.666926	0.914319
Q12788	TBL3	-0.0400933	0.715687	0.965696	0.152497	0.188857	0.661082
Q12789	GTF3C1	0.0518367	0.804717	0.989265	-0.15632	0.462933	0.851318
Q12792	TWF1	0.411613	0.0925609	0.652821	0.508953	0.0457831	0.421379
Q12797	ASPH	-0.49197	0.00654702	0.238248	-0.428383	0.01316	0.244967
Q12802	AKAP13	0.09387	0.682187	0.958377	0.142093	0.53818	0.869021
Q12824	SMARCB1	0.156593	0.359402	0.884138	-0.146277	0.390328	0.818318
Q12830	BPTF	-0.00641333	0.966878	0.996982	0.165227	0.30164	0.762791
Q12834	CDC20	-0.01567	0.912592	0.996982	-0.121723	0.404404	0.827006
Q12846	STX4	0.196783	0.123171	0.695583	0.10952	0.365899	0.805408
Q12849	GRSF1	-0.0201833	0.895655	0.996982	0.0969133	0.533829	0.869021
Q12872	SFSWAP	0.0611033	0.653776	0.953953	-0.155137	0.270757	0.738068
Q12873	CHD3	0.159037	0.519324	0.932571	0.575673	0.0403804	0.392066
Q12874	SF3A3	0.270777	0.0932769	0.652821	0.191663	0.214689	0.686521
Q12882	DPYD	0.736717	0.0153114	0.327913	0.545707	0.0526173	0.44104
Q12888	TP53BP1	-0.0313333	0.795554	0.986779	-0.187163	0.147967	0.617771
Q12904	AIMP1	0.15167	0.778392	0.982128	-0.217117	0.687855	0.920877
Q12905	ILF2	0.296723	0.0441721	0.527199	0.0324333	0.801156	0.955439
Q12906	ILF3	-0.11156	0.361306	0.885171	0.0742767	0.537276	0.869021
Q12907	LMAN2	-0.59115	0.0709502	0.602704	-1.08473	0.00504341	0.139347
Q12913	PTPRJ	-0.438767	0.375599	0.893771	-0.0168833	0.972094	0.993627
Q12929	EPS8	0.666217	0.166496	0.766906	1.32039	0.0165364	0.264346
Q12931	TRAP1	0.501817	0.00443177	0.180333	0.514803	0.00384281	0.12113
Q12933	TRAF2	-0.94128	0.240305	0.817934	-0.438303	0.571198	0.88278
Q12959	DLG1	-0.00836	0.945628	0.996982	-0.04177	0.734217	0.937228
Q12962	TAF10	-0.09799	0.579098	0.941192	-0.0346433	0.843172	0.965937
Q12965	MYO1E	0.102867	0.555172	0.939762	-0.209593	0.244891	0.719307
Q12972	PPP1R8	-0.260647	0.305524	0.859785	0.02208	0.928422	0.987712
Q12974	PTP4A2	-0.0697767	0.739292	0.967564	0.32221	0.149993	0.617771
Q12979	ABR	1.53506	0.0511327	0.552826	1.35079	0.0785413	0.518189
Q12981	BNIP1	-1.51753	0.0942294	0.655953	0.456827	0.583729	0.887189
Q12983	BNIP3	0.172233	0.545975	0.937981	0.208387	0.467451	0.851544
Q12986	NFX1	-0.73325	0.413621	0.908193	-1.4276	0.13151	0.590411
Q12996	CSTF3	-0.0260433	0.886358	0.996982	-0.141737	0.44512	0.843855
Q13011	ECH1	0.268253	0.213015	0.80055	-0.281543	0.193323	0.663511
Q13017	ARHGAP5	-0.05651	0.779262	0.982128	0.0281567	0.888722	0.978413
Q13033	STRN3	0.0324567	0.884495	0.996982	0.0787833	0.725248	0.934901
Q13043	STK4	0.135257	0.589484	0.942522	0.114353	0.64737	0.908735
Q13045	FLII	0.229757	0.0840929	0.632342	-0.04737	0.695272	0.923453
Q13049	TRIM32	-0.663747	0.0373198	0.485443	-0.393237	0.178214	0.651292
Q13057	COASY	0.03199	0.878716	0.996982	-0.17984	0.401514	0.82606
Q13077	TRAF1	-0.397463	0.170321	0.76859	-1.25487	0.00140353	0.0694926
Q13084	MRPL28	0.20543	0.274907	0.837935	0.0922033	0.613238	0.901094
Q13085	ACACA	-0.305407	0.289329	0.850517	-0.117293	0.67459	0.916121
Q13098	GPS1	-0.258623	0.310138	0.859785	-0.326627	0.208283	0.683147
Q13111	CHAF1A	0.0737233	0.652912	0.953953	0.27286	0.121888	0.585427
Q13112	CHAF1B	-0.11246	0.562331	0.939762	-0.0664067	0.730427	0.937049
Q13123	IK	0.167587	0.272228	0.836378	0.127407	0.396278	0.82325
Q13131	PRKAA1	0.384297	0.0639654	0.586986	0.549027	0.0153063	0.2616
Q13136	PPFIA1	0.0584233	0.637504	0.952862	0.126027	0.321564	0.778245
Q13137	CALCOCO2	-0.04072	0.905246	0.996982	0.557553	0.130756	0.590411
Q13144	EIF2B5	0.0797933	0.7283	0.965821	-0.192357	0.410904	0.828658
Q13148	TARDBP	0.21559	0.294831	0.85297	-0.14328	0.477686	0.851544
Q13151	HNRNPA0	0.0558567	0.727027	0.965696	0.225937	0.181506	0.655539
Q13153	PAK1	-0.42214	0.485569	0.929601	-0.188883	0.751994	0.94354
Q13155	AIMP2	0.218493	0.387372	0.897085	-0.101423	0.682562	0.918289
Q13158	FADD	1.05318	0.00982764	0.273964	0.251363	0.445828	0.843858
Q13162	PRDX4	-0.156573	0.3054	0.859785	-0.436457	0.0156367	0.262611
Q13177	PAK2	0.32515	0.0903964	0.646349	0.0126367	0.942253	0.988999
Q13185	CBX3	0.00389667	0.969503	0.996982	-0.00291333	0.977196	0.994851
Q13188	STK3	0.38982	0.285157	0.846957	0.16227	0.646367	0.908216
Q13190	STX5	0.0209633	0.871433	0.996982	-0.32638	0.0313246	0.352405
Q13200	PSMD2	0.24348	0.058428	0.575574	0.0727167	0.528924	0.867276
Q13206	DDX10	0.0438167	0.86792	0.996982	-0.0658667	0.802815	0.955691
Q13217	DNAJC3	-0.588003	0.00581987	0.219286	-0.700493	0.00216089	0.0879287
Q13228	SELENBP1	0.178487	0.73493	0.967194	-0.12993	0.804987	0.957004
Q13242	SRSF9	0.166363	0.217564	0.801303	0.00369	0.977057	0.994851
Q13243	SRSF5	0.509447	0.0473206	0.538949	0.251413	0.281701	0.750086
Q13247	SRSF6	-0.0690333	0.596256	0.943051	-0.154837	0.250904	0.720825
Q13263	TRIM28	0.0278433	0.802435	0.987831	-0.0342433	0.758549	0.943794
Q13277	STX3	0.16186	0.505153	0.931914	-0.00989	0.967047	0.992412
Q13283	G3BP1	-0.28504	0.116027	0.693928	-0.10624	0.529991	0.867999
Q13287	NMI	0.181173	0.386975	0.897085	-0.51164	0.032244	0.357145
Q13303	KCNAB2	0.226327	0.0777353	0.619116	-0.0888133	0.450646	0.849044
Q13310	PABPC4	0.0812267	0.497342	0.930424	-0.0363433	0.758596	0.943794
Q13322	GRB10	0.61237	0.131866	0.713671	0.387503	0.319517	0.777259
Q13325	IFIT5	-0.126527	0.651694	0.953953	-0.173493	0.538268	0.869021
Q13330	MTA1	0.3475	0.038025	0.49049	-0.0483233	0.73931	0.939566
Q13347	EIF3I	0.06951	0.565824	0.939762	-0.0336667	0.779164	0.95288
Q13356	PPIL2	-0.173457	0.56782	0.939762	-0.0284433	0.924591	0.986411
Q13363	CTBP1	0.23165	0.194161	0.788422	0.354107	0.0620276	0.465051
Q13371	PDCL	-0.51582	0.497932	0.930424	-0.261927	0.727851	0.935814
Q13404	UBE2V1	0.159763	0.173174	0.770007	-0.0855533	0.446575	0.84429
Q13405	MRPL49	0.0431667	0.863325	0.996982	0.455593	0.0972102	0.557122
Q13409	DYNC1I2	0.224847	0.203867	0.793978	-0.0113367	0.946127	0.988999
Q13416	ORC2	0.14456	0.307202	0.859785	-0.0140667	0.918125	0.985727
Q13418	ILK	-0.0567767	0.723164	0.965696	0.02946	0.853737	0.969619
Q13423	NNT	0.165857	0.241877	0.817934	0.224243	0.125768	0.588431
Q13425	SNTB2	-0.10611	0.784296	0.98251	0.280777	0.475195	0.851544
Q13426	XRCC4	0.662407	0.270579	0.836281	-0.48014	0.416013	0.831284
Q13427	PPIG	0.575933	0.148772	0.736619	-1.0693	0.0178622	0.276462
Q13428	TCOF1	0.19467	0.211208	0.800034	0.17587	0.254465	0.723625
Q13435	SF3B2	0.181743	0.149919	0.738214	0.125303	0.304305	0.766499
Q13438	OS9	-0.406587	0.154276	0.748145	-0.275327	0.317935	0.777074
Q13439	GOLGA4	-0.19889	0.147748	0.735421	-0.0277367	0.828897	0.96373
Q13442	PDAP1	0.01693	0.912893	0.996982	-0.0771033	0.621009	0.901774
Q13443	ADAM9	-0.599433	0.216311	0.801303	-1.0627	0.0444038	0.411533
Q13451	FKBP5	-0.27123	0.104712	0.67148	-0.0853333	0.58101	0.885925
Q13459	MYO9B	0.183113	0.461354	0.922296	0.163647	0.50886	0.862769
Q13464	ROCK1	-0.01874	0.958583	0.996982	0.598443	0.125176	0.588431
Q13469	NFATC2	0.190973	0.267407	0.83616	0.15013	0.376203	0.812438
Q13472	TOP3A	-0.27175	0.0805008	0.626646	-0.161503	0.268935	0.734444
Q13485	SMAD4	0.0145133	0.915141	0.996982	-0.0373967	0.784087	0.953064
Q13490	BIRC2	-0.223973	0.674638	0.957017	0.0388767	0.941588	0.988999
Q13492	PICALM	-0.0509833	0.781837	0.982128	0.149773	0.424476	0.83381
Q13501	SQSTM1	0.0898633	0.437166	0.909696	-0.101483	0.382726	0.815007
Q13505	MTX1	0.58765	0.104062	0.668265	0.62504	0.0869295	0.534473
Q13509	TUBB3	0.165863	0.233238	0.810971	-0.02653	0.84181	0.965891
[truncated: 2,484 more rows]
