# Supplementary material for: A comprehensive enhancer screen identifies TRAM2 as a key and novel mediator of YAP oncogenesis
Source: Genome Biol. 2021 Jan 29;22:54. doi: 10.1186/s13059-021-02272-8 (PMC7845134; doi:10.1186/s13059-021-02272-8)
Supplement: Supplementary file 9 — Additional file 9: Table S8. RNA-seq data analysis of MCF10A-YAP5SA and MCF10A-TRAM2 cells. [file 13059_2021_2272_MOESM9_ESM.xlsx]

## Sheet: Table S8
Table S8. RNA-seq data analysis, related to Figure 6.
ENSEMBL	MCF10A-TRAM2_LFC	MCF10A-TRAM2_padj	MCF10A-YAP5SA_LFC	MCF10A-YAP5SA_padj
ENSG00000000003.14	0.0202183	0.974869	-0.0309551	0.924037
ENSG00000000419.12	-0.0391118	0.896016	0.0346533	0.847774
ENSG00000000457.14	0.0693777	0.952218	-0.0437195	0.946864
ENSG00000000460.17	0.0611791	0.934723	-0.61066	0.00919507
ENSG00000000971.15	0.335995	NA	8.15028	0.00113949
ENSG00000001036.13	-0.0120512	0.981576	-0.209306	0.25422
ENSG00000001084.13	-0.0430937	0.959253	-0.452258	0.0951921
ENSG00000001167.14	0.0366305	0.932566	0.111299	0.547362
ENSG00000001460.18	-0.159813	0.769009	1.17029	1.67083e-07
ENSG00000001461.17	0.124084	0.619792	1.54587	1.04302e-41
ENSG00000001497.16	-0.0751918	0.688533	0.0685667	0.61747
ENSG00000001561.7	-0.617767	0.648101	0.0829601	0.948073
ENSG00000001617.12	0.327894	0.152722	-0.508783	0.00789209
ENSG00000001629.10	0.0300826	0.936021	0.201726	0.115863
ENSG00000001630.17	0.0554515	0.83849	0.175029	0.164001
ENSG00000001631.15	0.160432	0.498116	-0.345161	0.0210815
ENSG00000002016.17	-0.445471	0.455085	-0.281179	0.59263
ENSG00000002079.14	0.48099	0.325913	-1.28242	9.32752e-05
ENSG00000002330.13	-0.131323	0.727429	0.567162	0.00124607
ENSG00000002549.12	-0.0718204	0.890618	0.121098	0.67099
ENSG00000002586.20	0.0184362	0.956689	0.847443	3.41414e-22
ENSG00000002587.10	-0.195428	0.938871	-1.07352	0.25855
ENSG00000002726.20	0.278773	NA	-5.16114	0.00912614
ENSG00000002745.13	-0.569936	NA	-2.90419	NA
ENSG00000002746.15	0.386361	0.933975	1.40034	0.412453
ENSG00000002822.15	0.0370893	0.932243	0.629201	1.87496e-07
ENSG00000002834.18	-0.00224493	0.993056	0.159351	0.0331443
ENSG00000002919.14	0.140704	0.915247	-0.259637	0.686731
ENSG00000003056.8	0.133576	0.604516	-0.256885	0.099739
ENSG00000003096.14	-0.00436037	NA	0.819237	NA
ENSG00000003137.8	0.616596	0.285366	0.237746	0.686731
ENSG00000003147.19	-0.0418194	0.968255	-2.0438	4.35057e-12
ENSG00000003249.13	-0.0626246	0.964492	0.239539	0.685057
ENSG00000003393.15	-0.0449797	0.943355	1.01743	1.33964e-08
ENSG00000003400.14	1.61046	0.0991938	0.668064	0.551108
ENSG00000003402.20	0.0284322	0.948494	0.929383	2.14911e-14
ENSG00000003436.16	-0.060615	0.981576	-2.02189	0.0108658
ENSG00000003509.16	-0.0161308	0.98004	-0.395755	0.0603131
ENSG00000003756.16	0.0501113	0.875193	0.144028	0.341301
ENSG00000003987.14	2.43128	NA	5.01115	0.0136709
ENSG00000003989.17	0.260501	0.864231	3.52098	1.7321e-12
ENSG00000004059.11	-0.0408556	0.924809	0.23168	0.129573
ENSG00000004139.14	-0.453584	NA	1.91469	0.42428
ENSG00000004142.12	-0.0529609	0.829721	-0.0847574	0.552369
ENSG00000004399.12	0.221514	0.776479	2.01058	2.97784e-10
ENSG00000004455.16	-0.0971988	0.847489	-0.481813	0.0215942
ENSG00000004478.8	-0.406651	0.0668726	-0.681843	0.000213255
ENSG00000004487.16	0.061946	0.755923	-0.601464	3.08346e-12
ENSG00000004534.15	0.0671989	0.882803	-0.104752	0.682531
ENSG00000004660.14	-0.262885	0.645887	-1.28111	3.55393e-05
ENSG00000004700.16	0.0956142	0.777803	0.447462	0.00412563
ENSG00000004766.17	0.470333	0.316663	0.0944687	0.862321
ENSG00000004776.13	1.60218	NA	-0.871648	0.774576
ENSG00000004777.18	-1.75156	0.371133	0.279708	0.903065
ENSG00000004779.10	-0.0169466	0.970575	-0.385376	0.00379753
ENSG00000004799.8	0.194194	0.503065	-4.34287	1.01639e-40
ENSG00000004838.14	0.194783	NA	-2.16129	NA
ENSG00000004846.16	0.658385	NA	1.1715	NA
ENSG00000004848.8	2.66796	0.565028	-3.06985	0.376617
ENSG00000004864.13	-0.261516	0.453251	-0.931553	6.13663e-06
ENSG00000004866.20	0.257669	0.751577	0.862906	0.0301506
ENSG00000004897.12	0.0575482	0.814936	0.200104	0.084063
ENSG00000004939.15	1.94551	NA	3.20525	NA
ENSG00000004961.15	-0.153535	0.475484	0.1098	0.537072
ENSG00000004975.12	-0.263435	0.632802	-0.0352944	0.948372
ENSG00000005001.10	0.0401404	0.987286	-1.39874	0.0923891
ENSG00000005007.12	-0.158319	0.752948	-0.153765	0.657915
ENSG00000005020.13	0.0134167	0.974411	-0.515882	6.82833e-06
ENSG00000005022.6	-0.116703	0.237715	-0.319573	3.49707e-06
ENSG00000005059.16	0.147136	0.755746	-0.300795	0.263788
ENSG00000005073.5	-0.0295008	0.991789	-0.624389	0.614492
ENSG00000005075.15	-0.182655	0.215382	0.014194	0.943619
ENSG00000005100.13	-0.118416	0.677606	-0.0303301	0.906587
ENSG00000005156.11	-0.344639	0.454175	-0.521514	0.0992562
ENSG00000005175.10	-0.0126163	0.983266	-0.140996	0.574104
ENSG00000005187.12	-0.452838	NA	-1.95627	0.269298
ENSG00000005189.19	0.10044	0.932434	-0.322297	0.515556
ENSG00000005194.15	-0.00630927	0.990517	-0.228188	0.203495
ENSG00000005206.17	0.273325	0.517631	0.261799	0.416032
ENSG00000005238.19	-0.147509	0.73138	-1.11689	7.06556e-08
ENSG00000005243.10	1.14433	0.768788	5.11052	0.00419231
ENSG00000005249.13	-0.983621	NA	3.04366	0.077202
ENSG00000005302.18	-0.153109	0.644339	0.0239987	0.940975
ENSG00000005339.14	-0.180853	0.734436	-0.00883261	0.987293
ENSG00000005436.13	-0.237469	0.631703	0.213183	0.570243
ENSG00000005448.16	-0.245646	0.663827	0.365886	0.308235
ENSG00000005469.11	-0.079833	0.916966	0.26241	0.40256
ENSG00000005483.21	-0.0163763	0.98004	0.270325	0.236056
ENSG00000005486.17	-0.384586	0.641262	-0.293848	0.648259
ENSG00000005700.15	0.127989	0.540829	-0.135377	0.38166
ENSG00000005801.18	-0.450351	0.15778	-0.808469	0.00101045
ENSG00000005810.18	-0.018724	0.979935	-0.109487	0.743746
ENSG00000005812.11	0.251162	0.746983	0.857798	0.025734
ENSG00000005844.17	1.16355	NA	-2.72646	NA
ENSG00000005882.11	-0.0123821	0.990669	-0.110398	0.826578
ENSG00000005884.18	0.0766596	0.846515	0.467662	0.00292215
ENSG00000005889.15	0.108659	0.803944	0.301735	0.176578
ENSG00000005893.15	0.109987	0.66026	0.594122	6.80319e-07
ENSG00000005961.18	-1.75798	NA	-0.907821	0.756397
ENSG00000005981.13	0.11299	NA	-2.15317	NA
ENSG00000006007.12	0.0397455	0.948234	-0.428043	0.0340329
ENSG00000006015.17	-0.333206	0.244401	-0.0976932	0.765284
ENSG00000006016.11	-0.685438	NA	-1.26127	0.502565
ENSG00000006025.12	-0.0755641	0.938871	-1.97429	7.55209e-11
ENSG00000006042.12	0.518907	0.338512	2.36394	9.85687e-14
ENSG00000006047.13	-0.689466	0.588072	-1.96263	0.0107266
ENSG00000006062.17	-0.271662	0.657125	-1.01097	0.00171641
ENSG00000006071.14	-1.24752	NA	-2.7758	NA
ENSG00000006118.14	0.754542	0.338512	-0.0846836	0.930175
ENSG00000006125.18	-0.0536341	0.903385	0.2189	0.234694
ENSG00000006194.10	-0.0655912	0.857086	-0.233625	0.163399
ENSG00000006210.7	-1.53102	NA	-0.643756	NA
ENSG00000006282.21	0.226365	0.864179	0.734896	0.219279
ENSG00000006327.13	-0.28171	0.478539	-0.3006	0.312998
ENSG00000006432.15	-0.013705	0.978926	-0.657254	1.042e-05
ENSG00000006451.8	-0.0642663	0.719297	0.531302	1.43622e-11
ENSG00000006453.14	0.0551769	0.846567	-0.431733	8.35117e-05
ENSG00000006459.11	0.514888	0.709313	-0.271482	0.808002
ENSG00000006468.14	1.3326	0.00241788	-1.07008	0.0413562
ENSG00000006530.18	-0.0686207	0.861418	0.16127	0.411359
ENSG00000006534.16	0.146227	0.678957	-0.967326	3.39001e-08
ENSG00000006555.11	0.050157	0.970835	-1.1344	0.0155164
ENSG00000006576.16	0.0816114	0.935675	0.907582	0.00344556
ENSG00000006607.14	-0.0493061	0.857843	-0.210518	0.0782124
ENSG00000006625.18	-0.234691	0.139609	-0.570392	1.69311e-06
ENSG00000006634.8	0.147329	0.599725	-0.0947527	0.681512
ENSG00000006638.11	-0.210533	NA	0.714074	0.693425
ENSG00000006652.14	-0.139087	0.861342	-0.0402799	0.944161
ENSG00000006695.12	0.0375864	0.944818	-0.337778	0.077424
ENSG00000006704.10	0.182143	0.490814	-0.153632	0.482085
ENSG00000006712.15	-0.205578	0.465658	0.241935	0.238836
ENSG00000006715.16	-0.120718	0.731375	-0.0530254	0.852867
ENSG00000006740.17	0.718342	NA	0.343205	NA
ENSG00000006744.19	0.00418172	0.989009	-0.266053	0.00573997
ENSG00000006747.15	-0.208011	NA	1.34794	0.494186
ENSG00000006756.16	0.671163	0.13089	-0.310235	0.523291
ENSG00000006757.12	0.215241	0.670107	0.558918	0.0421959
ENSG00000006831.10	0.0570346	0.897661	-0.166451	0.422526
ENSG00000006837.12	0.188872	0.953606	0.663718	0.632256
ENSG00000007047.15	0.167886	0.658173	0.918547	4.19303e-07
ENSG00000007062.11	1.52751	NA	2.12792	NA
ENSG00000007080.11	-0.256678	0.23469	0.300237	0.079877
ENSG00000007168.13	0.00337517	0.990681	0.302257	0.000137709
ENSG00000007202.15	-0.101623	0.617198	-0.128469	0.355702
ENSG00000007237.18	1.35521	NA	2.43568	NA
ENSG00000007255.10	-0.0327452	0.987161	-1.4135	0.0315688
ENSG00000007264.15	-0.364301	NA	-0.934044	NA
ENSG00000007341.19	-0.158991	0.821909	-0.102383	0.838232
ENSG00000007376.8	-0.120023	0.773037	-0.588575	0.00339583
ENSG00000007384.15	0.0519926	0.959253	-0.0182002	0.975397
ENSG00000007392.16	-0.020382	0.974544	-0.327511	0.105085
ENSG00000007516.13	-1.2684	NA	1.22176	0.558032
ENSG00000007520.4	-0.243795	0.0677496	0.0181228	0.930021
ENSG00000007541.16	0.36927	0.911581	0.0292398	0.990014
ENSG00000007545.15	0.0782949	0.918764	-0.42219	0.134854
ENSG00000007866.21	0.0313159	0.951104	0.356756	0.0232787
ENSG00000007923.16	-0.0796801	0.641126	0.0195686	0.903221
ENSG00000007944.15	0.104513	0.9487	-0.683289	0.292668
ENSG00000007968.7	-0.472056	0.447445	-2.86482	1.19439e-15
ENSG00000008018.9	-0.0712171	0.609213	0.165761	0.0370179
ENSG00000008083.14	0.239808	0.520186	-0.486841	0.0385444
ENSG00000008086.11	-0.0914118	0.956257	0.83124	0.126163
ENSG00000008128.23	0.203508	0.68451	-0.233257	0.498745
ENSG00000008130.15	-0.0895776	0.875692	-0.137851	0.667938
ENSG00000008256.16	-0.01069	0.985741	1.47099	1.56569e-23
ENSG00000008282.8	0.10042	0.495594	-0.668211	2.6836e-16
ENSG00000008283.16	-0.206311	0.55884	-1.05722	2.36899e-08
ENSG00000008294.21	0.0494758	0.874242	0.402531	0.000435513
ENSG00000008300.17	0.0970104	0.947086	0.17577	0.809176
ENSG00000008311.15	0.471564	0.872187	4.86348	3.51483e-07
ENSG00000008323.15	1.44245	0.628739	-4.65336	0.0126108
ENSG00000008324.11	-0.173509	0.791374	-0.339196	0.378649
ENSG00000008382.15	0.220138	0.888872	0.481445	0.547532
ENSG00000008394.13	0.0494444	0.903624	-1.28558	1.284e-23
ENSG00000008405.12	0.142856	0.741691	1.35227	7.47424e-14
ENSG00000008441.16	0.129983	0.811338	0.339699	0.225886
ENSG00000008513.16	-0.000364151	0.998888	-0.633992	1.44101e-05
ENSG00000008516.17	-0.37531	NA	-0.729482	NA
ENSG00000008517.16	-0.756856	0.192423	1.87841	7.03606e-08
ENSG00000008710.19	0.113949	0.773037	0.119996	0.657813
ENSG00000008735.14	-0.180168	NA	0.64393	0.542565
ENSG00000008838.20	-0.208314	0.499489	-0.418132	0.0329426
ENSG00000008853.16	-0.104476	0.930379	-0.348382	0.479206
ENSG00000008869.12	0.078961	0.939662	-0.142826	0.777624
ENSG00000008952.17	0.146939	0.331244	0.555581	2.10145e-09
ENSG00000008988.9	-0.0266202	0.862616	0.113638	0.0820389
ENSG00000009307.16	-0.109125	0.71527	0.178706	0.33049
ENSG00000009335.18	-0.0393625	0.935434	0.0901244	0.686957
ENSG00000009413.15	0.230421	0.783772	0.212746	0.715124
ENSG00000009724.16	-0.837371	NA	-0.875943	NA
ENSG00000009765.14	0.365532	NA	2.14923	NA
ENSG00000009780.15	0.0409121	0.969712	0.417753	0.249619
ENSG00000009830.11	0.272183	0.564574	-0.377628	0.238549
ENSG00000009844.16	-0.028652	0.960163	0.185368	0.377496
ENSG00000009950.16	0.199329	NA	0.728294	0.772163
ENSG00000009954.11	-0.0625784	0.648234	-0.0450747	0.676884
ENSG00000010017.13	-0.00845378	0.985791	-0.0782867	0.701099
ENSG00000010072.16	-0.0277925	0.951104	0.223156	0.155419
ENSG00000010165.20	-0.242658	0.735368	0.0638043	0.917578
ENSG00000010219.13	-0.283304	0.395534	0.394923	0.0849262
ENSG00000010244.18	0.0293758	0.942387	-0.126178	0.443475
ENSG00000010256.11	0.0338245	0.898495	-0.511518	1.02337e-08
ENSG00000010270.13	-0.0123416	0.978564	0.536048	1.00859e-05
ENSG00000010278.14	0.0620231	0.800631	-0.579095	2.47161e-08
ENSG00000010292.13	-0.130741	0.372902	-0.0878537	0.50788
ENSG00000010295.19	0.583849	NA	2.30701	0.0951278
ENSG00000010310.9	-2.82294	0.0724247	-1.9165	0.212171
ENSG00000010318.21	0.174343	0.887747	0.513991	0.374897
ENSG00000010322.16	-0.00736353	0.993035	0.45052	0.0562194
ENSG00000010361.13	0.430859	0.868734	-0.246285	0.885243
ENSG00000010404.18	-0.298532	0.229819	-0.256785	0.241595
ENSG00000010438.16	0.0998548	0.981803	-6.42331	0.00099464
ENSG00000010539.11	-0.261383	0.550751	-0.191744	0.583861
ENSG00000010626.15	-0.0557533	0.970587	-0.309412	0.610591
ENSG00000010704.18	0.0793087	0.917643	0.0961819	0.813925
ENSG00000010803.16	0.0350684	0.972393	-0.00790776	0.989677
ENSG00000010810.17	0.0256315	0.978865	3.16841	7.23179e-41
ENSG00000010818.10	-0.5204	0.522907	-0.311553	0.655095
ENSG00000010932.17	0.486042	NA	-0.978876	0.660352
ENSG00000011007.12	-0.18907	0.183782	0.175703	0.152992
ENSG00000011009.11	0.110491	0.800631	-0.364951	0.0951703
ENSG00000011021.23	-0.192161	0.857086	0.487402	0.346274
ENSG00000011028.14	2.6867	0.15326	2.54678	0.116906
ENSG00000011052.21	-0.0695619	0.769061	-0.229342	0.0541877
ENSG00000011105.14	0.069188	0.967959	1.76364	0.000158949
ENSG00000011114.15	-0.0467693	0.926807	0.0311095	0.912227
ENSG00000011132.12	-0.0108263	0.994263	-0.331536	0.694309
ENSG00000011143.16	-0.327075	0.596264	-0.280997	0.55153
ENSG00000011198.9	-0.0759028	0.932437	0.614228	0.0313495
ENSG00000011243.18	-0.210454	0.51325	-0.109756	0.699606
ENSG00000011258.16	0.129455	0.82258	-0.561456	0.0362219
ENSG00000011260.14	-0.182128	0.551993	-0.149264	0.532425
ENSG00000011275.18	0.0600372	0.833582	0.746733	4.24966e-13
ENSG00000011295.16	0.0759771	0.742015	-0.000371051	0.998845
ENSG00000011304.20	-0.0933411	0.482717	0.0198083	0.888099
ENSG00000011332.19	0.285485	0.846206	2.1266	3.22994e-05
ENSG00000011347.9	0.655836	0.55884	-2.17142	0.00123555
ENSG00000011376.12	-0.0720553	0.929372	0.178221	0.622352
ENSG00000011405.13	-0.00183848	0.996023	0.718244	2.43061e-07
ENSG00000011422.12	-0.190533	0.454031	-0.152763	0.47026
ENSG00000011426.11	0.0070905	0.978564	0.424687	1.10179e-09
ENSG00000011451.19	-0.0839153	0.934911	0.164431	0.734634
ENSG00000011454.17	-0.0531386	0.898784	-0.0932547	0.676917
ENSG00000011465.17	-0.560866	NA	4.33953	NA
ENSG00000011478.12	-0.0786463	0.963447	0.333961	0.63514
ENSG00000011485.14	0.0574477	0.824237	-0.0089606	0.965493
ENSG00000011523.14	0.858235	0.0291945	1.26938	0.000194595
ENSG00000011566.15	-0.0818493	0.921534	-0.00904562	0.987293
ENSG00000011638.10	0.0576476	0.972354	0.288788	0.680267
ENSG00000011677.13	1.08813	NA	5.77721	0.000874569
ENSG00000012048.22	0.0315899	0.961967	-0.484868	0.014074
ENSG00000012061.15	0.118064	0.811669	0.458439	0.0452986
ENSG00000012124.17	-0.0489319	0.960217	-2.38987	5.76221e-18
ENSG00000012171.19	0.121792	0.895163	-0.485795	0.223766
ENSG00000012174.12	-0.0457945	0.918443	0.00245701	0.993047
ENSG00000012211.13	0.230733	0.712745	-0.763387	0.0246548
ENSG00000012232.8	0.148773	0.645887	0.711826	8.96042e-06
ENSG00000012660.14	0.186283	0.0968771	0.00121507	0.994818
ENSG00000012822.16	-0.117873	0.867828	1.70866	3.53249e-13
ENSG00000012963.15	-0.0664151	0.825706	0.0439926	0.833354
ENSG00000012983.11	-0.013774	0.979542	0.504439	0.00110465
ENSG00000013016.16	-0.544746	0.634737	2.3677	1.41988e-06
ENSG00000013275.7	-0.0659683	0.68445	0.143035	0.118239
ENSG00000013288.8	0.985687	0.364047	2.51543	0.000353122
ENSG00000013293.6	0.832523	NA	1.70931	0.516633
ENSG00000013306.16	-0.11118	0.425564	-0.443282	2.30347e-07
ENSG00000013364.19	0.335916	0.523376	-0.315276	0.435069
ENSG00000013374.16	-0.142744	0.419683	0.0797245	0.622798
ENSG00000013375.16	0.189738	0.794636	0.749993	0.0269252
ENSG00000013392.8	0.231657	0.843222	1.2	0.00769043
ENSG00000013441.16	0.0293768	0.937669	-0.254409	0.0379071
ENSG00000013503.10	-0.203546	0.555907	-0.154423	0.576852
ENSG00000013523.9	0.0809449	0.942387	-0.0354436	0.956887
ENSG00000013561.18	0.0224444	0.963447	0.599391	4.84552e-06
ENSG00000013563.14	0.131202	0.942387	0.190334	0.837704
ENSG00000013573.17	-0.164015	0.337516	-0.831038	9.45858e-15
ENSG00000013583.10	-0.0106072	0.982008	0.55677	1.59468e-05
ENSG00000013588.8	-0.0112417	0.981803	0.5791	5.38435e-05
ENSG00000013619.14	0.151984	0.73506	-0.112067	0.741221
ENSG00000013725.14	0.948097	NA	2.30542	NA
ENSG00000013810.19	-0.0364829	0.938871	0.182668	0.310772
ENSG00000014123.10	0.0519451	0.839387	0.135668	0.279531
ENSG00000014138.9	0.194432	0.495823	0.166089	0.467567
ENSG00000014164.7	0.202655	0.679415	0.241728	0.469135
ENSG00000014216.15	0.0173295	0.976727	-0.253983	0.203813
ENSG00000014257.16	0.831681	0.729157	-6.54261	0.00102356
ENSG00000014641.18	-0.0537663	0.850909	0.368003	0.000853144
ENSG00000014824.14	0.0775589	0.718775	0.0627656	0.692451
ENSG00000014914.21	0.692756	0.355283	-2.07546	0.000124404
ENSG00000014919.12	0.0714489	0.818304	-0.263218	0.0796586
ENSG00000015133.19	-0.321013	0.686559	-1.65629	2.45589e-05
ENSG00000015153.14	0.0991552	0.888872	0.105214	0.80236
ENSG00000015171.19	0.136857	0.463735	0.316911	0.0059604
ENSG00000015475.18	-0.0989357	0.604879	-0.365619	0.000460664
ENSG00000015479.18	0.0238603	0.884432	0.104461	0.129659
ENSG00000015532.9	-0.343546	0.709213	0.879013	0.0775152
ENSG00000015568.13	-0.147678	0.682914	-0.478138	0.0124911
ENSG00000015676.18	-0.020903	0.951712	0.291826	0.00533165
ENSG00000016082.15	0.0024752	0.998135	-0.973382	0.0790909
ENSG00000016391.11	-0.0806499	0.966467	-1.6801	0.002372
ENSG00000016402.13	-1.54337	NA	-1.96086	0.237484
ENSG00000016864.18	0.0123718	0.9867	0.955565	3.418e-07
ENSG00000017260.19	0.145106	0.276534	0.194444	0.053086
ENSG00000017427.16	0.557967	NA	-2.22167	NA
ENSG00000017483.15	-2.50966	NA	-3.69498	NA
ENSG00000017797.13	0.0423825	0.841968	0.0485031	0.70701
ENSG00000018189.13	-0.137204	0.781104	-0.118266	0.734915
ENSG00000018280.17	-1.85481	NA	-2.51143	0.27065
ENSG00000018408.14	0.152533	0.338382	-1.05817	3.54368e-26
ENSG00000018510.15	0.0340221	0.896016	-0.103957	0.390601
ENSG00000018610.14	-0.108062	0.756953	0.0236379	0.937399
ENSG00000018625.14	-0.0113395	NA	-0.541499	0.893037
ENSG00000018699.13	-0.0390817	0.95639	0.149924	0.62576
ENSG00000019144.19	0.155058	0.696227	-0.0217543	0.953841
ENSG00000019169.10	0.28529	0.850289	-2.44412	0.00287367
ENSG00000019186.10	-1.37177	NA	0.672518	0.777888
ENSG00000019485.13	0.529835	0.688739	0.100663	0.932507
ENSG00000019549.13	0.274862	0.350635	0.816218	1.35322e-05
ENSG00000019995.6	-0.0276305	0.960217	0.71559	1.03034e-06
ENSG00000020129.16	0.0553452	0.921534	0.078639	0.782623
ENSG00000020181.17	-1.18932	NA	4.83882	0.00842689
ENSG00000020256.20	0.0629207	0.943217	-0.0165434	0.976461
ENSG00000020426.11	0.108464	0.851494	0.348585	0.188521
ENSG00000020577.13	0.115477	0.857086	1.26883	3.92743e-08
ENSG00000020922.12	0.174668	0.795756	-0.429514	0.231338
ENSG00000021355.13	-0.148055	0.638381	-1.11444	1.22904e-12
ENSG00000021461.16	-0.271841	NA	-2.55467	NA
ENSG00000021574.12	-0.0411368	0.972393	-0.0785296	0.897236
ENSG00000021645.18	0.523747	NA	4.95701	NA
ENSG00000021762.20	0.112861	0.740894	-0.965621	2.23918e-10
ENSG00000021776.11	-0.027441	0.970587	-0.0221922	0.956617
ENSG00000021826.15	0.00829174	0.993997	-0.190147	0.746328
ENSG00000022267.18	-0.566323	NA	2.63982	0.187469
ENSG00000022277.12	-0.0515156	0.773037	0.552227	5.52455e-14
ENSG00000022556.16	-0.685785	NA	-2.49607	NA
ENSG00000022567.9	-0.186281	0.827362	0.101099	0.866722
ENSG00000022840.16	0.0822539	0.744357	0.295245	0.0166666
ENSG00000022976.15	0.0445812	0.954569	-0.270264	0.354647
ENSG00000023041.11	-0.162369	0.632006	-0.14992	0.555286
ENSG00000023171.18	1.69286	NA	0.194325	NA
ENSG00000023191.17	-0.135218	0.529901	0.056649	0.772989
ENSG00000023228.14	0.13769	0.667268	-0.23077	0.244761
ENSG00000023287.13	0.107876	0.735417	0.236563	0.183949
ENSG00000023318.8	0.11181	0.49705	0.404644	8.57841e-06
ENSG00000023330.15	0.288272	0.462716	0.601571	0.0153333
ENSG00000023445.14	-0.0537834	0.957415	-1.63777	3.31782e-09
ENSG00000023516.9	0.0225692	0.942982	0.123556	0.305602
ENSG00000023572.9	-0.246261	0.516669	-0.301976	0.261206
ENSG00000023608.5	-0.000824558	0.997754	1.42374	7.24992e-39
ENSG00000023697.13	-0.002656	0.994741	-0.083242	0.713556
ENSG00000023734.11	0.00165754	0.994263	0.202583	0.021948
ENSG00000023839.12	0.256386	0.485455	-5.26122	9.25866e-77
ENSG00000023892.11	0.0958229	0.942592	-0.14157	0.83703
ENSG00000023902.14	-0.286002	0.857086	2.27207	2.40119e-05
ENSG00000023909.10	-0.0365886	0.943434	-0.310695	0.0790702
ENSG00000024048.10	0.0708679	0.785112	-0.168298	0.241222
ENSG00000024422.12	0.192996	0.496053	1.26308	3.88487e-17
ENSG00000024526.17	0.0141355	0.978769	0.229946	0.212849
ENSG00000024862.17	-0.142856	0.874624	0.196451	0.699239
ENSG00000025039.14	-0.304979	NA	1.67748	0.188568
ENSG00000025156.12	0.0915746	0.897128	0.263598	0.420451
ENSG00000025293.17	0.146225	0.495823	0.641175	4.34424e-08
ENSG00000025423.11	0.349821	NA	0.60932	0.8253
ENSG00000025434.19	-0.347284	0.576092	-1.98332	7.87343e-08
ENSG00000025708.14	0.866623	0.454031	-1.12829	0.174253
ENSG00000025770.19	-0.0634618	0.894548	0.0460684	0.877198
ENSG00000025772.8	-0.0216642	0.949015	0.518281	4.71118e-08
ENSG00000025796.14	0.00391199	0.991789	0.115264	0.398489
ENSG00000025800.14	-0.052714	0.852128	0.214548	0.0786749
ENSG00000026025.16	0.575852	0.130074	5.38037	2.40651e-101
ENSG00000026036.22	-0.792784	0.707076	0.522289	0.748545
ENSG00000026103.22	0.0795515	0.782626	0.647167	7.87343e-08
ENSG00000026297.15	-0.176118	0.903385	0.354342	0.623709
ENSG00000026508.18	0.187614	0.00820481	-0.32921	3.08006e-07
ENSG00000026559.14	-0.410229	0.816673	0.474746	0.643935
ENSG00000026652.14	0.143175	0.911913	0.457527	0.415362
ENSG00000026751.17	1.11071	NA	1.84168	0.0378302
ENSG00000026950.17	-0.165307	0.921534	-0.00421656	0.996839
ENSG00000027001.10	0.00209701	0.995992	-0.602812	0.000174548
ENSG00000027075.15	0.355987	0.879843	-0.164379	0.918304
ENSG00000027697.14	0.157568	0.535357	-0.27713	0.0909946
ENSG00000027847.14	0.109521	0.922497	0.443454	0.31136
ENSG00000027869.11	0.303703	0.702392	-2.40048	2.56098e-06
ENSG00000028116.17	-0.0621415	0.861569	0.019268	0.939988
ENSG00000028137.19	0.978352	NA	2.43262	0.346398
ENSG00000028203.18	0.197449	0.0501001	0.415228	2.07317e-07
ENSG00000028277.21	4.87158	0.00113626	-0.00145501	0.999525
ENSG00000028310.18	0.00703926	0.988987	0.320319	0.0577423
ENSG00000028528.15	0.0579062	0.923744	-0.0683354	0.828136
ENSG00000028839.10	-0.0222869	0.988789	-0.193046	0.788521
ENSG00000029153.14	-0.0321486	0.963447	-1.19207	1.23211e-10
ENSG00000029363.16	-0.104503	0.589531	0.0371394	0.833509
ENSG00000029364.12	0.00446326	0.993056	-0.410549	0.00541097
ENSG00000029534.20	2.09808	NA	1.2284	0.565422
ENSG00000029639.11	0.172171	0.602692	-0.398741	0.0451364
ENSG00000029725.17	0.0256965	0.956168	0.595068	3.79765e-06
ENSG00000029993.15	0.01159	0.965687	0.273756	0.000220698
ENSG00000030066.13	-0.0712167	0.932437	-0.159038	0.681883
ENSG00000030110.13	-0.183587	0.527524	0.0977353	0.69446
ENSG00000030419.16	-0.0562154	0.934911	-0.416342	0.0723213
ENSG00000030582.18	0.0493495	0.919311	0.834114	4.24843e-09
ENSG00000031003.10	0.162637	0.757903	0.418268	0.132657
ENSG00000031081.10	0.182381	0.717435	0.560159	0.0274608
ENSG00000031691.7	-0.112441	0.828875	-0.0752262	0.833285
ENSG00000031698.13	0.0469177	0.844375	0.635819	7.35797e-14
ENSG00000031823.14	-0.0653243	0.797934	0.0236355	0.906672
ENSG00000032219.18	-0.0720284	0.934723	-0.530415	0.0743174
ENSG00000032389.12	0.169362	0.715554	0.141598	0.677229
ENSG00000032444.16	0.321233	0.437917	0.290398	0.379805
ENSG00000032742.17	-0.190996	0.773037	-0.567998	0.102487
ENSG00000033011.12	0.0695239	0.844375	-0.238838	0.156647
ENSG00000033030.13	0.134084	0.671532	-0.084443	0.738276
ENSG00000033050.9	-0.0971856	0.908512	0.00128472	0.998353
ENSG00000033100.16	-0.101636	0.874773	0.464527	0.0776218
ENSG00000033170.16	0.490742	0.139609	1.43428	1.09067e-09
ENSG00000033178.13	0.00846687	0.983904	-0.0132016	0.955181
ENSG00000033327.13	-0.365501	0.875331	1.95521	0.0281406
ENSG00000033627.16	-0.00363302	0.995992	-0.210168	0.588066
ENSG00000033800.13	-0.0297554	0.958947	0.147642	0.516672
ENSG00000033867.16	0.0356776	0.951104	-0.701492	4.84046e-05
ENSG00000034053.14	-0.575246	NA	0.373672	0.896685
ENSG00000034152.18	-0.102402	0.798666	-0.186085	0.433362
ENSG00000034239.11	0.630928	0.769465	-1.34806	0.299736
ENSG00000034510.6	-0.0300008	0.897661	0.0483805	0.700042
ENSG00000034533.11	-0.551843	0.609213	-0.709541	0.334497
ENSG00000034677.13	0.0197693	0.979448	1.30209	1.40767e-10
ENSG00000034693.15	-0.178755	0.528893	-0.0367686	0.899794
ENSG00000034713.8	0.0920132	0.844818	0.261832	0.242206
ENSG00000035115.21	-0.189137	0.657029	-1.40285	5.6559e-11
ENSG00000035141.8	-0.192517	0.25305	-0.559347	1.3943e-06
ENSG00000035403.17	0.264107	0.149056	0.909804	2.30301e-12
ENSG00000035499.13	0.0600671	0.900984	-0.0366153	0.904618
ENSG00000035664.11	1.33732	0.2196	-0.793172	0.481203
ENSG00000035681.9	0.128512	0.533657	-0.0463387	0.810374
ENSG00000035687.10	-0.0381237	0.861342	-0.253754	0.00304598
ENSG00000035862.12	-0.0110307	0.976813	1.49714	6.00903e-56
ENSG00000035928.16	-0.07258	0.689762	-0.0906439	0.459561
ENSG00000036054.13	-0.103642	0.811712	0.533257	0.00453295
ENSG00000036257.13	-0.108759	0.654129	0.011122	0.963703
ENSG00000036530.8	-0.219456	NA	-0.270515	0.915378
ENSG00000036549.13	0.0444671	0.909398	-0.44398	0.000719618
ENSG00000036672.16	-0.13009	0.867896	-1.31419	0.000140892
ENSG00000036828.16	-0.275142	NA	-0.141075	0.952515
ENSG00000037042.9	0.214932	0.816166	0.404916	0.432536
ENSG00000037241.7	0.0878719	0.929372	0.430198	0.23493
ENSG00000037474.15	-0.111145	0.610827	-0.360375	0.00242405
ENSG00000037637.11	0.113092	0.898351	0.233513	0.602625
ENSG00000037749.12	-0.0102275	0.982166	0.156229	0.377959
ENSG00000037757.14	-0.166239	0.794636	0.373418	0.279498
ENSG00000037897.17	-0.332894	0.244444	-0.535419	0.0137572
ENSG00000037965.6	-0.257839	0.580342	1.15625	2.29939e-07
ENSG00000038002.9	-0.301303	0.745901	-0.159514	0.824863
ENSG00000038210.14	0.0343473	0.932437	-0.291241	0.0293113
ENSG00000038219.13	0.291534	0.556046	-0.271195	0.470347
ENSG00000038274.17	-0.0995432	0.55884	-0.198971	0.0583814
ENSG00000038295.8	0.584246	0.735368	-4.01984	0.00154645
ENSG00000038358.15	-0.0762253	0.896826	-0.069796	0.84335
ENSG00000038382.20	0.0728425	0.858713	0.953239	5.52005e-11
ENSG00000038427.16	-0.150501	0.961501	4.00674	1.00949e-06
ENSG00000038532.16	0.32977	0.259109	0.0714364	0.83543
ENSG00000039068.19	0.0991	0.753363	-1.86044	4.3966e-45
ENSG00000039123.16	-0.151186	0.545894	-0.203836	0.232012
ENSG00000039139.9	-0.398075	0.560043	-0.160355	0.799754
ENSG00000039319.17	-0.0910543	0.921534	-0.135461	0.772638
ENSG00000039523.20	-0.0453973	0.955815	1.00607	8.12253e-06
ENSG00000039560.14	0.0865033	0.843222	0.911505	1.43005e-08
ENSG00000039600.11	1.39632	NA	-1.20888	NA
ENSG00000039650.12	-0.253587	0.675748	-1.98215	2.41393e-12
ENSG00000039987.6	2.49825	NA	-0.152281	0.963953
ENSG00000040199.18	-0.135334	0.574434	0.471826	0.000230651
ENSG00000040275.17	-0.0503429	0.852128	0.204777	0.0787554
ENSG00000040341.18	0.0567284	0.966684	0.797701	0.0597578
ENSG00000040487.13	0.29092	0.538675	0.599072	0.0297182
ENSG00000040531.14	0.623409	0.467218	0.0244466	0.982007
ENSG00000040608.14	0.317746	0.769009	1.07047	0.0326127
ENSG00000040633.13	-0.103251	0.697501	-0.178969	0.276164
ENSG00000040731.10	1.27855	NA	3.81477	NA
ENSG00000040933.15	0.0404131	0.968007	0.527837	0.0963942
ENSG00000041353.10	-0.0684087	0.948234	-7.35036	1.38734e-39
ENSG00000041357.16	-0.0727101	0.645173	-0.12088	0.224014
ENSG00000041802.11	-0.155185	0.747486	-0.354291	0.183117
ENSG00000041880.14	-0.276334	0.769061	0.417888	0.4687
ENSG00000041982.16	0.365582	0.766004	-7.25958	1.33217e-36
ENSG00000041988.15	0.436281	0.702392	0.335196	0.697473
ENSG00000042062.12	-0.470929	NA	-1.84282	NA
ENSG00000042088.13	0.31566	0.338512	0.336605	0.194719
ENSG00000042286.15	-0.100482	0.75547	0.0808247	0.726018
ENSG00000042317.17	-0.428338	0.680427	0.927474	0.098435
ENSG00000042429.12	-0.0603987	0.8505	-0.082814	0.661918
ENSG00000042445.14	0.149205	0.586997	-0.698677	2.15684e-06
ENSG00000042493.16	0.0811958	0.768788	-0.493718	7.03077e-05
ENSG00000042753.11	-0.282327	0.395534	-0.067789	0.851404
ENSG00000042832.12	2.8148	0.259899	3.30921	0.09119
ENSG00000043039.6	1.48131	NA	0.550077	NA
ENSG00000043093.14	0.00151334	0.996496	-0.153392	0.470934
ENSG00000043143.20	0.070078	0.755923	-0.689389	2.08702e-12
ENSG00000043355.12	0.733331	0.613447	0.00279532	0.998806
ENSG00000043514.16	0.0315796	0.961814	-0.00861488	0.982665
ENSG00000043591.5	-0.215525	NA	2.35481	0.0954262
ENSG00000044090.8	-0.0483394	0.965687	0.641749	0.063485
ENSG00000044115.21	-0.00121481	0.994741	0.228052	0.000794741
ENSG00000044446.11	0.261764	0.676898	0.347955	0.397916
ENSG00000044459.15	-0.070477	0.903385	0.255504	0.307852
ENSG00000044524.11	-0.239578	NA	0.590543	NA
ENSG00000044574.8	-0.0181291	0.940995	0.142637	0.0827585
ENSG00000046604.13	0.0808678	0.593486	-0.486493	2.02133e-10
ENSG00000046647.13	0.0200868	0.981803	-0.343141	0.291334
ENSG00000046651.15	-0.051761	0.85986	-1.0786	2.017e-23
ENSG00000046653.15	-0.138061	NA	-4.01284	0.0066971
ENSG00000047056.15	-0.0127483	0.987965	0.708603	0.00220713
ENSG00000047188.16	0.283889	0.40889	0.47416	0.0445578
ENSG00000047230.15	0.357859	0.498064	0.480168	0.193123
ENSG00000047249.18	0.00577245	0.989246	0.20574	0.171557
ENSG00000047315.16	0.0254087	0.942592	0.0171944	0.930559
ENSG00000047346.12	0.558556	0.50265	-0.623862	0.314956
ENSG00000047365.12	-0.44628	0.635069	-0.941021	0.0896151
ENSG00000047410.14	0.154899	0.39759	0.104975	0.51889
ENSG00000047457.14	0.456353	NA	-1.55537	NA
ENSG00000047578.13	-0.122069	0.921534	-0.33327	0.546342
ENSG00000047579.19	-0.212289	0.644143	0.746226	0.00119339
ENSG00000047597.7	-0.252181	0.736706	-1.03367	0.0114816
ENSG00000047617.15	-0.59237	NA	6.07511	0.0174513
ENSG00000047621.12	-0.138336	0.79952	0.272232	0.371439
ENSG00000047634.15	0.0293987	0.970835	0.467433	0.0573183
ENSG00000047644.18	0.0111764	0.981307	0.783391	4.56517e-11
ENSG00000047662.4	0.101038	0.965985	0.208783	0.85276
ENSG00000047849.21	0.255495	0.0737031	0.636396	1.14666e-08
ENSG00000047932.14	-0.0302009	0.932785	-0.162996	0.212586
ENSG00000047936.10	0.15923	0.594333	-3.85506	2.53107e-131
ENSG00000048028.11	0.162042	0.781358	0.297572	0.388075
ENSG00000048052.21	-0.30964	0.526045	0.213633	0.593492
ENSG00000048140.18	-0.229151	0.390012	0.405491	0.022457
ENSG00000048162.20	-0.170699	0.310795	-0.587989	5.48778e-08
ENSG00000048342.16	0.495894	0.527524	-0.572423	0.311274
ENSG00000048392.11	-0.140924	0.870011	0.157677	0.758358
ENSG00000048405.10	0.233515	0.465658	0.000150626	0.999556
ENSG00000048471.14	0.313989	0.276534	-0.340479	0.148671
ENSG00000048544.6	-0.0263961	0.932437	-0.412571	1.01167e-05
ENSG00000048649.13	0.16077	0.550751	0.332219	0.0405981
ENSG00000048707.15	0.176459	0.419427	0.274324	0.0711267
ENSG00000048828.17	-0.0068349	0.978732	0.31195	9.18088e-06
ENSG00000048991.16	-0.0298483	0.967102	-0.238299	0.376552
ENSG00000049089.15	1.80629	NA	3.3547	NA
ENSG00000049130.16	-0.0671042	0.906871	-0.531185	0.00920814
ENSG00000049167.14	0.355121	0.383852	0.596643	0.0342067
ENSG00000049192.15	0.402245	0.521061	1.95013	2.62949e-09
ENSG00000049239.12	0.482276	0.139951	1.20432	3.65191e-07
ENSG00000049245.13	-0.0429221	0.881764	0.665205	3.75378e-12
ENSG00000049246.14	-0.388394	0.583842	-1.83136	4.33661e-06
ENSG00000049249.8	-0.12927	NA	0.0105875	0.997365
ENSG00000049283.18	-0.0198044	0.991169	-2.01865	8.72529e-05
ENSG00000049323.16	0.0536307	0.972411	0.478253	0.418635
ENSG00000049449.9	-0.223833	0.26164	0.194731	0.251879
ENSG00000049540.17	-0.872721	NA	-2.80901	NA
ENSG00000049541.11	-0.0273516	0.951104	-0.234336	0.128046
ENSG00000049618.23	0.117434	0.792685	0.144854	0.616798
ENSG00000049656.14	-0.0475412	0.881764	0.339901	0.00466386
ENSG00000049759.18	0.0119799	0.981803	1.18421	7.21106e-18
ENSG00000049768.15	-0.267341	NA	0.541961	NA
ENSG00000049769.13	0.862915	0.644143	2.096	0.0381123
ENSG00000049860.14	0.0398668	0.948239	1.04221	1.50027e-09
ENSG00000049883.15	-0.389167	0.276052	-0.41983	0.149058
ENSG00000050130.18	-0.0571936	0.915576	-0.142096	0.566318
ENSG00000050165.17	-0.0963747	0.979542	3.70615	0.000188034
ENSG00000050327.15	0.303014	0.657029	0.446915	0.311244
ENSG00000050344.9	0.068672	0.964615	2.391	3.93991e-09
ENSG00000050393.11	-0.0982429	0.811712	0.251562	0.235375
ENSG00000050405.13	0.134065	0.694446	1.94996	5.83214e-39
ENSG00000050426.16	0.0320599	0.971423	-0.680304	0.0128373
ENSG00000050438.17	1.76604	0.377446	2.57722	0.0682464
ENSG00000050730.16	1.094	NA	-0.449646	0.819418
ENSG00000050748.17	-0.0419613	0.834827	0.0587029	0.619484
ENSG00000050820.17	-0.104078	0.658173	-0.170844	0.249196
ENSG00000051009.10	0.212465	0.763931	-0.130774	0.81079
ENSG00000051108.15	-0.0121412	0.987982	0.415649	0.0939197
ENSG00000051128.19	-0.156111	0.344277	-0.268165	0.0224456
ENSG00000051180.17	-0.24873	0.39969	-0.195362	0.438395
ENSG00000051341.14	-0.109092	0.854604	0.0753903	0.848046
ENSG00000051382.8	0.118304	0.717435	0.143142	0.50801
ENSG00000051523.11	-0.0745539	0.880088	-1.18979	1.35627e-11
ENSG00000051596.9	-0.0975799	0.850289	0.362602	0.110741
ENSG00000051620.11	-0.0842638	0.610827	-0.938834	1.62401e-28
ENSG00000051825.14	0.0474885	0.895163	0.151393	0.357736
ENSG00000052126.14	0.0313038	0.924215	-1.06268	3.28469e-27
ENSG00000052344.16	-0.141631	0.801155	-0.948938	0.000102797
ENSG00000052723.11	-0.116557	0.770566	0.414793	0.0335338
ENSG00000052749.13	-0.196497	0.572276	-0.46871	0.0214281
ENSG00000052795.13	-0.0265197	0.978564	0.900925	0.000964499
ENSG00000052802.13	0.172471	0.593906	0.540699	0.00188358
ENSG00000052841.15	0.0273132	0.941189	0.223252	0.0705563
ENSG00000053254.15	-0.124923	0.924809	2.90009	2.13204e-15
ENSG00000053371.12	-0.241131	0.490814	-0.253242	0.335303
ENSG00000053372.5	-0.164388	0.415067	-0.258739	0.0660142
ENSG00000053438.11	0.672705	NA	-1.006	NA
ENSG00000053501.13	-0.10324	0.874656	-0.0363085	0.935517
ENSG00000053524.12	-0.126461	0.942592	-2.81892	2.52533e-06
ENSG00000053702.15	1.95705	NA	-1.20337	NA
ENSG00000053747.16	-0.150492	0.657029	-0.0931564	0.731999
ENSG00000053770.12	0.0411032	0.971423	-0.2016	0.685306
ENSG00000053900.10	-0.0404369	0.956102	-0.435867	0.0637792
ENSG00000053918.16	0.595441	NA	-0.827542	NA
ENSG00000054116.12	-0.243709	0.526045	-0.0835791	0.818141
ENSG00000054118.15	0.160901	0.387708	-0.109611	0.508328
ENSG00000054148.17	0.0396576	0.932437	0.709261	4.11148e-08
ENSG00000054179.12	0.319629	0.688569	-1.37326	0.00317821
ENSG00000054219.11	-0.119904	0.775468	-0.940904	6.75903e-07
ENSG00000054267.22	0.311409	0.423709	0.198982	0.568103
ENSG00000054277.14	0.201636	0.633567	0.385473	0.128321
ENSG00000054282.16	0.182449	0.418687	-0.136024	0.483868
ENSG00000054392.13	0.884896	0.373629	4.46658	8.92049e-21
ENSG00000054523.17	7.70548e-05	0.999895	0.746518	0.000214401
ENSG00000054598.9	-0.0723224	0.847739	-0.424482	0.00571152
ENSG00000054611.14	0.189744	0.78132	0.300966	0.47507
ENSG00000054654.16	0.370933	0.0997274	-0.0161296	0.964194
ENSG00000054690.13	0.23231	0.961783	-1.03717	0.603939
ENSG00000054793.13	0.26015	0.186111	-0.757618	1.66914e-07
ENSG00000054965.10	0.532926	0.094757	0.720639	0.00653864
ENSG00000054967.13	0.11159	0.800113	-0.159556	0.562115
ENSG00000054983.17	0.127624	0.929084	0.807918	0.0897594
ENSG00000055044.11	-0.12584	0.671532	-0.177955	0.356723
ENSG00000055070.17	-0.0929232	0.696485	0.212727	0.111279
ENSG00000055118.14	-1.28073	NA	-4.17919	NA
ENSG00000055130.17	-0.0681509	0.693306	0.000177682	0.999084
ENSG00000055147.19	0.0903384	0.842648	0.12715	0.627681
ENSG00000055163.20	-0.352082	0.364047	1.2156	1.18983e-07
ENSG00000055208.19	-0.171002	0.47763	0.225378	0.183325
ENSG00000055211.14	-0.0435488	0.897393	0.42476	0.000207089
ENSG00000055332.18	0.0200156	0.949695	-0.0442564	0.773427
ENSG00000055483.19	-0.147232	0.572276	-0.287696	0.0707246
ENSG00000055609.18	-0.266128	0.604879	0.119732	0.789671
ENSG00000055732.13	0.11454	0.970512	2.31882	0.00137867
ENSG00000055917.15	-0.124238	0.613447	-0.0375843	0.8698
ENSG00000055950.16	-0.0685925	0.857843	0.356606	0.0210233
ENSG00000055955.16	0.99677	NA	1.92182	0.61356
ENSG00000056050.7	0.136728	0.79606	0.538537	0.0276234
ENSG00000056097.16	-0.0533716	0.85738	0.195196	0.139387
ENSG00000056277.16	0.0455271	0.947098	0.117879	0.712321
ENSG00000056291.17	0.519499	NA	0.549199	NA
ENSG00000056487.16	-0.704567	NA	1.98999	0.0182579
ENSG00000056558.11	0.37721	NA	0.296557	0.856726
ENSG00000056586.16	-0.168649	0.629741	0.0308539	0.927566
ENSG00000056736.10	-0.471857	0.713565	-0.613015	0.480857
ENSG00000056972.20	0.568937	0.346495	-0.330694	0.564703
ENSG00000057019.16	0.0486806	0.757245	0.136331	0.0948645
ENSG00000057149.16	0.15208	0.905256	-8.26529	3.20253e-07
ENSG00000057252.13	-0.0329561	0.943034	1.1713	4.40209e-21
ENSG00000057294.14	0.092091	0.717836	0.293346	0.02483
ENSG00000057608.17	-0.054177	0.495823	-0.0722207	0.195207
ENSG00000057657.17	0.395141	0.847654	1.60352	0.0673736
ENSG00000057663.16	-0.114203	0.607158	-0.0503781	0.796598
ENSG00000057704.13	0.189297	0.934911	-1.48913	0.0783265
ENSG00000057757.10	-0.0905473	0.765897	-0.00938812	0.973211
ENSG00000057935.13	-0.154476	0.773037	0.379133	0.190965
ENSG00000058056.9	0.301286	0.270673	0.29896	0.181442
ENSG00000058063.16	0.0869418	0.582868	0.0629103	0.617563
ENSG00000058085.14	0.0868136	0.852128	-0.0456302	0.887495
ENSG00000058091.17	-0.0890437	0.863566	0.221817	0.388039
ENSG00000058262.10	0.135457	0.586951	0.435359	0.00127665
ENSG00000058272.19	0.0515494	0.768369	0.333495	1.09881e-05
ENSG00000058335.15	0.26745	0.966684	1.42917	0.571931
ENSG00000058453.17	0.0825236	0.957415	-0.193655	0.790358
ENSG00000058600.16	-0.0554892	0.932437	-0.760285	9.71233e-05
ENSG00000058668.14	0.15004	0.698877	-1.77402	4.05224e-24
ENSG00000058673.16	0.0754694	0.721403	-0.0253799	0.890028
ENSG00000058729.11	0.0622321	0.94107	0.200372	0.580107
ENSG00000058799.15	-0.0792688	0.941585	0.737624	0.0287686
ENSG00000058804.12	-0.116969	0.596432	-0.496873	2.24619e-05
ENSG00000058866.15	0.639342	0.936021	-7.3121	0.0104989
ENSG00000059122.16	0.433169	0.337764	1.24742	8.87504e-06
ENSG00000059145.18	-0.731526	0.465658	0.664887	0.402128
ENSG00000059377.17	0.137962	0.959253	-0.622301	0.571765
ENSG00000059378.12	-0.0507861	0.940414	0.0231611	0.953085
ENSG00000059573.9	-0.0620573	0.885335	0.134063	0.542882
ENSG00000059588.10	0.13209	0.83189	-0.332717	0.290773
ENSG00000059691.12	-0.129419	0.713016	-0.173835	0.453224
ENSG00000059728.11	0.29332	0.532118	-0.889039	0.00167524
ENSG00000059758.8	0.0639882	0.932437	0.291372	0.301084
ENSG00000059769.20	-0.0325779	0.953968	0.199336	0.344152
ENSG00000059804.16	0.549293	NA	2.0594	0.269683
ENSG00000059915.17	-0.328916	NA	0.930243	NA
ENSG00000060069.16	-0.153929	0.798117	0.208925	0.584722
ENSG00000060138.13	-0.0897217	0.829789	0.189916	0.392325
ENSG00000060140.9	2.36225	0.0215422	3.52915	9.4428e-05
ENSG00000060237.17	0.323076	0.0501001	0.223713	0.176866
ENSG00000060303.5	2.22829	NA	1.22801	NA
ENSG00000060339.14	-0.000720868	0.997599	-0.199941	0.0975834
ENSG00000060491.16	-0.234714	0.211607	-0.0663603	0.760203
ENSG00000060558.3	0.172506	0.769124	-0.358101	0.285117
ENSG00000060642.10	0.523194	0.51325	-0.0205823	0.983685
ENSG00000060656.20	-0.25512	0.480666	-1.90526	3.58764e-19
ENSG00000060688.13	-0.0824859	0.817776	-0.191431	0.314255
ENSG00000060749.15	-0.266763	0.142296	-0.61698	5.83712e-06
ENSG00000060762.19	0.0997404	0.769009	0.0935494	0.693092
ENSG00000060971.18	0.109243	0.601053	-0.261028	0.033664
ENSG00000061273.18	0.111544	0.810496	0.393661	0.0725694
ENSG00000061337.15	-1.2275	0.734596	10.4613	7.12045e-35
ENSG00000061455.11	0.648228	0.917949	5.72394	0.00189621
ENSG00000061656.9	1.27034	0.411384	-0.316299	0.852751
ENSG00000061676.15	0.086577	0.814369	0.176549	0.384741
ENSG00000061794.13	-0.121573	0.454316	-0.357139	0.000363136
ENSG00000061918.13	-0.482146	NA	2.62578	0.0595553
ENSG00000061936.9	0.119803	0.688739	-0.330846	0.0414328
ENSG00000061938.18	-0.00993513	0.978769	-0.430687	8.05959e-05
ENSG00000061987.16	0.110319	0.891508	0.230262	0.579874
ENSG00000062038.14	0.0930656	0.755252	-2.11019	2.3568e-60
ENSG00000062194.16	0.154465	0.418504	0.00581968	0.98162
ENSG00000062282.15	0.304914	0.755252	-1.24883	0.0123615
ENSG00000062370.16	-0.122699	0.86652	0.457215	0.149846
ENSG00000062485.19	-0.0124045	0.981576	-0.171447	0.398892
ENSG00000062582.14	-0.0866693	0.790327	-0.165465	0.380208
ENSG00000062598.18	0.314121	0.140119	0.459966	0.00521365
ENSG00000062650.19	0.0951402	0.782088	0.0732949	0.76796
ENSG00000062716.13	0.0266005	0.946543	0.0256204	0.906587
ENSG00000062725.10	0.155759	0.737431	0.667998	0.00207823
ENSG00000062822.14	-0.204131	0.536032	-0.282562	0.208931
ENSG00000063046.17	0.0466187	0.699259	-0.215284	0.000276609
ENSG00000063169.10	0.284506	0.664028	-0.649365	0.0848235
ENSG00000063176.15	-0.330263	0.715531	-0.35097	0.582447
ENSG00000063177.13	-0.051129	0.771384	0.0532036	0.657953
ENSG00000063180.9	1.28959	NA	-3.34482	0.11454
ENSG00000063241.8	0.0456286	0.915576	-0.295079	0.0554203
ENSG00000063244.12	-0.102987	0.344277	-0.07735	0.418635
ENSG00000063245.14	-0.268828	0.315416	0.3758	0.0550724
ENSG00000063322.14	-0.0450896	0.926807	0.015287	0.9584
ENSG00000063438.17	-1.70357	NA	4.04612	NA
ENSG00000063587.14	0.0194793	0.978029	0.763144	1.91383e-05
ENSG00000063601.17	-0.277607	0.239281	0.587043	0.000327444
ENSG00000063660.9	0.020995	0.940414	0.48855	2.60693e-10
ENSG00000063761.16	-0.322636	0.618118	-0.335926	0.493893
ENSG00000063854.13	-0.0274542	0.966192	0.217702	0.351884
ENSG00000063978.16	0.0413992	0.886354	0.305078	0.00442003
ENSG00000064012.21	-0.0745344	0.816951	-1.00786	1.97716e-15
ENSG00000064042.18	0.244411	0.215382	1.26893	4.59192e-23
ENSG00000064102.15	-0.0312466	0.964615	-0.529053	0.0126419
ENSG00000064115.11	0.0808757	0.8925	0.07012	0.847637
ENSG00000064195.7	-0.894393	NA	-3.36565	0.0872881
ENSG00000064199.6	-0.0929527	0.87944	-0.366672	0.171289
ENSG00000064205.10	-0.13125	0.959544	-2.5945	0.0351958
ENSG00000064225.12	0.589065	0.709107	2.58018	0.000161196
ENSG00000064270.12	-0.162409	0.952449	-3.22883	0.000566803
ENSG00000064300.9	-0.636872	NA	3.452	NA
ENSG00000064309.14	-0.0752968	0.969293	-0.481456	0.540433
ENSG00000064313.12	0.105924	0.485455	0.179271	0.070634
ENSG00000064393.16	0.00690392	0.98004	-0.0719292	0.516794
ENSG00000064419.13	-0.0230197	0.92783	-0.132215	0.146676
ENSG00000064489.23	-0.468383	0.818309	1.97231	0.026122
ENSG00000064490.14	0.448946	0.273212	0.578268	0.062056
ENSG00000064545.14	0.421465	0.527524	-0.229095	0.699598
ENSG00000064547.14	-0.0732789	0.956927	-0.510847	0.322507
ENSG00000064601.18	0.0743621	0.879843	0.0716261	0.810987
ENSG00000064607.17	-0.0772169	0.883252	0.147542	0.59899
ENSG00000064651.14	-0.0762762	0.881764	0.242468	0.302005
ENSG00000064652.11	0.0679843	0.917643	1.60932	6.19052e-18
ENSG00000064655.19	0.664483	NA	-3.27061	NA
ENSG00000064666.15	0.0357372	0.948234	0.654163	5.28966e-05
ENSG00000064687.12	0.361329	0.495823	0.497021	0.186225
ENSG00000064692.19	1.04421	NA	2.30168	0.334026
ENSG00000064703.12	-0.333805	0.678957	-0.465555	0.373265
ENSG00000064726.9	0.124709	0.739762	0.365982	0.0573512
ENSG00000064763.11	0.0853519	0.956184	-1.38566	0.0110741
ENSG00000064787.13	1.57868	NA	-2.29903	NA
ENSG00000064886.14	-0.338911	0.765164	-1.80398	0.0046503
ENSG00000064932.16	0.0367252	0.934723	-0.562932	2.81608e-05
ENSG00000064933.17	0.0984014	0.890234	-0.0616354	0.894108
ENSG00000064961.19	-0.0136601	0.976813	0.0588355	0.790489
ENSG00000064995.17	-0.178695	0.588666	-0.317508	0.125977
ENSG00000064999.15	-0.0591009	0.887747	-0.349398	0.0375365
ENSG00000065000.18	-0.0532166	0.896016	0.188162	0.293519
ENSG00000065029.15	0.0735237	0.89853	-0.482444	0.0339198
ENSG00000065054.14	-0.248859	0.13561	-0.249131	0.0899211
ENSG00000065057.9	-0.228724	0.636556	-0.730661	0.00710714
ENSG00000065060.17	-0.0389359	0.925479	-0.133413	0.440227
ENSG00000065135.11	-0.032994	0.83849	0.0968556	0.204419
ENSG00000065150.20	-0.416587	0.344277	0.00813009	0.989619
ENSG00000065154.11	0.270019	0.234773	0.572863	0.000365376
ENSG00000065183.16	-0.115003	0.709171	-0.376436	0.0186677
ENSG00000065243.20	-0.015521	0.976996	-0.162231	0.434018
ENSG00000065268.10	-0.0290491	0.964492	-0.0822889	0.784282
ENSG00000065308.5	3.88128	5.72296e-87	2.99233	8.2329e-31
ENSG00000065320.9	-1.12357	0.491916	1.14851	0.321755
ENSG00000065325.13	-0.189376	NA	-2.10027	0.189808
ENSG00000065328.16	-0.278796	0.200509	-0.336316	0.0582035
ENSG00000065357.20	0.159851	0.671904	0.222694	0.364918
ENSG00000065361.15	-0.218566	0.861342	-1.28851	0.0112985
ENSG00000065413.20	-0.589162	0.769009	-0.272031	0.861178
ENSG00000065427.14	-0.133626	0.259899	-0.383417	1.63014e-06
ENSG00000065457.10	0.0920561	0.795177	0.000841803	0.99792
ENSG00000065485.20	0.25447	0.465658	0.542405	0.012507
ENSG00000065491.8	-0.0677086	0.891796	0.0232227	0.945549
ENSG00000065518.8	0.0305483	0.949695	-0.472047	0.00185166
ENSG00000065526.11	0.0104495	0.976813	-0.0213636	0.909729
ENSG00000065534.18	0.0332532	0.988987	1.8192	0.014061
ENSG00000065548.18	-0.0628148	0.761737	-0.0910428	0.483949
ENSG00000065559.15	-0.0553325	0.906489	-0.215277	0.27915
ENSG00000065600.12	-0.804173	0.247955	0.352556	0.623702
ENSG00000065613.14	0.0204	0.945725	-0.502174	7.05627e-09
ENSG00000065615.14	-0.168594	0.538384	-0.219693	0.252387
ENSG00000065618.21	-0.230823	0.0200296	-1.36215	3.28265e-59
ENSG00000065621.15	-0.153745	0.755923	-1.21031	3.692e-07
ENSG00000065665.21	0.645488	0.50263	0.861732	0.183539
ENSG00000065675.14	0.940228	NA	3.09127	0.00491019
ENSG00000065717.15	-0.427828	0.687455	-2.23614	0.000127108
ENSG00000065802.12	0.0936363	0.842728	0.645776	0.00032332
ENSG00000065809.13	0.0831262	0.755252	0.470491	6.44625e-05
ENSG00000065833.9	0.182973	0.319573	-0.346138	0.0078785
ENSG00000065882.16	0.02404	0.97531	0.884979	2.70139e-05
ENSG00000065883.16	0.130254	0.622119	0.143682	0.447931
ENSG00000065911.12	-0.0781105	0.584246	-0.0893401	0.379228
ENSG00000065923.10	0.203832	0.499489	-0.381949	0.050321
ENSG00000065970.9	0.0123684	0.982886	0.237171	0.239168
ENSG00000065978.19	0.00742047	0.970587	0.0481308	0.546216
ENSG00000065989.16	-0.534201	0.694939	-0.422649	0.678483
ENSG00000066027.12	0.000998691	0.997963	0.154804	0.520304
ENSG00000066044.15	-0.0419977	0.80221	0.106908	0.220827
ENSG00000066056.14	-1.08373	NA	0.890653	0.754951
ENSG00000066084.13	0.329329	0.485153	-0.56579	0.0689015
ENSG00000066117.14	0.0134864	0.976356	0.391215	0.00182456
ENSG00000066135.13	0.180751	0.515341	0.679125	7.96392e-06
ENSG00000066136.20	-0.0199039	0.972393	-0.290571	0.128533
ENSG00000066230.11	0.00632516	0.995992	-0.357438	0.599575
ENSG00000066248.15	0.166761	0.743722	-4.23455	3.22676e-31
ENSG00000066279.18	0.121083	0.610827	0.11622	0.508025
ENSG00000066294.14	0.0532995	NA	0.541229	0.777953
ENSG00000066322.15	0.154714	0.536032	0.295	0.0567807
ENSG00000066379.15	0.0360893	0.964615	-0.195283	0.56295
ENSG00000066382.16	0.729615	NA	2.43692	NA
ENSG00000066422.4	-0.0935402	0.746731	0.0885574	0.663335
ENSG00000066427.23	-0.0213006	0.969712	-0.246572	0.192258
ENSG00000066455.13	0.104987	0.625038	0.0438019	0.816113
ENSG00000066468.22	-0.554386	0.769009	-0.124328	0.936541
ENSG00000066557.6	0.0401776	0.93167	0.162229	0.367554
ENSG00000066583.12	-0.255013	0.319573	-0.662185	0.0001329
ENSG00000066629.17	-0.11728	0.884432	-0.318109	0.422142
ENSG00000066651.20	-0.316484	0.585535	-1.08202	0.000648743
ENSG00000066654.14	-0.11184	0.669052	-0.358176	0.00978964
ENSG00000066697.14	0.0592435	0.835124	0.835659	1.64621e-17
ENSG00000066735.14	0.262607	NA	-3.35066	0.263227
ENSG00000066739.12	-0.214428	0.686946	0.281215	0.423418
ENSG00000066777.9	-0.026498	0.917643	0.107976	0.288553
ENSG00000066827.16	-0.0666632	0.950958	-0.364553	0.390127
ENSG00000066855.16	0.06381	0.814936	0.224465	0.0797536
ENSG00000066923.17	0.108692	0.92783	-0.180967	0.765077
ENSG00000066926.11	0.0816458	0.721403	-0.287078	0.0170775
ENSG00000066933.16	0.215927	0.893815	0.276747	0.762128
ENSG00000067057.17	-0.054002	0.870011	0.0747622	0.691603
ENSG00000067064.11	0.0648794	0.862616	0.160078	0.389833
ENSG00000067066.17	0.105356	0.755746	0.130542	0.555352
ENSG00000067082.15	0.0955601	0.852128	0.633611	0.00154081
ENSG00000067113.17	0.89548	0.147854	1.50588	0.00129975
ENSG00000067141.17	0.579084	0.506649	2.19594	5.56484e-06
ENSG00000067167.8	0.126572	0.454175	1.42165	4.4522e-57
ENSG00000067177.15	-0.0295569	0.965985	-1.15282	5.2612e-09
ENSG00000067182.7	0.234	0.199078	0.37332	0.00678165
ENSG00000067191.16	-0.226949	0.853304	0.105531	0.902137
ENSG00000067208.14	0.0563603	0.942387	0.940365	2.55987e-05
ENSG00000067221.14	0.218699	0.866644	-0.0840086	0.926598
ENSG00000067225.18	-0.0367956	0.756953	-0.300409	5.49065e-09
ENSG00000067248.10	0.0916108	0.691227	-0.084091	0.617814
ENSG00000067334.14	-0.16568	0.170139	-0.356263	7.40337e-05
ENSG00000067365.14	-0.257237	0.800878	0.840304	0.0920032
ENSG00000067369.13	0.0692917	0.909651	0.34121	0.147811
ENSG00000067533.6	-0.141494	0.470992	0.163133	0.249326
ENSG00000067560.12	-0.0248175	0.917643	0.430483	1.33084e-09
ENSG00000067596.11	0.0541475	0.943661	-0.357279	0.204377
ENSG00000067601.8	-0.127502	0.955815	0.403821	0.684965
ENSG00000067606.17	0.0368512	0.962508	0.397654	0.105931
ENSG00000067646.12	1.42845	NA	0.971031	NA
ENSG00000067704.10	0.0544022	0.86652	-0.0940909	0.597457
ENSG00000067715.14	0.716335	0.573204	3.51707	5.50296e-09
ENSG00000067798.16	0.370254	0.551126	1.3566	4.41312e-05
ENSG00000067829.19	0.017957	0.98126	-0.146482	0.643396
ENSG00000067836.12	-0.100269	0.898351	-0.236468	0.547532
ENSG00000067840.12	-0.578952	NA	4.93144	NA
ENSG00000067900.8	0.127549	0.604879	0.558481	1.02999e-05
ENSG00000067955.15	-0.123412	0.470992	-0.219714	0.0514481
ENSG00000067992.15	-0.160378	0.931495	-0.624328	0.393332
ENSG00000068001.14	0.2082	0.808484	-0.654898	0.120225
ENSG00000068024.16	0.178326	0.867557	0.372611	0.504799
ENSG00000068028.17	-0.195335	0.468271	0.491404	0.0015989
ENSG00000068079.7	-0.254155	0.777803	-1.44507	0.00108929
ENSG00000068097.14	-0.011701	0.991169	0.0578742	0.913248
ENSG00000068120.15	0.102113	0.747637	-0.786511	4.70776e-08
ENSG00000068137.15	0.32352	0.591425	-1.09572	0.00207937
ENSG00000068305.17	0.0124618	0.984858	-0.403409	0.0516803
ENSG00000068308.13	0.120268	0.632008	0.380054	0.00416212
ENSG00000068323.17	0.198889	0.694446	0.647233	0.0126957
ENSG00000068354.16	-0.193175	0.857843	0.042346	0.957625
ENSG00000068366.19	-0.0163035	0.978564	0.738655	7.28526e-06
ENSG00000068383.19	0.0560339	0.963447	0.611333	0.108419
ENSG00000068394.11	-0.0714704	0.851334	0.379782	0.0114923
ENSG00000068400.13	0.187622	0.454175	0.0884657	0.703357
ENSG00000068438.15	-0.00257713	0.993845	0.304853	0.00575992
ENSG00000068489.12	-0.297414	0.142099	0.233496	0.215799
ENSG00000068615.18	-1.30593	0.26164	2.59214	0.000168393
ENSG00000068650.18	-0.144439	0.671532	-0.293236	0.142637
ENSG00000068654.16	-0.0890289	0.874624	-0.404863	0.0851263
ENSG00000068697.7	0.15215	0.36131	0.542004	1.17132e-07
ENSG00000068724.17	0.0184021	0.978865	0.0488191	0.893734
ENSG00000068745.15	0.0824265	0.744357	-0.176906	0.212891
ENSG00000068784.13	0.120792	0.796363	0.923008	1.83983e-06
ENSG00000068796.16	-0.00775264	0.988789	0.315416	0.0641048
ENSG00000068878.15	0.0475222	0.881764	-0.247986	0.0591929
ENSG00000068885.15	-0.029617	0.981576	0.144734	0.809787
ENSG00000068903.20	-0.0604574	0.914864	0.271815	0.205688
ENSG00000068912.14	0.271084	0.326313	0.71839	4.95478e-05
ENSG00000068971.14	-0.0806595	0.976813	-0.232307	0.862991
ENSG00000068976.14	-0.264392	NA	-0.503698	NA
ENSG00000069011.16	0.072708	0.816216	-0.558056	3.01706e-05
ENSG00000069020.18	0.448089	0.247746	-1.165	5.88651e-05
ENSG00000069122.19	1.59643	NA	5.49676	6.11798e-06
ENSG00000069248.12	-0.0919798	0.857843	0.184977	0.499202
ENSG00000069275.13	-0.0245631	0.944541	0.108355	0.4537
ENSG00000069329.17	-0.0706314	0.968352	0.0515837	0.957728
ENSG00000069345.12	-0.133951	0.348577	-0.356606	0.000147728
ENSG00000069399.15	-0.0705073	0.951362	-1.15063	0.00171539
ENSG00000069424.15	0.169594	0.796363	0.229349	0.577331
ENSG00000069431.11	0.224425	0.922497	0.492685	0.633477
ENSG00000069493.15	-0.573204	0.72537	-2.15924	0.00795877
ENSG00000069509.6	-0.0508383	0.92783	0.0551775	0.849118
ENSG00000069535.14	-0.578166	NA	-3.49526	0.156056
ENSG00000069667.16	0.164689	NA	0.589965	0.84335
ENSG00000069696.6	0.993006	NA	1.0068	NA
ENSG00000069702.11	0.316042	0.790148	1.70609	0.00100531
ENSG00000069812.11	0.488811	0.337422	1.67796	5.54086e-08
ENSG00000069849.11	-0.203337	0.132769	0.0740666	0.635608
ENSG00000069869.16	-0.0436864	0.938178	0.623358	0.000158601
ENSG00000069943.10	0.0566788	0.947244	-0.478983	0.113949
ENSG00000069956.12	-0.179909	0.379908	-0.558669	1.69613e-05
ENSG00000069966.18	-0.225338	0.327637	0.176339	0.363194
ENSG00000069974.16	0.148146	0.684649	0.245193	0.268832
ENSG00000069998.12	-0.12452	0.640474	-0.333463	0.0285923
ENSG00000070010.19	-0.0722618	0.805908	0.128293	0.455988
ENSG00000070018.9	0.0444844	0.94893	-0.117633	0.718726
ENSG00000070047.12	-0.0110867	0.970089	-0.00646393	0.968428
ENSG00000070061.15	0.0240911	0.938871	-0.166209	0.131429
ENSG00000070081.16	0.2625	0.396339	1.19501	3.19008e-11
ENSG00000070087.14	0.0118171	0.978402	0.493467	1.95599e-05
ENSG00000070159.14	-0.182376	0.274809	-0.410651	0.000476016
ENSG00000070182.21	0.592183	0.584307	-0.49284	0.595226
ENSG00000070190.13	-0.0913075	0.873681	-0.268069	0.325265
ENSG00000070214.16	0.117283	0.652115	-0.385575	0.00622565
ENSG00000070269.14	0.774344	0.0058522	-0.187848	0.643795
ENSG00000070366.14	0.097661	0.934723	0.172341	0.762403
ENSG00000070367.16	-0.113352	0.545939	0.0516446	0.756351
ENSG00000070371.16	0.0139376	0.994236	1.33114	0.0630722
ENSG00000070404.10	-0.0521921	0.876854	0.473261	0.000100112
ENSG00000070413.20	-0.0412312	0.935605	-0.00703469	0.982667
ENSG00000070423.18	-0.122751	0.641133	-0.290652	0.0570196
ENSG00000070444.15	0.0276381	0.976813	-0.409219	0.217806
ENSG00000070476.15	0.0157039	0.974869	-0.00474738	0.987465
ENSG00000070495.14	-0.116134	0.769138	-0.0453535	0.887495
ENSG00000070501.12	-0.0907339	0.836981	0.792404	8.12747e-07
ENSG00000070526.15	2.36532	NA	-0.404526	NA
ENSG00000070540.13	0.40377	0.498116	2.13121	6.21516e-12
ENSG00000070601.10	-0.288267	NA	-0.307841	0.920033
ENSG00000070610.14	-0.028676	0.965985	-0.247561	0.307852
ENSG00000070614.15	0.203445	0.584246	1.90954	2.09286e-26
ENSG00000070669.17	0.0193538	0.976356	-0.234508	0.325265
ENSG00000070718.12	0.100552	0.947244	-0.178491	0.814586
ENSG00000070729.13	3.28377	NA	2.75408	0.162602
ENSG00000070731.10	0.576644	0.773037	-0.588279	0.677107
ENSG00000070756.16	-0.00127996	0.995411	0.137394	0.126217
ENSG00000070759.17	0.0459257	0.983441	0.179078	0.872435
ENSG00000070761.8	-0.0620862	0.931002	0.376181	0.123593
ENSG00000070770.9	-0.0968795	0.619792	-0.0208428	0.912072
ENSG00000070778.13	0.109479	0.911491	0.891128	0.00729819
ENSG00000070785.16	-0.0858296	0.852678	0.317353	0.12009
ENSG00000070808.15	1.0158	NA	-2.01792	NA
ENSG00000070814.20	-0.145347	0.67823	-0.352903	0.0696986
ENSG00000070831.17	0.0779718	0.634737	0.337525	5.02669e-05
ENSG00000070882.13	0.0218065	0.970835	0.70555	1.19041e-05
ENSG00000070950.10	-0.0753769	0.857086	0.500033	0.00192288
ENSG00000070961.15	0.221898	0.0991152	-0.699324	9.31768e-12
ENSG00000071051.14	0.103744	0.879843	0.427989	0.142665
ENSG00000071054.16	-0.0401793	0.81146	-0.76302	6.17691e-32
ENSG00000071073.13	-0.624763	0.375179	-0.59383	0.328796
ENSG00000071082.11	-0.107585	0.640775	0.212343	0.122665
ENSG00000071127.17	-0.0364363	0.861342	0.259413	0.00113636
ENSG00000071189.21	0.177693	0.688413	0.476603	0.0458287
ENSG00000071205.11	-0.108059	0.654129	0.762498	2.26238e-12
ENSG00000071242.12	0.239863	0.349657	0.340929	0.0694711
ENSG00000071243.16	-0.0586728	0.903914	-0.0450802	0.877198
ENSG00000071246.11	-0.0790943	0.983573	1.38455	0.284763
ENSG00000071282.12	0.232502	0.759946	2.78667	4.62987e-20
ENSG00000071462.11	-0.0582019	0.735141	-0.246495	0.00326439
ENSG00000071537.14	-0.112994	0.682282	0.588107	7.1182e-06
ENSG00000071539.14	-0.00477947	0.993056	0.0205237	0.938593
ENSG00000071553.17	-0.0294885	0.971171	0.57537	0.0163171
ENSG00000071564.16	-0.0235525	0.966644	-0.154	0.479315
ENSG00000071575.11	0.465127	0.546826	-1.56649	0.000590381
ENSG00000071626.16	-0.0225528	0.924215	-0.208581	0.00663114
ENSG00000071655.18	-0.160282	0.563264	-0.138973	0.515316
ENSG00000071794.16	0.0949851	0.966684	1.13402	0.118681
ENSG00000071859.15	0.112773	0.729097	0.878965	8.14484e-10
ENSG00000071889.16	-0.0391053	0.962563	-0.138403	0.701424
ENSG00000071894.17	-0.0543508	0.889656	0.367487	0.011991
ENSG00000071909.18	-0.452249	NA	-0.463874	0.863529
ENSG00000071967.12	0.16385	0.679705	1.95086	8.3485e-30
ENSG00000071991.8	1.05409	NA	-1.86247	NA
ENSG00000071994.10	-0.104526	0.743722	-0.171489	0.37678
ENSG00000072041.17	-0.00881324	0.988789	-1.67442	2.05677e-20
ENSG00000072042.13	0.106823	0.567647	-0.0811125	0.587731
ENSG00000072062.13	-0.120835	0.605877	0.537065	5.68148e-06
ENSG00000072071.16	-0.037129	0.97531	-3.26738	2.43862e-21
ENSG00000072080.11	-0.666155	0.450485	0.0245408	0.98203
ENSG00000072110.13	0.0443827	0.887724	1.21331	5.52337e-33
ENSG00000072121.16	0.476553	0.418504	0.139172	0.821149
ENSG00000072133.11	0.370651	0.862104	1.34535	0.15273
ENSG00000072134.15	-0.015099	0.981803	-0.0583372	0.85998
ENSG00000072135.13	-0.0184932	0.965115	-0.616605	1.41472e-07
ENSG00000072163.19	1.72129	NA	6.44187	0.00460788
ENSG00000072195.15	0.396324	0.400324	0.9535	0.00122674
ENSG00000072201.13	-0.473756	NA	-2.24573	NA
ENSG00000072210.18	-0.0244502	0.96002	-1.21383	2.73651e-20
ENSG00000072274.13	-0.240725	0.292833	-0.737762	8.03317e-07
ENSG00000072310.17	0.246981	0.420596	-1.0302	4.89688e-08
ENSG00000072364.13	0.0645795	0.819558	0.428523	0.000234685
ENSG00000072401.15	0.138491	0.6925	-0.183455	0.435555
ENSG00000072415.8	-0.0990187	0.718775	1.686	1.24051e-48
ENSG00000072422.17	0.161807	0.903385	1.21274	0.00905099
ENSG00000072501.17	0.000110496	0.999429	-0.18515	0.0228485
ENSG00000072506.12	-0.203584	0.580944	0.166855	0.550089
ENSG00000072518.20	0.038135	0.893449	-0.721277	7.4841e-14
ENSG00000072571.20	0.0350065	0.936021	-0.128895	0.47507
ENSG00000072609.17	0.0811523	0.947629	-0.0671691	0.920723
ENSG00000072657.8	1.33394	0.0577762	-0.994236	0.312661
ENSG00000072682.18	-0.138831	0.671532	0.243322	0.219537
ENSG00000072736.19	-0.00275426	0.995411	0.0646142	0.818678
ENSG00000072756.17	-0.236437	0.377786	-0.54034	0.00267562
ENSG00000072778.20	-0.0857141	0.671904	-0.735142	1.36472e-14
ENSG00000072786.13	-0.00012691	0.999718	0.308298	0.0102835
ENSG00000072803.17	0.117285	0.865306	0.402362	0.195207
ENSG00000072818.12	2.44851	NA	1.84508	0.622918
ENSG00000072840.13	0.0042476	0.993845	0.366449	0.0688875
ENSG00000072849.11	-0.0337457	0.961501	0.329969	0.138874
ENSG00000072858.10	-0.586166	NA	0.0456953	0.991736
ENSG00000072864.15	-0.102444	0.811669	0.147936	0.574024
ENSG00000072952.18	0.168425	NA	0.405835	0.846911
ENSG00000072954.7	-0.417279	0.828557	-0.77305	0.479315
ENSG00000072958.8	0.173503	0.588861	1.4097	4.6007e-20
ENSG00000073008.15	0.0353209	0.907156	0.437199	8.23388e-06
ENSG00000073050.11	-0.0419061	0.870011	0.0274296	0.869096
ENSG00000073060.16	0.165071	0.371241	0.338265	0.0057098
ENSG00000073111.14	-0.288517	0.0622267	-0.336177	0.0146302
ENSG00000073146.16	-0.829786	NA	-2.53631	NA
ENSG00000073150.13	0.0625482	0.976813	0.692953	0.32317
ENSG00000073169.14	-0.15058	0.729986	-0.300586	0.251137
ENSG00000073282.13	-0.0554644	0.972393	-4.66442	1.0912e-06
ENSG00000073331.18	0.0875952	0.932437	-0.431684	0.271914
ENSG00000073350.13	-0.206611	0.791374	-2.39716	1.92781e-13
ENSG00000073417.15	-0.200305	0.942387	-0.0268873	0.988726
ENSG00000073464.12	0.436681	0.760364	1.7712	0.00854481
ENSG00000073536.18	-0.135016	0.806992	0.197995	0.559369
ENSG00000073578.17	-0.0145273	0.965754	-0.093741	0.471821
ENSG00000073584.20	-0.0058988	0.981803	0.095426	0.307418
ENSG00000073605.18	0.25643	0.940908	1.28355	0.322974
ENSG00000073614.12	0.259515	0.512286	0.0962999	0.798187
ENSG00000073711.11	0.122581	0.746731	0.159777	0.513623
ENSG00000073712.15	0.0130024	0.970089	0.472757	9.35484e-08
ENSG00000073734.10	0.135712	NA	-0.790882	0.811207
ENSG00000073737.16	0.587368	0.0593087	-5.85417	2.27897e-07
ENSG00000073756.12	0.0371115	0.991789	3.30299	0.000257026
ENSG00000073792.15	0.198627	0.506313	1.57021	7.62309e-24
ENSG00000073803.14	0.205878	0.679221	-0.0294382	0.950694
ENSG00000073849.15	-0.0792371	0.972393	-2.27221	0.00122495
ENSG00000073905.8	-0.0348379	NA	-2.3039	NA
ENSG00000073910.21	-0.195312	0.943459	0.266887	0.8442
ENSG00000073921.18	0.125347	0.610827	0.420167	0.00133052
ENSG00000073969.18	0.0998296	0.757903	0.400545	0.00825381
ENSG00000074047.21	1.34332	0.575591	5.82397	1.08042e-09
ENSG00000074054.18	-0.0755799	0.878798	0.233729	0.307003
ENSG00000074071.14	-0.159724	0.215382	-0.578434	5.6559e-11
ENSG00000074181.9	0.56521	0.893232	-1.23943	0.580328
ENSG00000074201.8	-0.115031	0.735564	0.0891209	0.721368
ENSG00000074211.14	-0.0372378	0.972614	0.375215	0.343014
ENSG00000074219.13	0.62562	0.805563	-0.157781	0.939001
ENSG00000074266.20	-0.0440085	0.896826	-0.365323	0.00355777
ENSG00000074319.13	0.0093006	0.987286	-0.0447627	0.875862
ENSG00000074356.17	-0.413365	0.409261	-0.149129	0.76796
ENSG00000074410.14	0.33036	0.686946	-0.764243	0.131704
ENSG00000074416.14	-0.310018	0.605261	0.869174	0.00877357
ENSG00000074527.12	-0.0719615	0.886354	0.425202	0.0292923
ENSG00000074582.14	-0.155034	0.850289	-0.0674276	0.90762
ENSG00000074590.13	0.440191	0.686559	4.29538	4.05898e-22
ENSG00000074603.19	0.114545	0.795177	0.0917285	0.76667
ENSG00000074621.14	0.188943	0.887747	0.572635	0.355847
ENSG00000074657.13	-0.125826	0.689762	0.0429406	0.87575
ENSG00000074660.16	-0.169164	NA	-0.154818	NA
ENSG00000074695.6	0.0183487	0.937792	0.332931	4.8079e-07
ENSG00000074696.13	-0.182127	0.377786	0.357844	0.00955961
ENSG00000074755.15	0.39258	0.171582	0.200612	0.505128
ENSG00000074800.16	-0.0862842	0.465658	-0.127438	0.116318
ENSG00000074842.7	-0.0947008	0.735564	0.219564	0.148565
ENSG00000074855.11	0.44053	0.21408	-0.631972	0.0277708
ENSG00000074935.14	0.0760152	0.926807	-0.207601	0.590618
ENSG00000074964.17	0.108645	0.931002	-0.0772981	0.910422
ENSG00000074966.11	-1.35621	NA	0.513284	NA
ENSG00000075089.9	-0.308584	0.31641	-0.991877	5.22487e-07
ENSG00000075131.10	-0.2366	0.396339	-0.25601	0.24046
ENSG00000075142.13	-0.098565	0.682282	0.288027	0.0221257
ENSG00000075151.20	0.0316744	0.961783	0.351257	0.0934597
ENSG00000075188.9	-0.190506	0.498116	-0.358536	0.0493384
ENSG00000075213.11	0.654283	0.00844446	-5.23097	9.12648e-16
ENSG00000075218.19	0.102248	0.679589	0.065115	0.737896
ENSG00000075223.14	0.0305504	0.933975	0.0150278	0.942413
ENSG00000075234.17	0.359826	0.857086	1.26683	0.158263
ENSG00000075239.13	0.099776	0.601053	0.164352	0.171657
ENSG00000075240.17	0.682798	0.603056	0.363755	0.742958
ENSG00000075275.16	-0.0259489	0.966684	-1.18799	2.67787e-12
ENSG00000075292.19	0.0962473	0.687455	-0.481144	3.59332e-05
ENSG00000075303.13	0.149496	0.755252	-0.191982	0.537645
ENSG00000075336.12	-0.0734642	0.713058	-0.389641	5.49276e-05
ENSG00000075340.23	0.199697	0.892578	3.12149	2.69373e-11
ENSG00000075391.16	0.00997423	0.984249	0.655597	2.56317e-06
ENSG00000075399.14	2.47592	0.0485419	2.03659	0.0898393
ENSG00000075407.18	-0.0460737	0.954018	-0.129637	0.721751
ENSG00000075413.18	-0.0647298	0.844818	-0.229022	0.125862
ENSG00000075415.12	-0.00657754	0.980541	0.072699	0.488485
ENSG00000075420.13	0.302015	0.0589454	0.92654	6.60703e-14
ENSG00000075426.12	0.187174	0.554183	0.862497	2.05439e-07
ENSG00000075461.6	-0.100123	0.964615	-0.189419	0.866722
ENSG00000075539.14	0.113626	0.747723	-0.399239	0.022957
ENSG00000075568.17	0.362219	0.343151	0.742308	0.00390211
ENSG00000075618.18	-0.112235	0.610827	-0.0634811	0.728742
ENSG00000075624.16	0.154614	0.538675	0.486074	0.000609644
ENSG00000075643.6	-0.231771	0.485455	-1.47842	9.84622e-16
ENSG00000075651.16	0.352575	0.891508	2.16609	0.0278937
ENSG00000075673.11	0.429243	NA	-2.26525	0.185281
ENSG00000075702.18	-0.0424063	0.914059	0.308913	0.0203345
ENSG00000075711.21	0.0809181	0.871314	1.4601	6.75248e-18
ENSG00000075785.12	0.0662911	0.768369	0.479934	7.23403e-07
ENSG00000075790.10	-0.0626571	0.791374	-0.00480309	0.9826
ENSG00000075826.17	1.48276	0.280075	2.14221	0.0299406
ENSG00000075856.12	-0.227665	0.182203	-0.212605	0.153414
ENSG00000075884.14	0.320557	NA	-1.23566	NA
ENSG00000075914.13	-0.118546	0.900984	-0.294185	0.526059
ENSG00000075945.13	0.131139	0.503065	-0.484596	3.11606e-05
ENSG00000075975.16	-0.143558	0.512404	0.259889	0.0548981
ENSG00000076003.5	-0.0742686	0.760019	-0.347455	0.00226178
ENSG00000076043.10	0.0234764	0.942387	0.801795	3.62571e-20
ENSG00000076053.10	0.1947	0.56466	0.301098	0.167867
ENSG00000076067.13	-0.00181941	0.99689	1.07796	1.78706e-08
ENSG00000076108.11	0.0379743	0.881786	-0.0945338	0.462684
ENSG00000076201.15	-0.127093	0.876439	0.628881	0.0599071
ENSG00000076242.14	-0.0832475	0.779234	0.106022	0.586433
ENSG00000076248.10	0.0934921	0.736319	-0.18035	0.275265
ENSG00000076258.10	-0.75101	0.735141	-0.467731	0.79672
ENSG00000076321.11	0.177203	0.768788	0.492928	0.108395
ENSG00000076344.16	0.461019	NA	0.765317	0.614435
ENSG00000076351.13	-0.297415	0.778173	-0.172987	0.828552
ENSG00000076356.7	0.442829	0.34062	0.0864297	0.872419
ENSG00000076382.17	-0.095247	0.730301	0.0257997	0.914128
ENSG00000076513.16	-0.0904004	0.86421	1.53164	2.39192e-17
ENSG00000076554.15	0.00703591	0.987982	0.094977	0.617771
ENSG00000076555.15	0.766685	NA	3.49476	0.0176796
ENSG00000076604.15	-0.117605	0.748659	-0.0298912	0.923182
ENSG00000076641.4	0.343612	0.964443	3.1056	0.22395
ENSG00000076650.6	-0.164589	0.665666	-0.543017	0.00767849
ENSG00000076662.10	-0.155831	0.783772	-0.16006	0.674838
ENSG00000076685.18	-0.223427	0.355218	-0.0692444	0.789671
ENSG00000076706.17	0.36026	0.642222	1.83693	1.76012e-06
ENSG00000076716.9	0.173212	0.936291	3.51114	1.31426e-12
ENSG00000076770.14	-0.105926	0.926187	-2.69657	4.89585e-15
ENSG00000076826.9	-0.959008	0.15326	-2.39267	2.97054e-06
ENSG00000076864.19	-0.565564	0.503065	-2.7566	9.53978e-08
ENSG00000076924.12	0.11642	0.700904	0.0965497	0.670986
ENSG00000076928.17	-0.116289	0.490814	-0.636593	1.18211e-11
ENSG00000076944.16	-0.0550397	0.934723	-0.435025	0.05662
ENSG00000076984.17	0.362726	0.588159	-0.16408	0.779484
ENSG00000077044.10	0.0764919	0.881764	-0.321805	0.151311
ENSG00000077097.15	0.104342	0.688413	0.105791	0.568357
ENSG00000077147.16	0.178099	0.224892	0.0904043	0.545843
ENSG00000077150.20	-0.177279	0.738945	0.238324	0.484268
ENSG00000077152.11	-0.108677	0.605977	-0.220638	0.0839087
ENSG00000077157.22	0.129651	0.932731	-0.128255	0.874889
ENSG00000077232.18	-0.0965179	0.594333	0.419589	6.26281e-06
ENSG00000077235.18	-0.0562362	0.884312	0.233296	0.155884
ENSG00000077238.14	0.170396	0.839128	-1.46371	7.28526e-06
ENSG00000077254.14	-0.00919291	0.987286	-0.0636947	0.811056
ENSG00000077264.15	0.602517	NA	2.07583	0.281347
ENSG00000077274.9	-0.621314	NA	2.98978	NA
ENSG00000077312.9	-0.1803	0.521061	-0.198825	0.333162
ENSG00000077348.9	-0.357702	0.585944	0.0940221	0.882368
ENSG00000077380.15	0.0912884	0.407265	0.10226	0.220873
ENSG00000077454.16	-0.0270896	0.964615	0.268811	0.185396
ENSG00000077458.13	0.0486403	0.945725	-0.24819	0.381676
ENSG00000077463.15	0.165395	0.786345	0.171351	0.677489
ENSG00000077514.8	-0.0549506	0.882755	-0.563614	2.66941e-05
ENSG00000077549.18	0.131967	0.598514	0.359791	0.0097387
ENSG00000077585.14	-0.295847	0.892652	2.56921	0.000531446
ENSG00000077684.16	0.00474292	0.993056	0.468788	0.000799469
ENSG00000077713.19	0.112239	0.861342	0.309508	0.314416
ENSG00000077721.16	-0.0685526	0.749403	0.269286	0.00733676
ENSG00000077782.20	0.113181	0.718775	1.07386	5.2717e-15
ENSG00000077935.17	0.411319	NA	-1.52316	0.249378
ENSG00000077942.19	-0.044431	0.951104	2.01794	2.68168e-25
ENSG00000077943.8	1.79398	NA	1.07624	NA
ENSG00000078018.19	-0.42036	0.723357	2.84326	6.18216e-08
ENSG00000078043.16	-0.0858985	0.914864	0.183138	0.631147
ENSG00000078053.17	0.390874	NA	2.41339	NA
ENSG00000078061.13	0.15361	0.693306	-0.0857931	0.786087
ENSG00000078070.13	0.113129	0.841548	0.134386	0.694469
ENSG00000078081.8	-0.775988	NA	-4.44621	0.0440794
ENSG00000078098.14	0.173774	0.5906	0.273471	0.184012
ENSG00000078114.18	-0.0724259	0.963447	-2.10204	3.49707e-06
ENSG00000078124.12	-0.158436	0.718922	0.192619	0.511673
ENSG00000078140.14	-0.0596843	0.876123	0.0225377	0.931277
ENSG00000078142.13	-0.177344	0.850176	1.10821	0.00257757
ENSG00000078177.14	-0.0493327	0.958682	-0.438082	0.177891
ENSG00000078237.7	-0.0772335	0.885455	0.271792	0.252402
ENSG00000078246.17	0.103124	0.755252	0.306177	0.0673856
ENSG00000078269.15	0.0200659	0.973311	-0.0225941	0.943619
ENSG00000078295.16	-0.0578284	NA	-2.22211	0.373265
ENSG00000078304.19	0.0616496	0.884902	-0.1786	0.377959
ENSG00000078319.9	-0.0665	0.915654	-0.00176823	0.996725
ENSG00000078369.18	-0.0423008	0.861653	0.488738	2.06757e-08
ENSG00000078399.18	-0.183591	0.811669	-0.193749	0.70265
ENSG00000078401.7	-0.390738	0.533692	2.08195	1.83042e-13
ENSG00000078403.17	0.0457894	0.963447	-0.341098	0.343846
ENSG00000078487.17	-0.0942448	0.956225	-0.18056	0.831993
ENSG00000078618.21	0.00758074	0.972393	0.727399	7.49947e-40
ENSG00000078668.14	-0.0425048	0.92783	-0.358059	0.017859
ENSG00000078674.17	0.0472308	0.766383	0.24629	0.000580927
ENSG00000078687.17	-0.330575	0.691772	0.16298	0.81067
ENSG00000078699.21	0.0216779	0.978564	-0.240293	0.425573
ENSG00000078747.15	0.391403	0.698877	0.328853	0.661525
ENSG00000078795.16	0.576796	NA	-1.53468	0.532906
ENSG00000078804.13	-0.15597	0.917643	2.19922	1.85426e-07
ENSG00000078808.17	-0.034536	0.893449	0.252571	0.00727434
ENSG00000078814.15	1.4173	NA	-0.649602	0.805256
ENSG00000078900.15	1.96122	NA	-1.56479	NA
ENSG00000078902.16	-0.017025	0.983008	0.201486	0.538407
ENSG00000078967.13	-0.423822	0.609213	-0.187144	0.79729
ENSG00000079101.16	-0.663731	NA	-0.0447039	NA
ENSG00000079102.16	-0.58959	NA	3.91271	0.0267157
ENSG00000079134.12	-0.0752094	0.860419	-0.0580225	0.834471
ENSG00000079150.18	-0.0232819	0.985791	0.665923	0.092451
ENSG00000079156.17	-0.0269264	0.982522	0.31859	0.529573
ENSG00000079215.14	0.0117056	0.988789	-0.800136	0.00115053
ENSG00000079246.16	-0.017553	0.93079	-0.126391	0.058851
ENSG00000079257.8	0.217959	0.688701	-0.712089	0.0160436
ENSG00000079263.19	-0.0732706	0.974497	2.36571	4.66582e-05
ENSG00000079277.21	-0.0609412	0.921534	-0.234462	0.34947
ENSG00000079308.19	0.208089	0.929468	2.84622	2.44872e-05
ENSG00000079313.15	-0.280822	0.557867	0.0334163	0.947271
ENSG00000079332.15	0.0381662	0.876287	0.415008	1.16333e-06
ENSG00000079335.20	0.198123	0.83849	1.33169	0.000265979
ENSG00000079337.16	0.19934	0.769009	-0.719357	0.0398191
ENSG00000079385.22	0.238165	0.702294	-3.96174	6.04515e-28
ENSG00000079387.14	-0.0443028	0.976476	0.0657146	0.931862
ENSG00000079432.7	-0.209526	0.645887	0.265244	0.390693
ENSG00000079435.10	-0.440127	0.419921	0.426955	0.320951
ENSG00000079459.13	0.218935	0.19188	0.460471	0.000160782
ENSG00000079462.7	-0.182344	0.466765	0.0183235	0.948963
ENSG00000079482.13	0.664036	0.867447	2.10815	0.248235
ENSG00000079616.12	-0.0208616	0.963447	-0.329042	0.0148274
ENSG00000079691.18	-0.0443978	0.932765	-0.846227	2.82672e-08
ENSG00000079739.17	0.111976	0.379566	-0.113801	0.270084
ENSG00000079785.15	-0.106828	0.594333	0.0248895	0.898933
ENSG00000079805.16	0.117352	0.375179	0.0597537	0.638254
ENSG00000079819.19	0.0440865	0.821922	1.3391	1.13755e-83
ENSG00000079841.18	0.0188238	NA	4.83671	NA
ENSG00000079931.15	-0.282218	0.93226	2.40511	0.00955961
ENSG00000079950.14	-0.113627	0.818309	0.575813	0.00658979
ENSG00000079974.17	0.0563356	0.932437	-0.517058	0.0164032
ENSG00000079999.14	0.0616042	0.936291	0.11149	0.76619
ENSG00000080031.10	-0.243717	0.89853	-5.92942	0.000259517
ENSG00000080189.15	0.241915	0.49705	-0.283264	0.280555
ENSG00000080200.10	-0.241462	0.158327	-0.588168	4.22073e-06
ENSG00000080298.15	0.178092	0.932437	-0.101364	0.933992
ENSG00000080345.17	0.0636045	0.773037	-0.246019	0.022536
ENSG00000080371.6	-0.16047	0.191464	0.206278	0.0329869
ENSG00000080493.17	0.360861	0.951104	7.19587	5.7128e-08
ENSG00000080503.24	-0.122749	0.363809	0.0311184	0.83333
ENSG00000080546.13	0.0783716	0.914864	-0.103615	0.787841
ENSG00000080561.13	0.138894	0.919545	0.595064	0.25422
ENSG00000080572.12	0.0599065	NA	-1.40729	NA
ENSG00000080603.17	0.0173261	0.966467	-0.588221	1.43741e-07
ENSG00000080608.10	-0.304857	0.342742	-0.373928	0.125055
ENSG00000080709.15	0.31693	NA	-0.505714	NA
ENSG00000080802.18	0.0190083	0.976996	0.365569	0.0824768
ENSG00000080815.19	0.177353	0.360083	-0.182264	0.242524
ENSG00000080819.9	0.168987	0.377446	0.156031	0.316041
ENSG00000080822.17	0.187557	0.392535	-0.15645	0.403752
ENSG00000080823.23	0.0255807	0.954569	2.72177	1.40186e-142
ENSG00000080824.18	-0.227302	0.0806799	-0.156267	0.230351
ENSG00000080839.11	0.0867398	0.75547	-0.220478	0.142588
ENSG00000080845.17	0.252242	0.392535	1.39932	1.04407e-16
ENSG00000080854.14	1.1552	0.415282	-0.269399	0.866708
ENSG00000080947.15	2.13513	0.206781	1.90455	0.195207
ENSG00000080986.13	0.0874227	0.883192	0.0957011	0.787841
ENSG00000081014.11	0.0866767	0.818309	0.614047	5.76528e-05
ENSG00000081019.13	0.038925	0.970587	0.274859	0.502002
ENSG00000081026.19	-0.0438754	0.932437	-0.148978	0.497965
ENSG00000081041.9	-0.163841	0.903385	-2.50149	1.90391e-05
ENSG00000081052.12	-0.260987	0.871314	7.39761	1.14781e-79
ENSG00000081059.20	-0.0809709	0.938871	-2.32842	1.04188e-14
ENSG00000081087.15	-0.108917	0.863996	0.926599	5.39456e-05
ENSG00000081138.14	0.39229	NA	1.39679	NA
ENSG00000081148.12	0.254835	NA	0.416285	0.817962
ENSG00000081154.11	-0.347657	0.199078	-0.201615	0.456225
ENSG00000081177.18	0.0155272	0.983223	-0.680502	0.00237397
ENSG00000081181.8	-0.250142	0.89853	0.219605	0.849013
ENSG00000081189.15	-0.812844	NA	2.19849	0.324671
ENSG00000081237.20	-1.3567	NA	-2.04235	0.41956
ENSG00000081277.12	-0.650678	NA	-1.51016	NA
ENSG00000081307.12	-0.0449146	0.945725	-0.183458	0.50978
ENSG00000081320.11	-0.00811781	0.990517	0.090813	0.770287
ENSG00000081377.16	0.0959148	0.939902	0.598144	0.184861
ENSG00000081386.12	0.150833	0.881764	-0.710613	0.093002
ENSG00000081665.14	0.102186	0.917949	-0.241004	0.608058
ENSG00000081692.12	-0.190625	0.658173	0.136735	0.68812
ENSG00000081721.11	-0.0443832	0.934723	-0.124411	0.60149
ENSG00000081760.17	0.0929734	0.679373	0.231403	0.0589163
ENSG00000081791.9	-0.102041	0.734436	-0.219069	0.201605
ENSG00000081803.16	0.558942	0.794765	3.81799	5.32991e-07
ENSG00000081818.3	0.419563	NA	-0.159391	0.953038
ENSG00000081842.18	-0.111423	0.951242	-0.966301	0.132324
ENSG00000081853.15	-0.308568	NA	-3.54829	NA
ENSG00000081870.11	-0.105616	0.610827	0.130682	0.350715
ENSG00000081913.14	0.26984	0.636032	0.921334	0.00225129
ENSG00000081923.14	0.00164308	0.996496	1.51322	4.02889e-23
ENSG00000082014.16	-0.208718	0.934261	2.84634	2.53121e-05
ENSG00000082068.8	0.231689	0.495823	0.258952	0.295823
ENSG00000082074.18	-0.0436381	0.878557	-7.18776	5.20609e-67
ENSG00000082126.18	0.122332	0.980177	5.32869	4.89245e-07
ENSG00000082146.13	0.0703189	0.95901	0.664612	0.135386
ENSG00000082153.18	-0.108203	0.344277	-0.0862087	0.384068
ENSG00000082196.20	0.293305	NA	-1.78281	0.410596
ENSG00000082212.13	-0.0352347	0.89044	-0.282755	0.00277798
ENSG00000082213.18	-0.108593	0.774337	0.507717	0.00350663
ENSG00000082258.13	0.0123731	0.984858	-0.281401	0.213976
ENSG00000082269.16	0.083287	0.887747	-1.48747	3.9519e-13
ENSG00000082438.16	0.063279	0.963447	1.27043	0.000962242
ENSG00000082458.12	0.0278757	0.956225	-1.33452	3.15383e-20
ENSG00000082482.13	0.366001	0.884312	1.49298	0.152041
ENSG00000082497.12	-0.0692434	0.947098	-1.04749	0.00125628
ENSG00000082512.15	-0.0308807	0.969916	-0.15891	0.645003
ENSG00000082515.18	-0.123078	0.690217	0.133985	0.531645
ENSG00000082516.9	-0.34641	0.2196	-0.426433	0.0594148
ENSG00000082641.16	-0.0572542	0.633156	-0.00186813	0.989113
ENSG00000082684.15	-0.0489681	NA	-2.04303	NA
ENSG00000082701.15	0.109216	0.742015	0.533983	0.000499108
ENSG00000082781.12	0.126298	0.49705	0.110928	0.450863
ENSG00000082805.20	-0.0230625	0.971317	0.208338	0.370909
ENSG00000082898.16	0.00294548	0.993389	0.0429089	0.790224
ENSG00000082996.19	0.0873068	0.819714	-0.436868	0.0112204
ENSG00000083067.22	1.68863	NA	1.61694	NA
ENSG00000083093.9	-0.231154	0.572276	-0.601928	0.0103814
ENSG00000083097.14	0.112511	0.917643	-0.117307	0.844376
ENSG00000083099.11	0.161171	0.470992	0.111435	0.559369
ENSG00000083123.15	0.0414808	0.971998	0.193492	0.70816
ENSG00000083168.11	0.0684918	0.719435	0.226158	0.0201266
ENSG00000083223.18	0.154573	0.64731	0.319493	0.108294
ENSG00000083290.20	0.198425	0.610827	0.58137	0.00600441
ENSG00000083307.12	-0.587178	0.11385	-0.826205	0.00728308
ENSG00000083312.17	-0.0995863	0.688519	0.247184	0.0711958
ENSG00000083444.17	0.0672823	0.850012	-0.303358	0.0441118
ENSG00000083457.12	-0.158817	0.734307	0.108015	0.757756
ENSG00000083520.15	0.0864022	0.768369	-0.00758877	0.978335
ENSG00000083535.16	0.224345	0.682385	0.189535	0.638946
ENSG00000083544.14	-0.0238192	0.974871	-0.425129	0.0750327
ENSG00000083635.8	-0.196775	0.421719	-0.330659	0.0514336
ENSG00000083642.19	-0.0103381	0.981145	-0.556896	2.44949e-06
ENSG00000083720.13	0.0492415	0.960217	0.329716	0.362928
ENSG00000083750.12	0.157403	0.896085	0.187466	0.78613
ENSG00000083799.17	0.309226	0.69553	1.4928	8.02218e-05
ENSG00000083807.10	0.0815536	0.952972	-0.396582	0.495228
ENSG00000083812.12	0.117333	0.887747	0.144499	0.763138
ENSG00000083814.13	0.298915	NA	2.68181	0.00250213
ENSG00000083817.9	-0.303385	0.755846	0.292574	0.655496
ENSG00000083828.16	0.00477642	0.995682	0.0378218	0.949388
ENSG00000083838.15	0.34183	0.596426	0.190971	0.729288
ENSG00000083844.10	0.235967	0.704411	0.505254	0.155532
ENSG00000083845.9	0.013004	0.968363	0.108773	0.365188
ENSG00000083857.14	-0.0865977	0.698877	0.719205	1.50783e-12
ENSG00000083896.12	-0.02554	0.945725	0.491813	5.60824e-06
ENSG00000083937.9	0.0557063	0.796732	-0.673198	7.52077e-14
ENSG00000084070.12	0.13107	0.774496	0.503638	0.0210369
ENSG00000084072.16	-0.0636067	0.915736	0.201015	0.434833
ENSG00000084073.9	-0.0620767	0.875331	-0.27901	0.0959094
ENSG00000084090.13	-0.142136	0.594333	-0.370347	0.0141966
ENSG00000084092.7	-0.0898753	0.718922	-0.249078	0.0692572
ENSG00000084093.17	0.168559	0.352558	0.60724	5.75099e-08
ENSG00000084110.11	3.05025	NA	0.312872	0.917329
ENSG00000084112.15	-0.110565	0.825342	0.710882	0.000456751
ENSG00000084207.17	-0.0214852	0.948234	-0.458144	1.59241e-06
ENSG00000084234.17	0.212863	0.121258	0.269482	0.0191272
ENSG00000084444.14	0.182323	0.808285	-0.204912	0.676764
ENSG00000084453.16	0.157033	NA	2.01337	NA
ENSG00000084463.8	0.0177987	0.943434	-0.202987	0.0121538
ENSG00000084623.11	-0.132931	0.264177	-0.130174	0.187115
ENSG00000084636.18	-0.330543	0.938871	-2.78765	0.0609248
ENSG00000084652.16	-0.149771	0.142051	0.156225	0.0714541
ENSG00000084674.14	0.254896	NA	-0.345174	NA
ENSG00000084676.15	0.0662976	0.930372	0.483428	0.0492148
ENSG00000084693.16	0.00133551	0.997599	0.113117	0.709983
ENSG00000084710.14	-0.0993245	NA	0.943758	0.537364
ENSG00000084731.15	0.413303	0.633934	1.50745	0.000716151
ENSG00000084733.11	0.0200673	0.934723	0.0389665	0.733095
ENSG00000084754.12	0.0718245	0.721403	-0.0113488	0.951113
ENSG00000084764.11	0.289295	0.721403	0.149255	0.818196
ENSG00000084774.14	0.110534	0.797237	-0.0327166	0.924585
ENSG00000085063.16	-0.0898047	0.768788	0.718346	3.40486e-08
ENSG00000085117.12	-0.222169	0.703751	0.490897	0.126163
ENSG00000085185.15	-0.239757	0.769061	0.278885	0.606074
ENSG00000085224.22	0.0492012	0.923744	-0.16567	0.439299
ENSG00000085231.14	-0.0837646	0.819558	0.16321	0.418547
ENSG00000085265.11	1.0286	NA	0.537267	0.744476
ENSG00000085274.15	-0.0380244	0.959634	0.00173813	0.996839
ENSG00000085276.18	-0.282735	0.704555	-0.414692	0.391153
ENSG00000085365.18	0.0855579	0.769138	-0.12369	0.503951
ENSG00000085377.14	0.00931611	0.984078	-0.196445	0.229683
ENSG00000085382.12	0.294199	0.594333	0.886511	0.00252391
ENSG00000085415.16	-0.119888	0.479485	-0.236093	0.0306711
ENSG00000085433.15	0.285319	0.730301	0.708468	0.112783
ENSG00000085449.15	-0.317592	0.168157	0.317262	0.108393
ENSG00000085465.12	1.12161	0.506649	-0.0362305	0.987293
ENSG00000085491.17	-0.0349438	0.861342	0.289478	8.95955e-05
ENSG00000085511.20	-0.212292	0.494988	-0.74934	2.6089e-05
ENSG00000085514.16	0.995852	NA	0.416647	NA
ENSG00000085552.17	-0.157073	0.751979	-1.92411	7.0058e-14
ENSG00000085644.13	0.0107606	0.990517	-0.151353	0.70605
ENSG00000085662.14	0.304768	0.299941	-1.28665	6.87552e-12
ENSG00000085719.13	-0.463747	0.00844446	-0.5139	0.00270705
ENSG00000085721.12	-0.0950631	0.746731	-0.629907	1.97747e-06
ENSG00000085733.16	-0.0200764	0.954448	0.00252274	0.99062
ENSG00000085741.13	1.11205	NA	-2.42	NA
ENSG00000085760.14	-0.115765	0.717299	-0.687893	4.71343e-06
ENSG00000085788.13	0.0428597	0.934723	-0.00270601	0.993082
ENSG00000085831.15	0.569532	NA	-2.85925	0.146087
ENSG00000085832.17	0.0123253	0.981299	0.339386	0.0295801
ENSG00000085840.13	-0.135318	0.610827	-0.787385	1.36549e-08
ENSG00000085871.9	-0.0586217	0.946623	-2.42651	4.33161e-16
ENSG00000085872.15	0.0757142	0.83189	0.0409442	0.870974
ENSG00000085978.22	0.0120507	0.981803	-0.945766	2.62842e-10
ENSG00000085982.13	-0.0863181	0.886075	-0.410103	0.0965785
ENSG00000085998.14	-0.164269	0.688569	0.59213	0.00455944
ENSG00000085999.13	0.243759	0.847304	0.504238	0.449521
ENSG00000086015.21	-0.193885	0.518169	0.344147	0.070167
ENSG00000086061.16	-0.147679	0.142051	-0.294059	0.000131437
ENSG00000086062.12	0.113875	0.198079	-0.61748	9.83395e-24
ENSG00000086065.14	0.040254	0.896016	0.312274	0.00460389
ENSG00000086102.19	0.126671	0.74389	-0.0321587	0.922669
ENSG00000086159.13	0.651404	NA	-0.154522	NA
ENSG00000086189.10	-0.156734	0.407265	0.28849	0.0193789
ENSG00000086200.16	-0.0973916	0.876916	-0.0226291	0.960395
ENSG00000086232.13	0.0537303	0.803944	0.0574405	0.68812
ENSG00000086289.12	-0.0902322	0.850289	0.921997	6.54904e-08
ENSG00000086300.15	0.187322	0.852128	1.22114	0.000831987
ENSG00000086475.15	-0.239819	0.299832	-0.155177	0.469916
ENSG00000086504.16	-0.0608223	0.903385	-0.0621032	0.831172
ENSG00000086544.3	0.0490305	0.938871	-0.271493	0.25422
ENSG00000086548.9	-0.268085	0.9226	-4.91853	0.00850395
ENSG00000086589.12	-0.096424	0.755252	0.274613	0.0792764
ENSG00000086598.11	0.0956026	0.417384	0.197565	0.009783
ENSG00000086619.13	-1.39229	0.243083	2.17539	0.00826153
ENSG00000086666.19	0.0939156	0.721403	-0.323624	0.0173524
ENSG00000086696.11	0.765472	0.648234	-2.69351	0.0811787
ENSG00000086712.13	-0.132147	0.462716	-0.701628	8.2296e-12
ENSG00000086730.17	0.0632684	0.978402	-0.316068	0.770287
ENSG00000086758.16	0.179527	0.114352	0.36595	3.23907e-05
ENSG00000086827.9	-0.0896642	0.779523	-0.0289054	0.912367
ENSG00000086848.15	-0.095267	0.841548	-0.0459136	0.890777
ENSG00000086991.13	0.698316	NA	-0.0638602	NA
ENSG00000087008.16	0.127779	0.85878	0.566084	0.0547649
ENSG00000087053.18	0.117041	0.596921	-0.281904	0.0298633
ENSG00000087074.8	-0.140794	0.703751	0.946232	2.15336e-08
ENSG00000087077.14	-0.155031	0.460012	0.269797	0.0498394
ENSG00000087086.15	0.188652	0.496053	0.541344	0.000844412
ENSG00000087087.20	-0.109027	0.512286	-0.0730082	0.602909
ENSG00000087088.20	-0.0426404	0.942982	0.329432	0.108008
ENSG00000087095.13	0.012051	0.988789	0.397163	0.168336
ENSG00000087111.21	-0.160398	0.844818	0.561648	0.127491
ENSG00000087116.16	-1.06654	NA	5.3159	NA
ENSG00000087128.10	-0.742767	0.348577	-3.11679	2.23178e-07
ENSG00000087152.15	-0.0570112	0.94107	-0.416309	0.117835
ENSG00000087157.19	0.0288318	0.973868	0.0575443	0.897561
ENSG00000087191.13	-0.104631	0.392535	0.00102965	0.994818
ENSG00000087206.17	-0.142526	0.654129	0.174937	0.422323
ENSG00000087245.13	-0.427593	0.657029	-4.52582	5.49065e-09
ENSG00000087253.13	-0.202273	0.610827	-1.31326	1.23479e-10
ENSG00000087258.15	0.342007	0.847339	-3.5062	9.33124e-05
ENSG00000087263.16	-0.244466	0.165869	-0.140401	0.434557
ENSG00000087266.17	-0.0331882	0.956257	-0.740892	2.48163e-05
ENSG00000087269.16	-0.158147	0.153783	-0.337504	5.37493e-05
ENSG00000087274.17	-0.00472578	0.987286	0.460622	1.95953e-09
ENSG00000087299.12	0.038678	0.95639	-0.665708	0.00194688
ENSG00000087301.9	-0.313265	0.612998	-0.502651	0.204377
ENSG00000087302.9	-0.0864859	0.496053	0.118873	0.173325
ENSG00000087303.18	-1.26311	0.355283	3.53709	9.40655e-06
ENSG00000087338.5	-0.186919	0.826241	0.553396	0.178607
ENSG00000087365.15	0.0149979	0.944818	0.0917311	0.257384
ENSG00000087448.11	-0.0383433	0.956102	-0.263117	0.294387
ENSG00000087460.25	0.0100328	0.949695	0.275117	7.16398e-10
ENSG00000087470.17	0.0663979	0.790619	0.0515778	0.771071
ENSG00000087494.15	-0.547936	0.555146	-4.27624	7.65465e-13
ENSG00000087495.17	-0.0672311	0.825854	0.110629	0.528957
ENSG00000087502.18	0.0309334	0.953419	-0.0251386	0.930559
ENSG00000087510.7	0.111926	0.78519	-0.749151	4.9981e-05
ENSG00000087586.17	0.0941585	0.580342	0.310324	0.000778428
ENSG00000087589.16	1.58333	NA	2.72	NA
ENSG00000087842.11	-0.00657239	0.993478	-1.54818	2.18029e-11
ENSG00000087884.14	0.156909	0.852128	1.54254	4.71118e-08
ENSG00000087903.13	-0.220002	0.821108	0.518597	0.299387
ENSG00000087995.15	-0.0938026	0.818829	0.127682	0.604599
ENSG00000088002.11	-0.061124	NA	-4.2491	0.0371827
ENSG00000088035.18	-0.495199	0.377446	-0.662685	0.11814
ENSG00000088038.19	0.0338194	0.944541	-0.114752	0.592612
ENSG00000088053.11	-1.20988	NA	-0.746326	NA
ENSG00000088179.9	-0.00904817	0.987286	-0.720552	6.33312e-06
ENSG00000088205.13	-0.237812	0.0667983	-0.381686	0.000463548
ENSG00000088247.17	-0.164623	0.362371	-0.0216391	0.920112
ENSG00000088256.9	0.043127	0.917643	0.789591	1.31831e-10
ENSG00000088280.19	0.0842395	0.769061	0.399201	0.00232908
ENSG00000088298.13	-0.0476871	0.934911	0.412256	0.0242575
ENSG00000088305.18	0.204857	0.692206	0.0144961	0.978971
ENSG00000088325.16	0.0499455	0.785468	0.0853885	0.439641
ENSG00000088340.16	0.514126	0.855547	-2.11126	0.0958709
ENSG00000088356.6	-0.243543	0.326104	0.194275	0.344627
ENSG00000088367.22	0.0333655	0.963447	-1.03325	1.352e-07
ENSG00000088386.17	1.23607	NA	1.60265	NA
ENSG00000088387.19	-0.0338729	0.936021	0.180339	0.242309
ENSG00000088448.14	0.0518804	0.972393	-0.434956	0.449521
ENSG00000088451.11	-0.111296	0.881764	-0.260894	0.49184
ENSG00000088538.13	-0.172063	0.876779	-1.89137	0.00034824
ENSG00000088543.15	-0.502658	0.603056	0.759374	0.182832
ENSG00000088682.14	0.162906	0.408301	-0.726008	3.79831e-09
ENSG00000088726.16	0.0075846	0.995411	2.94156	5.2471e-13
ENSG00000088727.12	0.0460922	0.963447	-0.744059	0.0230331
ENSG00000088756.12	0.802662	0.717435	3.90318	7.29292e-05
ENSG00000088766.11	0.142549	0.64731	-0.301097	0.109706
ENSG00000088808.17	-0.158172	0.773037	0.0605691	0.89361
ENSG00000088812.18	0.0510636	0.817866	0.176346	0.089374
ENSG00000088826.18	0.244786	0.923744	-1.04719	0.293195
ENSG00000088832.17	0.096758	0.504239	0.338908	3.35416e-05
ENSG00000088833.17	-0.0987697	0.529301	-0.0257905	0.869096
ENSG00000088836.14	-0.314971	0.572276	-0.266997	0.528676
ENSG00000088854.12	0.397976	0.0630531	1.18282	2.96432e-14
ENSG00000088876.11	0.111044	0.881764	-0.28593	0.444224
ENSG00000088888.18	0.0315684	0.882101	-0.557361	9.20513e-14
ENSG00000088899.15	-0.155163	0.90514	2.31866	1.2053e-10
ENSG00000088930.8	0.0368026	0.811669	-0.215348	0.00124376
ENSG00000088970.16	0.212599	0.768369	0.207147	0.678144
ENSG00000088986.11	-0.182891	0.15897	0.0226944	0.899278
ENSG00000089006.16	-0.0521511	0.62189	-0.307663	1.06716e-08
ENSG00000089009.15	0.028032	0.92783	-0.0857242	0.512936
ENSG00000089012.14	2.60952	NA	-1.109	NA
ENSG00000089022.14	-0.0543222	0.786179	-0.362462	5.65336e-05
ENSG00000089041.17	-0.464297	NA	-2.29283	0.389791
ENSG00000089048.14	-0.0740119	0.738945	-0.594723	2.17825e-09
ENSG00000089050.16	0.0162203	0.978564	0.272509	0.174253
ENSG00000089053.13	-0.0796112	0.870352	-0.283862	0.194901
ENSG00000089057.15	-0.125424	0.618275	0.0747953	0.715087
ENSG00000089060.11	0.146287	0.56085	-1.46477	5.86505e-24
ENSG00000089063.15	0.38829	0.344277	0.12819	0.768127
ENSG00000089091.16	0.16713	0.935434	-0.554131	0.534955
ENSG00000089094.19	-0.166012	0.726527	-0.324292	0.245951
ENSG00000089123.16	0.0897539	0.847489	-0.553663	0.00437843
ENSG00000089127.13	0.0656735	0.974146	-4.64237	1.20399e-09
ENSG00000089154.11	-0.0364851	0.966684	0.068088	0.874555
ENSG00000089157.16	-0.00306305	0.990517	0.0451712	0.68699
ENSG00000089159.16	0.0449661	0.89442	0.422974	0.00036198
ENSG00000089163.4	-0.979148	NA	0.384804	NA
ENSG00000089177.18	-0.0168707	0.983904	-0.386272	0.172308
ENSG00000089195.15	-0.0072287	0.979481	-1.26298	1.39705e-62
ENSG00000089199.10	0.110823	NA	-0.771508	0.598303
ENSG00000089220.5	-0.0169649	0.96002	0.116654	0.335432
ENSG00000089234.16	0.0116576	0.978402	-0.0269814	0.901306
ENSG00000089248.7	-0.303368	0.241689	0.023466	0.946588
ENSG00000089250.19	-0.287683	NA	-0.278303	0.914253
ENSG00000089280.18	-0.231161	0.256337	0.17584	0.333528
ENSG00000089289.16	0.107161	0.655089	0.0343481	0.873872
ENSG00000089327.14	-0.175311	0.0993181	-0.0776245	0.520086
ENSG00000089335.21	-0.0689878	0.926807	0.14922	0.663474
ENSG00000089351.14	0.211253	0.48152	0.876913	8.54391e-08
ENSG00000089356.18	-0.167446	0.280075	-4.13692	1.89604e-219
ENSG00000089486.17	-0.095257	0.980003	1.04249	0.477444
ENSG00000089505.17	-0.102685	0.947629	0.324083	0.637122
ENSG00000089597.18	-0.0146145	0.978362	0.150685	0.453849
ENSG00000089639.11	0.116439	0.861342	-0.234852	0.512891
ENSG00000089682.16	0.093416	0.881764	-0.203595	0.539842
ENSG00000089685.15	-0.0573745	0.765164	0.0130516	0.93645
ENSG00000089692.9	1.02136	NA	0.435132	0.871214
ENSG00000089693.10	0.00400974	0.991621	0.34558	0.000696293
ENSG00000089723.10	-0.16996	0.729097	-3.78913	1.90541e-26
ENSG00000089737.17	-0.153324	0.26946	-0.172798	0.117672
ENSG00000089775.11	0.125817	0.862616	0.448451	0.170057
ENSG00000089818.18	-0.176514	0.449574	-0.148338	0.438506
ENSG00000089820.15	-0.253696	NA	0.263981	0.915023
ENSG00000089847.12	1.87962	NA	-1.06687	NA
ENSG00000089876.11	0.015754	0.972354	-0.512204	5.5477e-05
ENSG00000089902.10	0.0342019	0.948234	-0.345374	0.0501884
ENSG00000089916.17	0.0544722	0.93815	0.446508	0.0510494
ENSG00000090006.17	0.445335	0.142609	-0.35931	0.235723
ENSG00000090013.10	-0.0191391	0.976356	-0.248938	0.259704
ENSG00000090020.11	-0.19506	0.673462	-0.251909	0.412543
ENSG00000090054.15	0.0063997	0.988987	0.0103335	0.969532
ENSG00000090060.18	0.0742825	0.701155	0.0506281	0.734375
ENSG00000090061.17	-0.190466	0.715571	0.070259	0.873592
ENSG00000090097.21	0.488854	0.22981	1.50023	1.88087e-08
ENSG00000090238.11	0.351218	0.703751	-0.0612464	0.943681
ENSG00000090263.16	-0.105887	0.610827	-0.103387	0.502301
ENSG00000090266.13	0.0649417	0.870011	0.0596685	0.809366
ENSG00000090273.14	-0.196887	0.186111	0.041446	0.823054
ENSG00000090316.16	-0.0894574	0.751979	0.10073	0.594025
ENSG00000090339.9	0.759678	0.562805	2.62376	3.26235e-05
ENSG00000090372.15	0.0403871	0.897661	0.121736	0.40228
ENSG00000090376.10	-0.345533	NA	1.22054	NA
ENSG00000090382.6	-0.920021	NA	-1.11406	0.634343
ENSG00000090432.7	0.0674445	0.797632	-0.291183	0.0206565
ENSG00000090447.12	-0.0905805	0.864231	-0.824041	4.57659e-05
ENSG00000090470.15	0.263008	0.347561	0.477589	0.013762
ENSG00000090487.11	-0.0814288	0.880088	-0.504672	0.0175592
ENSG00000090512.11	-1.12448	NA	-2.90307	0.0510247
ENSG00000090520.11	-0.0556438	0.759889	-0.136487	0.165635
ENSG00000090530.10	-0.376076	0.0171222	-1.43745	4.07106e-26
ENSG00000090554.13	-0.0599961	NA	0.383905	0.774729
ENSG00000090565.16	-0.140739	0.466065	0.514072	1.9573e-06
ENSG00000090581.10	-0.0708963	0.890234	0.329571	0.111274
ENSG00000090612.21	-0.290492	0.613447	0.391446	0.305602
ENSG00000090615.15	-0.0527876	0.867828	0.39081	0.000964499
ENSG00000090621.14	-0.0291616	0.924215	0.0612412	0.67099
ENSG00000090659.18	2.15441	NA	2.24541	NA
ENSG00000090661.12	-0.31003	NA	0.225115	NA
ENSG00000090674.16	0.420119	0.653776	0.192674	0.810987
ENSG00000090686.15	0.0725399	0.687097	0.154822	0.132213
ENSG00000090776.6	0.0752288	0.795177	-1.73734	1.68258e-44
ENSG00000090857.13	-0.0323458	0.957545	-0.0851407	0.761702
ENSG00000090861.15	-0.0175515	0.947204	-0.443642	7.38418e-09
ENSG00000090863.11	-0.0638512	0.923744	-0.148074	0.627681
ENSG00000090889.12	-0.025753	0.942387	0.130384	0.340435
ENSG00000090905.19	0.0158018	0.972393	-0.10972	0.550556
ENSG00000090924.15	0.021718	0.993548	0.641338	0.556619
ENSG00000090932.10	-0.249244	NA	0.712149	0.414413
ENSG00000090971.5	0.404946	0.584246	0.460885	0.371439
ENSG00000090975.12	0.14469	0.761737	-0.928829	2.37209e-05
ENSG00000090989.18	0.265137	0.427006	0.363006	0.130655
ENSG00000091009.8	0.186812	0.838524	0.331958	0.511018
ENSG00000091010.6	-0.363604	NA	3.58864	NA
ENSG00000091039.17	0.159169	0.697436	0.252809	0.321705
ENSG00000091073.19	0.197445	0.729153	-0.38988	0.246313
ENSG00000091127.14	-0.201979	0.561071	-0.628067	0.00120493
ENSG00000091128.13	-0.0933465	NA	-0.358422	0.902137
ENSG00000091129.20	-0.964375	0.697501	-0.10662	0.963108
ENSG00000091136.14	0.0481933	0.864308	0.483272	2.31953e-06
ENSG00000091137.13	0.872893	NA	0.752037	0.620476
ENSG00000091140.14	0.0534338	0.855349	-0.22686	0.0718509
ENSG00000091157.13	0.139374	0.857546	0.236535	0.580837
ENSG00000091164.13	-0.0621265	0.735368	0.0194528	0.900758
ENSG00000091262.15	-0.318125	NA	0.507364	NA
ENSG00000091317.8	0.0989729	0.679705	0.233648	0.0790702
ENSG00000091409.15	-0.10112	0.538675	-0.558971	1.33019e-10
ENSG00000091428.18	0.816359	NA	3.70766	NA
ENSG00000091436.17	0.0868973	0.613447	0.991053	1.23312e-34
ENSG00000091483.6	0.0638073	0.816166	-0.156998	0.281428
ENSG00000091490.11	0.064205	0.972244	0.404964	0.586704
ENSG00000091513.16	0.140598	0.945725	0.19717	0.853867
ENSG00000091527.15	-0.228359	0.169991	0.403501	0.0014093
ENSG00000091536.19	-1.26653	NA	-1.36528	0.526059
ENSG00000091542.9	-0.0582825	0.804151	-0.0514175	0.75116
ENSG00000091592.16	0.184204	0.935551	1.35543	0.060483
ENSG00000091622.16	0.0287573	0.938871	-1.7041	1.09359e-48
ENSG00000091640.8	-0.0884477	0.773037	-0.241635	0.134667
ENSG00000091651.9	-0.201333	0.134251	-0.310663	0.00408622
ENSG00000091732.16	-0.0541926	0.94353	0.229297	0.463074
ENSG00000091831.23	-1.39294	0.556046	-1.83467	0.257963
ENSG00000091844.8	0.65328	0.454031	-3.54933	0.000904571
ENSG00000091879.13	-0.31472	NA	0.185153	NA
ENSG00000091947.10	0.211983	0.658173	0.125302	0.747527
ENSG00000091972.18	1.40346	NA	0.595821	NA
ENSG00000091986.15	0.169553	0.574973	3.74468	4.29772e-155
ENSG00000092010.15	-0.0294099	0.952573	0.0298498	0.91112
ENSG00000092020.10	-0.0299919	0.947098	0.0869255	0.676989
ENSG00000092036.18	-0.0954047	0.789042	-0.339593	0.0588373
ENSG00000092068.20	0.383256	0.727429	-1.20295	0.067458
ENSG00000092094.11	-0.228726	0.52728	-0.272823	0.302767
ENSG00000092098.17	-0.348616	0.347561	-0.57947	0.028699
ENSG00000092108.20	0.03211	0.907156	0.523484	8.51421e-10
ENSG00000092140.16	0.0964604	0.751979	0.30937	0.0435763
ENSG00000092148.13	0.018593	0.966706	-0.279826	0.0457899
ENSG00000092199.17	-0.11521	0.473002	-0.278906	0.00468362
ENSG00000092200.12	0.528965	NA	-3.31842	NA
ENSG00000092201.10	-0.0800292	0.620248	-0.0429928	0.751996
ENSG00000092203.14	0.00991307	0.98859	0.146989	0.59263
ENSG00000092208.17	-0.134307	0.841345	-0.275215	0.451157
ENSG00000092295.12	-0.00633901	0.994236	-0.477299	0.203488
ENSG00000092330.18	-0.19676	0.777652	-0.102663	0.847643
ENSG00000092421.16	-0.574466	NA	1.86907	0.523291
ENSG00000092439.16	-0.13869	0.773037	-0.0229886	0.956887
ENSG00000092445.12	-0.191682	0.691592	0.0579799	0.89199
ENSG00000092470.12	-0.127417	0.669466	-0.121925	0.576464
ENSG00000092529.24	1.16888	NA	2.92202	0.156034
ENSG00000092531.10	0.357717	0.454175	0.749515	0.013127
ENSG00000092607.15	-1.08482	NA	-0.972471	0.66742
ENSG00000092621.12	0.249798	0.371357	0.284893	0.186225
ENSG00000092758.18	0.309751	NA	-1.16122	NA
ENSG00000092820.18	-0.0421113	0.728187	0.97077	3.34349e-82
ENSG00000092841.18	-0.105883	0.344277	0.619965	2.21309e-20
ENSG00000092847.12	-0.102491	0.743722	0.291973	0.0679675
ENSG00000092853.14	-0.0798465	0.706237	0.0741373	0.627681
ENSG00000092871.16	-0.0268185	0.966684	-0.78097	2.08648e-05
ENSG00000092929.11	0.0438864	0.971317	-0.723392	0.0587088
ENSG00000092931.11	0.0205833	0.983573	-0.180953	0.683521
ENSG00000092964.18	0.0438696	0.871668	-0.177277	0.131418
ENSG00000092969.12	0.0296494	0.971317	1.81296	2.10817e-18
ENSG00000092978.11	-0.00344782	0.996405	-0.0367828	0.953841
ENSG00000093000.19	-0.0606361	0.879397	-0.0802807	0.725425
ENSG00000093009.9	-0.0125762	0.979448	-0.11288	0.579489
ENSG00000093010.13	0.0287143	0.936021	-0.384259	0.000448971
ENSG00000093072.18	-2.07147	NA	2.38847	0.360109
ENSG00000093100.13	1.52187	0.362371	1.80409	0.158773
ENSG00000093144.19	-0.0178091	0.954569	0.0296848	0.849993
ENSG00000093167.18	-0.0124663	0.976813	0.680854	2.23999e-09
ENSG00000093183.14	0.153693	0.66281	-0.0969572	0.728101
ENSG00000093217.10	0.220677	0.773037	0.265243	0.604212
ENSG00000094631.20	-0.0743722	0.902866	-0.0400775	0.915555
ENSG00000094661.3	0.775167	NA	-0.960955	0.693175
ENSG00000094755.17	1.07469	0.340089	0.132722	0.928029
ENSG00000094804.12	-0.108233	0.852128	0.120682	0.732345
ENSG00000094841.14	0.0557117	0.96323	0.578889	0.125862
ENSG00000094880.11	0.0102133	0.986391	-0.408691	0.021591
ENSG00000094914.13	0.0513731	0.928312	-0.0816968	0.772853
ENSG00000094916.16	-0.0635982	0.779523	-0.326421	0.00172526
ENSG00000094975.14	0.107017	0.531967	0.985871	8.85353e-32
ENSG00000095002.14	-0.0762308	0.847739	-0.190634	0.336068
ENSG00000095015.6	0.0515417	0.893232	0.0953289	0.638338
ENSG00000095059.16	-0.338546	0.0630531	-0.235452	0.205688
ENSG00000095066.11	-0.359024	0.694178	-0.716268	0.187778
ENSG00000095139.14	0.00361947	0.987987	0.414848	1.11251e-11
ENSG00000095203.14	-0.071197	0.757903	-1.04099	1.13033e-23
ENSG00000095209.12	0.0880366	0.874773	-0.179798	0.544463
ENSG00000095261.14	0.202396	0.797405	0.298314	0.538205
ENSG00000095303.17	0.176829	0.884432	-1.88747	0.00153128
ENSG00000095319.14	-0.140739	0.466765	-0.114096	0.473271
ENSG00000095321.17	0.488496	0.032949	0.147144	0.623709
ENSG00000095380.11	-0.125259	0.238824	1.0736	1.41919e-62
ENSG00000095383.20	-0.181273	0.558266	0.56045	0.000900749
ENSG00000095397.14	0.576664	0.790327	2.43987	0.0138971
ENSG00000095485.18	-0.0869541	0.900444	-0.406223	0.146944
ENSG00000095539.15	-0.628766	NA	-0.188793	0.953341
ENSG00000095564.14	0.102526	0.63048	0.025054	0.902192
ENSG00000095574.11	0.491797	0.777651	0.144745	0.920024
ENSG00000095585.16	0.433442	NA	-4.83732	0.0162907
ENSG00000095587.9	0.936965	NA	0.488616	NA
ENSG00000095637.22	0.609281	0.697436	-0.161249	0.91112
ENSG00000095739.11	-0.14335	0.816951	-0.396957	0.225949
ENSG00000095752.7	-0.336565	NA	-4.56592	0.01127
ENSG00000095787.22	0.0697341	0.760943	0.0925763	0.528882
ENSG00000095794.19	-0.134249	0.805908	0.198854	0.54951
ENSG00000095906.17	-0.271505	0.418504	-0.161533	0.598018
ENSG00000095932.6	1.68422	NA	-3.79651	0.17133
ENSG00000095951.17	-0.00900197	0.988789	-0.230844	0.320525
ENSG00000096060.14	0.0399705	0.825706	-1.07429	5.00069e-57
ENSG00000096063.16	0.0169169	0.944654	-0.247023	0.000929283
ENSG00000096070.19	-0.0249127	0.967341	-0.110758	0.673708
ENSG00000096080.11	-0.0231963	0.966684	-0.0916055	0.70526
ENSG00000096092.6	-0.234353	0.353087	-0.288551	0.139334
ENSG00000096093.16	0.242572	0.765164	0.563103	0.198196
ENSG00000096384.20	-0.125449	0.325544	-0.132525	0.186502
ENSG00000096401.8	-0.018087	0.935434	0.0864189	0.305602
ENSG00000096433.11	0.190599	0.169912	-0.1844	0.128338
ENSG00000096654.15	-0.0460324	0.961967	-0.264826	0.490141
ENSG00000096696.14	0.0229071	0.903532	-0.663007	3.19087e-29
ENSG00000096717.12	0.0254609	0.976356	0.295895	0.322956
ENSG00000096746.17	-0.0512755	0.864308	0.2612	0.032947
ENSG00000096872.16	0.200147	0.405268	0.218431	0.245
ENSG00000096968.13	-0.965093	0.374121	0.0899169	0.945585
ENSG00000096996.15	0.448971	NA	0.87214	NA
ENSG00000097007.18	0.0649284	0.844818	0.2357	0.108491
ENSG00000097021.19	-0.0923655	0.680719	0.13359	0.347335
ENSG00000097033.14	-0.0213879	0.956168	0.329452	0.00385699
ENSG00000097046.13	-0.0332014	0.967677	-0.326666	0.258861
ENSG00000097096.9	-0.0325179	0.976514	1.5061	6.90127e-08
ENSG00000099139.13	0.399235	0.59105	-3.79832	3.59708e-12
ENSG00000099194.6	0.29565	0.00258107	0.263009	0.00996652
ENSG00000099203.7	-0.381678	0.323313	-0.41644	0.171657
ENSG00000099204.20	-0.105877	0.713907	-1.76139	7.71263e-42
ENSG00000099219.14	0.0531582	0.930611	-1.40297	2.25909e-15
ENSG00000099246.16	-0.0677395	0.817776	0.299197	0.019377
ENSG00000099250.18	0.115116	0.768369	0.719168	2.68383e-05
ENSG00000099251.14	0.530273	0.589531	-0.620433	0.421375
ENSG00000099256.19	0.187141	NA	0.256187	0.867416
ENSG00000099260.11	0.474915	NA	-3.184	0.199601
ENSG00000099282.10	0.456801	NA	-1.55734	0.346274
ENSG00000099284.14	-0.0260066	0.970835	-0.319437	0.183753
ENSG00000099290.17	-0.159573	0.472149	0.529455	3.14145e-05
ENSG00000099308.10	-0.257693	0.853683	0.0455282	0.965493
ENSG00000099326.8	0.000562429	0.998807	-0.815188	2.66558e-05
ENSG00000099330.9	0.230081	0.888796	0.0868613	0.937154
ENSG00000099331.13	0.0438798	0.963635	0.630778	0.0298459
ENSG00000099337.5	0.0671686	0.932437	0.325309	0.263788
ENSG00000099338.23	-0.521063	NA	-2.12996	0.335687
ENSG00000099341.11	-0.0631439	0.641133	0.244676	0.000445884
ENSG00000099364.16	-0.272104	0.803944	-0.76893	0.173382
ENSG00000099365.11	-1.7796	NA	-1.00014	0.77229
ENSG00000099377.14	-0.216236	0.804037	-1.34982	0.000747903
ENSG00000099381.18	0.0569431	0.956049	-0.221468	0.610929
ENSG00000099385.11	-0.0594589	0.866218	0.137475	0.440294
ENSG00000099622.14	-0.17866	0.536032	0.0266687	0.929852
ENSG00000099624.8	-0.184576	0.565736	-0.308229	0.13287
ENSG00000099625.13	0.135366	0.944367	0.744132	0.307471
ENSG00000099715.14	0.737742	NA	0.139824	0.956887
ENSG00000099725.14	2.61952	0.645582	-5.78835	0.096942
ENSG00000099783.12	-0.169772	0.374988	0.00105943	0.996839
ENSG00000099785.10	0.135551	0.898455	0.648377	0.116651
ENSG00000099795.7	0.0208592	0.962684	0.0839112	0.654278
ENSG00000099797.15	-0.225031	0.720762	-0.690385	0.0364856
ENSG00000099800.8	-0.148502	0.344277	-0.624321	5.23503e-10
ENSG00000099804.9	0.0311816	0.949823	0.383597	0.0122319
ENSG00000099810.21	-0.967318	0.850583	-1.28712	0.677036
ENSG00000099812.9	-0.180235	0.634777	-1.65514	7.46845e-17
ENSG00000099814.16	-0.00610126	0.981869	0.118821	0.219192
ENSG00000099817.12	0.03116	0.917643	-0.0288215	0.863529
ENSG00000099821.14	0.0193402	0.982469	-0.120101	0.774845
ENSG00000099822.3	0.578574	0.48967	1.67138	0.000151084
ENSG00000099840.13	0.276798	NA	-1.39368	0.247118
ENSG00000099849.15	-0.12024	0.797268	0.190721	0.481946
ENSG00000099860.9	-0.242892	0.600408	1.65708	8.30192e-14
ENSG00000099864.18	1.0073	NA	1.07774	NA
ENSG00000099866.15	-0.62905	NA	-0.357245	NA
ENSG00000099875.14	0.00962903	0.987286	-1.21862	1.92943e-14
ENSG00000099889.14	0.467252	0.813974	-0.805452	0.492154
ENSG00000099899.15	-0.211208	0.667538	0.0063968	0.99041
ENSG00000099901.17	-0.0274019	0.941961	-0.133166	0.361678
ENSG00000099904.15	0.14181	0.739762	0.757843	7.67677e-05
ENSG00000099910.17	0.346166	0.420596	0.363483	0.260271
ENSG00000099917.17	0.118184	0.465658	0.275588	0.00559116
ENSG00000099940.12	-0.000806743	0.996914	0.268969	0.00425693
ENSG00000099942.13	-0.0481789	0.800113	-0.00546903	0.974553
ENSG00000099949.21	-0.0908247	0.885335	0.292608	0.305705
ENSG00000099953.10	2.12939	NA	-0.0810479	NA
ENSG00000099954.18	1.39188	NA	2.07374	NA
ENSG00000099956.19	-0.0884429	0.746731	-0.0487033	0.818141
ENSG00000099968.17	0.05721	0.893232	-0.0633172	0.800971
ENSG00000099974.8	-0.106463	0.94042	-1.42271	0.00494622
ENSG00000099977.14	0.299257	0.307851	-0.0437874	0.904679
ENSG00000099984.11	-0.4199	0.911581	-0.363351	0.866708
ENSG00000099991.18	-0.0458861	0.940414	0.044424	0.894431
ENSG00000099992.15	0.18164	0.908931	-0.296706	0.718394
ENSG00000099994.11	-0.0339404	0.975797	2.3252	1.4934e-18
ENSG00000099995.19	-0.0784759	0.609213	-0.0324768	0.810265
ENSG00000099998.17	0.183547	NA	4.67797	0.0231782
ENSG00000099999.14	0.590778	0.439632	1.06593	0.028699
ENSG00000100003.18	0.052137	0.881764	-1.1385	1.83924e-21
ENSG00000100014.20	-0.193821	0.337422	0.662392	1.0656e-07
ENSG00000100023.19	0.130654	0.909604	-0.569689	0.216342
ENSG00000100024.14	0.473032	NA	-1.58558	NA
ENSG00000100027.15	0.915551	NA	3.91483	0.0207803
ENSG00000100028.12	-0.0270335	0.960717	0.0448569	0.867843
ENSG00000100029.18	-0.193221	0.409261	-0.205823	0.256586
ENSG00000100030.14	-0.136888	0.400332	0.105394	0.449521
ENSG00000100031.19	0.0211278	0.992895	-1.78125	0.0121594
ENSG00000100033.16	0.942548	NA	-2.60549	0.0919175
ENSG00000100034.14	0.741452	0.453234	0.54572	0.511328
ENSG00000100036.13	-0.0525144	0.964443	0.331314	0.441554
ENSG00000100038.19	0.0655039	0.932437	0.152143	0.660059
ENSG00000100053.10	-0.200689	NA	0.292608	NA
ENSG00000100055.21	-1.28501	NA	-2.34536	0.458392
ENSG00000100056.12	-0.258829	0.439068	0.159026	0.582695
ENSG00000100058.12	-0.244317	0.613447	0.601988	0.0251701
ENSG00000100060.17	-0.592842	NA	-0.343839	0.902774
ENSG00000100065.15	-0.198424	0.506885	-0.635222	0.000255068
ENSG00000100068.13	-0.100486	0.934723	0.166369	0.774845
ENSG00000100075.10	0.0421811	0.909604	0.480447	4.86604e-05
ENSG00000100077.15	0.229	0.610827	0.623583	0.0107125
ENSG00000100083.19	0.0575074	0.960217	-0.526675	0.171836
ENSG00000100084.14	-0.197276	0.721403	-0.472425	0.125498
ENSG00000100092.23	0.0101256	0.994236	-1.30581	0.0107786
ENSG00000100097.12	0.231574	0.271468	0.579036	4.49425e-05
ENSG00000100099.20	-0.209548	0.396073	-0.354774	0.039917
ENSG00000100100.12	0.650457	NA	-0.0270196	0.992244
ENSG00000100104.13	-0.17223	0.520766	-0.250836	0.166104
ENSG00000100105.18	-0.126459	0.795177	-0.00233687	0.99596
ENSG00000100106.22	0.11724	0.632006	0.124842	0.478329
ENSG00000100109.17	0.0645435	0.863678	0.0701178	0.757049
ENSG00000100116.16	-0.102281	0.887669	0.934294	9.45637e-05
ENSG00000100121.13	0.784492	NA	0.325548	0.917128
ENSG00000100124.15	-0.0993161	0.889231	0.120524	0.770644
ENSG00000100129.18	-0.0134399	0.97531	-0.127731	0.435953
ENSG00000100138.15	-0.0762265	0.768788	0.129653	0.398667
ENSG00000100139.13	-0.04301	0.718775	-0.0807114	0.254943
ENSG00000100142.15	-0.185712	0.528646	0.00231059	0.994435
ENSG00000100147.13	-0.190964	0.697436	-0.470028	0.0933903
ENSG00000100150.19	-0.0549291	0.981307	-0.577698	0.532179
ENSG00000100151.16	-0.165096	0.657029	-0.664507	0.000739611
ENSG00000100154.14	1.42632	NA	3.87565	NA
ENSG00000100162.15	-0.060123	0.938871	-0.212873	0.519466
ENSG00000100167.20	-0.123857	NA	-0.0103705	0.996014
ENSG00000100181.22	0.951017	0.691445	-1.61608	0.271894
ENSG00000100196.11	0.17583	0.886664	1.40917	0.00128087
ENSG00000100197.22	-0.0565989	NA	-0.160762	0.954897
ENSG00000100201.21	0.103574	0.622119	-0.0245519	0.903231
ENSG00000100206.10	0.153534	0.97531	-0.934521	0.648451
ENSG00000100207.18	0.000748094	0.998135	-0.302724	0.0602764
ENSG00000100209.10	0.199736	0.790079	-0.135336	0.805256
ENSG00000100211.10	0.0755533	0.924809	0.223351	0.517557
ENSG00000100216.6	-0.169768	0.195867	-0.164083	0.147161
ENSG00000100219.16	0.0170698	0.978865	0.0678969	0.828738
ENSG00000100220.12	-0.0185179	0.964615	0.112944	0.485077
ENSG00000100221.10	-0.0534762	0.935551	0.297097	0.212332
ENSG00000100225.18	-0.0561567	0.921534	-0.235844	0.292179
ENSG00000100226.16	0.0229586	0.971317	0.125303	0.63675
ENSG00000100227.18	-0.128902	0.584413	-0.540214	1.98872e-05
ENSG00000100228.12	-0.571987	0.199078	-0.0895645	0.879608
ENSG00000100234.11	0.0600308	0.879637	-0.717105	3.57897e-07
ENSG00000100239.16	-0.0534836	0.932434	0.46183	0.0179028
ENSG00000100241.21	0.396764	0.287118	0.449485	0.126014
ENSG00000100242.15	-0.0974963	0.671532	0.0168704	0.938195
ENSG00000100243.21	0.116244	0.203396	0.78107	3.02981e-40
ENSG00000100246.13	0.168831	0.778106	-0.369606	0.289582
ENSG00000100253.13	0.476905	NA	1.91794	0.287356
ENSG00000100258.18	0.146193	0.752948	0.51576	0.0214635
ENSG00000100263.14	-0.131313	0.89587	-0.298637	0.554969
ENSG00000100266.19	-0.0322282	0.953606	0.535629	0.000944937
ENSG00000100271.17	0.0846068	0.960397	0.612872	0.282705
ENSG00000100280.16	-0.0361736	0.945652	0.258617	0.168059
ENSG00000100281.14	-0.0292017	0.924215	0.202662	0.0501119
ENSG00000100284.21	0.49536	0.217109	0.238016	0.56375
ENSG00000100288.19	0.0209218	0.979542	-0.423897	0.138001
ENSG00000100290.3	-0.0811588	0.932437	-1.58556	4.7262e-07
ENSG00000100292.17	-0.0928882	0.945725	0.862528	0.0554046
ENSG00000100294.12	-0.186916	0.798117	-0.369589	0.384079
ENSG00000100296.13	-0.230429	0.190582	0.253634	0.0757588
ENSG00000100297.16	-0.0611257	0.896974	-0.0943273	0.712992
ENSG00000100298.15	0.50879	NA	-2.43508	0.191478
ENSG00000100299.18	0.188951	0.824237	0.380922	0.406275
ENSG00000100300.18	-0.0258399	0.95994	-0.102848	0.636203
ENSG00000100302.7	0.582991	NA	0.324207	0.845041
ENSG00000100304.13	-0.104425	0.624591	-0.870593	4.54903e-16
ENSG00000100307.13	0.249816	0.917643	0.486056	0.676973
ENSG00000100311.16	-0.505641	0.392535	0.367038	0.461745
ENSG00000100316.16	0.076058	0.675788	-0.138336	0.205814
ENSG00000100319.12	0.268649	0.594333	0.710096	0.00880307
ENSG00000100320.23	0.0650515	0.796748	0.316677	0.00525208
ENSG00000100324.14	-0.647486	0.479485	-0.172314	0.853406
ENSG00000100325.15	0.0627033	0.888806	0.320836	0.0722781
ENSG00000100330.15	0.363705	0.64276	0.461829	0.384741
ENSG00000100335.15	-0.0889872	0.751979	-0.0878691	0.654191
ENSG00000100336.17	2.54337	NA	-0.679173	NA
ENSG00000100342.20	-0.883294	NA	1.65696	0.334317
ENSG00000100344.10	0.00422837	0.996327	0.410978	0.396978
ENSG00000100345.21	-0.0109194	0.948234	0.934257	3.18549e-99
ENSG00000100347.15	-0.0835624	0.959634	-0.140786	0.862321
ENSG00000100348.10	-0.0365452	0.921534	-0.237451	0.074717
ENSG00000100350.14	-0.00155235	0.996607	0.304668	0.102478
ENSG00000100351.16	0.430314	NA	-1.91312	NA
ENSG00000100353.18	-0.0744771	0.420596	-0.301936	4.48616e-08
ENSG00000100354.21	0.189819	0.388941	-0.564198	6.8304e-05
ENSG00000100359.21	-0.000326719	0.998888	-0.0615662	0.804106
ENSG00000100360.15	-0.214896	0.773037	-0.247006	0.62445
ENSG00000100364.18	-0.166499	0.244401	0.617716	7.99981e-12
ENSG00000100365.16	0.570553	NA	-1.90311	0.470896
ENSG00000100372.15	-0.0129743	0.983904	0.0122823	0.974439
ENSG00000100376.12	-0.356818	0.55489	-0.164703	0.755708
ENSG00000100379.17	0.358047	0.702392	1.80334	1.38636e-05
ENSG00000100380.14	-0.0531569	0.580286	0.0533663	0.447791
ENSG00000100387.8	0.0815824	0.876287	-0.203442	0.445488
ENSG00000100393.13	0.31078	0.44007	-0.478477	0.0849468
ENSG00000100395.15	-0.00779566	0.993189	-0.273997	0.415304
ENSG00000100401.19	-0.171514	0.2196	-0.177764	0.128555
ENSG00000100403.12	-0.138847	0.199078	0.324047	1.74224e-05
ENSG00000100410.8	-0.114607	0.726057	0.000224949	0.999279
ENSG00000100412.16	0.110032	0.755923	-0.149124	0.51321
ENSG00000100413.17	-0.159019	0.418504	-0.213925	0.133964
ENSG00000100416.15	-0.254986	0.338512	-0.105209	0.697702
ENSG00000100417.12	-0.133848	0.835124	0.669813	0.00995439
ENSG00000100418.8	-0.235069	0.13561	-0.189966	0.20032
ENSG00000100422.14	0.205445	0.572886	0.847387	8.24096e-06
ENSG00000100425.18	-0.050364	0.942982	-0.292614	0.271034
ENSG00000100426.7	-0.111003	0.596264	-0.0847663	0.60896
ENSG00000100429.18	-0.233041	0.825706	-0.178864	0.803411
ENSG00000100439.10	-0.51898	0.861342	-1.84405	0.163452
ENSG00000100441.10	-0.158938	0.735564	-0.484904	0.0461187
ENSG00000100442.11	-0.0215292	0.948234	0.0826698	0.562044
ENSG00000100445.17	0.37825	0.805186	-0.550254	0.56239
ENSG00000100461.18	-0.200553	0.0955484	-0.685091	2.3719e-13
ENSG00000100462.16	-0.500626	0.000291639	0.106483	0.621526
ENSG00000100478.14	-0.316386	0.528893	0.606226	0.0423749
ENSG00000100479.13	-0.166889	0.778192	-0.73479	0.00937604
ENSG00000100483.14	0.494738	0.481364	0.0372104	0.963703
ENSG00000100485.12	0.117951	0.773037	0.340292	0.107101
ENSG00000100490.9	-0.202891	0.874773	-1.17373	0.0222783
ENSG00000100503.23	0.0312911	0.936291	0.593673	8.61495e-08
ENSG00000100504.17	-0.0181321	0.978564	0.756283	5.09305e-05
ENSG00000100505.13	0.338719	NA	-1.92465	NA
ENSG00000100519.12	-0.0960629	0.747637	0.0581833	0.798436
ENSG00000100522.10	-0.263575	0.165845	-0.306502	0.0531086
ENSG00000100523.14	0.00690088	0.99232	0.0527669	0.873571
ENSG00000100526.20	-0.237941	0.235225	-0.0798928	0.719618
ENSG00000100528.12	0.0411485	0.862616	-0.222419	0.023604
ENSG00000100532.12	-0.200392	0.867447	0.415088	0.503618
ENSG00000100554.12	0.0790593	0.758916	0.738083	4.38e-12
ENSG00000100557.9	-0.351162	NA	2.26438	NA
ENSG00000100558.9	-0.0362513	0.947859	-1.50517	6.40177e-21
ENSG00000100564.9	0.122707	0.942592	0.66522	0.308142
ENSG00000100567.13	-0.178038	0.3495	-0.18581	0.224014
ENSG00000100568.11	-0.0788072	0.787325	0.268546	0.0590232
[truncated: 22,037 more rows]
