# Supplementary material for: A comprehensive enhancer screen identifies TRAM2 as a key and novel mediator of YAP oncogenesis
Source: Genome Biol. 2021 Jan 29;22:54. doi: 10.1186/s13059-021-02272-8 (PMC7845134; doi:10.1186/s13059-021-02272-8)
Supplement: Supplementary file 10 — Additional file 10: Table S9. RNA-seq data analysis of TRAM2-KO in MCF10A-YAP5SA cells. [file 13059_2021_2272_MOESM10_ESM.xlsx]

## Sheet: Table S9
Table S9. RNA-seq data analysis, related to Figure 6.
ENSEMBL	NAME	TRAM2_KO1_LFC	TRAM2_KO1_padj	TRAM2_KO2_LFC	TRAM2_KO2_padj
ENSG00000000003	TSPAN6	0.191784	0.223825	0.197662	0.222972
ENSG00000000419	DPM1	0.111434	0.414195	0.0817045	0.72984
ENSG00000000457	SCYL3	0.128509	0.758953	0.186545	0.74775
ENSG00000000460	C1orf112	-0.0821449	0.77315	-0.115727	0.78713
ENSG00000000971	CFH	-0.336486	0.0483833	-0.988486	3.31243e-16
ENSG00000001036	FUCA2	-0.138868	0.545934	-0.00970108	0.995222
ENSG00000001084	GCLC	0.121335	0.646769	-0.0179534	0.991167
ENSG00000001167	NFYA	0.0408336	0.883264	-0.0416749	0.957192
ENSG00000001460	STPG1	0.0167586	0.979959	0.0399784	0.985063
ENSG00000001461	NIPAL3	0.0979728	0.152832	0.0726588	0.442722
ENSG00000001497	LAS1L	0.0524863	0.770766	0.0404396	0.935803
ENSG00000001561	ENPP4	-0.10282	0.852827	-0.00841259	0.999942
ENSG00000001617	SEMA3F	-0.357059	0.312276	-0.229383	0.719055
ENSG00000001629	ANKIB1	0.0455151	0.878339	-0.076795	0.889914
ENSG00000001630	CYP51A1	0.150756	0.0272614	0.079904	0.501204
ENSG00000001631	KRIT1	-0.0610973	0.902204	-0.0437996	0.979934
ENSG00000002016	RAD52	-0.217786	0.71688	-0.239604	0.818361
ENSG00000002079	MYH16	-0.23882	0.430351	0.0453421	0.978121
ENSG00000002330	BAD	-0.11832	0.902433	0.0888655	0.978121
ENSG00000002549	LAP3	0.140244	0.630572	0.0386779	0.978121
ENSG00000002586	CD99	-0.13374	0.271646	-0.220099	0.0143192
ENSG00000002587	HS3ST1	0.339156	0.664005	1.01164	0.0231369
ENSG00000002746	HECW1	0.475649	NA	-0.292036	0.838021
ENSG00000002822	MAD1L1	-0.0245577	0.967054	-0.138403	0.881799
ENSG00000002834	LASP1	-0.0949437	0.612178	-0.119073	0.596259
ENSG00000002919	SNX11	-0.025816	0.952753	0.0203976	0.990828
ENSG00000003056	M6PR	0.0929134	0.7899	0.00946181	0.996101
ENSG00000003137	CYP26B1	-0.331352	0.350601	-0.191089	0.805674
ENSG00000003147	ICA1	-0.289331	0.800199	-0.413221	0.821954
ENSG00000003249	DBNDD1	-0.028788	0.971931	0.30259	0.679413
ENSG00000003393	ALS2	0.0716283	0.830812	-0.066438	0.937992
ENSG00000003400	CASP10	0.719354	NA	0.506213	NA
ENSG00000003402	CFLAR	0.174439	0.414601	0.0320992	0.978121
ENSG00000003436	TFPI	0.0877621	NA	-0.215866	NA
ENSG00000003509	NDUFAF7	0.0756979	0.892474	-0.0885341	0.946912
ENSG00000003756	RBM5	0.05833	0.786796	0.170707	0.261029
ENSG00000003987	MTMR7	-0.38825	NA	-0.831503	0.543468
ENSG00000003989	SLC7A2	0.0993086	0.560747	0.0170916	0.985063
ENSG00000004059	ARF5	0.00657423	0.976678	0.0401005	0.928243
ENSG00000004139	SARM1	1.17144	NA	0.494518	NA
ENSG00000004142	POLDIP2	0.0854539	0.362255	-0.000929071	0.999942
ENSG00000004399	PLXND1	-0.332803	0.191739	-0.0761558	0.943972
ENSG00000004455	AK2	0.0563708	0.822097	-0.113348	0.693479
ENSG00000004478	FKBP4	0.0528411	0.642808	0.0696365	0.6112
ENSG00000004487	KDM1A	-0.0433761	0.759669	0.00342576	0.996635
ENSG00000004534	RBM6	0.0507106	0.935968	-0.0519355	0.978121
ENSG00000004660	CAMKK1	-0.0702234	NA	-0.0251744	0.994293
ENSG00000004700	RECQL	0.0766126	0.573516	-0.0276804	0.957828
ENSG00000004766	VPS50	-0.0649496	0.939638	0.04118	0.990467
ENSG00000004777	ARHGAP33	0.282493	0.873092	0.146901	0.985063
ENSG00000004779	NDUFAB1	0.0509589	0.823546	0.103789	0.686559
ENSG00000004799	PDK4	0.440331	NA	0.0787635	NA
ENSG00000004864	SLC25A13	-0.00655159	0.986301	0.05677	0.932712
ENSG00000004866	ST7	0.0311849	0.962677	-0.0561969	0.978121
ENSG00000004897	CDC27	-0.0109147	0.971931	-0.0262246	0.978121
ENSG00000004961	HCCS	0.162947	0.278108	0.027237	0.974681
ENSG00000004975	DVL2	-0.1361	0.5816	-0.274883	0.123161
ENSG00000005001	PRSS22	-0.1649	NA	0.300117	NA
ENSG00000005007	UPF1	-0.0577322	0.786796	0.0344734	0.958812
ENSG00000005020	SKAP2	0.248427	0.046761	0.0969629	0.756682
ENSG00000005022	SLC25A5	0.0837154	0.635198	-0.0384456	0.944747
ENSG00000005059	MCUB	0.0804757	0.830082	0.0215995	0.990828
ENSG00000005075	POLR2J	-0.0560907	0.86229	-0.0151454	0.994084
ENSG00000005100	DHX33	-0.0845629	0.506622	-0.0501317	0.872553
ENSG00000005156	LIG3	0.693059	0.0206759	0.0726561	0.974271
ENSG00000005175	RPAP3	0.0488165	0.827368	-0.0172236	0.985063
ENSG00000005189	REXO5	-0.283058	0.312795	0.0578897	0.966239
ENSG00000005194	CIAPIN1	0.232431	0.185815	0.153547	0.576494
ENSG00000005206	SPPL2B	-0.268485	0.636915	-0.0894929	0.96958
ENSG00000005238	FAM214B	-0.0341909	0.946235	0.0581973	0.966103
ENSG00000005243	COPZ2	0.116849	NA	-0.285746	0.823657
ENSG00000005249	PRKAR2B	0.155858	0.896211	-0.367639	0.834906
ENSG00000005302	MSL3	-0.0726616	0.76282	-0.158995	0.460845
ENSG00000005339	CREBBP	-0.142535	0.675573	-0.0655736	0.955475
ENSG00000005436	GCFC2	0.151495	0.822097	0.0852414	0.971022
ENSG00000005448	WDR54	-0.0227065	0.949024	0.0105863	0.994198
ENSG00000005469	CROT	0.215655	0.279918	-0.106443	0.825721
ENSG00000005483	KMT2E	-0.190088	0.468573	-0.117992	0.839329
ENSG00000005486	RHBDD2	-0.126283	0.761243	-0.081537	0.943972
ENSG00000005700	IBTK	0.105696	0.421119	0.048342	0.904676
ENSG00000005801	ZNF195	0.355011	0.228211	0.22891	0.643148
ENSG00000005810	MYCBP2	-0.0178165	0.945115	-0.152948	0.302128
ENSG00000005812	FBXL3	0.0554842	0.759149	-0.0021557	0.999942
ENSG00000005882	PDK2	0.0740239	0.931548	0.145126	0.935935
ENSG00000005884	ITGA3	-0.425256	0.000124123	-0.433154	6.89168e-05
ENSG00000005889	ZFX	-0.0688048	0.928117	0.365759	0.506812
ENSG00000005893	LAMP2	-0.232442	0.00397017	-0.161503	0.104538
ENSG00000006007	GDE1	0.0678774	0.739035	0.204839	0.101756
ENSG00000006015	REX1BD	-0.26638	0.622414	0.0404114	0.990114
ENSG00000006016	CRLF1	0.222178	NA	-0.471218	NA
ENSG00000006025	AC003665.1	0.592331	0.413616	-0.0396534	0.994104
ENSG00000006042	TMEM98	-0.032899	0.903818	-0.226805	0.100645
ENSG00000006047	YBX2	0.48843	NA	0.554408	NA
ENSG00000006062	MAP3K14	0.040536	0.935476	0.014126	0.994293
ENSG00000006118	TMEM132A	-0.794838	0.0334551	-0.167615	0.925431
ENSG00000006125	AP2B1	0.0125837	0.941461	0.0169741	0.972273
ENSG00000006194	ZNF263	-0.0575285	0.875805	0.0901472	0.904676
ENSG00000006282	SPATA20	0.0712378	0.812692	-0.029869	0.979934
ENSG00000006327	TNFRSF12A	0.250362	0.000304169	0.380742	3.07838e-10
ENSG00000006432	MAP3K9	-0.10142	0.499961	0.0620225	0.8582
ENSG00000006451	RALA	0.0136267	0.925092	-0.0593723	0.639381
ENSG00000006453	BAIAP2L1	0.0956453	0.323748	0.0996938	0.342511
ENSG00000006459	KDM7A	-0.116946	0.931476	-0.273628	0.913613
ENSG00000006468	ETV1	-0.372843	NA	0.731841	NA
ENSG00000006530	AGK	0.0630222	0.811176	-0.123945	0.679778
ENSG00000006534	ALDH3B1	-0.0972874	0.755386	0.122124	0.81187
ENSG00000006555	TTC22	0.246206	NA	0.811545	NA
ENSG00000006576	PHTF2	0.0444002	0.892694	0.0060778	0.998598
ENSG00000006607	FARP2	0.184914	0.523001	0.339483	0.118084
ENSG00000006625	GGCT	0.0442874	0.738311	0.0424771	0.874895
ENSG00000006634	DBF4	0.0256368	0.943767	-0.00191498	0.999942
ENSG00000006638	TBXA2R	-0.628492	NA	-0.441541	NA
ENSG00000006652	IFRD1	-0.175203	0.629888	-0.3033	0.353118
ENSG00000006695	COX10	0.141823	0.622414	0.129977	0.799876
ENSG00000006704	GTF2IRD1	-0.0113419	0.986175	-0.110243	0.917433
ENSG00000006712	PAF1	-0.00875281	0.968553	0.00210616	0.999942
ENSG00000006715	VPS41	-0.0267734	0.932367	-0.0468572	0.943599
ENSG00000006744	ELAC2	-0.142779	0.289716	-0.0285716	0.966239
ENSG00000006747	SCIN	-0.561978	NA	-0.49305	NA
ENSG00000006756	ARSD	0.0604655	0.891186	0.136166	0.834591
ENSG00000006757	PNPLA4	0.0716363	0.857765	-0.0171402	0.994084
ENSG00000006831	ADIPOR2	0.14738	0.478505	-0.00752962	0.996101
ENSG00000006837	CDKL3	0.208186	NA	-0.435444	NA
ENSG00000007047	MARK4	-0.035109	0.903724	0.0327212	0.970592
ENSG00000007080	CCDC124	-0.233596	0.352608	-0.0561467	0.959956
ENSG00000007168	PAFAH1B1	0.205635	0.00591665	0.090817	0.531588
ENSG00000007202	KIAA0100	0.0137444	0.975664	0.0202445	0.991334
ENSG00000007255	TRAPPC6A	-0.121007	NA	0.0630102	0.986278
ENSG00000007341	ST7L	0.126495	0.625301	0.0307139	0.979934
ENSG00000007376	RPUSD1	-0.48352	0.187372	0.124521	0.935935
ENSG00000007384	RHBDF1	-0.217835	0.536908	-0.125048	0.897328
ENSG00000007392	LUC7L	-0.0524253	0.916148	-0.184646	0.720293
ENSG00000007520	TSR3	-0.284169	0.367171	0.121826	0.898906
ENSG00000007541	PIGQ	-0.0427819	0.958042	0.178751	0.890509
ENSG00000007545	CRAMP1	-0.224038	0.672406	0.116894	0.942236
ENSG00000007866	TEAD3	-0.0650957	0.736107	-0.0496571	0.92124
ENSG00000007923	DNAJC11	0.00271196	0.998594	-0.198378	0.777695
ENSG00000007944	MYLIP	-0.329497	NA	-0.293389	NA
ENSG00000007968	E2F2	-0.622742	0.00111607	-0.687105	0.00013259
ENSG00000008018	PSMB1	0.0297229	0.878711	-0.0162274	0.984823
ENSG00000008083	JARID2	0.0516916	0.845124	0.151418	0.498899
ENSG00000008086	CDKL5	-0.0510363	0.961697	-0.166594	0.937992
ENSG00000008128	CDK11A	-0.0557741	0.894444	-0.113899	0.872816
ENSG00000008130	NADK	-0.157856	0.82435	-0.345504	0.646119
ENSG00000008256	CYTH3	-0.272576	0.238751	-0.0789196	0.932712
ENSG00000008282	SYPL1	0.20462	0.194788	0.159134	0.462367
ENSG00000008283	CYB561	-0.0486436	0.844957	0.269165	0.0237933
ENSG00000008294	SPAG9	0.0379386	0.840871	0.00657257	0.994293
ENSG00000008300	CELSR3	-0.162965	0.510939	0.0274141	0.985063
ENSG00000008311	AASS	0.250483	0.582616	-0.216547	0.797728
ENSG00000008324	SS18L2	0.184713	0.613248	0.0956883	0.934646
ENSG00000008382	MPND	-0.281506	0.71688	-0.328047	0.792616
ENSG00000008394	MGST1	0.190533	0.314574	0.193294	0.361066
ENSG00000008405	CRY1	0.000198738	0.99932	0.0362412	0.945802
ENSG00000008441	NFIX	0.244326	0.639146	0.0390731	0.990114
ENSG00000008513	ST3GAL1	-0.0344311	0.882609	0.231075	0.0303949
ENSG00000008517	IL32	-0.0769012	0.831616	-0.22895	0.433333
ENSG00000008710	PKD1	-0.5388	0.157054	0.117703	0.943599
ENSG00000008735	MAPK8IP2	-0.323264	NA	-0.120533	NA
ENSG00000008838	MED24	0.116272	0.775079	0.0704307	0.956483
ENSG00000008853	RHOBTB2	0.0919475	0.8382	0.0798085	0.945246
ENSG00000008869	HEATR5B	0.131074	0.478505	0.109034	0.710416
ENSG00000008952	SEC62	0.11748	0.298588	0.0391867	0.925431
ENSG00000008988	RPS20	0.0665221	0.537704	-0.0143517	0.978121
ENSG00000009307	CSDE1	0.118605	0.352608	0.0442805	0.920775
ENSG00000009335	UBE3C	-0.0357474	0.907504	-0.0868647	0.850588
ENSG00000009413	REV3L	0.115658	0.716879	0.0679496	0.941544
ENSG00000009780	FAM76A	0.0619083	0.908619	0.201497	0.73249
ENSG00000009830	POMT2	-0.19503	0.576162	-0.158841	0.814504
ENSG00000009844	VTA1	0.0397954	0.793066	-0.0107416	0.988585
ENSG00000009954	BAZ1B	-0.0205104	0.906509	-0.0765988	0.631581
ENSG00000010017	RANBP9	0.0900592	0.703035	-0.0574529	0.933364
ENSG00000010072	SPRTN	0.0736245	0.791039	0.118306	0.755625
ENSG00000010165	EEF1AKNMT	0.0580286	0.854015	-0.00601459	0.998844
ENSG00000010219	DYRK4	-0.0482415	0.930146	-0.039004	0.985063
ENSG00000010244	ZNF207	0.0697034	0.681202	-0.0698844	0.817674
ENSG00000010256	UQCRC1	0.0737795	0.759115	0.0411046	0.957828
ENSG00000010270	STARD3NL	0.0938577	0.586852	-0.00550921	0.996101
ENSG00000010278	CD9	0.248295	0.234277	0.127184	0.784369
ENSG00000010292	NCAPD2	0.0925406	0.531571	0.136229	0.327505
ENSG00000010295	IFFO1	0.0702702	NA	0.236099	NA
ENSG00000010310	GIPR	0.171652	NA	0.0506566	NA
ENSG00000010318	PHF7	-0.282268	NA	-0.0643929	0.993327
ENSG00000010322	NISCH	0.0395623	0.891263	0.0853372	0.850411
ENSG00000010361	FUZ	0.144952	NA	0.303114	NA
ENSG00000010404	IDS	-0.0733096	0.794386	-0.0226377	0.985063
ENSG00000010539	ZNF200	0.00825947	0.992386	-0.0156064	0.996101
ENSG00000010626	LRRC23	0.298382	0.651949	-0.0319815	0.994084
ENSG00000010704	HFE	-0.115833	0.894264	-0.234954	0.873555
ENSG00000010803	SCMH1	-0.267812	0.0846024	-0.0429949	0.959956
ENSG00000010810	FYN	0.152347	0.480811	0.0463825	0.957828
ENSG00000010818	HIVEP2	-0.339635	0.381483	-0.188814	0.833355
ENSG00000010932	FMO1	-0.662433	NA	-1.19917	NA
ENSG00000011007	ELOA	-0.0289631	0.854288	-0.0357366	0.923267
ENSG00000011009	LYPLA2	-0.17287	0.302851	0.10593	0.736941
ENSG00000011021	CLCN6	0.0981236	0.857465	-0.0131035	0.996101
ENSG00000011028	AC080038.1	-1.11965	0.00064221	-0.458203	0.471375
ENSG00000011052	NME1-NME2	-0.206077	NA	-0.889	0.453998
ENSG00000011105	TSPAN9	0.132956	0.622414	-0.00857944	0.996101
ENSG00000011114	BTBD7	-0.0318074	0.951441	0.166024	0.763844
ENSG00000011132	AC005954.1	-0.516376	0.462604	-0.00261811	0.999942
ENSG00000011143	MKS1	0.0656448	0.900912	0.233895	0.630142
ENSG00000011198	ABHD5	0.17825	0.150515	-0.112907	0.566268
ENSG00000011243	AKAP8L	-0.119463	0.584608	-0.146926	0.567031
ENSG00000011258	MBTD1	0.0147304	0.971988	0.0815459	0.918921
ENSG00000011260	UTP18	0.130302	0.503509	-0.0107871	0.994084
ENSG00000011275	RNF216	-0.026228	0.901685	-0.0770398	0.759052
ENSG00000011295	TTC19	0.229499	0.00765072	0.246821	0.002192
ENSG00000011304	PTBP1	-0.0529397	0.857465	0.0445696	0.958159
ENSG00000011332	DPF1	0.241585	0.723161	0.278772	0.804807
ENSG00000011347	SYT7	-0.382195	NA	-0.4717	NA
ENSG00000011376	LARS2	0.170194	0.524574	0.0862105	0.915734
ENSG00000011405	PIK3C2A	0.0319664	0.963053	-0.0106586	0.998943
ENSG00000011422	PLAUR	-0.216929	0.0519912	-0.271495	0.00443653
ENSG00000011426	ANLN	0.0773888	0.620144	0.0696825	0.806879
ENSG00000011451	WIZ	-0.320991	0.276954	0.0257972	0.990834
ENSG00000011454	RABGAP1	0.203216	0.294109	0.262207	0.118942
ENSG00000011465	DCN	-0.582438	6.77232e-05	-1.32711	9.43203e-26
ENSG00000011478	QPCTL	-0.486672	0.245883	-0.0392276	0.990114
ENSG00000011485	PPP5C	0.0392697	0.879507	-0.0514692	0.933504
ENSG00000011523	CEP68	-0.145283	0.83838	-0.100548	0.965344
ENSG00000011566	MAP4K3	-0.00533796	0.994682	-0.0483371	0.979934
ENSG00000011638	TMEM159	0.139995	0.743719	0.376493	0.198246
ENSG00000011677	GABRA3	-0.065404	NA	-0.00631993	NA
ENSG00000012048	BRCA1	0.0403893	0.949524	-0.241279	0.669552
ENSG00000012061	ERCC1	-0.0803162	0.613248	-0.0814495	0.742136
ENSG00000012124	CD22	0.0410216	0.940981	0.344241	0.215675
ENSG00000012171	SEMA3B	-0.741134	0.0725752	-0.607598	0.205724
ENSG00000012174	MBTPS2	0.0135598	0.955231	0.0594191	0.861359
ENSG00000012211	PRICKLE3	0.149069	0.82573	0.21595	0.850411
ENSG00000012232	EXTL3	-0.117789	0.661402	-0.0880288	0.889868
ENSG00000012660	ELOVL5	0.138931	0.0529083	0.0741434	0.555505
ENSG00000012822	CALCOCO1	-0.00980521	0.983334	0.00125972	0.999942
ENSG00000012963	UBR7	-0.1034	0.664761	-0.179755	0.426644
ENSG00000012983	MAP4K5	-0.0296483	0.954193	-0.0849404	0.936442
ENSG00000013016	EHD3	-0.184484	0.575098	-0.16113	0.779432
ENSG00000013275	PSMC4	-0.0850364	0.500914	-0.0781156	0.676968
ENSG00000013288	MAN2B2	-0.498383	0.000324277	-0.266558	0.191533
ENSG00000013306	SLC25A39	-0.0993197	0.636861	0.047075	0.943304
ENSG00000013364	MVP	0.0314395	0.958385	-0.0068137	0.999942
ENSG00000013374	NUB1	0.046523	0.894264	-0.158415	0.62725
ENSG00000013375	PGM3	-0.328813	0.408242	-0.334205	0.484076
ENSG00000013392	RWDD2A	0.127682	NA	-0.0174328	0.996101
ENSG00000013441	CLK1	-0.278168	0.0355262	-0.414675	8.48381e-05
ENSG00000013503	POLR3B	-0.160247	0.53032	-0.16367	0.639381
ENSG00000013523	ANGEL1	0.0301492	0.96428	0.427293	0.202523
ENSG00000013561	RNF14	0.0324478	0.888211	-0.00638499	0.996101
ENSG00000013563	DNASE1L1	-0.0524978	0.877937	0.142788	0.693479
ENSG00000013573	DDX11	-0.055931	0.895364	0.0486432	0.971022
ENSG00000013583	HEBP1	-0.0429408	0.853585	0.00834669	0.994293
ENSG00000013588	GPRC5A	0.121585	0.178574	0.208145	0.00129757
ENSG00000013619	MAMLD1	0.241995	0.75318	0.0759115	0.983108
ENSG00000013810	TACC3	0.0847242	0.357535	0.18138	0.00173679
ENSG00000014123	UFL1	0.0332332	0.894264	0.0191215	0.985063
ENSG00000014138	POLA2	-0.10037	0.778403	-0.124165	0.842198
ENSG00000014164	ZC3H3	-0.309813	0.296364	0.0702631	0.958159
ENSG00000014216	CAPN1	-0.0710172	0.75178	0.209843	0.148186
ENSG00000014641	MDH1	0.121537	0.304552	-0.0595319	0.837387
ENSG00000014824	SLC30A9	0.0234844	0.946543	-0.0292021	0.978121
ENSG00000014914	MTMR11	0.191841	0.81775	-0.165848	0.937992
ENSG00000014919	COX15	0.0910747	0.727705	0.120224	0.744071
ENSG00000015133	CCDC88C	-0.562988	0.191498	-0.213909	0.865458
ENSG00000015153	YAF2	-0.298721	0.605786	0.14429	0.937992
ENSG00000015171	ZMYND11	0.0122649	0.973552	-0.0952031	0.850588
ENSG00000015475	BID	-0.175623	0.743719	-0.14449	0.914822
ENSG00000015479	MATR3	0.0593945	0.765759	0.00175844	0.999942
ENSG00000015532	XYLT2	-0.319303	0.156708	-0.120027	0.851079
ENSG00000015568	RGPD5	0.38441	NA	-2.32998	0.315128
ENSG00000015676	NUDCD3	-0.0516113	0.803553	-0.0544515	0.909757
ENSG00000016082	ISL1	0.122936	NA	-0.187634	0.928951
ENSG00000016391	CHDH	-0.00717485	0.992383	0.42449	0.130167
ENSG00000016864	GLT8D1	-0.172464	0.357032	-0.170181	0.452162
ENSG00000017260	ATP2C1	0.042658	0.860367	-0.0463826	0.938262
ENSG00000017797	RALBP1	0.0449298	0.835303	0.0557533	0.905627
ENSG00000018189	RUFY3	0.436547	0.203813	0.109898	0.938549
ENSG00000018408	WWTR1	0.109179	0.692281	0.0178669	0.991167
ENSG00000018510	AGPS	-0.0171356	0.932659	-0.0418549	0.909757
ENSG00000018610	CXorf56	0.12508	0.759599	-0.0880583	0.937992
ENSG00000018699	TTC27	0.148127	0.255635	-0.225823	0.0255319
ENSG00000019144	PHLDB1	-0.130139	0.529506	0.118203	0.716533
ENSG00000019169	MARCO	-0.0862774	NA	0.0294436	NA
ENSG00000019186	CYP24A1	0.147948	0.883264	0.557443	0.470726
ENSG00000019485	PRDM11	-0.629018	0.4459	-0.385407	0.834265
ENSG00000019549	SNAI2	-0.0895931	0.453191	-0.248778	0.000295248
ENSG00000019995	ZRANB1	-0.20762	0.589159	0.0130787	0.996101
ENSG00000020129	NCDN	-0.141846	0.68134	0.0726132	0.943972
ENSG00000020181	ADGRA2	0.0715567	NA	-0.357319	0.904676
ENSG00000020256	ZFP64	-0.237138	0.499961	-0.00212203	0.999942
ENSG00000020426	MNAT1	0.144749	0.416713	-0.033488	0.969414
ENSG00000020577	SAMD4A	0.0490276	0.931476	0.230087	0.627201
ENSG00000020922	MRE11	0.0395944	0.896587	-0.0481764	0.947026
ENSG00000021355	SERPINB1	0.0716712	0.7883	0.0419017	0.962495
ENSG00000021574	SPAST	0.028575	0.942714	0.0476624	0.962503
ENSG00000021645	NRXN3	0.0964269	0.832637	-0.347761	0.269506
ENSG00000021762	OSBPL5	-0.196013	0.356147	-0.0356581	0.97528
ENSG00000021776	AQR	-0.0431833	0.891186	-0.137678	0.657832
ENSG00000021826	CPS1	0.194765	0.515639	0.14517	0.806502
ENSG00000022267	FHL1	-0.0626428	NA	0.452806	NA
ENSG00000022277	RTF2	0.0572315	0.737155	-0.054072	0.879104
ENSG00000022567	SLC45A4	-0.0516326	0.934305	-0.0785235	0.958302
ENSG00000022840	RNF10	0.111684	0.778403	-0.205519	0.637552
ENSG00000022976	ZNF839	0.0639179	0.910251	0.299997	0.474729
ENSG00000023041	ZDHHC6	-0.062074	0.818035	-0.117864	0.720293
ENSG00000023191	RNH1	-0.200311	0.499961	0.0389733	0.979934
ENSG00000023228	NDUFS1	0.0594337	0.792268	0.0399991	0.951176
ENSG00000023287	RB1CC1	-0.0851381	0.704322	-0.0523707	0.935935
ENSG00000023318	ERP44	-0.079474	0.524774	-0.0859633	0.584411
ENSG00000023330	ALAS1	-0.0513362	0.755208	-0.0146996	0.985063
ENSG00000023445	BIRC3	0.259579	0.190457	0.25674	0.218152
ENSG00000023516	AKAP11	0.0215332	0.941327	0.0822377	0.827429
ENSG00000023572	GLRX2	0.00800455	0.986968	-0.0694213	0.935935
ENSG00000023608	SNAPC1	0.182125	0.318378	-0.0483431	0.945802
ENSG00000023697	DERA	0.12883	0.462604	0.00335411	0.999942
ENSG00000023734	STRAP	0.0967296	0.331065	0.0122218	0.985063
ENSG00000023839	ABCC2	0.36942	NA	0.999339	0.122775
ENSG00000023892	DEF6	0.0456033	0.96428	0.207409	0.905415
ENSG00000023902	PLEKHO1	0.0341417	NA	-0.133353	NA
ENSG00000023909	GCLM	0.0970932	0.624593	-0.0148255	0.990114
ENSG00000024048	UBR2	0.0349645	0.864883	-0.0104018	0.992489
ENSG00000024422	EHD2	-0.3456	0.130983	-0.244641	0.453998
ENSG00000024526	DEPDC1	0.251887	0.0370272	0.131045	0.536107
ENSG00000024862	CCDC28A	0.439796	0.174874	0.146981	0.897328
ENSG00000025039	RRAGD	0.139518	NA	-0.10152	0.978121
ENSG00000025156	HSF2	0.0464342	0.899446	0.00633909	0.999003
ENSG00000025293	PHF20	0.114733	0.746595	0.0613809	0.957828
ENSG00000025423	HSD17B6	0.0586053	NA	-0.533312	NA
ENSG00000025434	NR1H3	0.00918611	NA	0.215569	0.932712
ENSG00000025708	TYMP	0.70377	NA	0.569146	NA
ENSG00000025770	NCAPH2	-0.100038	0.759273	-0.151214	0.723908
ENSG00000025772	TOMM34	0.015729	0.919472	0.013741	0.978121
ENSG00000025796	SEC63	0.170132	0.207921	0.00658111	0.996101
ENSG00000025800	KPNA6	-0.0481596	0.75435	0.0463938	0.889868
ENSG00000026025	VIM	-0.0722054	0.278108	-0.384181	6.7862e-27
ENSG00000026036	RTEL1-TNFRSF6B	-0.707319	0.148684	0.0726763	0.984865
ENSG00000026103	FAS	0.176497	0.0855387	0.0540283	0.878293
ENSG00000026297	RNASET2	0.0171854	0.974883	0.00620745	0.999942
ENSG00000026508	CD44	0.030429	0.884479	-0.0389052	0.937992
ENSG00000026559	KCNG1	-0.208269	NA	-0.311113	NA
ENSG00000026652	AGPAT4	0.127253	0.87251	-0.40448	0.562341
ENSG00000026751	SLAMF7	0.183366	NA	0.479035	NA
ENSG00000026950	BTN3A1	0.167748	NA	-0.113015	0.959684
ENSG00000027001	MIPEP	-0.0143563	0.96144	0.018421	0.985063
ENSG00000027075	PRKCH	0.192903	0.814408	-0.222033	0.901897
ENSG00000027697	IFNGR1	-0.0204944	0.96144	0.00544049	0.999942
ENSG00000027847	B4GALT7	-0.338167	0.143692	-0.25625	0.401069
ENSG00000027869	SH2D2A	0.223478	NA	0.467285	NA
ENSG00000028116	VRK2	0.0499114	0.860015	-0.0396124	0.964659
ENSG00000028203	VEZT	0.177279	0.247148	0.227872	0.0870654
ENSG00000028310	BRD9	-0.0320138	0.902644	0.0565314	0.918518
ENSG00000028528	SNX1	0.0451849	0.863093	-0.0503983	0.937992
ENSG00000028839	TBPL1	-0.0250174	0.961044	0.0102891	0.996101
ENSG00000029153	ARNTL2	-0.00999842	0.961697	0.105829	0.417268
ENSG00000029363	BCLAF1	0.0636745	0.715832	-0.0334327	0.950956
ENSG00000029364	SLC39A9	0.0391254	0.819823	0.119533	0.33728
ENSG00000029534	ANK1	-1.11924	NA	-0.399797	NA
ENSG00000029639	TFB1M	0.0898355	0.883264	0.0565095	0.978121
ENSG00000029725	RABEP1	-0.0382543	0.868116	-0.0583281	0.901584
ENSG00000029993	HMGB3	-0.0610088	0.743719	0.04898	0.918518
ENSG00000030066	NUP160	-0.0880236	0.735397	0.0461342	0.957192
ENSG00000030110	BAK1	-0.00730417	0.978716	0.116464	0.554121
ENSG00000030419	IKZF2	-0.194504	0.432426	-0.0574972	0.953719
ENSG00000030582	GRN	-0.417645	0.000174745	-0.314298	0.0129459
ENSG00000031003	FAM13B	0.181686	0.120206	0.144435	0.315607
ENSG00000031081	ARHGAP31	-0.199145	0.729373	-0.131397	0.935935
ENSG00000031691	CENPQ	0.12252	0.693301	-0.125609	0.823842
ENSG00000031698	SARS	0.086994	0.408242	0.0264133	0.945802
ENSG00000031823	RANBP3	-0.355595	0.00378158	-0.0400969	0.962495
ENSG00000032219	ARID4A	0.529177	0.581432	-0.304723	0.911739
ENSG00000032389	EIPR1	0.0974726	0.743719	0.208741	0.417268
ENSG00000032444	PNPLA6	0.0132295	0.986773	-0.18417	0.835263
ENSG00000032742	IFT88	0.21257	0.688996	0.0974719	0.957828
ENSG00000033011	ALG1	-0.03319	0.927819	0.173739	0.512175
ENSG00000033030	ZCCHC8	0.0967798	0.63052	-0.0470992	0.940784
ENSG00000033050	ABCF2	-0.163663	0.51904	-0.208501	0.452745
ENSG00000033100	CHPF2	-0.353673	0.00645331	-0.211078	0.261174
ENSG00000033170	FUT8	-0.0141793	0.983422	-0.193642	0.793696
ENSG00000033178	UBA6	-0.0453502	0.848007	0.0587557	0.91115
ENSG00000033327	GAB2	0.363519	0.571384	-0.114807	0.966239
ENSG00000033627	ATP6V0A1	0.331675	0.312795	0.0652381	0.969414
ENSG00000033800	PIAS1	0.0227495	0.965734	-0.0857227	0.937992
ENSG00000033867	SLC4A7	0.213592	0.168743	-0.0942876	0.80788
ENSG00000034152	MAP2K3	-0.118954	0.565546	0.0506257	0.940784
ENSG00000034510	TMSB10	-0.0197649	0.88869	-0.0190478	0.96373
ENSG00000034533	ASTE1	0.164089	0.715055	-0.239619	0.662142
ENSG00000034677	RNF19A	0.0718196	0.918202	-0.158784	0.900937
ENSG00000034693	PEX3	0.135309	0.699177	0.143021	0.815163
ENSG00000034713	GABARAPL2	0.119907	0.421748	-0.0148187	0.987503
ENSG00000035115	SH3YL1	0.0762459	0.868523	0.0212332	0.994084
ENSG00000035141	FAM136A	0.0937068	0.531571	0.00472547	0.996101
ENSG00000035403	VCL	0.14122	0.419431	0.0585334	0.919592
ENSG00000035499	DEPDC1B	0.092306	0.593299	0.29175	0.00160807
ENSG00000035664	DAPK2	-0.771986	NA	0.20479	NA
ENSG00000035681	NSMAF	0.0297068	0.919871	0.0109552	0.994084
ENSG00000035687	ADSS	0.0163628	0.919428	0.0138943	0.978121
ENSG00000035862	TIMP2	0.0747162	0.371497	0.13136	0.0288155
ENSG00000035928	RFC1	0.0505264	0.918141	-0.0809098	0.940003
ENSG00000036054	TBC1D23	0.174359	0.274428	-0.119428	0.644512
ENSG00000036257	CUL3	-0.0182621	0.948186	-0.126724	0.524726
ENSG00000036530	CYP46A1	1.27114	NA	-0.694371	NA
ENSG00000036549	AC118549.1	-0.140636	0.602989	0.0292732	0.985063
ENSG00000036672	USP2	0.541839	NA	-0.0482746	NA
ENSG00000037042	TUBG2	-0.142194	0.741624	-0.116016	0.914316
ENSG00000037241	RPL26L1	0.069131	0.877289	-0.0556466	0.969414
ENSG00000037474	NSUN2	0.0533842	0.743719	0.0913766	0.603721
ENSG00000037637	FBXO42	-0.13924	0.484957	0.0251671	0.982728
ENSG00000037749	MFAP3	0.0463467	0.857465	-0.0916657	0.803857
ENSG00000037757	MRI1	-0.0143455	0.975664	0.0285508	0.985165
ENSG00000037897	METTL1	0.0673753	0.874774	0.200452	0.622248
ENSG00000037965	HOXC8	-0.16551	0.694328	-0.106686	0.928951
ENSG00000038002	AGA	0.0403282	0.939638	0.0172592	0.994084
ENSG00000038210	PI4K2B	-0.0589345	0.758282	0.0335478	0.956483
ENSG00000038219	BOD1L1	-0.550833	0.605609	-0.328147	0.913613
ENSG00000038274	MAT2B	0.0104546	0.962677	0.0470542	0.899812
ENSG00000038295	TLL1	0.0992489	NA	-0.742263	NA
ENSG00000038358	EDC4	-0.00276169	0.997484	0.0643692	0.943819
ENSG00000038382	TRIO	0.110007	0.743719	-0.0723184	0.938549
ENSG00000038427	VCAN	-0.527772	0.219286	-0.601102	0.13916
ENSG00000038532	CLEC16A	0.134742	0.526592	0.253168	0.109795
ENSG00000039068	CDH1	-0.635215	0.00933936	-0.140925	0.896414
ENSG00000039123	MTREX	0.0882397	0.652034	-0.0184252	0.985063
ENSG00000039139	DNAH5	0.331198	NA	0.285567	0.832978
ENSG00000039319	ZFYVE16	0.701599	0.478505	0.375136	0.884514
ENSG00000039523	RIPOR1	-0.235578	0.604914	0.0561937	0.978649
ENSG00000039560	RAI14	-0.151086	0.434314	-0.273595	0.0504346
ENSG00000039650	PNKP	-0.456892	0.371497	0.137372	0.943304
ENSG00000040199	PHLPP2	0.0278534	0.957818	-0.141085	0.834082
ENSG00000040275	SPDL1	0.03005	0.920811	-0.0335548	0.96958
ENSG00000040341	STAU2	0.140983	0.730139	0.0865337	0.941544
ENSG00000040487	PQLC2	-0.213399	0.512899	-0.0101064	0.996436
ENSG00000040531	CTNS	0.320401	0.547615	0.410714	0.492767
ENSG00000040608	RTN4R	-0.425058	0.54802	0.0485893	0.992489
ENSG00000040633	PHF23	-0.102948	0.738658	-0.172225	0.6112
ENSG00000040933	INPP4A	-0.0284426	0.949681	0.147785	0.755441
ENSG00000041353	RAB27B	0.480148	NA	0.0804421	NA
ENSG00000041357	PSMA4	0.111304	0.236543	0.0014132	0.999942
ENSG00000041802	LSG1	0.0330307	0.918977	0.00680221	0.996101
ENSG00000041880	PARP3	-0.0380142	0.945115	-0.00149219	0.999942
ENSG00000041982	TNC	-0.132937	NA	-0.514759	NA
ENSG00000041988	THAP3	0.173216	0.833226	0.216748	0.901897
ENSG00000042088	TDP1	0.0654029	0.875652	-0.0408561	0.978121
ENSG00000042286	AIFM2	-0.0820821	0.845124	0.124924	0.865458
ENSG00000042317	AL049834.1	-0.00301899	NA	-0.0602071	0.985063
ENSG00000042429	MED17	0.373097	0.294975	0.198299	0.806879
ENSG00000042445	RETSAT	0.141173	0.357535	0.0680201	0.865458
ENSG00000042493	CAPG	0.0567442	0.794785	-0.0029842	0.999942
ENSG00000042753	AP2S1	0.116136	0.512899	0.030888	0.96958
ENSG00000042832	TG	0.169744	NA	0.0221939	NA
ENSG00000043093	DCUN1D1	0.228787	0.683562	0.156689	0.918518
ENSG00000043143	JADE2	0.0129892	0.974913	0.148972	0.705462
ENSG00000043355	ZIC2	0.644063	NA	0.884784	0.139926
ENSG00000043514	TRIT1	0.0808068	0.85615	0.0280025	0.989589
ENSG00000043591	ADRB1	-0.0393815	NA	0.019555	NA
ENSG00000044090	CUL7	0.0277413	0.944684	0.063096	0.940003
ENSG00000044115	CTNNA1	0.12864	0.579117	-0.0179911	0.990114
ENSG00000044446	PHKA2	0.245081	0.759183	-0.0411472	0.994084
ENSG00000044459	CNTLN	0.128366	0.503479	-0.00360616	0.999942
ENSG00000044524	EPHA3	-0.419254	NA	-0.480343	NA
ENSG00000044574	HSPA5	-0.193423	1.04128e-07	-0.257584	4.78248e-14
ENSG00000046604	DSG2	0.0672529	0.438323	0.142238	0.0123408
ENSG00000046647	GEMIN8	-0.0101065	0.987261	0.0427595	0.978121
ENSG00000046651	OFD1	0.373251	0.0909339	0.187462	0.664348
ENSG00000047056	WDR37	-0.0713137	0.895364	-0.0251043	0.993527
ENSG00000047188	YTHDC2	0.437255	0.0199303	0.108328	0.883746
ENSG00000047230	CTPS2	-0.0380081	0.918141	-0.124527	0.764772
ENSG00000047249	ATP6V1H	0.0848431	0.729305	-0.0626976	0.924268
ENSG00000047315	POLR2B	0.12501	0.638168	0.225186	0.330391
ENSG00000047346	FAM214A	0.0269392	0.981972	0.425237	0.680404
ENSG00000047365	ARAP2	-0.0351584	0.958042	0.298528	0.534496
ENSG00000047410	TPR	-0.15424	0.419607	-0.140898	0.584411
ENSG00000047578	KIAA0556	-0.422897	0.289677	-0.131493	0.932712
ENSG00000047579	DTNBP1	-0.0761374	0.85187	-0.150164	0.792123
ENSG00000047597	XK	0.228851	NA	0.401996	0.574076
ENSG00000047617	ANO2	-0.181344	NA	0.307213	NA
ENSG00000047621	C12orf4	0.117519	0.651949	-0.0164234	0.992489
ENSG00000047634	SCML1	0.051619	0.857858	-0.0767343	0.892501
ENSG00000047644	WWC3	-0.151793	0.165437	0.00691615	0.99413
ENSG00000047849	MAP4	0.0569008	0.640751	-0.0676287	0.68168
ENSG00000047932	GOPC	0.00465023	0.978132	0.00513461	0.99413
ENSG00000047936	ROS1	-0.672447	2.91368e-10	-0.707969	1.33017e-11
ENSG00000048028	USP28	-0.150839	0.589159	-0.238547	0.35786
ENSG00000048052	HDAC9	0.295675	0.438527	0.422423	0.211867
ENSG00000048140	TSPAN17	0.0291884	0.920769	0.0356395	0.965066
ENSG00000048162	NOP16	-0.0313532	0.90927	0.0769124	0.85182
ENSG00000048342	CC2D2A	0.0976286	0.884975	0.474966	0.255263
ENSG00000048392	RRM2B	0.00474475	0.993867	-0.137815	0.836718
ENSG00000048405	ZNF800	-0.0225002	0.953239	-0.0883625	0.881799
ENSG00000048471	SNX29	-0.125274	0.73355	0.0095825	0.996267
ENSG00000048544	MRPS10	0.120446	0.284749	0.0922324	0.568806
ENSG00000048649	RSF1	-0.148422	0.559954	-0.224797	0.352237
ENSG00000048707	VPS13D	0.0059896	0.997623	-0.064621	0.985063
ENSG00000048828	FAM120A	-0.147198	0.165056	-0.0445191	0.911739
ENSG00000048991	R3HDM1	-0.26244	0.319294	-0.256426	0.409444
ENSG00000049130	KITLG	0.0755918	0.60072	0.135088	0.259967
ENSG00000049167	ERCC8	-0.079144	0.857765	-0.114194	0.899812
ENSG00000049192	ADAMTS6	-0.0732156	0.674801	-0.0257772	0.969985
ENSG00000049239	H6PD	-0.457946	0.0013283	-0.338085	0.0417057
ENSG00000049245	VAMP3	0.0846686	0.581432	-0.0353483	0.943972
ENSG00000049246	PER3	-0.459222	NA	-0.10245	0.985063
ENSG00000049283	EPN3	-0.649297	NA	0.488828	0.576667
ENSG00000049323	LTBP1	-0.292595	0.0653413	-0.255096	0.142174
ENSG00000049449	RCN1	0.393089	4.15408e-12	0.378395	2.89904e-11
ENSG00000049541	RFC2	0.13757	0.547615	0.0753673	0.911605
ENSG00000049618	ARID1B	-0.0588391	0.782371	0.0379137	0.951056
ENSG00000049656	CLPTM1L	0.0375521	0.826731	-0.0886864	0.592209
ENSG00000049759	NEDD4L	0.0959789	0.831616	0.0577839	0.969985
ENSG00000049769	PPP1R3F	-0.322291	NA	-0.098799	0.986278
ENSG00000049860	HEXB	-0.211664	0.281261	-0.18946	0.445784
ENSG00000049883	PTCD2	0.187798	0.738235	-0.0485154	0.985063
ENSG00000050130	JKAMP	0.265959	0.00947471	0.131887	0.473107
ENSG00000050165	DKK3	0.72282	NA	0.786565	NA
ENSG00000050327	ARHGEF5	-0.00676326	0.986301	0.107893	0.765044
ENSG00000050344	NFE2L3	-0.108348	0.620045	-0.151715	0.520835
ENSG00000050393	MCUR1	0.0725272	0.710627	0.089576	0.755034
ENSG00000050405	LIMA1	0.243724	0.216627	0.0999787	0.853297
ENSG00000050426	LETMD1	-0.0865798	0.864577	-0.0876104	0.945246
ENSG00000050438	SLC4A8	0.301353	0.949524	0.128966	0.994351
ENSG00000050748	MAPK9	0.0491212	0.772595	-0.022564	0.971022
ENSG00000050820	BCAR1	-0.399982	0.0970716	-0.0207748	0.994084
ENSG00000051009	FAM160A2	0.0647986	0.922721	0.0252577	0.994084
ENSG00000051108	HERPUD1	0.170995	0.252389	-0.0408576	0.947026
ENSG00000051128	HOMER3	-0.128341	0.495351	-0.184476	0.274851
ENSG00000051180	RAD51	-0.0325615	0.899303	-0.0401627	0.946912
ENSG00000051341	POLQ	-0.187453	0.504773	-0.0658971	0.945802
ENSG00000051382	PIK3CB	-0.0272686	0.917196	0.0987099	0.708125
ENSG00000051523	CYBA	-0.0966296	0.827968	0.00605796	0.999942
ENSG00000051596	THOC3	0.0588059	0.744742	-0.0942452	0.65645
ENSG00000051620	HEBP2	0.19755	0.427076	0.00882599	0.996101
ENSG00000051825	MPHOSPH9	0.0856705	0.863231	-0.234894	0.634575
ENSG00000052126	PLEKHA5	0.0978104	0.648963	-0.0204293	0.985063
ENSG00000052344	PRSS8	-0.711599	1.21145e-06	-0.121813	0.844568
ENSG00000052723	SIKE1	0.058408	0.919871	0.0476245	0.980584
ENSG00000052749	RRP12	-0.162886	0.210196	-0.024694	0.974387
ENSG00000052795	FNIP2	-0.0493685	0.929815	-0.123885	0.895286
ENSG00000052802	MSMO1	0.126012	0.155708	0.0504772	0.83428
ENSG00000052841	TTC17	-0.093215	0.581432	-0.161343	0.259967
ENSG00000053254	FOXN3	-0.0807602	0.868508	-0.252444	0.55436
ENSG00000053371	AKR7A2	-0.108742	0.537787	0.0430942	0.942626
ENSG00000053372	MRTO4	0.00141954	0.99887	0.0525025	0.949955
ENSG00000053501	USE1	-0.2334	0.56798	0.0985872	0.940003
ENSG00000053524	MCF2L2	-0.212475	NA	-0.840401	NA
ENSG00000053747	LAMA3	-0.414862	1.32233e-06	-0.114631	0.588783
ENSG00000053770	AP5M1	0.10523	0.736107	-0.050817	0.962495
ENSG00000053900	ANAPC4	0.155914	0.573636	0.0864505	0.91525
ENSG00000054116	TRAPPC3	-0.0731041	0.828863	-0.136879	0.756631
ENSG00000054118	THRAP3	-0.0746465	0.547298	-0.0599269	0.799876
ENSG00000054148	PHPT1	-0.141066	0.478532	-0.0212652	0.985063
ENSG00000054179	ENTPD2	-0.475522	NA	-0.250108	0.905369
ENSG00000054219	LY75	-0.364675	0.0373561	-0.170408	0.620586
ENSG00000054267	ARID4B	0.100631	0.692281	0.0725578	0.913613
ENSG00000054277	OPN3	0.0328656	0.894264	0.0574671	0.909757
ENSG00000054282	SDCCAG8	0.0158263	0.973552	-0.0926811	0.918101
ENSG00000054392	HHAT	0.0211002	0.948886	0.064024	0.915734
ENSG00000054523	KIF1B	-0.0331094	0.874342	-0.0553674	0.883866
ENSG00000054598	FOXC1	-0.0701471	0.820721	-0.0353269	0.97542
ENSG00000054611	TBC1D22A	0.060769	0.842557	-0.0304528	0.978121
ENSG00000054654	SYNE2	-0.180991	0.781874	-0.264083	0.784944
ENSG00000054690	PLEKHH1	0.0974353	0.93775	0.657899	0.397442
ENSG00000054793	ATP9A	-0.0479303	0.871449	0.0579062	0.935935
ENSG00000054965	FAM168A	-0.0533093	0.800238	-0.0877895	0.759052
ENSG00000054967	RELT	-0.166079	0.634811	-0.0823245	0.938994
ENSG00000054983	GALC	-0.592281	0.0713618	-0.216591	0.816839
ENSG00000055044	NOP58	0.0205785	0.912728	-0.0737698	0.691673
ENSG00000055070	SZRD1	-0.187756	0.181265	-0.014236	0.990114
ENSG00000055130	CUL1	0.0333554	0.85024	-0.0984162	0.521655
ENSG00000055147	FAM114A2	0.123757	0.541488	-0.0926387	0.823657
ENSG00000055163	CYFIP2	0.0460759	0.952733	-0.235705	0.789828
ENSG00000055208	TAB2	0.185421	0.144637	0.237238	0.026373
ENSG00000055211	GINM1	-0.181643	0.116588	-0.0999886	0.627166
ENSG00000055332	EIF2AK2	-0.0653144	0.762191	-0.0395727	0.95082
ENSG00000055483	AC022966.1	0.28133	0.0684388	0.110387	0.780497
ENSG00000055609	KMT2C	-0.305716	0.293393	-0.266287	0.477473
ENSG00000055732	MCOLN3	0.253371	NA	0.155182	0.937992
ENSG00000055813	CCDC85A	-0.374208	NA	-0.710998	NA
ENSG00000055917	PUM2	-0.07403	0.816785	-0.175084	0.55747
ENSG00000055950	MRPL43	-0.0299981	0.922779	-0.0314093	0.972273
ENSG00000056050	HPF1	0.131101	0.63536	-0.0362338	0.978121
ENSG00000056097	ZFR	-0.0022081	0.991909	0.00136928	0.999942
ENSG00000056277	ZNF280C	-0.266394	0.500917	-0.210018	0.763605
ENSG00000056487	PHF21B	-0.0982159	NA	-0.0717248	NA
ENSG00000056558	TRAF1	0.0679195	NA	0.53953	NA
ENSG00000056586	RC3H2	0.104752	0.844574	0.0532595	0.978121
ENSG00000056736	IL17RB	0.0536604	NA	0.278613	NA
ENSG00000056972	TRAF3IP2	-0.17599	0.766869	0.000648082	0.999942
ENSG00000057019	DCBLD2	-0.0865502	0.696884	-0.0251261	0.979344
ENSG00000057252	SOAT1	0.0952444	0.524574	0.0119224	0.990114
ENSG00000057294	PKP2	0.131443	0.510097	0.246738	0.0951726
ENSG00000057608	GDI2	0.170367	0.292457	-0.0419685	0.950956
ENSG00000057657	PRDM1	0.087643	0.930581	0.0913794	0.976686
ENSG00000057663	ATG5	0.173512	0.374619	0.0796529	0.883511
ENSG00000057704	TMCC3	1.01091	NA	0.356703	0.911912
ENSG00000057757	PITHD1	0.0178615	0.950798	0.0101514	0.994084
ENSG00000057935	MTA3	0.226529	0.38462	0.122168	0.844601
ENSG00000058056	USP13	0.00103118	0.99887	0.00208365	0.999942
ENSG00000058063	ATP11B	0.101846	0.499961	0.0558663	0.889868
ENSG00000058085	LAMC2	-0.689488	9.13438e-219	-0.388224	7.11281e-69
ENSG00000058091	CDK14	-0.0172879	0.974293	0.00592995	0.999942
ENSG00000058262	SEC61A1	0.0123114	0.93939	-0.077757	0.483546
ENSG00000058272	PPP1R12A	-0.00166527	0.999027	-0.211145	0.640701
ENSG00000058335	RASGRF1	0.34375	NA	-0.0127663	NA
ENSG00000058453	CROCC	-0.191468	0.719695	0.17144	0.87717
ENSG00000058600	POLR3E	0.0807122	0.851679	0.0570609	0.967745
ENSG00000058668	ATP2B4	0.153821	0.375723	0.169903	0.360995
ENSG00000058673	ZC3H11A	0.102869	0.547917	0.0837166	0.795643
ENSG00000058729	RIOK2	-0.0239532	0.965165	-0.204675	0.663984
ENSG00000058799	YIPF1	0.0742247	0.893106	0.0127776	0.996101
ENSG00000058804	NDC1	0.0611481	0.590715	0.13383	0.0856577
ENSG00000059122	FLYWCH1	-0.401919	0.309844	-0.170488	0.881792
ENSG00000059145	UNKL	-0.618963	0.720637	-0.179947	0.983108
ENSG00000059377	TBXAS1	0.0495296	NA	-0.371046	NA
ENSG00000059378	PARP12	-0.0139985	0.976678	0.0876985	0.925431
ENSG00000059573	ALDH18A1	0.0271133	0.931476	0.0277647	0.978121
ENSG00000059588	TARBP1	0.0809432	0.814051	-0.0286226	0.985063
ENSG00000059691	GATB	-0.123638	0.532909	-0.0114164	0.994084
ENSG00000059728	MXD1	-0.336188	0.557631	-0.418826	0.521811
ENSG00000059758	CDK17	-0.0395308	0.927043	0.00970075	0.996101
ENSG00000059769	DNAJC25	0.176133	0.456654	0.0216881	0.988736
ENSG00000059804	SLC2A3	0.0280662	NA	-0.395113	NA
ENSG00000060069	CTDP1	-0.134775	0.775024	-0.0893601	0.944694
ENSG00000060138	YBX3	0.09868	0.760179	-0.131346	0.792739
ENSG00000060140	STYK1	0.0573733	0.908844	0.17186	0.781317
ENSG00000060237	WNK1	-0.430163	0.629826	-0.212239	0.938833
ENSG00000060339	CCAR1	0.0584628	0.831694	0.0076938	0.996101
ENSG00000060491	OGFR	-0.0479978	0.903351	-0.05293	0.962244
ENSG00000060558	GNA15	-0.0546301	0.884479	0.215276	0.442678
ENSG00000060642	PIGV	0.08206	0.863231	0.159182	0.823842
ENSG00000060656	PTPRU	-0.065915	0.918292	-0.156404	0.881799
ENSG00000060688	SNRNP40	0.0197254	0.949024	-0.0998901	0.760421
ENSG00000060749	QSER1	0.00868021	0.986928	-0.149877	0.748248
ENSG00000060762	MPC1	-0.0195974	0.965273	-0.0101763	0.996101
ENSG00000060971	ACAA1	0.00352503	0.991909	0.00132278	0.999942
ENSG00000061273	HDAC7	0.00105562	0.998616	0.0874017	0.709889
ENSG00000061337	LZTS1	-0.00454796	0.993865	-0.391517	0.0677473
ENSG00000061455	PRDM6	-1.9988	NA	-0.054014	NA
ENSG00000061656	SPAG4	-0.226341	NA	-0.0499902	0.993327
ENSG00000061676	NCKAP1	0.040266	0.81203	0.0741916	0.720304
ENSG00000061794	MRPS35	0.266588	0.298588	0.07639	0.938549
ENSG00000061918	GUCY1B1	0.130243	NA	-0.107049	NA
ENSG00000061936	SFSWAP	-0.122928	0.868846	-0.334896	0.662795
ENSG00000061938	TNK2	-0.284763	0.313545	0.0291957	0.988142
ENSG00000061987	MON2	0.0575627	0.813408	0.0407947	0.955475
ENSG00000062038	CDH3	-0.606146	0.0620981	-0.0781855	0.969985
ENSG00000062194	GPBP1	0.10872	0.530034	0.0221044	0.979934
ENSG00000062282	DGAT2	0.149201	0.826823	0.126707	0.942626
ENSG00000062370	ZNF112	-0.0469106	0.943621	-0.538007	0.0648558
ENSG00000062485	CS	-0.0799339	0.5743	-0.0285518	0.957828
ENSG00000062582	MRPS24	0.000125889	0.999431	0.0525053	0.916555
ENSG00000062598	ELMO2	0.0744032	0.694328	0.0381567	0.945802
ENSG00000062650	WAPL	0.04845	0.777191	0.0494714	0.89434
ENSG00000062716	VMP1	0.109956	0.641103	0.0761399	0.900488
ENSG00000062725	APPBP2	0.0168714	0.952733	-0.0811593	0.817674
ENSG00000062822	POLD1	-0.432481	0.179363	-0.159134	0.871774
ENSG00000063046	EIF4B	0.00755249	0.955778	-0.00846958	0.985063
ENSG00000063169	BICRA	0.339102	0.675153	0.257192	0.894681
ENSG00000063176	SPHK2	-0.32808	0.302851	-0.16063	0.83282
ENSG00000063177	RPL18	-0.177454	0.374582	-0.0613499	0.934863
ENSG00000063241	ISOC2	-0.034387	0.947188	-0.00664843	0.999942
ENSG00000063244	U2AF2	-0.134069	0.421748	-0.0238253	0.978121
ENSG00000063245	EPN1	-0.320778	0.173984	0.00236483	0.999942
ENSG00000063322	MED29	-0.0882615	0.786087	0.0944816	0.889868
ENSG00000063438	AHRR	0.207928	NA	-0.681217	NA
ENSG00000063587	ZNF275	-0.0815019	0.732721	-0.0374623	0.965059
ENSG00000063601	MTMR1	-0.0661244	0.894264	-0.0956805	0.935935
ENSG00000063660	GPC1	-0.771576	0.00207633	-0.259886	0.680404
ENSG00000063761	ADCK1	0.109594	0.863657	0.164068	0.898742
ENSG00000063854	HAGH	-0.119295	0.750525	0.00161414	0.999942
ENSG00000063978	RNF4	0.150986	0.357901	0.0482609	0.937992
ENSG00000064012	CASP8	0.00525377	0.994912	0.00412947	0.999942
ENSG00000064042	LIMCH1	0.151973	0.270703	0.0552969	0.905627
ENSG00000064102	INTS13	0.172891	0.373718	-0.0381056	0.966828
ENSG00000064115	TM7SF3	0.0319372	0.94056	0.0103362	0.996101
ENSG00000064199	SPA17	0.207474	0.537787	-0.0282987	0.989913
ENSG00000064205	CCN5	0.324975	NA	-0.702418	NA
ENSG00000064225	ST3GAL6	0.818891	0.00485074	0.220501	0.828263
ENSG00000064270	ATP2C2	-0.39284	NA	1.19677	NA
ENSG00000064309	CDON	-0.194844	0.736107	0.0306564	0.994084
ENSG00000064313	TAF2	0.00938306	0.985412	-0.0972236	0.903896
ENSG00000064393	HIPK2	-0.107442	0.644679	-0.0993369	0.818361
ENSG00000064419	TNPO3	0.0584703	0.636384	0.0606255	0.756506
ENSG00000064489	BORCS8-MEF2B	-0.445749	NA	-0.391162	NA
ENSG00000064490	RFXANK	-0.0697438	0.924777	-0.141823	0.925431
ENSG00000064545	TMEM161A	-0.529671	0.0384642	-0.0142696	0.996101
ENSG00000064547	LPAR2	-0.205465	0.543451	0.0703803	0.956483
ENSG00000064601	CTSA	-0.214666	0.0306123	-0.139402	0.31355
ENSG00000064607	SUGP2	-0.0677767	0.868524	-0.0637578	0.956483
ENSG00000064651	SLC12A2	0.25047	0.49788	0.191563	0.780028
ENSG00000064652	SNX24	-0.0301484	0.882771	-0.050444	0.899812
ENSG00000064666	CNN2	-0.189821	0.278987	-0.0498143	0.943304
ENSG00000064687	ABCA7	-0.313486	0.599018	0.147593	0.937992
ENSG00000064703	DDX20	0.098316	0.682341	0.0193536	0.988089
ENSG00000064726	BTBD1	0.112228	0.415891	0.0598545	0.860473
ENSG00000064763	FAR2	0.142164	NA	-0.679488	NA
ENSG00000064886	CHI3L2	0.815187	NA	0.393886	NA
ENSG00000064932	SBNO2	-0.766906	0.0676342	0.136816	0.945802
ENSG00000064933	PMS1	0.142656	0.758091	-0.373579	0.269885
ENSG00000064961	HMG20B	-0.0354578	0.937972	0.133673	0.806502
ENSG00000064995	TAF11	0.0961367	0.730139	0.0636215	0.935935
ENSG00000064999	ANKS1A	-0.136635	0.510063	0.0435598	0.957828
ENSG00000065000	AP3D1	0.00982705	0.969722	0.0233626	0.978121
ENSG00000065029	ZNF76	-0.0722911	0.883634	0.0329281	0.987081
ENSG00000065054	SLC9A3R2	-0.364709	0.20611	0.0243252	0.992489
ENSG00000065057	NTHL1	-0.136696	0.7899	-0.0428434	0.985063
ENSG00000065060	UHRF1BP1	0.0550482	0.805447	0.00624122	0.996101
ENSG00000065135	GNAI3	0.0797385	0.503479	0.0561113	0.818361
ENSG00000065150	IPO5	-0.0477989	0.8001	-0.0921124	0.665233
ENSG00000065154	OAT	0.00304797	0.992383	-0.0445095	0.932712
ENSG00000065183	WDR3	0.0235949	0.945377	-0.042169	0.962495
ENSG00000065243	PKN2	-0.0790031	0.750834	-0.0269071	0.979344
ENSG00000065268	WDR18	-0.161018	0.581432	0.0106606	0.996101
ENSG00000065308	TRAM2	-1.16615	2.41069e-166	-1.14344	1.76491e-160
ENSG00000065320	NTN1	-0.433758	NA	-0.21519	0.935935
ENSG00000065328	MCM10	-0.0331174	0.86229	-0.0488215	0.900578
ENSG00000065357	DGKA	-0.0674904	0.848707	-0.0424697	0.972045
ENSG00000065361	ERBB3	-1.09133	0.172983	-0.656831	0.632685
ENSG00000065413	ANKRD44	-0.947698	0.644679	-1.25209	0.615435
ENSG00000065427	KARS	0.115989	0.319294	0.0194551	0.976975
ENSG00000065457	ADAT1	0.0613321	0.837143	0.164248	0.537033
ENSG00000065485	PDIA5	-0.0922484	0.764479	-0.466856	0.000989336
ENSG00000065491	TBC1D22B	-0.100674	0.757336	0.00370341	0.999942
ENSG00000065518	NDUFB4	0.266457	0.249124	0.146529	0.759052
ENSG00000065526	SPEN	-0.0421228	0.888211	-0.0566929	0.935935
ENSG00000065534	MYLK	0.434304	0.804192	-0.0759386	0.994084
ENSG00000065548	ZC3H15	0.0325881	0.908844	-0.0157818	0.990114
ENSG00000065559	MAP2K4	0.204675	0.301082	0.226234	0.259967
ENSG00000065600	TMEM206	0.176328	0.602989	0.0655298	0.958352
ENSG00000065613	SLK	0.0749283	0.589159	0.107225	0.455913
ENSG00000065615	CYB5R4	0.0107152	0.979959	0.0126878	0.99413
ENSG00000065618	COL17A1	-0.113379	0.386909	0.157313	0.160081
ENSG00000065621	GSTO2	0.182675	0.711295	0.203873	0.804862
ENSG00000065665	SEC61A2	0.43555	0.161146	0.266894	0.60797
ENSG00000065675	PRKCQ	0.00138299	NA	0.123675	NA
ENSG00000065717	TLE2	-0.309477	NA	-0.270065	0.957828
ENSG00000065802	ASB1	-0.349022	0.214555	-0.184456	0.756156
ENSG00000065809	FAM107B	0.151238	0.636384	-0.170961	0.708666
ENSG00000065833	ME1	-0.0684716	0.795694	0.00321701	0.999942
ENSG00000065882	TBC1D1	0.078938	0.664005	-0.0538677	0.911739
ENSG00000065883	CDK13	0.117254	0.45446	0.176146	0.187065
ENSG00000065911	MTHFD2	0.0394048	0.778394	0.0181521	0.971825
ENSG00000065923	SLC9A7	0.0563097	0.778403	0.0312401	0.962495
ENSG00000065970	FOXJ2	-0.0533059	0.862859	-0.0305359	0.978121
ENSG00000065978	YBX1	-0.0207963	0.909129	-0.0775455	0.652118
ENSG00000065989	PDE4A	-0.462338	NA	-0.258844	0.754409
ENSG00000066027	PPP2R5A	0.0941132	0.69964	-0.0115363	0.994084
ENSG00000066044	ELAVL1	-0.0622683	0.581432	0.0147181	0.978121
ENSG00000066084	DIP2B	0.0791176	0.691824	0.0667309	0.87717
ENSG00000066117	SMARCD1	0.0169191	0.962749	-0.0307192	0.978121
ENSG00000066135	KDM4A	0.0794721	0.880511	0.0438949	0.984621
ENSG00000066136	NFYC	0.147424	0.664005	-0.0230961	0.990828
ENSG00000066230	SLC9A3	0.153505	NA	0.839256	NA
ENSG00000066248	NGEF	-1.47473	NA	-0.992764	NA
ENSG00000066279	ASPM	0.0669005	0.748596	0.119291	0.585266
ENSG00000066322	ELOVL1	0.118968	0.177932	0.177375	0.0089706
ENSG00000066379	ZNRD1	-0.014493	0.973711	-0.0586745	0.954655
ENSG00000066422	ZBTB11	0.00672612	0.982781	-0.0762675	0.849489
ENSG00000066427	ATXN3	0.000665094	0.999236	-0.0317283	0.985063
ENSG00000066455	GOLGA5	0.133982	0.336544	0.0126545	0.990114
ENSG00000066468	FGFR2	-0.306906	0.702618	0.0335845	0.994293
ENSG00000066557	LRRC40	0.013093	0.965115	-0.0251544	0.978121
ENSG00000066583	ISOC1	0.0881066	0.678533	0.0336386	0.966828
ENSG00000066629	EML1	-0.145752	0.831886	0.00209444	0.999942
ENSG00000066651	TRMT11	0.0499538	0.939157	-0.0206605	0.994104
ENSG00000066654	THUMPD1	0.00120905	0.998416	0.0946229	0.685346
ENSG00000066697	MSANTD3	0.0171897	0.949024	-0.111814	0.603721
ENSG00000066739	ATG2B	0.175433	0.783956	0.371197	0.541569
ENSG00000066777	ARFGEF1	0.153611	0.169489	0.170601	0.103896
ENSG00000066827	ZFAT	-0.317641	0.612516	0.0121831	0.999942
ENSG00000066855	MTFR1	0.0322968	0.910081	0.0546591	0.932712
ENSG00000066923	STAG3	0.143099	NA	0.180533	NA
ENSG00000066926	FECH	-0.102496	0.560747	-0.174163	0.238636
ENSG00000066933	MYO9A	0.855331	0.227347	0.197301	0.946654
ENSG00000067057	PFKP	0.0426988	0.786087	0.00941392	0.990834
ENSG00000067064	IDI1	0.108096	0.494104	-0.0597376	0.883746
ENSG00000067066	SP100	0.0561622	0.878561	0.00862934	0.996101
ENSG00000067082	KLF6	0.11271	0.438461	0.225259	0.0231571
ENSG00000067113	PLPP1	0.175634	0.746722	-0.00299292	0.999942
ENSG00000067141	NEO1	-0.159218	0.614068	-0.0614932	0.957828
ENSG00000067167	TRAM1	0.121238	0.217916	-0.0875102	0.543468
ENSG00000067177	PHKA1	0.0657207	0.842306	0.125347	0.780028
ENSG00000067182	TNFRSF1A	-0.0697967	0.804192	-0.0303361	0.978121
ENSG00000067191	CACNB1	0.0107152	0.987516	0.123812	0.899812
ENSG00000067208	EVI5	-0.191321	0.281261	-0.0804969	0.873555
ENSG00000067221	STOML1	-0.203648	0.667962	-0.0565482	0.978121
ENSG00000067225	PKM	-0.00649001	0.955778	-0.0639352	0.360995
ENSG00000067248	DHX29	0.00245037	0.992386	0.0118405	0.989391
ENSG00000067334	DNTTIP2	-0.0194549	0.958496	0.0905697	0.86838
ENSG00000067365	METTL22	-0.137858	0.750245	-0.105357	0.927866
ENSG00000067369	TP53BP1	-0.111171	0.83838	-0.113739	0.935935
ENSG00000067533	RRP15	-0.123056	0.614159	-0.185412	0.455983
ENSG00000067560	RHOA	-0.0588286	0.481199	-0.0537569	0.657832
ENSG00000067596	DHX8	0.0932942	0.636668	0.123568	0.594553
ENSG00000067601	PMS2P4	-0.141862	NA	-0.154913	0.938549
ENSG00000067606	PRKCZ	-0.0164135	0.968553	-0.0765622	0.926988
ENSG00000067704	IARS2	0.0779183	0.472814	0.0549149	0.796769
ENSG00000067715	SYT1	0.592416	0.228023	0.957536	0.00852132
ENSG00000067798	NAV3	0.227456	0.592927	-0.301925	0.521811
ENSG00000067829	IDH3G	-0.155948	0.458146	-0.0894022	0.856843
ENSG00000067836	ROGDI	-0.227654	0.775245	0.12628	0.962495
ENSG00000067840	PDZD4	-0.339788	NA	-0.774827	NA
ENSG00000067900	ROCK1	0.0356054	0.874407	0.0997562	0.666171
ENSG00000067955	CBFB	-0.0542702	0.717634	0.0440681	0.904676
ENSG00000067992	PDK3	0.0888343	0.81775	0.020365	0.992489
ENSG00000068001	HYAL2	-0.140065	0.482466	0.0488561	0.943819
ENSG00000068024	HDAC4	0.538427	0.582616	0.334004	0.897328
ENSG00000068028	RASSF1	0.0300702	0.907597	0.0756187	0.838021
ENSG00000068079	IFI35	-0.0897121	NA	0.0674957	NA
ENSG00000068097	HEATR6	0.0653617	0.888211	0.1378	0.848787
ENSG00000068120	COASY	0.0173914	0.958042	0.178418	0.370036
ENSG00000068137	PLEKHH3	-0.149622	0.912193	0.283551	0.918518
ENSG00000068305	MEF2A	0.271914	0.285942	0.27417	0.328181
ENSG00000068308	OTUD5	0.0175015	0.965523	0.00187105	0.999942
ENSG00000068323	TFE3	-0.0402623	0.845124	-0.0151018	0.986134
ENSG00000068354	TBC1D25	-0.359409	0.344426	-0.29616	0.575219
ENSG00000068366	ACSL4	0.137708	0.140018	-0.0563636	0.818361
ENSG00000068383	INPP5A	-0.0630911	0.891154	0.0873995	0.935935
ENSG00000068394	GPKOW	0.000601905	0.999236	-0.0302826	0.983108
ENSG00000068400	GRIPAP1	-0.0557149	0.929909	-0.116857	0.926561
ENSG00000068438	FTSJ1	-0.0988229	0.593575	-0.0417181	0.944694
ENSG00000068489	PRR11	-0.119413	0.787214	0.34657	0.271963
ENSG00000068615	REEP1	0.192895	0.615796	0.26163	0.538003
ENSG00000068650	ATP11A	-0.0670191	0.836578	0.158787	0.635611
ENSG00000068654	POLR1A	-0.358703	0.252389	-0.253781	0.603637
ENSG00000068697	LAPTM4A	0.124913	0.495165	0.0211254	0.985063
ENSG00000068724	TTC7A	-0.180927	0.143692	0.0158939	0.985063
ENSG00000068745	IP6K2	-0.0163986	0.964168	-0.111124	0.779234
ENSG00000068784	SRBD1	0.00711162	0.98953	0.00676243	0.999488
ENSG00000068796	KIF2A	-0.106349	0.859554	-0.136014	0.922571
ENSG00000068878	PSME4	0.153462	0.248302	0.0474992	0.926719
ENSG00000068885	IFT80	0.0250356	0.961941	0.234232	0.524726
ENSG00000068903	SIRT2	-0.0961374	0.602448	0.00158756	0.999942
ENSG00000068912	ERLEC1	0.0272826	0.916148	-0.128341	0.512461
ENSG00000068971	PPP2R5B	0.172269	0.85024	0.176812	0.938457
ENSG00000069011	PITX1	-0.483651	0.242995	-0.0246463	0.99413
ENSG00000069020	MAST4	0.717368	0.0342468	0.334205	0.617309
ENSG00000069122	ADGRF5	-0.139965	NA	-0.141089	0.95369
ENSG00000069248	NUP133	-0.120744	0.537704	-0.0246854	0.981021
ENSG00000069275	NUCKS1	0.0150492	0.981852	0.180999	0.818361
ENSG00000069329	VPS35	0.069926	0.757967	0.20141	0.183795
ENSG00000069345	DNAJA2	-0.0123218	0.960833	0.0591555	0.865458
ENSG00000069399	BCL3	-0.586541	NA	-0.077772	0.983108
ENSG00000069424	KCNAB2	0.0226149	0.953138	0.0855807	0.890328
ENSG00000069431	ABCC9	0.273694	NA	-0.124195	NA
ENSG00000069493	CLEC2D	0.524515	NA	0.226462	NA
ENSG00000069509	FUNDC1	0.0630974	0.883264	0.00406996	0.999942
ENSG00000069667	RORA	0.331196	NA	-0.173232	0.962495
ENSG00000069702	TGFBR3	-0.365844	0.218325	-0.330736	0.344647
ENSG00000069812	HES2	0.0567535	0.888355	-0.224206	0.477473
ENSG00000069849	ATP1B3	0.0224602	0.921182	-0.0371055	0.941544
ENSG00000069869	NEDD4	0.0883285	0.636861	-0.0158495	0.987624
ENSG00000069943	PIGB	0.53264	0.0519912	0.0904502	0.947026
ENSG00000069956	MAPK6	-0.0193298	0.945115	0.0163208	0.987503
ENSG00000069966	GNB5	-0.0619419	0.888211	-0.0559988	0.966239
ENSG00000069974	RAB27A	-0.0358098	0.918322	-0.203865	0.358367
ENSG00000069998	HDHD5	-0.0534887	0.862859	0.0238847	0.985063
ENSG00000070010	UFD1	0.11937	0.691247	-0.164517	0.657832
ENSG00000070018	LRP6	-0.14791	0.339353	0.00606029	0.996101
ENSG00000070047	PHRF1	-0.246019	0.241265	-0.0326317	0.979458
ENSG00000070061	ELP1	-0.0143298	0.968553	-0.148568	0.622111
ENSG00000070081	NUCB2	0.048388	0.822097	-0.127141	0.499266
ENSG00000070087	PFN2	0.0280574	0.89446	-0.084322	0.716533
ENSG00000070159	PTPN3	0.0546546	0.831512	0.0483371	0.941544
ENSG00000070182	SPTB	0.0117617	NA	0.282317	NA
ENSG00000070190	DAPP1	0.102969	0.682992	0.355806	0.00756691
ENSG00000070214	SLC44A1	-0.0653285	0.747159	-0.0121485	0.991655
ENSG00000070269	TMEM260	-0.0835155	0.928259	-0.112981	0.962495
ENSG00000070366	SMG6	-0.0353326	0.952974	0.140286	0.878182
ENSG00000070367	EXOC5	0.122733	0.495263	0.025837	0.978121
ENSG00000070371	CLTCL1	-0.0990762	0.857765	-0.425893	0.210889
ENSG00000070404	FSTL3	-0.341818	0.000400987	-0.170933	0.268336
ENSG00000070413	DGCR2	0.0244606	0.952637	0.129542	0.764772
ENSG00000070423	AC004156.1	-0.255247	0.414195	0.0769357	0.945802
ENSG00000070444	MNT	-0.343308	0.457112	0.0687114	0.978121
ENSG00000070476	ZXDC	-0.167242	0.436918	-0.0412339	0.966239
ENSG00000070495	JMJD6	0.141741	0.635198	-0.08242	0.925431
ENSG00000070501	POLB	0.251552	0.183684	0.153744	0.636968
ENSG00000070540	WIPI1	0.00376521	0.997623	-0.334463	0.462881
ENSG00000070610	GBA2	0.128175	0.683182	0.0110137	0.996101
ENSG00000070614	NDST1	-0.275858	8.01006e-05	-0.109302	0.419546
ENSG00000070669	ASNS	0.343321	0.0758332	0.394215	0.0237933
ENSG00000070718	AP3M2	-0.022974	0.958042	-0.139935	0.763629
ENSG00000070731	ST6GALNAC2	-0.682097	NA	-0.422689	0.538003
ENSG00000070756	PABPC1	0.115095	0.524774	-0.0600579	0.911739
ENSG00000070759	TESK2	-0.0460319	NA	-0.0575027	NA
ENSG00000070761	CFAP20	-0.0421515	0.854591	-0.0744608	0.836718
ENSG00000070770	CSNK2A2	-0.000700539	0.999027	0.150975	0.470291
ENSG00000070778	AL162171.1	-0.0144738	0.981426	0.116948	0.916404
ENSG00000070785	EIF2B3	0.0555547	0.787716	0.032993	0.960236
ENSG00000070814	TCOF1	-0.0551404	0.89446	0.103207	0.896414
ENSG00000070831	CDC42	0.0607154	0.664005	-0.0288249	0.946176
ENSG00000070882	OSBPL3	0.344496	0.171845	0.105216	0.911739
ENSG00000070950	RAD18	-0.0186072	0.966202	-0.141898	0.775397
ENSG00000070961	ATP2B1	-0.0283554	0.934688	-0.1164	0.74775
ENSG00000071051	NCK2	-0.256836	0.499381	-0.0852419	0.952516
ENSG00000071054	MAP4K4	0.078699	0.707081	0.032505	0.966606
ENSG00000071073	MGAT4A	-0.1415	0.816692	0.483117	0.223953
ENSG00000071082	RPL31	0.186911	0.0557974	0.0400346	0.932712
ENSG00000071127	WDR1	0.0507599	0.832684	-0.16167	0.367744
ENSG00000071189	SNX13	-0.0277156	0.9364	-0.0898405	0.850588
ENSG00000071205	ARHGAP10	0.0394125	0.882301	-0.00499218	0.998598
ENSG00000071242	RPS6KA2	-0.063965	0.888211	-0.23694	0.520095
ENSG00000071243	ING3	0.0244729	0.968553	0.0845043	0.951559
ENSG00000071246	VASH1	0.209025	0.780012	-0.0327299	0.994084
ENSG00000071282	LMCD1	-0.118077	0.46229	-0.0911582	0.744071
ENSG00000071462	BUD23	-0.0504689	0.804778	-0.00886374	0.994084
ENSG00000071537	SEL1L	-0.394767	0.102837	-0.386536	0.11492
ENSG00000071539	TRIP13	-0.035839	0.940981	-0.156177	0.763844
ENSG00000071553	ATP6AP1	-0.343998	2.48477e-06	-0.234199	0.00506304
ENSG00000071564	TCF3	-0.075255	0.714897	-0.0111371	0.994084
ENSG00000071575	TRIB2	0.142015	0.902644	0.252503	0.918447
ENSG00000071626	DAZAP1	-0.0823829	0.794785	-0.0177959	0.992489
ENSG00000071655	MBD3	-0.39973	0.14791	0.00105667	0.999942
ENSG00000071794	HLTF	-0.0486317	0.920769	-0.0857586	0.935935
ENSG00000071859	FAM50A	0.0700935	0.829934	-0.0134284	0.994084
ENSG00000071889	FAM3A	-0.310979	0.497574	-0.0703851	0.97528
ENSG00000071894	CPSF1	-0.172488	0.472011	-0.051295	0.957828
ENSG00000071909	MYO3B	0.518853	NA	0.693083	NA
ENSG00000071967	CYBRD1	0.0828606	0.246761	0.107771	0.0791797
ENSG00000071994	PDCD2	0.0716128	0.785722	-0.00290243	0.999942
ENSG00000072041	SLC6A15	0.182875	0.573361	0.32475	0.218195
ENSG00000072042	RDH11	0.217651	0.015578	0.0850077	0.685451
ENSG00000072062	PRKACA	0.0405448	0.835303	-0.0508218	0.904676
ENSG00000072071	ADGRL1	-0.454101	0.63536	-0.119548	0.978121
ENSG00000072110	ACTN1	0.0159107	0.912108	-0.13076	0.0426222
ENSG00000072121	ZFYVE26	0.638786	0.338587	0.0261442	0.996101
ENSG00000072133	RPS6KA6	-0.016298	0.977983	-0.169577	0.811668
ENSG00000072134	EPN2	0.291953	0.50054	0.0393281	0.988554
ENSG00000072135	PTPN18	0.0747582	0.702734	-0.0407027	0.943599
ENSG00000072163	LIMS2	-0.624712	0.14073	-0.164044	0.926118
ENSG00000072195	SPEG	-0.247705	0.335195	-0.166272	0.710234
ENSG00000072210	ALDH3A2	0.116071	0.755208	-0.0767157	0.941544
ENSG00000072274	TFRC	-0.111831	0.327558	-0.25656	0.000295248
ENSG00000072310	SREBF1	-0.192455	0.625789	0.0599641	0.971022
ENSG00000072364	AFF4	-0.0972685	0.788595	-0.2005	0.584525
ENSG00000072401	UBE2D1	0.151032	0.591969	0.0533486	0.961328
ENSG00000072415	MPP5	0.0455311	0.828689	-0.07123	0.832862
ENSG00000072422	RHOBTB1	0.108223	0.825188	-0.124675	0.909867
ENSG00000072501	SMC1A	0.000464104	0.999125	0.00893724	0.994084
ENSG00000072506	HSD17B10	-0.151396	0.382666	-0.0718062	0.877905
ENSG00000072518	MARK2	-0.000548949	0.999271	0.052434	0.975418
ENSG00000072571	HMMR	0.15128	0.307676	0.114748	0.603295
ENSG00000072609	CHFR	0.272693	0.170568	0.12577	0.789006
ENSG00000072657	TRHDE	-0.261085	NA	-1.91097	NA
ENSG00000072682	P4HA2	-0.250125	2.69187e-06	-0.292631	7.96115e-09
ENSG00000072736	NFATC3	-0.0434592	0.884569	-0.0319166	0.97528
ENSG00000072756	TRNT1	0.196161	0.442307	0.0635292	0.945246
ENSG00000072778	ACADVL	0.0066971	0.992383	-0.0418184	0.983108
ENSG00000072786	STK10	0.0414925	0.894264	0.0429117	0.962244
ENSG00000072803	FBXW11	0.0872673	0.720139	-0.0935299	0.828744
ENSG00000072840	EVC	-0.0474338	0.86229	-0.0684195	0.904993
ENSG00000072849	DERL2	0.00670021	0.985953	-0.130203	0.644262
ENSG00000072864	NDE1	0.0278385	0.925979	0.124447	0.620586
ENSG00000072952	MRVI1	-0.380564	NA	0.101782	NA
ENSG00000072954	TMEM38A	-0.0400073	NA	-0.04813	0.990834
ENSG00000072958	AP1M1	-0.0904157	0.456238	-0.135361	0.189121
ENSG00000073008	PVR	-0.255337	0.000837113	-0.203052	0.0175551
ENSG00000073050	XRCC1	-0.0728579	0.731865	-0.0837376	0.816839
ENSG00000073060	SCARB1	-0.52126	5.09928e-13	-0.297768	0.000299145
ENSG00000073111	MCM2	-0.230141	0.203813	-0.0563784	0.941544
ENSG00000073150	PANX2	-0.124635	NA	0.0587037	NA
ENSG00000073169	SELENOO	-0.453666	0.228606	-0.0640153	0.978121
ENSG00000073331	ALPK1	0.17449	0.801018	0.132457	0.943304
ENSG00000073350	LLGL2	-0.3092	0.42274	0.432214	0.191494
ENSG00000073417	PDE8A	0.203947	0.520975	0.161464	0.782338
ENSG00000073464	CLCN4	-0.0682741	0.856409	-0.100089	0.890509
ENSG00000073536	NLE1	-0.0827193	0.800137	-0.00813215	0.996101
ENSG00000073578	SDHA	0.0592503	0.646402	-0.0941975	0.469586
ENSG00000073584	SMARCE1	0.0441664	0.906509	-0.0923949	0.890278
ENSG00000073605	GSDMB	0.561325	NA	0.420054	0.784609
ENSG00000073614	KDM5A	0.0457917	0.893446	0.170687	0.544772
ENSG00000073711	PPP2R3A	0.10733	0.399337	0.166096	0.099268
ENSG00000073712	FERMT2	0.165455	0.346186	-0.086362	0.836718
ENSG00000073756	PTGS2	0.336898	0.0754935	0.929005	5.53882e-14
ENSG00000073792	IGF2BP2	-0.01672	0.976678	-0.0591663	0.969985
ENSG00000073803	MAP3K13	-0.0600467	0.878121	-0.171134	0.672727
ENSG00000073849	ST6GAL1	0.0101746	NA	-0.37487	NA
ENSG00000073910	FRY	-0.427171	NA	0.811592	NA
ENSG00000073921	PICALM	0.0815659	0.665482	-0.0550035	0.914316
ENSG00000073969	NSF	0.0826396	0.750525	-0.0516143	0.943972
ENSG00000074047	GLI2	-0.0396422	0.981583	-0.880534	0.383215
ENSG00000074054	CLASP1	-0.0377836	0.920849	-0.0861618	0.900937
ENSG00000074071	MRPS34	-0.161947	0.442307	-0.053434	0.943599
ENSG00000074201	CLNS1A	0.084613	0.620076	-0.11684	0.533609
ENSG00000074211	PPP2R2C	-0.00733064	0.986968	-0.0575996	0.942626
ENSG00000074219	TEAD2	0.0312016	0.952733	-0.0368186	0.985063
ENSG00000074266	EED	0.0617355	0.777453	-0.0444896	0.940003
ENSG00000074319	TSG101	-0.0183065	0.962677	-0.190349	0.460537
ENSG00000074356	NCBP3	0.18271	0.901402	0.239168	0.945246
ENSG00000074410	CA12	-0.30259	0.326889	-0.640028	0.00153038
ENSG00000074416	MGLL	0.0289245	0.968597	0.00554213	0.999942
ENSG00000074527	NTN4	-0.169466	0.425188	-0.20286	0.360286
ENSG00000074582	BCS1L	-0.0147975	0.980724	-0.0272895	0.990828
ENSG00000074590	NUAK1	0.0249379	0.976678	-0.0813713	0.972273
ENSG00000074603	DPP8	0.0452178	0.840049	-0.0537721	0.918101
ENSG00000074621	SLC24A1	-0.135848	0.952733	-0.792171	0.725122
ENSG00000074657	ZNF532	-0.0489355	0.935844	-0.312037	0.435048
ENSG00000074695	LMAN1	-0.0317275	0.895364	-0.0418946	0.941544
ENSG00000074696	HACD3	0.110712	0.374582	0.110318	0.462367
ENSG00000074755	ZZEF1	0.329152	0.327494	0.123608	0.914316
ENSG00000074800	ENO1	0.0348852	0.758953	-0.0839026	0.355607
ENSG00000074842	MYDGF	-0.0229851	0.908934	-0.0509853	0.881799
ENSG00000074855	ANO8	-0.0943975	0.864978	-0.0293489	0.991416
ENSG00000074935	TUBE1	0.0383485	0.95564	0.117377	0.935283
ENSG00000074964	ARHGEF10L	-0.0518519	0.952027	-0.0738963	0.978121
ENSG00000075089	ACTR6	0.0462273	0.900691	-0.0734613	0.932268
ENSG00000075131	TIPIN	0.180148	0.559954	-0.00312713	0.999942
ENSG00000075142	SRI	0.0585072	0.709206	-0.00936393	0.992489
ENSG00000075151	EIF4G3	0.0149707	0.955608	0.120479	0.533725
ENSG00000075188	NUP37	-0.0395522	0.857765	0.0399561	0.942626
ENSG00000075218	GTSE1	-0.152647	0.44039	-0.0249501	0.983108
ENSG00000075223	SEMA3C	-0.332623	2.02591e-14	-0.181849	0.000301469
ENSG00000075234	TTC38	-0.243964	0.525499	-0.328665	0.409815
ENSG00000075239	ACAT1	0.122108	0.651637	-0.0714593	0.930647
ENSG00000075240	GRAMD4	-0.797899	0.664301	-0.52039	0.918518
ENSG00000075275	CELSR1	-0.529007	0.0407807	-0.107824	0.932712
ENSG00000075292	ZNF638	-0.0327407	0.946235	0.0291535	0.986416
ENSG00000075303	SLC25A40	0.121686	0.635198	0.0844998	0.894868
ENSG00000075336	TIMM21	0.0250234	0.937972	-0.0699576	0.897489
ENSG00000075340	ADD2	0.00552564	0.992386	0.150453	0.792722
ENSG00000075391	RASAL2	-0.0485815	0.777577	-0.117831	0.409815
ENSG00000075399	VPS9D1	-0.350157	0.510063	-0.115728	0.955475
ENSG00000075407	ZNF37A	0.0334155	0.902433	-0.0627544	0.909757
ENSG00000075413	MARK3	0.0427338	0.920769	0.23708	0.40935
ENSG00000075415	SLC25A3	0.0860061	0.508596	0.0557388	0.850411
ENSG00000075420	FNDC3B	-0.0405075	0.90686	-0.130864	0.730893
ENSG00000075426	FOSL2	-0.211725	0.357535	0.0067195	0.998598
ENSG00000075461	CACNG4	-0.503705	NA	-0.031271	NA
ENSG00000075539	FRYL	-0.0149935	0.971931	0.122911	0.815163
ENSG00000075568	TMEM131	-0.0687689	0.770988	-0.280474	0.0222298
ENSG00000075618	FSCN1	-0.263283	0.223825	0.0127269	0.994293
ENSG00000075624	ACTB	-0.309382	0.150845	-0.0303362	0.985063
ENSG00000075643	MOCOS	-0.215108	0.336669	-0.420129	0.00522002
ENSG00000075651	PLD1	-0.163851	0.881849	-0.573797	0.526053
ENSG00000075702	WDR62	-0.125539	0.524574	0.000307536	0.999942
ENSG00000075711	DLG1	-0.249771	0.278108	-0.166986	0.667291
ENSG00000075785	RAB7A	0.0799661	0.622414	-0.0035488	0.999942
ENSG00000075790	BCAP29	0.080293	0.576	0.0819127	0.694114
ENSG00000075826	SEC31B	-0.404545	NA	-0.76675	0.249504
ENSG00000075856	SART3	0.185501	0.451047	-0.0347848	0.978121
ENSG00000075914	EXOSC7	0.192149	0.466838	0.623749	1.14362e-05
ENSG00000075945	KIFAP3	0.044604	0.906509	-0.0445434	0.969414
ENSG00000075975	MKRN2	0.0371522	0.84742	0.0109923	0.990828
ENSG00000076003	MCM6	0.00369966	0.988461	-0.0979153	0.506815
ENSG00000076043	REXO2	0.0446787	0.770747	-0.00583227	0.994293
ENSG00000076053	RBM7	0.136388	0.37206	-0.0936291	0.734719
ENSG00000076067	RBMS2	-0.0797003	0.723422	-0.00972204	0.99413
ENSG00000076108	BAZ2A	0.0339962	0.951274	-0.132005	0.872553
ENSG00000076201	PTPN23	-0.18253	0.553981	-0.067114	0.952297
ENSG00000076242	MLH1	0.0409491	0.908186	0.00816553	0.996101
ENSG00000076248	UNG	-0.0149525	0.955069	-0.0863433	0.757187
ENSG00000076258	FMO4	0.714133	NA	0.691812	NA
ENSG00000076321	KLHL20	0.143433	0.601221	-0.0495042	0.964659
ENSG00000076344	RGS11	0.0968432	NA	0.643872	NA
ENSG00000076351	SLC46A1	0.127424	0.814408	-0.0429625	0.985063
ENSG00000076356	PLXNA2	0.189288	0.465297	-0.0367932	0.978121
ENSG00000076382	SPAG5	0.0256544	0.944976	0.101488	0.836718
ENSG00000076513	ANKRD13A	-0.0185297	0.89371	0.0363945	0.878293
ENSG00000076554	TPD52	0.344399	0.00405754	0.537041	7.9645e-08
ENSG00000076555	ACACB	-0.606592	NA	1.0888	NA
ENSG00000076604	TRAF4	-0.051532	0.869557	0.00700008	0.996436
ENSG00000076641	PAG1	0.530703	0.423604	-0.0899765	0.980516
ENSG00000076650	GPATCH1	-0.0223664	0.965734	0.0154249	0.994293
ENSG00000076662	ICAM3	-0.129147	0.785304	-0.178929	0.813673
ENSG00000076685	NT5C2	0.0825839	0.593736	0.0662508	0.829062
ENSG00000076706	AP002956.1	-0.386864	0.00654595	-0.35196	0.0184494
ENSG00000076716	GPC4	-0.292734	0.324335	-0.467344	0.0394027
ENSG00000076770	MBNL3	0.0301752	0.965734	0.135586	0.916546
ENSG00000076826	CAMSAP3	-1.37372	0.042181	-0.0620168	0.994084
ENSG00000076864	RAP1GAP	0.239496	NA	0.0851492	NA
ENSG00000076924	XAB2	-0.245721	0.368056	-0.0716251	0.943972
ENSG00000076928	ARHGEF1	-0.082603	0.83838	-0.024402	0.990114
ENSG00000076944	STXBP2	0.163751	0.480846	0.0282231	0.983282
ENSG00000076984	MAP2K7	-0.231692	0.326252	0.0266706	0.985063
ENSG00000077044	DGKD	0.0102057	0.98457	0.0118637	0.99606
ENSG00000077097	TOP2B	0.0813338	0.624234	-0.0317764	0.958302
ENSG00000077147	TM9SF3	-0.0505927	0.794386	-0.0259143	0.969985
ENSG00000077150	NFKB2	-0.0364304	0.927167	0.0518191	0.957828
ENSG00000077152	UBE2T	0.100287	0.637499	-0.0314149	0.972248
ENSG00000077157	PPP1R12B	-0.957067	0.175529	-0.645558	0.547984
ENSG00000077232	DNAJC10	-0.0821828	0.59409	-0.137204	0.313333
ENSG00000077235	GTF3C1	-0.175985	0.506622	-0.0172053	0.994084
ENSG00000077238	IL4R	-0.0512424	0.894264	0.12636	0.815163
ENSG00000077254	USP33	0.15204	0.531571	-0.00443366	0.999942
ENSG00000077274	CAPN6	0.0947902	NA	0.368328	NA
ENSG00000077312	SNRPA	-0.00463825	0.9951	-0.242385	0.579435
ENSG00000077348	EXOSC5	-0.124812	0.704322	0.0340084	0.983108
ENSG00000077380	DYNC1I2	0.0348638	0.83774	-0.0609424	0.813673
ENSG00000077454	LRCH4	-0.242836	0.408242	0.00645631	0.999942
ENSG00000077458	FAM76B	-0.0270537	0.969627	0.0257992	0.994084
ENSG00000077463	AC016586.1	-0.064983	0.948886	0.0470838	0.990828
ENSG00000077514	POLD3	0.029019	0.943939	-0.140407	0.744395
ENSG00000077549	CAPZB	0.089613	0.610413	0.0217117	0.978121
ENSG00000077585	GPR137B	0.177307	0.466322	-0.155644	0.672727
ENSG00000077684	JADE1	-0.0243302	0.922721	-0.0821995	0.779432
ENSG00000077713	SLC25A43	0.0561382	0.812692	0.0318335	0.969414
ENSG00000077721	UBE2A	-0.119515	0.467471	0.0104393	0.994084
ENSG00000077782	FGFR1	0.0865507	0.696055	-0.0474769	0.942626
ENSG00000077942	FBLN1	-0.399534	1.55651e-19	-0.29736	9.14924e-11
ENSG00000078018	MAP2	0.235952	0.408242	0.281035	0.336268
ENSG00000078043	PIAS2	-0.150655	0.694697	-0.0798919	0.944078
ENSG00000078053	AMPH	-0.900802	NA	-0.843002	0.121676
ENSG00000078061	ARAF	-0.0604475	0.85084	0.0385117	0.971931
ENSG00000078070	MCCC1	0.233012	0.260527	0.163548	0.613937
ENSG00000078098	FAP	-0.312367	0.0162801	-0.281318	0.0401056
ENSG00000078114	NEBL	0.128941	0.841951	0.300724	0.65951
ENSG00000078124	ACER3	0.0806029	0.89446	0.00993377	0.999942
ENSG00000078140	UBE2K	-0.0490783	0.750834	0.0106123	0.990114
ENSG00000078142	PIK3C3	0.0959572	0.857765	0.222599	0.722576
ENSG00000078177	N4BP2	-0.117548	0.75298	0.0260399	0.989913
ENSG00000078237	TIGAR	0.0715957	0.831694	-0.146084	0.716533
ENSG00000078246	TULP3	0.0468424	0.837623	-0.0578985	0.909757
ENSG00000078269	SYNJ2	0.0705716	0.651949	0.149904	0.198246
ENSG00000078304	PPP2R5C	0.123243	0.437483	0.107308	0.639381
ENSG00000078319	PMS2P1	0.0707794	0.857765	-0.0164337	0.994084
ENSG00000078369	GNB1	-0.0444222	0.831896	-0.0342183	0.956309
ENSG00000078399	HOXA9	0.340455	0.505437	0.231168	0.831335
ENSG00000078401	EDN1	0.197462	0.42588	0.161098	0.676288
ENSG00000078403	MLLT10	-0.0277831	0.979625	0.394382	0.672727
ENSG00000078487	ZCWPW1	0.369519	NA	0.321973	0.782338
ENSG00000078618	NRDC	0.0437488	0.69065	-0.146609	0.0161042
ENSG00000078668	VDAC3	0.121321	0.207793	-0.0223926	0.965066
ENSG00000078674	PCM1	-0.131741	0.350998	0.014129	0.988276
ENSG00000078687	TNRC6C	-0.216425	0.730922	-0.223231	0.850411
ENSG00000078699	CBFA2T2	-0.120834	0.742285	-0.0548445	0.966606
ENSG00000078747	ITCH	0.0207879	0.927809	0.136563	0.300822
ENSG00000078804	TP53INP2	0.0537279	0.882301	0.0771861	0.924282
ENSG00000078808	SDF4	-0.325953	3.16656e-07	-0.262495	8.6439e-05
ENSG00000078902	TOLLIP	-0.235513	0.570157	-0.054785	0.978121
ENSG00000078967	UBE2D4	-0.112352	0.704322	-0.133284	0.766934
ENSG00000079134	THOC1	0.161539	0.511614	0.0979416	0.871193
ENSG00000079150	FKBP7	0.159975	0.821074	-0.152619	0.935935
ENSG00000079156	OSBPL6	-0.182834	0.719075	-0.393829	0.34394
ENSG00000079215	SLC1A3	-0.15664	0.754438	0.316398	0.502712
ENSG00000079246	XRCC5	0.0752801	0.391525	-0.0183586	0.96373
ENSG00000079257	LXN	0.16139	0.775079	0.103497	0.947026
ENSG00000079263	SP140	-0.197353	NA	-0.0213768	0.995808
ENSG00000079277	MKNK1	0.0618754	0.882141	0.0146822	0.99413
ENSG00000079308	TNS1	-0.12106	0.78719	-0.0978665	0.935935
ENSG00000079313	REXO1	-0.333786	0.208523	-0.0667079	0.958302
ENSG00000079332	SAR1A	0.0826884	0.541488	0.0531565	0.870289
ENSG00000079335	CDC14A	-0.107956	0.794386	-0.267518	0.455913
ENSG00000079337	RAPGEF3	-0.0598534	0.938975	0.417637	0.374123
ENSG00000079385	CEACAM1	-0.657346	NA	-0.34232	0.928823
ENSG00000079387	SENP1	-0.153464	0.635122	-0.119088	0.865458
ENSG00000079432	CIC	-0.518666	0.154369	0.00735607	0.999942
ENSG00000079435	LIPE	0.137796	0.848254	0.089947	0.969985
ENSG00000079459	FDFT1	0.0733162	0.537704	0.0563866	0.813673
ENSG00000079462	PAFAH1B3	-0.0490747	0.88578	-0.0420408	0.968581
ENSG00000079482	OPHN1	0.116099	0.629888	0.0533363	0.944078
ENSG00000079616	KIF22	0.0535719	0.870155	0.0482731	0.958394
ENSG00000079691	CARMIL1	0.0625538	0.831694	0.16489	0.524726
ENSG00000079739	PGM1	0.0629878	0.572242	0.045353	0.850411
ENSG00000079785	DDX1	0.0734354	0.557631	0.0352822	0.932712
ENSG00000079805	DNM2	0.0354632	0.89359	0.0112748	0.994084
ENSG00000079819	EPB41L2	-0.00985651	0.967587	0.0143621	0.987081
ENSG00000079931	MOXD1	-0.165931	NA	-0.635223	NA
ENSG00000079950	STX7	0.220175	0.14986	0.125492	0.644512
ENSG00000079974	RABL2B	0.171744	0.625635	0.0320582	0.986134
ENSG00000079999	KEAP1	0.152253	0.532391	-0.040968	0.969985
ENSG00000080031	AC010327.1	-0.213249	NA	-0.242404	NA
ENSG00000080189	SLC35C2	-0.0520078	0.884479	-0.038721	0.97528
ENSG00000080200	CRYBG3	-0.0451045	0.903724	0.112521	0.834591
ENSG00000080298	RFX3	0.777385	NA	0.119971	0.96958
ENSG00000080345	RIF1	0.0177464	0.943621	0.012168	0.990125
ENSG00000080371	RAB21	-0.0364384	0.918612	0.0544188	0.945476
ENSG00000080493	SLC4A4	0.499383	NA	0.238176	0.945802
ENSG00000080503	SMARCA2	-0.793499	0.0145181	0.116626	0.947099
ENSG00000080546	SESN1	-0.00995844	0.985331	-0.264911	0.356518
ENSG00000080561	MID2	-0.0521731	0.941327	0.066043	0.97528
ENSG00000080573	COL5A3	-1.84414	NA	-1.44653	NA
ENSG00000080603	SRCAP	-0.123224	0.688145	-0.0471514	0.969414
ENSG00000080608	PUM3	0.0417942	0.932198	-0.106933	0.897986
ENSG00000080802	CNOT4	-0.0776274	0.765343	-0.0625895	0.928283
ENSG00000080815	PSEN1	0.143512	0.495363	0.0638484	0.926608
ENSG00000080819	CPOX	0.0393051	0.899446	-0.0435279	0.958394
ENSG00000080822	CLDND1	0.228528	0.180232	0.136437	0.648679
ENSG00000080823	MOK	0.133935	0.139192	-0.238138	0.000207946
ENSG00000080824	HSP90AA1	0.0473096	0.747915	-0.0158891	0.979344
ENSG00000080839	RBL1	-0.0583009	0.863616	0.0876176	0.897986
ENSG00000080845	DLGAP4	0.00677545	0.991909	0.0745573	0.943304
ENSG00000080854	IGSF9B	0.11639	NA	-0.186831	0.977504
ENSG00000080947	CROCCP3	-0.569732	NA	-0.627418	NA
ENSG00000080986	NDC80	0.18671	0.330276	0.115507	0.756156
ENSG00000081014	AP4E1	0.121181	0.664761	0.0632474	0.941544
ENSG00000081019	RSBN1	-0.0467852	0.94816	-0.0946752	0.955475
ENSG00000081026	MAGI3	0.057921	0.877937	-0.00251023	0.999942
ENSG00000081041	CXCL2	0.062345	NA	0.447498	NA
ENSG00000081052	COL4A4	-0.340099	0.00451927	-0.248691	0.0816806
ENSG00000081059	TCF7	-0.0417351	0.965734	0.0777977	0.979934
ENSG00000081087	OSTM1	0.0194403	0.965734	-0.138189	0.789884
ENSG00000081154	PCNP	0.0134472	0.973552	-0.0418208	0.969985
ENSG00000081177	EXD2	0.345094	0.150815	0.344347	0.157454
ENSG00000081181	ARG2	0.252905	NA	0.177411	0.941544
ENSG00000081307	UBA5	0.0130235	0.971952	-0.0876038	0.878182
ENSG00000081320	STK17B	0.0439161	0.888211	0.00278734	0.999942
ENSG00000081377	CDC14B	-0.0489274	0.86346	0.00485164	0.999942
ENSG00000081386	ZNF510	-0.382801	0.228669	-0.156367	0.862328
ENSG00000081665	ZNF506	-0.0688864	0.937195	-0.209526	0.872538
ENSG00000081692	JMJD4	0.0566901	0.861551	0.0511978	0.955475
ENSG00000081721	DUSP12	0.0127841	0.973552	0.0857488	0.889868
ENSG00000081760	AACS	-0.0442211	0.821949	-0.0180876	0.983108
ENSG00000081791	DELE1	-0.0651532	0.738091	-0.00335245	0.999942
ENSG00000081803	CADPS2	0.302712	NA	0.158131	0.925431
ENSG00000081842	PCDHA6	0.192538	NA	0.351831	NA
ENSG00000081870	HSPB11	0.138909	0.391525	0.00794496	0.994293
ENSG00000081913	PHLPP1	0.102898	0.83346	-0.0209485	0.994084
ENSG00000081923	ATP8B1	0.0371461	0.949024	-0.101294	0.932712
ENSG00000082014	SMARCD3	-0.1171	0.898436	-0.380251	0.682211
ENSG00000082068	WDR70	0.0188462	0.965734	-0.0371566	0.978121
ENSG00000082074	FYB1	-0.383304	NA	0.382418	NA
ENSG00000082126	MPP4	-0.424866	NA	-0.477683	0.63033
ENSG00000082146	STRADB	0.208191	0.71988	0.0826388	0.969985
ENSG00000082153	BZW1	0.11392	0.260689	0.112497	0.315607
ENSG00000082212	ME2	0.11713	0.316867	0.0449436	0.908882
ENSG00000082213	C5orf22	0.127222	0.632484	-0.184569	0.515652
ENSG00000082258	CCNT2	-0.00172651	0.998617	-0.0379578	0.97528
ENSG00000082269	FAM135A	-0.01778	0.972188	0.394296	0.0797681
ENSG00000082438	COBLL1	0.0515876	0.863231	-0.0771964	0.899543
ENSG00000082458	DLG3	-0.141197	0.802073	0.0477881	0.985063
ENSG00000082482	KCNK2	-0.370652	NA	-0.655943	0.515652
ENSG00000082497	SERTAD4	0.0204606	0.971512	0.217549	0.663548
ENSG00000082512	TRAF5	-0.0847163	0.846065	-0.109619	0.909757
ENSG00000082515	MRPL22	0.15111	0.50752	0.00735929	0.996101
ENSG00000082516	GEMIN5	0.206995	0.275255	-0.061699	0.935935
ENSG00000082641	NFE2L1	-0.353014	0.00145088	-0.368944	0.000546512
ENSG00000082701	GSK3B	-0.0232889	0.916929	0.0637381	0.836718
ENSG00000082781	ITGB5	-0.281978	0.000321808	-0.163915	0.125056
ENSG00000082805	ERC1	-0.668055	0.423604	-0.444975	0.789828
ENSG00000082898	XPO1	0.0527534	0.797014	0.00192877	0.999942
ENSG00000082996	RNF13	0.228742	0.662896	0.0432136	0.987624
ENSG00000083093	PALB2	-0.12825	0.388078	-0.100469	0.65713
ENSG00000083097	DOP1A	-0.287436	0.397765	-0.107579	0.928823
ENSG00000083099	LYRM2	0.234928	0.0816421	0.0280673	0.97542
ENSG00000083123	BCKDHB	0.0240607	0.956555	0.0774067	0.931322
ENSG00000083168	KAT6A	-0.0741432	0.614068	-0.0601186	0.836718
ENSG00000083223	TUT7	0.120426	0.447742	0.0894082	0.755018
ENSG00000083290	ULK2	-0.517984	0.00915714	-0.600327	0.000903147
ENSG00000083307	GRHL2	-1.02125	0.00121892	-0.0421739	0.990828
ENSG00000083312	TNPO1	-0.0760528	0.721778	-0.0818599	0.829062
ENSG00000083444	PLOD1	-0.486058	1.32599e-14	-0.414144	1.11694e-10
ENSG00000083457	ITGAE	0.0242329	0.965734	0.0366654	0.985063
ENSG00000083520	DIS3	0.0818259	0.452809	-0.00956531	0.989913
ENSG00000083535	PIBF1	0.300928	0.557142	0.0655299	0.979344
ENSG00000083544	TDRD3	-0.0176571	0.966665	-0.0585707	0.951176
ENSG00000083635	NUFIP1	-0.0786963	0.742815	-0.116781	0.697711
ENSG00000083642	PDS5B	0.0395864	0.902433	0.0130192	0.994084
ENSG00000083720	OXCT1	0.33824	0.453211	-0.110799	0.945246
ENSG00000083750	RRAGB	0.804477	0.310245	0.184372	0.958945
ENSG00000083799	CYLD	0.0575876	0.831616	0.0135562	0.993567
ENSG00000083807	SLC27A5	-0.0101929	0.991399	0.161118	0.872538
ENSG00000083812	ZNF324	-0.0759133	0.86229	0.00540053	0.999942
ENSG00000083814	ZNF671	0.418118	NA	0.215695	NA
ENSG00000083817	ZNF416	0.155856	0.774595	0.12093	0.935935
ENSG00000083828	ZNF586	-0.0378805	0.954602	-0.0658234	0.972045
ENSG00000083838	ZNF446	-0.37795	0.193635	0.0274984	0.990114
ENSG00000083844	ZNF264	-0.0637555	0.829002	0.0109178	0.994293
ENSG00000083845	RPS5	-0.0579877	0.743719	0.00437622	0.996559
ENSG00000083857	FAT1	-0.246219	0.750834	-0.181265	0.933364
ENSG00000083896	YTHDC1	0.00934099	0.965734	-0.00850896	0.994084
ENSG00000083937	CHMP2B	-0.00380043	0.992386	0.0624634	0.92124
ENSG00000084070	SMAP2	0.074049	0.749877	0.0859406	0.833355
ENSG00000084072	PPIE	0.0418459	0.895364	0.0388304	0.968726
ENSG00000084073	ZMPSTE24	0.118035	0.364369	0.0665201	0.818361
ENSG00000084090	STARD7	-0.01827	0.901402	0.0787758	0.488156
ENSG00000084092	NOA1	-0.07273	0.751778	0.0705843	0.881799
ENSG00000084093	REST	-0.276025	0.347271	-0.00193151	0.999942
ENSG00000084112	SSH1	-0.368094	0.250096	-0.160971	0.850588
ENSG00000084207	GSTP1	0.0470626	0.807042	0.116344	0.493194
ENSG00000084234	APLP2	-0.238437	0.138875	-0.15299	0.537598
ENSG00000084444	FAM234B	-0.430634	0.01786	-0.412595	0.0230923
ENSG00000084463	WBP11	0.0157089	0.944684	0.0190929	0.978121
ENSG00000084623	EIF3I	0.0351678	0.820721	-0.00656854	0.994084
ENSG00000084636	COL16A1	-0.756122	NA	-0.796568	NA
ENSG00000084652	TXLNA	-0.0136525	0.938821	0.014417	0.978121
ENSG00000084676	NCOA1	0.0400756	0.899097	-0.0574611	0.937992
ENSG00000084693	AGBL5	-0.0272785	0.937972	0.0730568	0.905369
ENSG00000084710	EFR3B	-0.578619	NA	-0.201386	NA
ENSG00000084731	KIF3C	0.461936	0.595801	0.24669	0.926988
ENSG00000084733	RAB10	0.0267618	0.920429	-0.0907211	0.763605
ENSG00000084754	HADHA	0.0287357	0.807042	-0.0199265	0.955345
ENSG00000084764	MAPRE3	0.0138619	0.987059	0.110603	0.941544
ENSG00000084774	CAD	-0.131795	0.613086	-0.19114	0.480756
ENSG00000085063	CD59	0.190007	1.21145e-06	0.103091	0.0465776
ENSG00000085117	CD82	-0.413813	0.0201512	-0.256547	0.319372
ENSG00000085185	BCORL1	-0.0868532	0.927809	-0.131122	0.954103
ENSG00000085224	ATRX	-0.0632828	0.888211	0.00417037	0.999942
ENSG00000085231	AK6	-0.00430358	0.993604	-0.177135	0.58999
ENSG00000085274	MYNN	0.157039	0.380004	-0.0554745	0.932712
ENSG00000085276	MECOM	0.294616	0.44039	0.326066	0.457112
ENSG00000085365	SCAMP1	0.143925	0.150815	-0.0699878	0.748248
ENSG00000085377	PREP	0.131934	0.342115	0.103181	0.618563
ENSG00000085382	HACE1	-0.0792034	0.846065	-0.161159	0.760799
ENSG00000085415	SEH1L	0.0538423	0.774595	-0.0727633	0.806879
ENSG00000085433	WDR47	0.0583208	0.807042	0.0197766	0.985063
ENSG00000085449	WDFY1	0.0985493	0.714168	0.0657863	0.932712
ENSG00000085491	SLC25A24	0.0816557	0.342115	0.0685259	0.560193
ENSG00000085511	MAP3K4	0.235361	0.438323	0.312642	0.274847
ENSG00000085552	IGSF9	-0.483012	0.120206	0.181356	0.828453
ENSG00000085644	ZNF213	-0.213523	0.664005	0.0995352	0.947026
ENSG00000085662	AKR1B1	0.0268121	0.888211	0.2639	0.000289566
ENSG00000085719	CPNE3	-0.0560854	0.831943	0.0560847	0.935283
ENSG00000085721	RRN3	0.0595797	0.699382	0.139044	0.213517
ENSG00000085733	CTTN	0.00107951	0.99887	-0.0629374	0.890509
ENSG00000085760	MTIF2	0.14738	0.704262	0.028071	0.989913
ENSG00000085788	DDHD2	0.0529115	0.837192	-0.0341091	0.969414
ENSG00000085832	EPS15	-0.0955017	0.56942	-0.0215337	0.978121
ENSG00000085840	ORC1	-0.0448286	0.868116	-0.00268763	0.999942
ENSG00000085871	MGST2	0.168582	0.623262	0.104069	0.911739
ENSG00000085872	CHERP	-0.237012	0.321739	-0.0900382	0.911498
ENSG00000085978	ATG16L1	0.0449151	0.905748	0.108536	0.850411
ENSG00000085982	USP40	-0.0322571	0.941327	-0.077603	0.932712
ENSG00000085998	POMGNT1	-0.0756248	0.857984	-0.1809	0.706942
ENSG00000085999	RAD54L	-0.391644	0.0129555	-0.237123	0.30332
ENSG00000086015	MAST2	-0.070097	0.627138	-0.0118153	0.988662
ENSG00000086061	DNAJA1	0.0300111	0.832637	-0.0642726	0.686959
ENSG00000086062	B4GALT1	-0.380746	1.3269e-22	-0.206342	1.37395e-06
ENSG00000086065	CHMP5	0.213958	0.116588	0.028206	0.974387
ENSG00000086102	NFX1	-0.0341127	0.838087	-0.0933133	0.526745
ENSG00000086189	DIMT1	0.0617225	0.74937	0.0616109	0.87599
ENSG00000086200	IPO11	-0.0641566	0.823368	0.0212455	0.986416
ENSG00000086232	EIF2AK1	0.103277	0.573299	0.0467825	0.937992
ENSG00000086289	EPDR1	-0.0653321	0.667218	-0.159943	0.117522
ENSG00000086300	SNX10	-0.0193123	0.969627	0.222775	0.574076
ENSG00000086475	SEPHS1	0.153476	0.214639	0.0695161	0.823657
ENSG00000086504	MRPL28	-0.173152	0.527873	-0.0782173	0.932712
ENSG00000086544	ITPKC	-0.0702518	0.758091	0.0121298	0.994084
ENSG00000086589	RBM22	0.044404	0.847076	0.0449911	0.937992
ENSG00000086598	TMED2	-0.0935595	0.213512	-0.0634306	0.588218
ENSG00000086619	ERO1B	0.0385547	0.980018	0.182404	0.960862
ENSG00000086666	ZFAND6	0.0605025	0.888211	0.00118733	0.999942
ENSG00000086696	HSD17B2	0.374668	NA	0.483124	NA
ENSG00000086712	TXLNG	0.0597505	0.699382	0.0814841	0.676397
ENSG00000086730	LAT2	-0.9813	NA	-0.152562	NA
ENSG00000086758	HUWE1	-0.0428392	0.93907	0.0205918	0.994084
ENSG00000086827	ZW10	0.0183036	0.956205	-0.0165162	0.990114
ENSG00000086848	ALG9	0.0908735	0.824683	0.201186	0.637098
ENSG00000087008	ACOX3	0.022004	0.974208	0.109506	0.937992
ENSG00000087053	MTMR2	0.120881	0.484632	0.0737179	0.851552
ENSG00000087074	PPP1R15A	0.21467	0.0694432	0.29531	0.00189908
ENSG00000087077	TRIP6	-0.126708	0.538798	0.00422281	0.999942
ENSG00000087085	ACHE	-0.372566	NA	-0.944259	NA
ENSG00000087086	FTL	-0.0235063	0.845333	-0.146943	0.00698629
ENSG00000087087	SRRT	0.0701024	0.844504	0.107689	0.863615
ENSG00000087088	BAX	0.144976	0.251848	0.062774	0.851079
ENSG00000087095	NLK	0.148787	0.787214	-0.0215728	0.994293
ENSG00000087111	PIGS	-0.293319	0.0912163	-0.200507	0.418865
ENSG00000087128	TMPRSS11E	-0.103359	NA	-0.00991484	NA
ENSG00000087152	ATXN7L3	-0.219168	0.532592	-0.150117	0.849347
ENSG00000087157	PGS1	-0.172262	0.747915	-0.227676	0.777459
ENSG00000087191	PSMC5	0.0814719	0.758953	-0.0333614	0.97528
ENSG00000087206	UIMC1	0.158843	0.705198	0.277557	0.505082
ENSG00000087245	MMP2	-0.600239	NA	-0.440444	NA
ENSG00000087253	LPCAT2	0.106517	0.682119	0.284473	0.0845462
ENSG00000087258	GNAO1	-1.86715	NA	-0.311814	NA
ENSG00000087263	OGFOD1	-0.0179589	0.93775	-0.0820141	0.701985
ENSG00000087266	SH3BP2	-0.14612	0.629826	-0.0716001	0.938868
ENSG00000087269	NOP14	-0.0679748	0.644679	-0.108667	0.462367
ENSG00000087274	ADD1	0.127619	0.541488	-0.00462392	0.999942
ENSG00000087299	L2HGDH	-0.233351	0.334035	-0.121644	0.831486
ENSG00000087301	TXNDC16	-0.14878	0.819829	0.0398351	0.990114
ENSG00000087302	RTRAF	0.014703	0.949524	-0.0623367	0.836718
ENSG00000087303	NID2	-0.138624	0.778181	-0.250624	0.64687
ENSG00000087338	GMCL1	0.0134018	0.978157	0.0180081	0.994084
ENSG00000087365	SF3B2	0.0808336	0.531571	-0.0136984	0.985063
ENSG00000087448	KLHL42	-0.0898928	0.591912	-0.116346	0.538003
ENSG00000087460	GNAS	0.00123821	0.995367	0.100127	0.238906
ENSG00000087470	DNM1L	0.136071	0.629888	-0.0016286	0.999942
ENSG00000087494	PTHLH	-0.239429	NA	0.115552	NA
ENSG00000087495	PHACTR3	0.0947642	0.596396	0.33358	0.000288571
ENSG00000087502	ERGIC2	-0.104837	0.467471	-0.204483	0.0417019
ENSG00000087510	TFAP2C	-0.0853012	0.714011	0.045579	0.945802
ENSG00000087586	AURKA	0.16643	0.0267292	0.290251	4.50157e-07
ENSG00000087842	PIR	-0.040365	0.96144	-0.112381	0.947026
ENSG00000087884	AAMDC	0.199027	0.675379	0.136299	0.91525
ENSG00000087903	RFX2	0.0630616	0.943609	0.147056	0.937971
ENSG00000087995	METTL2A	-0.128966	0.6784	-0.0576722	0.957828
ENSG00000088035	ALG6	0.187524	0.356147	0.204729	0.341906
ENSG00000088038	CNOT3	-0.0280732	0.919891	-0.22846	0.0744859
ENSG00000088179	PTPN4	0.00453909	0.996141	-0.0994175	0.940467
ENSG00000088205	DDX18	0.0526232	0.806381	0.0282702	0.969985
ENSG00000088247	KHSRP	-0.142473	0.319294	0.0167199	0.985063
ENSG00000088256	GNA11	0.0343464	0.867128	0.0365308	0.942626
ENSG00000088280	ASAP3	-0.0986437	0.683441	-0.0214541	0.985063
ENSG00000088298	EDEM2	-0.0563238	0.795548	-0.0293429	0.96958
ENSG00000088305	DNMT3B	-0.177881	0.626552	0.0729284	0.952611
ENSG00000088325	TPX2	0.0922107	0.221724	0.212415	8.8077e-06
ENSG00000088340	FER1L4	0.09323	0.907504	-0.219695	0.855428
ENSG00000088356	PDRG1	-0.0055842	0.989207	0.123195	0.685346
ENSG00000088367	EPB41L1	-0.278145	0.806588	-0.231024	0.937992
ENSG00000088387	DOCK9	0.0817152	0.918322	-0.229538	0.834591
ENSG00000088448	ANKRD10	0.550828	0.467471	0.0785364	0.985063
ENSG00000088451	TGDS	0.0658766	0.878561	-0.158284	0.777695
ENSG00000088538	DOCK3	0.226825	NA	-0.0684455	NA
ENSG00000088543	C3orf18	0.036457	0.969592	-0.217244	0.893874
ENSG00000088682	COQ9	-0.0253982	0.968553	-0.0563808	0.978121
ENSG00000088726	TMEM40	0.189539	0.205467	0.227177	0.0902506
ENSG00000088727	KIF9	0.0747702	NA	0.36709	0.65376
ENSG00000088756	ARHGAP28	-0.53318	NA	-0.518348	0.583673
ENSG00000088766	CRLS1	0.175861	0.448794	0.133382	0.744071
ENSG00000088808	PPP1R13B	-0.0138114	0.991399	0.309546	0.755018
ENSG00000088812	ATRN	-0.272428	1.15089e-06	-0.139787	0.0677473
ENSG00000088826	SMOX	-1.21634	0.427367	-0.396449	0.943396
ENSG00000088832	FKBP1A	-0.0461913	0.547615	-0.0145401	0.964659
ENSG00000088833	NSFL1C	0.0509113	0.748377	0.0479063	0.889868
ENSG00000088836	SLC4A11	0.0519712	0.954193	-0.327698	0.696154
ENSG00000088854	C20orf194	0.0425386	0.853756	0.126846	0.520165
ENSG00000088876	ZNF343	0.0446889	0.915677	-0.169419	0.674156
ENSG00000088888	MAVS	-0.00416024	0.980741	0.088789	0.380756
ENSG00000088899	LZTS3	-0.084579	0.854522	-0.0391319	0.985063
ENSG00000088930	XRN2	0.0597458	0.520192	0.0528871	0.720304
ENSG00000088970	KIZ	-0.0695792	0.895364	-0.100197	0.935935
ENSG00000088986	DYNLL1	0.108364	0.316344	0.00737299	0.994084
ENSG00000089006	SNX5	0.119549	0.246761	0.134091	0.180267
ENSG00000089009	AC004086.1	-0.00183878	0.992386	-0.074157	0.537033
ENSG00000089022	MAPKAPK5	-0.0889017	0.675573	-0.0932701	0.792739
ENSG00000089048	ESF1	0.0290069	0.895364	0.0719187	0.816391
ENSG00000089050	RBBP9	-0.0252292	0.935097	-0.0466247	0.943304
ENSG00000089053	ANAPC5	-0.119332	0.497195	-0.160777	0.355203
ENSG00000089057	SLC23A2	0.016195	0.952024	0.275123	0.00408495
ENSG00000089060	SLC8B1	-0.147426	0.674412	0.136491	0.835872
ENSG00000089063	TMEM230	0.0883675	0.419095	0.0876753	0.515291
ENSG00000089091	DZANK1	0.256661	NA	0.1862	0.932712
ENSG00000089094	KDM2B	0.0656872	0.817603	0.0992088	0.823654
ENSG00000089123	TASP1	0.132568	0.74937	0.128864	0.881799
ENSG00000089154	GCN1	0.152393	0.520374	-0.0532412	0.950922
ENSG00000089157	RPLP0	0.000353228	0.999236	-0.126383	0.488899
ENSG00000089159	PXN	-0.0719568	0.620076	0.107496	0.470291
ENSG00000089177	KIF16B	-0.0169031	0.969044	0.0263485	0.987039
ENSG00000089195	TRMT6	0.094018	0.571285	0.0964837	0.681796
ENSG00000089199	CHGB	0.237003	NA	-0.115067	NA
ENSG00000089220	PEBP1	0.0682612	0.496366	0.0718578	0.566061
ENSG00000089234	BRAP	-0.00186561	0.997623	0.00580428	0.99703
ENSG00000089248	ERP29	0.109991	0.702618	0.0952569	0.877525
ENSG00000089280	FUS	0.0448931	0.821949	-0.0479207	0.918625
ENSG00000089289	IGBP1	0.174341	0.512899	0.0532173	0.962244
ENSG00000089327	FXYD5	0.0551261	0.79446	0.0309727	0.966239
ENSG00000089335	ZNF302	0.1755	0.559954	0.138885	0.814221
ENSG00000089351	GRAMD1A	0.0460539	0.88578	0.173887	0.487292
ENSG00000089356	FXYD3	0.241602	0.14073	0.941047	5.88509e-23
ENSG00000089486	CDIP1	-0.315341	0.478864	-0.0565512	0.981596
ENSG00000089505	CMTM1	-0.490952	NA	-0.368717	NA
ENSG00000089597	GANAB	-0.14592	0.0129555	-0.20953	1.7652e-05
ENSG00000089639	GMIP	0.0966013	0.902433	0.0403201	0.990834
ENSG00000089682	RBM41	-0.2144	0.814628	-0.325904	0.818361
ENSG00000089685	BIRC5	0.0141404	0.946432	0.144532	0.157454
ENSG00000089693	MLF2	0.073801	0.666903	0.0730715	0.81187
ENSG00000089723	OTUB2	0.0957474	0.884975	0.143195	0.92124
ENSG00000089737	DDX24	0.0661941	0.539163	0.027986	0.938345
ENSG00000089775	ZBTB25	0.0967557	0.876238	0.246929	0.729548
ENSG00000089818	NECAP1	0.150459	0.506398	0.0776096	0.90675
ENSG00000089876	DHX32	0.100449	0.584959	0.13224	0.515291
ENSG00000089902	RCOR1	-0.106997	0.938975	-0.365379	0.848621
ENSG00000089916	GPATCH2L	0.0672647	0.871576	0.111642	0.882646
ENSG00000090006	LTBP4	-0.671192	0.0795231	-0.988778	0.00090044
ENSG00000090013	BLVRB	-0.0396091	0.894264	-0.0283364	0.978121
ENSG00000090020	SLC9A1	0.112988	0.775079	-0.000371527	0.999942
ENSG00000090054	SPTLC1	0.180748	0.0150082	0.111581	0.299161
ENSG00000090060	PAPOLA	0.0137763	0.961697	0.0108936	0.994084
ENSG00000090061	CCNK	0.0203037	0.992052	-0.429829	0.836049
ENSG00000090097	PCBP4	-0.229172	0.138907	-0.0777296	0.872816
ENSG00000090238	YPEL3	-0.644388	NA	-0.0668597	0.985063
ENSG00000090263	MRPS33	0.226565	0.210599	0.0649975	0.93031
ENSG00000090266	NDUFB2	0.0106124	0.965273	0.0821414	0.722274
ENSG00000090273	NUDC	-0.092984	0.441142	-0.0532438	0.850588
ENSG00000090316	MAEA	-0.141151	0.467756	0.0287767	0.978121
ENSG00000090339	ICAM1	-0.989187	0.00113855	-0.82839	0.0116695
ENSG00000090372	STRN4	-0.114888	0.612777	0.0141026	0.993327
ENSG00000090432	MUL1	0.169535	0.123987	0.118773	0.453512
ENSG00000090447	TFAP4	-0.563791	0.0450691	-0.502178	0.0902506
ENSG00000090470	PDCD7	0.313812	0.673181	-0.123184	0.965732
ENSG00000090487	SPG21	0.0647131	0.77315	0.0678436	0.881799
ENSG00000090520	DNAJB11	-0.0880025	0.522329	-0.121585	0.372633
ENSG00000090530	P3H2	-0.214913	0.270703	0.129502	0.719952
ENSG00000090554	FLT3LG	-0.538885	NA	-0.344718	NA
ENSG00000090565	RAB11FIP3	-0.363306	0.497104	-0.120015	0.952557
ENSG00000090581	GNPTG	-0.0337694	0.944684	0.0258617	0.989391
ENSG00000090612	ZNF268	-0.0293323	0.933722	0.0525871	0.943304
ENSG00000090615	GOLGA3	-0.269254	0.191739	-0.197341	0.505013
ENSG00000090621	PABPC4	0.358149	0.0468223	-0.0347383	0.978121
ENSG00000090674	MCOLN1	-0.111898	0.83609	-0.133571	0.912826
ENSG00000090686	USP48	0.206194	0.0190054	0.0145989	0.985063
ENSG00000090776	EFNB1	-0.0335838	0.930313	0.237272	0.249286
ENSG00000090857	PDPR	-0.0898804	0.668035	-0.0652461	0.902427
ENSG00000090861	AARS	-0.0589828	0.541619	0.0189275	0.962244
ENSG00000090863	GLG1	-0.460777	6.22593e-05	-0.320436	0.0191949
ENSG00000090889	KIF4A	0.183243	0.0496213	0.241774	0.00173679
ENSG00000090905	TNRC6A	-0.152098	0.711295	-0.200497	0.719952
ENSG00000090924	PLEKHG2	-0.481176	0.820481	-1.24585	0.501862
ENSG00000090932	DLL3	0.0596683	NA	0.179076	NA
ENSG00000090971	NAT14	0.18315	0.743778	0.14967	0.915514
ENSG00000090975	PITPNM2	-0.177922	0.674801	0.17104	0.825234
ENSG00000090989	EXOC1	0.149948	0.52895	0.0748153	0.918921
ENSG00000091009	RBM27	0.131706	0.664192	-0.00598027	0.999942
ENSG00000091039	OSBPL8	0.107581	0.506622	0.0690789	0.850411
ENSG00000091073	DTX2	-0.25598	0.522329	-0.249106	0.65692
ENSG00000091127	PUS7	0.304548	0.754438	0.634476	0.479073
ENSG00000091129	NRCAM	-0.259897	NA	-0.206904	0.971022
ENSG00000091136	LAMB1	-0.221852	0.0133648	-0.321425	1.54792e-05
ENSG00000091140	DLD	0.115939	0.342115	0.0728645	0.75699
ENSG00000091157	WDR7	-0.198449	0.789006	-0.137025	0.945802
ENSG00000091164	TXNL1	0.0217722	0.920669	-0.111864	0.476017
ENSG00000091317	CMTM6	0.147725	0.0232787	0.0851511	0.412311
ENSG00000091409	ITGA6	-0.348753	2.95718e-10	-0.111703	0.269377
ENSG00000091436	MAP3K20	0.0233581	0.872721	-0.0168529	0.971967
ENSG00000091483	FH	0.0958973	0.5743	0.0344181	0.957828
ENSG00000091490	SEL1L3	-0.277258	0.637499	0.123408	0.947026
ENSG00000091513	TF	-0.544854	NA	-0.485751	NA
ENSG00000091527	CDV3	0.0351555	0.863657	-0.0221999	0.976686
ENSG00000091542	ALKBH5	-0.184515	0.0465455	-0.117523	0.377225
ENSG00000091592	NLRP1	0.399641	0.28298	0.159562	0.889743
ENSG00000091622	PITPNM3	-0.0510341	0.879507	0.244786	0.215675
ENSG00000091640	SPAG7	-0.0507212	0.847434	0.00889417	0.994293
ENSG00000091651	ORC6	0.170208	0.408242	0.1892	0.403788
ENSG00000091732	ZC3HC1	0.299625	0.135242	0.046327	0.968581
ENSG00000091831	ESR1	0.392731	NA	3.87374	NA
ENSG00000091947	TMEM101	0.106208	0.743778	0.157322	0.698735
ENSG00000091986	CCDC80	-0.242874	0.000976506	-0.367431	7.53742e-09
ENSG00000092010	PSME1	-0.00279577	0.992383	-0.122655	0.437276
ENSG00000092020	PPP2R3C	0.158254	0.721778	-0.204935	0.750781
ENSG00000092036	HAUS4	0.122459	0.640055	0.0863954	0.894384
ENSG00000092068	SLC7A8	-0.880366	NA	0.390991	0.920775
ENSG00000092094	OSGEP	0.0658774	0.806381	0.078212	0.881799
ENSG00000092098	RNF31	-0.12245	0.760723	0.165321	0.784369
ENSG00000092108	SCFD1	0.271406	0.367503	-0.0533843	0.972045
ENSG00000092140	G2E3	0.259097	0.483016	0.208651	0.743441
ENSG00000092148	HECTD1	0.059333	0.736107	0.0183078	0.982432
ENSG00000092199	HNRNPC	0.00331528	0.991767	-0.0671896	0.818361
ENSG00000092201	SUPT16H	0.0802787	0.459392	-0.00267912	0.999942
ENSG00000092203	TOX4	0.0845436	0.743719	0.139949	0.631101
ENSG00000092208	GEMIN2	0.190755	0.652879	0.454178	0.116346
ENSG00000092295	TGM1	-0.149059	0.610413	0.150998	0.72984
ENSG00000092330	AL096870.1	0.111697	0.6784	0.0581956	0.943304
ENSG00000092421	SEMA6A	0.898168	NA	1.24384	NA
ENSG00000092439	TRPM7	0.240155	0.108027	0.277496	0.0385579
ENSG00000092445	TYRO3	-0.171078	0.458528	-0.0857994	0.894681
ENSG00000092470	WDR76	-0.146725	0.423645	-0.224284	0.138775
ENSG00000092529	CAPN3	-0.137919	NA	-0.233252	NA
ENSG00000092531	SNAP23	0.0128588	0.974901	-0.123133	0.799968
ENSG00000092621	PHGDH	0.278477	0.229418	-0.0718743	0.940003
ENSG00000092820	EZR	0.052211	0.427237	-0.0666113	0.302156
ENSG00000092841	MYL6	0.0577113	0.647218	-0.0671464	0.704293
ENSG00000092847	AGO1	-0.071448	0.784059	0.0300612	0.978121
ENSG00000092853	CLSPN	-0.0988778	0.658055	-0.109136	0.750565
ENSG00000092871	RFFL	0.0221813	0.977638	0.0987859	0.958302
ENSG00000092929	UNC13D	-0.0834439	0.878121	0.265941	0.582888
ENSG00000092931	MFSD11	0.0171687	0.981852	0.0436266	0.986115
ENSG00000092964	DPYSL2	0.0236954	0.908844	-0.00728865	0.994104
ENSG00000092969	TGFB2	-0.0169874	0.945303	-0.271769	0.00239851
ENSG00000092978	GPATCH2	0.10349	0.82573	0.386678	0.179298
ENSG00000093000	NUP50	0.0182668	0.930581	-0.0316421	0.943304
ENSG00000093009	CDC45	0.0642081	0.822097	-0.0673548	0.922432
ENSG00000093010	COMT	-0.151675	0.627623	0.0526577	0.966239
ENSG00000093100	AC016026.1	0.859887	0.0397668	0.50144	0.460845
ENSG00000093144	ECHDC1	-0.380062	0.0345712	-0.0674049	0.941544
ENSG00000093167	LRRFIP2	-0.021975	0.943718	0.0461334	0.944185
ENSG00000093183	SEC22C	0.0727692	0.800137	0.142812	0.650733
ENSG00000093217	XYLB	0.0488882	0.940499	-0.0436744	0.985063
ENSG00000094631	HDAC6	0.303928	0.360221	0.114026	0.92124
ENSG00000094661	OR1I1	-0.329739	NA	0.540134	NA
ENSG00000094804	CDC6	-0.0796877	0.590094	-0.144416	0.232769
ENSG00000094841	UPRT	0.0853483	0.863231	-0.0963213	0.937992
ENSG00000094880	CDC23	0.0740536	0.722406	0.00951542	0.994084
ENSG00000094914	AAAS	0.0660836	0.733442	0.121886	0.515291
ENSG00000094916	CBX5	0.116855	0.581432	0.0790372	0.872879
ENSG00000094975	SUCO	-0.0470952	0.78719	-0.0424769	0.924268
ENSG00000095002	MSH2	0.0299008	0.845034	0.0480002	0.850411
ENSG00000095015	MAP3K1	-0.107967	0.596146	-0.0298891	0.974387
ENSG00000095059	DHPS	0.0748987	0.793697	0.00781165	0.996101
ENSG00000095066	HOOK2	0.414199	0.673244	-0.49376	0.722673
ENSG00000095139	ARCN1	0.0683389	0.614159	-0.000102329	0.999942
ENSG00000095203	EPB41L4B	0.0455477	0.849772	0.0770323	0.843418
ENSG00000095209	TMEM38B	0.241829	0.342134	0.0138339	0.994293
ENSG00000095261	PSMD5	-0.0144297	0.981357	0.0262861	0.991416
ENSG00000095303	PTGS1	0.169332	NA	0.420286	NA
ENSG00000095319	NUP188	-0.0863464	0.748411	-0.0640596	0.932712
ENSG00000095321	CRAT	-0.109986	0.738127	0.0193518	0.992489
ENSG00000095380	NANS	0.0153645	0.932952	-0.100789	0.360806
ENSG00000095383	TBC1D2	-0.172947	0.37121	0.0548627	0.938457
ENSG00000095397	WHRN	-0.202363	NA	0.181366	NA
ENSG00000095485	CWF19L1	0.204161	0.56798	0.127648	0.887085
ENSG00000095539	SEMA4G	-0.140054	NA	0.0230776	NA
ENSG00000095564	BTAF1	0.0745632	0.559829	-0.0476663	0.878182
ENSG00000095574	IKZF5	-0.260656	0.743719	-0.417547	0.650733
ENSG00000095637	SORBS1	0.283967	NA	0.0321879	NA
ENSG00000095739	BAMBI	0.0489132	0.916148	-0.109717	0.894384
ENSG00000095752	IL11	-0.0659312	NA	-0.144326	NA
ENSG00000095787	WAC	0.0428423	0.862859	-0.0546101	0.925431
ENSG00000095794	CREM	0.332989	0.44678	-0.0270904	0.994084
ENSG00000095906	NUBP2	-0.484292	0.167613	-0.0611457	0.978121
ENSG00000095951	HIVEP1	0.230887	0.438461	0.104543	0.909757
ENSG00000096060	FKBP5	0.034311	0.784293	0.00148596	0.999942
ENSG00000096063	SRPK1	-0.0126219	0.979625	-0.0727238	0.942626
ENSG00000096070	BRPF3	0.156227	0.718256	-0.187767	0.780497
ENSG00000096080	MRPS18A	0.0772741	0.761445	0.0175782	0.989913
ENSG00000096092	TMEM14A	0.00478824	0.992386	0.0564514	0.957192
ENSG00000096093	EFHC1	-0.0826879	0.925518	-0.340624	0.680404
ENSG00000096384	HSP90AB1	0.0608448	0.471632	0.0228467	0.937992
ENSG00000096401	CDC5L	-0.0131588	0.942714	-0.0619576	0.74553
ENSG00000096433	ITPR3	-0.0758403	0.545199	0.0733229	0.695915
ENSG00000096654	ZNF184	-0.0903152	0.859662	-0.376156	0.260073
ENSG00000096696	DSP	0.0412044	0.87433	0.120891	0.631581
ENSG00000096717	SIRT1	-0.0953001	0.83838	-0.0924365	0.937992
ENSG00000096746	HNRNPH3	0.00110138	0.99887	-0.0472939	0.941544
ENSG00000096872	IFT74	0.0507049	0.934305	0.301643	0.474729
ENSG00000096968	JAK2	-0.0425538	0.958182	-0.183644	0.884514
ENSG00000097007	ABL1	-0.116217	0.606652	-0.0838071	0.870028
ENSG00000097021	ACOT7	-0.0731143	0.605786	0.0399316	0.925431
ENSG00000097033	SH3GLB1	0.0437637	0.787866	-0.0166382	0.979934
ENSG00000097046	CDC7	0.0982971	0.834409	-0.149013	0.850588
ENSG00000097096	SYDE2	0.026804	0.952024	0.00150271	0.999942
ENSG00000099194	SCD	-0.0268268	0.761821	0.0392378	0.748248
ENSG00000099203	TMED1	-0.374732	0.414195	0.00285627	0.999942
ENSG00000099204	ABLIM1	0.169666	0.28298	0.0310305	0.969985
ENSG00000099219	ERMP1	-0.118521	0.619502	0.0828856	0.881792
ENSG00000099246	RAB18	0.0982064	0.532647	-0.0138451	0.988736
ENSG00000099250	NRP1	-0.423835	6.82287e-06	-0.433828	2.74599e-06
ENSG00000099251	HSD17B7P2	-0.501031	NA	-0.414829	NA
ENSG00000099256	PRTFDC1	0.804437	NA	0.0135796	NA
ENSG00000099282	TSPAN15	0.847292	NA	1.36993	NA
ENSG00000099284	H2AFY2	0.0962632	0.694764	-0.0118246	0.994084
ENSG00000099290	WASHC2A	0.0915093	0.778047	0.146476	0.728131
ENSG00000099308	MAST3	-0.287444	0.478532	-0.255238	0.666171
ENSG00000099326	MZF1	0.131211	0.790315	0.167601	0.850258
ENSG00000099330	OCEL1	-0.63812	0.223825	-0.369969	0.707293
ENSG00000099331	MYO9B	-0.88974	0.178574	-0.908497	0.179566
ENSG00000099337	KCNK6	0.0303984	0.949681	0.115407	0.872641
ENSG00000099341	PSMD8	0.151198	0.381483	-0.030579	0.971825
ENSG00000099364	FBXL19	-0.456782	0.526592	-0.586235	0.455913
ENSG00000099377	HSD3B7	-0.303659	0.448794	-0.136449	0.912826
ENSG00000099381	SETD1A	-0.38494	0.479426	0.0891569	0.972248
ENSG00000099385	BCL7C	-0.23025	0.340046	-0.00990933	0.996101
ENSG00000099622	CIRBP	-0.0477773	0.835303	0.0359585	0.958159
ENSG00000099624	ATP5F1D	-0.542957	0.187372	-0.0286279	0.994084
ENSG00000099625	CBARP	-0.378345	NA	-0.0529998	NA
ENSG00000099783	HNRNPM	-0.00414263	0.992052	-0.188311	0.307646
ENSG00000099785	2020-03-02	-0.25959	0.512545	-0.136664	0.905369
ENSG00000099795	NDUFB7	-0.381153	0.29446	0.023762	0.994084
ENSG00000099797	TECR	-0.0239984	0.943621	0.164856	0.479073
ENSG00000099800	TIMM13	-0.29884	0.279229	0.0205559	0.994084
ENSG00000099804	CDC34	-0.0211844	0.973954	0.1349	0.905627
ENSG00000099812	MISP	-0.234552	0.150815	0.400136	0.000324372
ENSG00000099814	CEP170B	-0.208921	0.476807	-0.0210058	0.992489
ENSG00000099817	POLR2E	-0.155231	0.425188	-0.149029	0.551496
ENSG00000099821	POLRMT	-0.02373	0.965523	0.172991	0.759052
ENSG00000099822	HCN2	-0.216362	0.649203	-0.172129	0.866359
ENSG00000099840	IZUMO4	-0.0309689	NA	0.213319	NA
ENSG00000099849	RASSF7	-0.217667	0.497195	-0.148782	0.821954
ENSG00000099860	GADD45B	-0.123399	0.50752	-0.0836031	0.834265
ENSG00000099875	MKNK2	-0.191794	0.387977	0.0232902	0.986416
ENSG00000099889	ARVCF	-1.21474	0.216627	-0.683676	0.719952
ENSG00000099899	TRMT2A	-0.138193	0.828689	-0.136217	0.933243
ENSG00000099901	RANBP1	-0.0314696	0.78719	-0.0109302	0.984557
ENSG00000099904	ZDHHC8	-0.16626	0.478532	-0.0903277	0.881792
ENSG00000099910	KLHL22	0.0341684	0.940835	-0.000249609	0.999942
ENSG00000099917	MED15	-0.215783	0.00104594	-0.0818663	0.554113
ENSG00000099940	SNAP29	-0.0379068	0.906509	-0.190087	0.383215
ENSG00000099942	CRKL	-0.0906057	0.310083	-0.0697111	0.589455
ENSG00000099949	LZTR1	0.282548	0.215492	0.328562	0.116711
ENSG00000099956	SMARCB1	0.0174417	0.939012	0.00140103	0.999942
ENSG00000099968	BCL2L13	0.195462	0.276954	0.11056	0.763605
ENSG00000099974	DDTL	0.178499	NA	0.198337	NA
ENSG00000099977	DDT	0.0270088	0.96428	0.131431	0.890328
ENSG00000099984	GSTT2	-0.0530647	0.941443	-0.122263	0.935935
ENSG00000099991	CABIN1	0.201362	0.664005	0.106151	0.939557
ENSG00000099992	TBC1D10A	-0.369606	0.169489	0.0128932	0.996101
ENSG00000099994	SUSD2	-0.296664	0.224906	-0.368973	0.0873384
ENSG00000099995	SF3A1	-0.22913	0.117339	-0.0526599	0.935935
ENSG00000099998	GGT5	-0.0448655	NA	0.039227	NA
ENSG00000099999	RNF215	-0.184008	0.7883	0.00795432	0.999942
ENSG00000100003	SEC14L2	0.0288827	0.924687	-0.0690075	0.897328
ENSG00000100014	SPECC1L	-0.0455085	0.875805	-0.0734445	0.897489
ENSG00000100023	PPIL2	0.044234	0.939453	-0.00314243	0.999942
ENSG00000100028	SNRPD3	0.0551343	0.770988	-0.077385	0.782338
ENSG00000100029	PES1	0.0880872	0.421119	0.0990521	0.409815
ENSG00000100030	MAPK1	0.0493429	0.780163	0.133502	0.311079
ENSG00000100031	GGT1	-0.036939	NA	0.781255	NA
ENSG00000100033	PRODH	-0.00748522	NA	-0.00141533	NA
ENSG00000100034	PPM1F	-0.355732	0.360221	0.151899	0.899543
ENSG00000100036	SLC35E4	-0.263573	0.595045	0.0430908	0.987503
ENSG00000100038	TOP3B	-0.240772	0.198633	-0.24167	0.211867
ENSG00000100056	ESS2	-0.272198	0.120206	-0.0966632	0.850411
ENSG00000100058	CRYBB2P1	0.0143185	0.96892	-0.0900351	0.872538
ENSG00000100065	CARD10	-0.258084	0.664005	-0.0417916	0.990114
ENSG00000100068	LRP5L	0.0274577	NA	-0.0299771	0.994084
ENSG00000100075	SLC25A1	-0.151497	0.352608	-0.009323	0.994104
ENSG00000100077	GRK3	-0.0571986	0.902433	-0.0732602	0.946654
ENSG00000100083	GGA1	-0.439572	0.00305507	-0.0962532	0.874129
ENSG00000100084	HIRA	-0.272386	0.537704	-0.220062	0.789828
ENSG00000100092	SH3BP1	0.112232	0.941327	-0.0498932	0.994084
ENSG00000100097	LGALS1	-0.0499054	0.80778	-0.0190665	0.983108
ENSG00000100099	HPS4	0.159132	0.479554	0.110617	0.806879
ENSG00000100104	SRRD	0.0545478	0.857765	0.00547066	0.999736
ENSG00000100105	PATZ1	-0.13614	0.584608	0.0904875	0.876696
ENSG00000100106	TRIOBP	-0.145227	0.392262	0.0337152	0.966239
ENSG00000100109	TFIP11	0.0352336	0.939385	0.137239	0.80412
ENSG00000100116	GCAT	-0.351669	0.317911	-0.280849	0.567031
ENSG00000100124	ANKRD54	-0.200579	0.673406	-0.0564845	0.978121
ENSG00000100129	EIF3L	0.261321	0.107947	0.233358	0.192985
ENSG00000100138	SNU13	0.00315911	0.991399	-0.0333896	0.938549
ENSG00000100139	MICALL1	-0.19168	0.280546	-0.0274388	0.978121
ENSG00000100142	POLR2F	-0.12237	0.478966	-0.0960914	0.74775
ENSG00000100147	CCDC134	-0.297396	0.624234	-0.237828	0.849192
ENSG00000100150	DEPDC5	-0.566535	0.843488	0.0311476	0.999942
ENSG00000100151	PICK1	0.103104	0.869557	0.34554	0.504277
ENSG00000100162	CENPM	-0.0356823	0.932307	0.194649	0.5042
ENSG00000100167	2020-09-03	0.360783	NA	0.233439	NA
ENSG00000100181	TPTEP1	0.0436973	0.981852	0.859784	0.512461
ENSG00000100196	KDELR3	0.160772	0.0789762	-0.0720084	0.728131
ENSG00000100201	DDX17	0.0356244	0.713203	0.0324514	0.871193
ENSG00000100206	DMC1	0.415594	NA	0.540224	NA
ENSG00000100207	TCF20	-0.0263509	0.908408	0.0415283	0.935935
ENSG00000100209	HSCB	0.0971584	0.935987	-0.160662	0.956123
ENSG00000100211	CBY1	-0.0307302	0.94066	-0.0533136	0.957828
ENSG00000100216	TOMM22	0.0187635	0.944487	-0.000409836	0.999942
ENSG00000100219	XBP1	0.0978777	0.453211	0.0389564	0.932712
ENSG00000100220	RTCB	0.216754	0.118923	-0.0865478	0.816839
ENSG00000100221	JOSD1	0.105747	0.715794	0.030512	0.983108
ENSG00000100225	FBXO7	0.0330302	0.872361	-0.0542455	0.885895
ENSG00000100226	GTPBP1	-0.186518	0.639608	-0.034698	0.987081
ENSG00000100227	POLDIP3	0.0733414	0.738091	0.0897576	0.797728
ENSG00000100228	RAB36	0.0518534	0.94158	0.0645255	0.976975
ENSG00000100234	TIMP3	-0.0516935	0.784293	0.36236	1.49706e-06
ENSG00000100239	PPP6R2	-0.146375	0.496638	-0.0494289	0.947169
ENSG00000100241	SBF1	-0.228709	0.677198	-0.303939	0.657832
ENSG00000100242	SUN2	-0.270629	0.168743	0.0110373	0.994293
ENSG00000100243	CYB5R3	-0.127451	0.506398	-0.0170259	0.988736
ENSG00000100246	DNAL4	-0.159772	0.690376	-0.0127679	0.996101
ENSG00000100258	LMF2	-0.373034	0.191739	-0.0584905	0.971196
ENSG00000100263	RHBDD3	-0.271785	0.505766	-0.111195	0.935935
ENSG00000100266	PACSIN2	-0.0343435	0.796991	0.0782512	0.521811
ENSG00000100271	TTLL1	0.108868	NA	-0.175717	0.956483
ENSG00000100280	AP1B1	-0.0864314	0.478966	0.0337355	0.935935
ENSG00000100281	HMGXB4	0.0259925	0.93775	0.0340537	0.969985
ENSG00000100284	TOM1	0.330188	0.450804	0.0791239	0.96958
ENSG00000100288	CHKB	0.0745459	0.839905	0.187194	0.605498
ENSG00000100290	BIK	-0.0359908	NA	0.124679	0.957828
ENSG00000100292	HMOX1	0.048445	0.927809	0.00864193	0.998905
ENSG00000100294	MCAT	-0.046879	0.910387	0.0885792	0.916555
ENSG00000100296	THOC5	-0.101118	0.860291	-0.115297	0.935935
ENSG00000100297	MCM5	-0.283252	0.0187282	-0.0233436	0.982209
ENSG00000100299	ARSA	-0.415066	0.330276	-0.0256187	0.994084
ENSG00000100300	TSPO	-0.369709	0.201149	0.0299149	0.99004
ENSG00000100302	RASD2	-0.237518	NA	0.21462	NA
ENSG00000100304	TTLL12	-0.28064	0.127484	-0.0251304	0.985063
ENSG00000100307	CBX7	0.0612761	NA	0.180923	0.911739
ENSG00000100311	PDGFB	-0.0268064	0.980724	0.106022	0.971561
ENSG00000100316	RPL3	0.0416945	0.599738	0.00519565	0.992489
ENSG00000100319	ZMAT5	0.0254531	0.971931	0.0250207	0.994084
ENSG00000100320	RBFOX2	-0.0515715	0.822097	-0.0089534	0.994104
ENSG00000100324	TAB1	-0.151744	0.681202	0.0949081	0.928823
ENSG00000100325	ASCC2	-0.485583	0.542566	-0.236768	0.926988
ENSG00000100330	MTMR3	-0.492284	0.150142	-0.206643	0.816839
ENSG00000100335	MIEF1	-0.0114015	0.973986	0.0558401	0.937992
ENSG00000100342	APOL1	-0.342712	NA	-0.0758423	NA
ENSG00000100344	PNPLA3	-0.0657813	0.939453	-0.0320504	0.994084
ENSG00000100345	MYH9	0.0832088	0.723429	0.00911253	0.994293
ENSG00000100347	SAMM50	0.0316898	0.902433	-0.0364281	0.958302
ENSG00000100348	TXN2	0.0515572	0.834559	-0.00910121	0.994293
ENSG00000100350	FOXRED2	-0.185326	0.531571	-0.103744	0.899918
ENSG00000100353	EIF3D	0.0359936	0.734503	-0.0412112	0.818361
ENSG00000100354	TNRC6B	-0.369733	0.408242	-0.159126	0.91164
ENSG00000100359	SGSM3	-0.187583	0.757937	0.0681207	0.978121
ENSG00000100360	IFT27	-0.208106	0.664005	-0.362672	0.417268
ENSG00000100364	KIAA0930	-0.17441	0.736921	0.0302094	0.992489
ENSG00000100372	SLC25A17	0.115474	0.531571	0.173996	0.307646
ENSG00000100376	FAM118A	-0.0976214	0.892474	0.0066757	0.999942
ENSG00000100379	KCTD17	0.0305931	0.949524	-0.0851689	0.932268
ENSG00000100380	ST13	0.0570772	0.664005	-0.087694	0.52453
ENSG00000100387	RBX1	0.0382439	0.916045	0.0609486	0.938549
ENSG00000100393	EP300	0.495803	0.54748	-0.0837863	0.985063
ENSG00000100395	L3MBTL2	-0.0416075	0.874407	-0.0705324	0.881799
ENSG00000100401	RANGAP1	-0.116299	0.581432	0.0452201	0.950922
ENSG00000100403	ZC3H7B	-0.192568	0.146978	-0.0349331	0.958394
ENSG00000100410	PHF5A	0.0346357	0.887163	-0.0726115	0.850258
ENSG00000100412	ACO2	-0.0342877	0.850814	0.0280155	0.958159
ENSG00000100413	POLR3H	0.0219908	0.949024	0.104966	0.789006
ENSG00000100416	TRMU	0.261379	0.419095	0.123722	0.894681
ENSG00000100417	PMM1	-0.0827343	0.778403	-0.0581923	0.942626
ENSG00000100418	DESI1	-0.0473021	0.798106	-0.0480903	0.911739
ENSG00000100422	CERK	0.0534562	0.850212	-0.0850224	0.864122
ENSG00000100425	BRD1	-0.183344	0.498297	0.0353206	0.979934
ENSG00000100426	ZBED4	-0.0366411	0.860784	-0.000690952	0.999942
ENSG00000100429	HDAC10	-0.237879	0.785722	-0.262756	0.881792
ENSG00000100439	ABHD4	0.000145408	0.99956	0.526165	0.211867
ENSG00000100441	KHNYN	0.146418	0.44706	0.0859204	0.850411
ENSG00000100442	FKBP3	0.0899477	0.427458	0.0434357	0.894681
ENSG00000100445	SDR39U1	0.0500855	0.964366	0.0837566	0.982728
ENSG00000100461	RBM23	-0.378194	0.754457	-0.167288	0.969985
ENSG00000100462	PRMT5	-0.0224495	0.958042	-0.179685	0.585703
ENSG00000100478	AP4S1	0.123353	0.799859	-0.14413	0.881792
ENSG00000100479	POLE2	-0.0674225	0.919428	-0.116435	0.93629
ENSG00000100483	VCPKMT	0.126246	0.818474	0.0862637	0.958394
ENSG00000100485	SOS2	0.00876793	0.981357	-0.0997778	0.82611
ENSG00000100490	CDKL1	-0.974014	0.333133	-0.227425	0.959956
ENSG00000100503	NIN	0.0775416	0.775079	0.00599131	0.997979
ENSG00000100504	PYGL	0.0339202	0.746005	0.0499548	0.711956
ENSG00000100519	PSMC6	0.0126661	0.96144	-0.000755145	0.999942
ENSG00000100522	GNPNAT1	0.0163008	0.949681	-0.0868902	0.74556
ENSG00000100523	DDHD1	-0.000861576	0.999027	-0.101268	0.865458
ENSG00000100526	CDKN3	-0.00545503	0.991909	0.0189136	0.990834
ENSG00000100528	CNIH1	0.175322	0.015945	0.126129	0.166974
ENSG00000100532	CGRRF1	0.427462	0.305848	0.124184	0.938549
ENSG00000100554	ATP6V1D	0.134022	0.438527	0.0216653	0.984074
ENSG00000100558	PLEK2	0.264824	0.202202	0.21815	0.412098
ENSG00000100564	PIGH	-0.241027	0.419234	-0.149821	0.817461
ENSG00000100567	PSMA3	0.0148725	0.952733	-0.0326708	0.956483
ENSG00000100568	VTI1B	0.113284	0.525841	0.0976084	0.746865
ENSG00000100575	TIMM9	0.189464	0.391751	0.140906	0.697888
ENSG00000100577	GSTZ1	-0.000342268	0.999431	0.0867201	0.937992
ENSG00000100578	KIAA0586	0.151217	0.828689	0.0582501	0.985063
ENSG00000100580	TMED8	0.0008344	0.99887	7.70642e-06	0.999942
ENSG00000100583	SAMD15	0.714659	NA	0.490155	NA
ENSG00000100591	AHSA1	-0.172229	0.488013	-0.120765	0.813673
ENSG00000100592	DAAM1	0.225094	0.046761	0.169659	0.223235
ENSG00000100596	SPTLC2	-0.0570712	0.932659	0.0237929	0.994084
ENSG00000100599	RIN3	-0.295944	0.430756	-0.1879	0.814852
ENSG00000100600	LGMN	-0.255033	0.378136	-0.304403	0.287992
ENSG00000100601	ALKBH1	0.0957587	0.820446	0.0783723	0.943304
ENSG00000100603	SNW1	0.0419284	0.780012	0.039773	0.911739
ENSG00000100605	ITPK1	0.0419812	0.900268	-0.0375938	0.971196
ENSG00000100612	DHRS7	0.103987	0.620076	0.0640092	0.911739
ENSG00000100614	PPM1A	-0.00190302	0.997623	-0.146451	0.597332
ENSG00000100625	SIX4	-0.152851	0.510063	-0.0574497	0.942626
ENSG00000100629	CEP128	0.329041	0.252389	0.244214	0.562582
ENSG00000100632	ERH	0.202384	0.625301	0.306951	0.470291
ENSG00000100644	HIF1A	0.0789794	0.664005	0.0628944	0.874659
ENSG00000100647	SUSD6	-0.0840032	0.72923	0.107209	0.75699
ENSG00000100650	SRSF5	0.159931	0.375723	0.0806958	0.858238
ENSG00000100664	EIF5	-0.00925908	0.968553	-0.00170331	0.999942
ENSG00000100697	DICER1	0.30484	0.276018	-0.0203443	0.994084
ENSG00000100711	ZFYVE21	-0.0761221	0.709776	-0.0373643	0.956483
ENSG00000100714	MTHFD1	0.0827341	0.63536	0.0504235	0.919592
ENSG00000100722	ZC3H14	-0.00831421	0.971931	0.0677944	0.818361
ENSG00000100726	TELO2	-0.377484	0.406748	-0.00775652	0.999942
ENSG00000100731	PCNX1	0.122255	0.7883	0.17162	0.816839
ENSG00000100744	GSKIP	-0.0583661	0.871576	0.0577673	0.951176
ENSG00000100749	VRK1	0.0602002	0.796471	-0.0459981	0.941544
ENSG00000100764	PSMC1	0.08526	0.742473	0.0144247	0.993327
ENSG00000100767	PAPLN	-0.00200164	NA	-0.763923	NA
ENSG00000100784	RPS6KA5	0.320729	0.578235	-0.0154947	0.997461
ENSG00000100796	PPP4R3A	-0.0225322	0.93957	0.0387564	0.957192
ENSG00000100802	C14orf93	-0.0328335	0.971931	-0.100946	0.969414
ENSG00000100804	PSMB5	0.0390999	0.823237	0.04041	0.925396
ENSG00000100811	YY1	0.0490124	0.799736	-0.0230086	0.97528
ENSG00000100813	ACIN1	-0.0409134	0.900912	-0.0672193	0.926988
ENSG00000100814	CCNB1IP1	0.139424	0.462604	-0.013009	0.994077
ENSG00000100815	TRIP11	-0.141153	0.712656	0.00179072	0.999942
ENSG00000100823	APEX1	-0.0241963	0.931548	-0.0293902	0.969985
ENSG00000100836	PABPN1	-0.0531561	0.813107	-0.0230535	0.978121
ENSG00000100852	ARHGAP5	0.0711205	0.781874	0.0566124	0.935935
ENSG00000100865	CINP	0.0462274	0.859281	-0.0846761	0.833553
ENSG00000100867	DHRS2	-0.0834639	NA	0.142118	NA
ENSG00000100883	SRP54	0.112362	0.346186	0.0232471	0.969414
ENSG00000100888	CHD8	0.0863902	0.719695	0.0583596	0.932712
ENSG00000100889	PCK2	-0.290515	0.29604	-0.240216	0.519665
ENSG00000100890	KIAA0391	-0.0804834	0.737155	0.056733	0.932712
ENSG00000100897	DCAF11	-0.323772	0.319294	0.0147955	0.996101
ENSG00000100902	PSMA6	0.200036	0.164475	0.0172479	0.987503
ENSG00000100906	NFKBIA	0.215116	0.207189	0.610322	1.53411e-09
ENSG00000100908	EMC9	-0.109971	0.802135	0.237478	0.561351
ENSG00000100911	PSME2	0.0638191	0.822097	-0.000794129	0.999942
ENSG00000100916	BRMS1L	-0.151883	0.688996	-0.262285	0.479073
ENSG00000100918	REC8	-0.360678	NA	-0.136054	NA
ENSG00000100926	TM9SF1	0.0470482	0.832928	0.135684	0.462367
ENSG00000100934	SEC23A	-0.0525816	0.765958	0.0527209	0.889868
ENSG00000100938	GMPR2	0.189292	0.738155	0.0835436	0.968626
ENSG00000100941	PNN	0.0597996	0.800238	-0.0322538	0.96958
ENSG00000100949	RABGGTA	0.23276	0.438461	0.31047	0.269377
ENSG00000100982	PCIF1	-0.0669338	0.854522	0.109499	0.857453
ENSG00000100983	GSS	0.0766832	0.78578	0.176586	0.481101
ENSG00000100991	TRPC4AP	0.0437306	0.665482	0.0944532	0.212962
ENSG00000100994	PYGB	-0.0846875	0.713505	0.263499	0.0500046
ENSG00000100997	ABHD12	0.0527597	0.770995	0.0418673	0.932712
ENSG00000101000	PROCR	-0.0818726	0.741624	-0.140706	0.596259
ENSG00000101003	GINS1	-0.0680298	0.605731	0.063153	0.777695
ENSG00000101017	CD40	0.147453	0.786087	0.0587166	0.978121
ENSG00000101019	UQCC1	-0.034109	0.96144	-0.13378	0.916205
ENSG00000101040	ZMYND8	-0.169682	0.937195	-0.177625	0.978121
ENSG00000101052	IFT52	0.0304866	0.950222	-0.00490334	0.999942
ENSG00000101057	MYBL2	-0.121242	0.31913	0.0238605	0.96958
ENSG00000101079	NDRG3	0.0403619	0.816692	0.0859475	0.634323
ENSG00000101084	RAB5IF	0.0306981	0.923304	0.0678641	0.911739
ENSG00000101096	NFATC2	0.118663	NA	0.480373	NA
ENSG00000101104	PABPC1L	0.0702887	0.908408	-0.15432	0.881799
ENSG00000101109	STK4	-0.00993957	0.966665	0.0998913	0.603721
ENSG00000101126	ADNP	-0.0379915	0.906509	-0.0151031	0.992489
ENSG00000101132	PFDN4	0.130934	0.705598	0.188563	0.652684
ENSG00000101138	CSTF1	0.067209	0.794386	0.207561	0.240459
ENSG00000101146	RAE1	0.0325246	0.935987	0.0423404	0.969985
ENSG00000101150	TPD52L2	-0.0103696	0.940981	0.0745963	0.390232
ENSG00000101152	DNAJC5	-0.0977218	0.524774	0.0849858	0.737642
ENSG00000101158	NELFCD	0.114752	0.400081	0.07323	0.789884
ENSG00000101160	CTSZ	0.0250697	0.888211	0.0715831	0.713413
ENSG00000101161	PRPF6	-0.0355084	0.827513	0.0486912	0.868911
ENSG00000101166	PRELID3B	0.0462412	0.811176	0.097609	0.627201
ENSG00000101181	MTG2	-0.126838	0.478505	0.109273	0.682211
ENSG00000101182	PSMA7	-0.0444858	0.770988	0.0173934	0.978121
ENSG00000101187	SLCO4A1	0.058725	0.828689	-0.000138782	0.999942
ENSG00000101189	MRGBP	0.0388235	0.864978	-0.0181547	0.985063
ENSG00000101190	TCFL5	0.0479946	0.7899	0.0270211	0.965066
ENSG00000101191	DIDO1	-0.103335	0.456238	0.00156428	0.999942
ENSG00000101193	GID8	-0.12844	0.63536	0.0183911	0.991334
ENSG00000101199	ARFGAP1	-0.152618	0.595188	-0.0852532	0.919592
ENSG00000101213	PTK6	-0.0742428	0.918322	0.0386456	0.990114
ENSG00000101216	GMEB2	-0.147957	0.619502	0.0838407	0.923946
ENSG00000101220	C20orf27	-0.286336	0.213973	-0.0183883	0.994084
ENSG00000101224	CDC25B	-0.127809	0.761243	-0.068012	0.962244
ENSG00000101230	ISM1	-0.175273	NA	0.0564135	NA
ENSG00000101236	RNF24	0.104559	0.635579	0.0473009	0.945802
ENSG00000101246	ARFRP1	-0.0774416	0.811287	-0.0429183	0.96958
ENSG00000101247	NDUFAF5	0.0979407	0.900268	0.213943	0.866359
ENSG00000101255	TRIB3	-0.061897	0.824271	0.103429	0.795643
ENSG00000101266	CSNK2A1	0.0412646	0.842557	-0.00578757	0.996101
ENSG00000101276	SLC52A3	0.260392	NA	0.169727	0.911739
ENSG00000101290	CDS2	-0.0264896	0.934305	0.105575	0.754558
ENSG00000101294	HM13	0.20991	0.241189	-0.0443954	0.958302
ENSG00000101298	SNPH	-0.151427	0.672406	0.0983422	0.918921
ENSG00000101307	SIRPB1	-0.291546	NA	-0.221309	NA
ENSG00000101310	SEC23B	0.0747318	0.617074	-0.0123538	0.988662
ENSG00000101311	FERMT1	0.0229856	0.908934	0.125644	0.319372
ENSG00000101333	PLCB4	-0.187019	0.281261	-0.292904	0.0274791
ENSG00000101335	MYL9	-0.161511	0.318378	-0.379443	0.000149227
ENSG00000101337	TM9SF4	-0.0288795	0.903724	0.107111	0.625906
ENSG00000101343	CRNKL1	0.139513	0.574992	0.0845859	0.898906
ENSG00000101346	POFUT1	-0.143902	0.307923	-0.170241	0.206642
ENSG00000101347	SAMHD1	0.0174128	0.955608	0.0612466	0.914822
ENSG00000101350	KIF3B	0.0801148	0.408242	0.187204	0.00137205
ENSG00000101353	MROH8	-0.204386	NA	0.467568	NA
ENSG00000101361	NOP56	0.00912687	0.954193	-0.0173078	0.96764
ENSG00000101363	MANBAL	0.175239	0.0605387	0.211689	0.00886934
ENSG00000101365	IDH3B	0.0560658	0.772547	0.0930553	0.685451
ENSG00000101367	MAPRE1	0.0739068	0.399069	0.109212	0.12959
ENSG00000101384	JAG1	0.228319	0.816692	0.296546	0.871062
ENSG00000101391	CDK5RAP1	0.0565377	0.840134	-0.0949392	0.829062
ENSG00000101400	SNTA1	-0.175773	0.480811	0.00872352	0.996101
ENSG00000101407	TTI1	0.00149392	0.994912	0.0578505	0.754798
ENSG00000101412	E2F1	-0.10703	0.536501	-0.0557765	0.91525
ENSG00000101413	RPRD1B	-0.0570606	0.888211	-0.0331975	0.985063
ENSG00000101417	PXMP4	0.0270703	0.958113	0.141531	0.829062
ENSG00000101421	CHMP4B	-0.0161976	0.937195	0.040673	0.914822
ENSG00000101439	CST3	-0.0532548	0.788018	0.111642	0.566227
ENSG00000101442	ACTR5	-0.0196001	0.96428	0.102775	0.870289
ENSG00000101443	WFDC2	-0.0672198	0.890269	0.816049	9.2638e-07
ENSG00000101444	AHCY	-0.110884	0.380004	0.0535723	0.872879
ENSG00000101447	FAM83D	0.0892926	0.252389	0.301973	7.43644e-12
ENSG00000101452	DHX35	-0.128442	0.78578	0.0945605	0.941544
ENSG00000101457	DNTTIP1	-0.0299381	0.916045	0.0271619	0.976686
ENSG00000101464	PIGU	-0.166039	0.755208	-0.222752	0.782338
ENSG00000101473	ACOT8	-0.0247647	0.952974	-0.0695456	0.935935
ENSG00000101474	APMAP	-0.262908	1.45053e-08	-0.178424	0.000578068
ENSG00000101493	ZNF516	-0.467722	0.658571	0.408856	0.848787
ENSG00000101544	ADNP2	-0.0320198	0.975562	-0.413873	0.631101
ENSG00000101546	RBFA	0.0038796	0.992383	-0.0969366	0.806502
ENSG00000101557	USP14	0.0174283	0.935008	0.0165195	0.981596
ENSG00000101558	VAPA	0.076267	0.54618	0.0654558	0.763844
ENSG00000101574	METTL4	-0.168269	0.821653	-0.150094	0.937992
ENSG00000101577	LPIN2	0.0963638	0.603697	0.0593808	0.906318
ENSG00000101596	SMCHD1	-0.000402757	0.999143	-0.0800759	0.694054
ENSG00000101608	MYL12A	0.144243	0.132131	-0.0224576	0.966828
ENSG00000101624	CEP76	0.0129865	0.978157	0.0673414	0.945246
ENSG00000101639	CEP192	-0.225101	0.334035	-0.132235	0.784944
ENSG00000101654	RNMT	-0.135435	0.736107	-0.331278	0.268336
ENSG00000101665	SMAD7	-0.105975	0.925226	-0.204085	0.932712
ENSG00000101670	LIPG	-0.144818	0.246761	0.0019539	0.999942
ENSG00000101680	LAMA1	-0.289031	0.496788	-0.332402	0.502056
ENSG00000101695	RNF125	0.0205271	NA	0.46898	0.780371
ENSG00000101745	ANKRD12	0.322831	0.627327	0.00589663	0.999942
ENSG00000101751	POLI	-0.0256517	0.954193	-0.0168087	0.994084
ENSG00000101752	MIB1	-0.00394714	0.989501	0.0149415	0.985574
ENSG00000101773	RBBP8	0.0246643	0.962677	0.00588272	0.999942
ENSG00000101782	RIOK3	0.0985422	0.484314	0.067429	0.817674
ENSG00000101811	CSTF2	-0.0184291	0.96428	-0.0603737	0.943304
ENSG00000101843	PSMD10	0.141604	0.347674	-0.0191156	0.985063
ENSG00000101844	ATG4A	0.118353	0.87289	0.402972	0.511305
ENSG00000101846	STS	-0.0500384	0.836542	-0.0465881	0.940003
ENSG00000101849	TBL1X	-0.00544822	0.995308	-0.0522061	0.983108
ENSG00000101856	PGRMC1	0.16916	0.0408096	0.0991447	0.455913
ENSG00000101868	POLA1	-0.0169659	0.94816	-0.094823	0.685451
ENSG00000101871	MID1	0.102351	0.828635	0.0457901	0.979934
ENSG00000101882	NKAP	0.0585351	0.863657	-0.052023	0.957828
ENSG00000101888	NXT2	0.240604	0.63536	0.10703	0.947026
ENSG00000101898	MCTS2P	0.371858	NA	0.0817716	0.985063
ENSG00000101901	ALG13	-0.160289	0.726479	-0.122597	0.918101
ENSG00000101911	PRPS2	-0.0496165	0.868396	-0.0517496	0.944078
ENSG00000101928	MOSPD1	0.0381797	0.922721	0.0138139	0.994084
ENSG00000101935	AMMECR1	-0.0133765	0.961607	0.0970049	0.697601
ENSG00000101940	WDR13	-0.0850608	0.828567	-0.00989432	0.996101
ENSG00000101945	SUV39H1	-0.18177	0.393579	0.00899986	0.996101
ENSG00000101955	SRPX	-0.273082	NA	0.347818	0.629424
ENSG00000101966	XIAP	0.164473	0.663137	-0.120874	0.894979
ENSG00000101972	STAG2	-0.341001	0.257223	-0.514077	0.0288155
ENSG00000101974	ATP11C	0.237497	0.0536722	0.111732	0.653664
ENSG00000101986	ABCD1	-0.267408	NA	-0.0947057	0.972818
ENSG00000101997	CCDC22	-0.154894	0.67043	-0.103579	0.916936
ENSG00000102007	PLP2	0.0407278	0.76391	0.00985102	0.988662
ENSG00000102024	PLS3	0.117708	0.584297	0.0917756	0.833355
ENSG00000102030	NAA10	0.000743371	0.999027	-0.0435793	0.93629
ENSG00000102034	ELF4	-0.0225879	0.922405	-0.0557445	0.881799
ENSG00000102038	SMARCA1	0.238713	0.119277	0.0579998	0.932712
ENSG00000102048	ASB9	0.153619	NA	0.245454	NA
ENSG00000102053	ZC3H12B	-0.649108	NA	-0.242119	NA
[truncated: 12,752 more rows]
