# Supplementary material for: A comprehensive enhancer screen identifies TRAM2 as a key and novel mediator of YAP oncogenesis
Source: Genome Biol. 2021 Jan 29;22:54. doi: 10.1186/s13059-021-02272-8 (PMC7845134; doi:10.1186/s13059-021-02272-8)
Supplement: Supplementary file 11 — Additional file 11: Table S10. Primers for ChIP-qPCR, 3C, q-PCR and gene knockout. [file 13059_2021_2272_MOESM11_ESM.xlsx]

## Sheet: Table S10
Table S10. Primers for ChIP-qPCR, 3C and gene knockout.
NC2	Chip-qPCR	F	GCTTCTGACACAACTGTGTTCACTAGC
NC2	Chip-qPCR	R	CACCAACTTCATCCACGTTCACC
NC1	Chip-qPCR	F	GGCTTCCACTTCACACATTCC
NC1	Chip-qPCR	R	TGCCCATTCTACTCTGGCTGTT
PC	Chip-qPCR	F	AAAAAGGGCAGTGATGTGGTG
PC	Chip-qPCR	R	GAAGAGGGAGGGGAGGACAA
Region1	Chip-qPCR	F	CATCAGCTTCCCGCACTCC
Region1	Chip-qPCR	R	AATGTGAGCTCCTCCCTCCA
Region2	Chip-qPCR	F	AGGCTGCTGACTTGCCATTTA
Region2	Chip-qPCR	R	ACCCAGTTGGGTGTTGGGAAT
Region3	Chip-qPCR	F	CCATCATTTGTCCTGGCGGG
Region3	Chip-qPCR	R	GGTCAGAAAGGAGAGCCCTG
Enhancer TRAM2	Chip-qPCR	F	GAGCTTAAATGAGGGGTCCCA
Enhancer TRAM2	Chip-qPCR	R	AGACACACATAGCAGAGGTCC
E	3C PCR		TTCCCTAGGCCACCCTCTGTT
N1	3C PCR		AAGGCCCTGAGTTTGCAAAAGAC
N2	3C PCR		AGGTTAAGGCGAGAGTGTTGGT
N3	3C PCR		GGTCATTAGGGTGGGACCTGTTT
N4	3C PCR		TGAAACAGGTCCCACCCTAATG
P1	3C PCR		AGGAAGTGGGCCCAGCTTT
P2	3C PCR		TCGTCATCCACAACCATGCG
P3	3C PCR		GAACTTGCAGTGGGCTAGGC
P4	3C PCR		AGCCCACTGCAAGTTCTCGATA
P5	3C PCR		TTAAAAGTGGCACGCGGTGG
P6	3C PCR		ACACCTTTTGTCCTTCCAGGAGT
TRAM2 KO1	Cloning	F	caccgATGCTCCAGCTATATGCACC
TRAM2 KO1	Cloning	R	aaacGGTGCATATAGCTGGAGCATc
TRAM2 KO2	Cloning	F	caccgGTCAACAGAATACTCACGGG
TRAM2 KO2	Cloning	R	aaacCCCGTGAGTATTCTGTTGACc
FSTL1 KO1	Cloning	F	caccgGCCACTGGATGATGCGACGT
FSTL1 KO1	Cloning	R	aaacACGTCGCATCATCCAGTGGCc
FSTL1 KO2	Cloning	F	caccgTATTACAACGTATCCAGACC
FSTL1 KO2	Cloning	R	aaacGGTCTGGATACGTTGTAATAc
FSTL1	q-PCR	F	TCTGTGCCAATGTGTTTTGTGG
FSTL1	q-PCR	R	TGAGGTAGGTCTTGCCATTACTG
GAPDH	q-PCR	F	GGAAGGTGAAGGTCGGAGTC
GAPDH	q-PCR	R	GTTGAGGTCAATGAAGGGGTC
TRAM2	q-PCR	F	TTCCGCAGGAGGACGAAAAG
TRAM2	q-PCR	R	ACCTCGAACATAAGCCCGATG
